# Supplementary material for: Proteomic Analysis of Protective Effects of Dl-3-n-Butylphthalide against mpp + -Induced Toxicity via downregulating P53 pathway in N2A Cells
Source: Proteome Sci. 2023 Jan 3;21:1. doi: 10.1186/s12953-022-00199-x (PMC9809048; doi:10.1186/s12953-022-00199-x)
Supplement: Supplementary file 3 — Additional file 3. [file 12953_2022_199_MOESM3_ESM.xlsx]

## Sheet: Proteins
																								NBP1		MPP1
Checked	Protein FDR Confidence: Combined	Master	Accession	Description	Exp. q-value: Combined	Sum PEP Score	Coverage [%]	# Peptides	# PSMs	# Unique Peptides	# Protein Groups	# AAs	MW [kDa]	calc. pI	Score Sequest HT: Sequest HT	# Peptides (by Search Engine): Sequest HT	# Razor Peptides	Abundance Ratio: (F1, 127) / (F1, 126)	Abundance Ratio: (F1, 128) / (F1, 126)	Abundance Ratio: (F1, 129) / (F1, 126)	Abundance Ratio: (F1, 130) / (F1, 126)	Abundance Ratio: (F1, 131) / (F1, 126)	Abundances (Grouped): F1, 126	Abundances (Grouped): F1, 127	Abundances (Grouped): F1, 128	Abundances (Grouped): F1, 129	Abundances (Grouped): F1, 130	Abundances (Grouped): F1, 131	Found in Sample: [S1] F1: 126, Control	Found in Sample: [S2] F1: 127, Sample	Found in Sample: [S3] F1: 128, Sample	Found in Sample: [S4] F1: 129, Sample	Found in Sample: [S5] F1: 130, Sample	Found in Sample: [S6] F1: 131, Sample	Modifications
FALSE	High	Master Protein	P17182	Alpha-enolase OS=Mus musculus OX=10090 GN=Eno1 PE=1 SV=3	0	507.313	81	29	1576	20	1	434	47.1	6.8	5662.21	29	9	1.1	1.127	1.489	1.565	1.58	313153	344338	352784	466187	490175	494665	High	High	High	High	High	High
FALSE	High	Master Protein	P60710	Actin, cytoplasmic 1 OS=Mus musculus OX=10090 GN=Actb PE=1 SV=1	0	575.981	88	25	1414	4	1	375	41.7	5.48	5400.08	25	31	0.907	0.941	1.062	1.021	1.046	339669	308162	319741	360677	346679	355297	High	High	High	High	High	High
FALSE	High	Master Protein	P63017	Heat shock cognate 71 kDa protein OS=Mus musculus OX=10090 GN=Hspa8 PE=1 SV=1	0	677.47	83	44	1110	29	1	646	70.8	5.52	3681.55	44	15	0.925	0.881	0.93	0.9	0.877	375333	347172	330718	349196	337644	329182	High	High	High	High	High	High
FALSE	High	Master Protein	P52480	Pyruvate kinase PKM OS=Mus musculus OX=10090 GN=Pkm PE=1 SV=4	0	622.451	70	37	862	4	1	531	57.8	7.47	2936.01	37	39	1.102	1.132	1.793	1.858	1.696	183352	202047	207569	328757	340708	310968	High	High	High	High	High	High
FALSE	High	Master Protein	P09405	Nucleolin OS=Mus musculus OX=10090 GN=Ncl PE=1 SV=2	0	328.995	54	43	518	41	1	707	76.7	4.75	1308.97	43	2	0.986	1.001	1.219	1.298	1.338	213933	210894	214164	260756	277623	286215	High	High	High	High	High	High
FALSE	High	Master Protein	P11499	Heat shock protein HSP 90-beta OS=Mus musculus OX=10090 GN=Hsp90ab1 PE=1 SV=3	0	760.162	75	50	1040	27	1	724	83.2	5.03	3259.3	50	26	1.018	0.945	0.701	0.72	0.677	405222	412490	382801	284013	291684	274164	High	High	High	High	High	High
FALSE	High	Master Protein	P63038	60 kDa heat shock protein, mitochondrial OS=Mus musculus OX=10090 GN=Hspd1 PE=1 SV=1	0	716.059	81	41	1006	41	1	573	60.9	6.18	3784.21	41	0	1.032	0.995	1.189	1.235	1.268	199259	205732	198165	236885	246182	252576	High	High	High	High	High	High
FALSE	High	Master Protein	P10126	Elongation factor 1-alpha 1 OS=Mus musculus OX=10090 GN=Eef1a1 PE=1 SV=3	0	464.518	65	23	739	12	1	462	50.1	9.01	2469.88	23	13	0.875	0.868	0.885	0.898	0.846	287053	251045	249281	254014	257734	242850	High	High	High	High	High	High
FALSE	High	Master Protein	Q8VDD5	Myosin-9 OS=Mus musculus OX=10090 GN=Myh9 PE=1 SV=4	0	1315.3	58	115	712	97	1	1960	226.2	5.66	2360.23	115	18	1.044	1.037	1.001	0.947	0.899	266892	278674	276638	267258	252664	240068	High	High	High	High	High	High
FALSE	High	Master Protein	P20152	Vimentin OS=Mus musculus OX=10090 GN=Vim PE=1 SV=3	0	514.899	85	42	705	35	1	466	53.7	5.12	2385.94	42	7	1.101	1.113	1.569	1.13	1.236	192311	211672	213973	301723	217270	237767	High	High	High	High	High	High
FALSE	High	Master Protein	A0A0A0MQF6	Glyceraldehyde-3-phosphate dehydrogenase OS=Mus musculus OX=10090 GN=Gapdh PE=1 SV=1	0	409.181	81	24	709	1	1	359	38.6	8.97	2600.27	24	30	1.098	1.15	1.583	1.573	1.565	135351	148663	155706	214282	212959	211776	High	High	High	High	High	High
FALSE	High	Master Protein	A6ZI44	Fructose-bisphosphate aldolase OS=Mus musculus OX=10090 GN=Aldoa PE=1 SV=1	0	382.251	69	27	668	21	1	418	45.1	7.91	2560.66	27	6	1.081	1.142	1.706	1.578	1.708	122195	132037	139556	208471	192849	208691	High	High	High	High	High	High
FALSE	High	Master Protein	E9Q616	AHNAK nucleoprotein (desmoyokin) OS=Mus musculus OX=10090 GN=Ahnak PE=1 SV=1	0	1590.01	66	180	546	178	1	5656	603.9	6.3	1500.53	180	1	0.963	0.975	1.56	1.179	1.213	167634	161415	163446	261547	197638	203342	High	High	High	High	High	High
FALSE	High	Master Protein	Q9JHU4	Cytoplasmic dynein 1 heavy chain 1 OS=Mus musculus OX=10090 GN=Dync1h1 PE=1 SV=2	0	1573.04	46	183	536	183	1	4644	531.7	6.42	1645.5	183	0	1.101	1.032	1.433	1.462	1.313	153966	169510	158955	220569	225136	202108	High	High	High	High	High	High
FALSE	High	Master Protein	Q8BTM8	Filamin-A OS=Mus musculus OX=10090 GN=Flna PE=1 SV=5	0	1439.66	61	124	602	106	1	2647	281	6.04	2099.21	124	18	0.898	0.895	0.721	0.661	0.662	292671	262818	262035	211122	193585	193618	High	High	High	High	High	High
FALSE	High	Master Protein	P58252	Elongation factor 2 OS=Mus musculus OX=10090 GN=Eef2 PE=1 SV=2	0	725.901	75	55	614	52	1	858	95.3	6.83	1882.84	55	2	0.848	0.82	0.59	0.583	0.548	336934	285817	276383	198775	196318	184760	High	High	High	High	High	High
FALSE	High	Master Protein	P09411	Phosphoglycerate kinase 1 OS=Mus musculus OX=10090 GN=Pgk1 PE=1 SV=4	0	457.419	82	31	392	31	1	417	44.5	7.9	1312.16	31	0	1.129	1.191	1.786	1.665	1.732	106462	120168	126776	190137	177211	184365	High	High	High	High	High	High
FALSE	High	Master Protein	Q9QXS1	Plectin OS=Mus musculus OX=10090 GN=Plec PE=1 SV=3	0	1379.15	49	203	465	198	1	4691	533.9	5.96	1355.75	203	6	1.011	1.013	1.643	1.395	1.327	137842	139329	139633	226523	192325	182956	High	High	High	High	High	High
FALSE	High	Master Protein	A2AVJ7	Ribosome-binding protein 1 OS=Mus musculus OX=10090 GN=Rrbp1 PE=1 SV=1	0	701.04	71	96	313	96	1	1464	158.3	9.19	946.88	96	0	0.897	0.97	1.337	1.382	1.347	118582	106390	115067	158555	163874	159715	High	High	High	High	High	High
FALSE	High	Master Protein	P20029	Endoplasmic reticulum chaperone BiP OS=Mus musculus OX=10090 GN=Hspa5 PE=1 SV=3	0	531.018	59	37	558	34	1	655	72.4	5.16	1856.78	37	0	1.047	1.083	1.318	1.17	1.198	131662	137790	142530	173519	153992	157759	High	High	High	High	High	High
FALSE	High	Master Protein	Q61233	Plastin-2 OS=Mus musculus OX=10090 GN=Lcp1 PE=1 SV=4	0	529.349	69	36	268	32	1	627	70.1	5.33	898.18	36	5	1.02	1.058	4.382	4.264	4.569	32073.7	32723.5	33942.4	140553	136756	146547	High	High	High	High	High	High
FALSE	High	Master Protein	P17742	Peptidyl-prolyl cis-trans isomerase A OS=Mus musculus OX=10090 GN=Ppia PE=1 SV=2	0	113.977	84	14	331	11	1	164	18	7.9	781.13	14	2	1.133	1.104	0.86	0.844	0.908	160028	181269	176727	137627	135065	145284	High	High	High	High	High	High
FALSE	High	Master Protein	P48678	Prelamin-A/C OS=Mus musculus OX=10090 GN=Lmna PE=1 SV=2	0	452.11	68	49	309	48	1	665	74.2	6.98	877.66	49	1	1.066	1.092	2.277	1.853	1.866	77322	82449.5	84433.5	176090	143264	144319	High	High	High	High	High	High
FALSE	High	Master Protein	Q8CGP2-2	Isoform 2 of Histone H2B type 1-P OS=Mus musculus OX=10090 GN=Hist1h2bp	0	120.066	62	12	325	1	1	138	15.6	10.24	893.58	12	13	1.092	1.197	0.738	0.797	0.841	170120	185703	203615	125517	135620	143078	High	High	High	High	High	High
FALSE	High	Master Protein	Q3U2G2	Heat shock 70 kDa protein 4 OS=Mus musculus OX=10090 GN=Hspa4 PE=1 SV=1	0	645.552	71	53	356	50	1	842	94.1	5.21	1094.65	53	4	1.072	1.046	1.079	1.105	1.075	132589	142146	138714	143088	146529	142571	High	High	High	High	High	High
FALSE	High	Master Protein	P38647	Stress-70 protein, mitochondrial OS=Mus musculus OX=10090 GN=Hspa9 PE=1 SV=3	0	492.292	65	41	388	40	1	679	73.4	6.07	1292.21	41	0	1.214	1.202	1.021	1.022	1.081	131729	159938	158307	134439	134675	142391	High	High	High	High	High	High
FALSE	High	Master Protein	P07901	Heat shock protein HSP 90-alpha OS=Mus musculus OX=10090 GN=Hsp90aa1 PE=1 SV=4	0	608.703	65	42	820	26	1	733	84.7	5.01	2521.76	42	0	1.097	1.036	1.483	1.529	1.453	97016.6	106402	100538	143892	148328	141004	High	High	High	High	High	High
FALSE	High	Master Protein	P26039	Talin-1 OS=Mus musculus OX=10090 GN=Tln1 PE=1 SV=2	0	1211.12	65	123	394	107	1	2541	269.7	6.18	1325.82	123	14	1.103	1.111	1.31	1.112	1.152	111337	122808	123678	145868	123828	128263	High	High	High	High	High	High
FALSE	High	Master Protein	P08113	Endoplasmin OS=Mus musculus OX=10090 GN=Hsp90b1 PE=1 SV=2	0	487.237	57	44	472	43	1	802	92.4	4.82	1543.54	44	0	1.134	1.091	0.689	0.678	0.634	202113	229201	220466	139306	136980	128228	High	High	High	High	High	High
FALSE	High	Master Protein	Q03265	ATP synthase subunit alpha, mitochondrial OS=Mus musculus OX=10090 GN=Atp5f1a PE=1 SV=1	0	391.903	61	31	384	31	1	553	59.7	9.19	1252.6	31	0	0.919	0.935	0.941	1.017	0.984	130093	119552	121661	122389	132363	127977	High	High	High	High	High	High
FALSE	High	Master Protein	P26041	Moesin OS=Mus musculus OX=10090 GN=Msn PE=1 SV=3	0	385.757	69	45	260	35	1	577	67.7	6.6	724.29	45	11	1.09	1.083	1.585	1.66	1.498	84223.4	91839.5	91220.5	133470	139777	126152	High	High	High	High	High	High
FALSE	High	Master Protein	P19096	Fatty acid synthase OS=Mus musculus OX=10090 GN=Fasn PE=1 SV=2	0	1035.47	52	95	441	95	1	2504	272.3	6.58	1449.97	95	0	0.846	0.822	0.654	0.705	0.624	199708	168996	164210	130540	140780	124662	High	High	High	High	High	High
FALSE	High	Master Protein	P27773	Protein disulfide-isomerase A3 OS=Mus musculus OX=10090 GN=Pdia3 PE=1 SV=2	0	412.439	74	35	282	34	1	505	56.6	6.21	874.94	35	0	1.087	1.071	1.245	1.143	1.226	101398	110192	108629	126284	115866	124316	High	High	High	High	High	High
FALSE	High	Master Protein	P14211	Calreticulin OS=Mus musculus OX=10090 GN=Calr PE=1 SV=1	0	373.816	77	25	394	25	1	416	48	4.49	1446.78	25	0	1.085	1.027	1.023	0.925	0.972	125922	136604	129341	128802	116478	122446	High	High	High	High	High	High
FALSE	High	Master Protein	P68372	Tubulin beta-4B chain OS=Mus musculus OX=10090 GN=Tubb4b PE=1 SV=1	0	441.848	83	25	419	3	1	445	49.8	4.89	1355.75	25	28	1.051	1.034	0.898	0.853	0.941	128684	135224	133055	115606	109795	121057	High	High	High	High	High	High
FALSE	High	Master Protein	Q9D0E1	Heterogeneous nuclear ribonucleoprotein M OS=Mus musculus OX=10090 GN=Hnrnpm PE=1 SV=3	0	428.529	71	47	265	47	1	729	77.6	8.63	715.86	47	0	1.018	1.019	0.905	0.952	0.944	124472	126695	126827	112596	118440	117542	High	High	High	High	High	High
FALSE	High	Master Protein	Q9DCD0	6-phosphogluconate dehydrogenase, decarboxylating OS=Mus musculus OX=10090 GN=Pgd PE=1 SV=3	0	372.761	61	27	211	26	1	483	53.2	7.23	679.1	27	1	1.026	1.012	1.668	1.91	1.809	62494.9	64110	63228.8	104239	119349	113051	High	High	High	High	High	High
FALSE	High	Master Protein	Q61937	Nucleophosmin OS=Mus musculus OX=10090 GN=Npm1 PE=1 SV=1	0	239.306	61	19	290	19	1	292	32.5	4.77	1123.7	19	0	0.956	1.029	0.929	0.95	1.095	103186	98616.1	106212	95818.8	97999.9	112964	High	High	High	High	High	High
FALSE	High	Master Protein	Q5SXR6	Clathrin heavy chain OS=Mus musculus OX=10090 GN=Cltc PE=1 SV=1	0	970.902	65	77	346	77	1	1679	191.9	5.69	1239.46	77	0	1.072	1.031	1.124	1.157	1.074	105056	112627	108264	118066	121546	112854	High	High	High	High	High	High
FALSE	High	Master Protein	P42932	T-complex protein 1 subunit theta OS=Mus musculus OX=10090 GN=Cct8 PE=1 SV=3	0	459.414	70	35	297	35	1	548	59.5	5.62	984.71	35	0	1.038	1.013	0.816	0.844	0.823	136140	141298	137953	111098	114895	112072	High	High	High	High	High	High
FALSE	High	Master Protein	P68373	Tubulin alpha-1C chain OS=Mus musculus OX=10090 GN=Tuba1c PE=1 SV=1	0	361.471	67	24	516	6	1	449	49.9	5.1	1707.37	24	24	1.022	0.991	0.759	0.727	0.749	149233	152584	147834	113254	108430	111732	High	High	High	High	High	High
FALSE	High	Master Protein	P62983	Ubiquitin-40S ribosomal protein S27a OS=Mus musculus OX=10090 GN=Rps27a PE=1 SV=2	0	110.252	60	9	283	9	1	156	17.9	9.64	807.25	9	0	0.962	0.967	0.857	0.851	0.875	127626	122819	123476	109378	108653	111715	High	High	High	High	High	High
FALSE	High	Master Protein	P18760	Cofilin-1 OS=Mus musculus OX=10090 GN=Cfl1 PE=1 SV=3	0	154.568	74	15	206	13	1	166	18.5	8.09	616.85	15	3	0.983	1.013	1.415	1.361	1.526	71319.5	70075.7	72259.5	100899	97074.3	108839	High	High	High	High	High	High
FALSE	High	Master Protein	A0A1B0GSX0	L-lactate dehydrogenase OS=Mus musculus OX=10090 GN=Ldha PE=1 SV=1	0	292.104	64	19	252	19	1	361	39.7	8.35	699.53	19	0	1.075	1.077	1.215	1.219	1.175	91581.3	98435.5	98592	111296	111601	107628	High	High	High	High	High	High
FALSE	High	Master Protein	F6ZDS4	Nucleoprotein TPR OS=Mus musculus OX=10090 GN=Tpr PE=1 SV=1	0	701.975	44	104	280	101	1	2431	273.8	5.03	856.18	104	3	1.044	1.067	0.972	1.006	1.034	103754	108273	110662	100896	104404	107326	High	High	High	High	High	High
FALSE	High	Master Protein	P21107-2	Isoform 2 of Tropomyosin alpha-3 chain OS=Mus musculus OX=10090 GN=Tpm3	0	193.921	69	25	196	5	1	248	29	4.78	480.51	25	24	1.056	1.194	1.616	1.643	1.858	57761.9	61017.7	68992.4	93331.2	94874	107301	High	High	High	High	High	High
FALSE	High	Master Protein	Q9JKF1	Ras GTPase-activating-like protein IQGAP1 OS=Mus musculus OX=10090 GN=Iqgap1 PE=1 SV=2	0	928.849	60	77	308	76	1	1657	188.6	6.48	1095.93	77	0	1.087	1.05	1.586	1.462	1.4	75267	81814.9	79022.4	119374	110012	105381	High	High	High	High	High	High
FALSE	High	Master Protein	Q7TPV4	Myb-binding protein 1A OS=Mus musculus OX=10090 GN=Mybbp1a PE=1 SV=2	0	759.123	54	59	292	59	1	1344	151.9	8.95	980.86	59	0	0.962	0.954	0.997	1.065	0.96	106256	102252	101357	105963	113130	102043	High	High	High	High	High	High
FALSE	High	Master Protein	Q8VEK3	Heterogeneous nuclear ribonucleoprotein U OS=Mus musculus OX=10090 GN=Hnrnpu PE=1 SV=1	0	412.567	54	35	374	34	1	800	87.9	6.24	1205.04	35	1	0.959	0.931	0.666	0.72	0.705	144671	138792	134687	96388.4	104173	101959	High	High	High	High	High	High
FALSE	High	Master Protein	Q60864	Stress-induced-phosphoprotein 1 OS=Mus musculus OX=10090 GN=Stip1 PE=1 SV=1	0	403.352	72	43	286	43	1	543	62.5	6.8	745.4	43	0	1.107	1.073	0.692	0.717	0.741	135892	150450	145833	94080.5	97501.2	100657	High	High	High	High	High	High
FALSE	High	Master Protein	P35700	Peroxiredoxin-1 OS=Mus musculus OX=10090 GN=Prdx1 PE=1 SV=1	0	158.72	85	14	169	12	1	199	22.2	8.12	482.81	14	2	1.091	1.062	1.419	1.385	1.437	69990.5	76387	74326.2	99300.3	96914.6	100599	High	High	High	High	High	High
FALSE	High	Master Protein	P09103	Protein disulfide-isomerase OS=Mus musculus OX=10090 GN=P4hb PE=1 SV=2	0	333.008	71	34	237	33	1	509	57	4.88	734.32	34	1	1.09	1.099	1.022	0.991	0.992	100407	109415	110333	102571	99460.9	99554.2	High	High	High	High	High	High
FALSE	High	Master Protein	O88569	Heterogeneous nuclear ribonucleoproteins A2/B1 OS=Mus musculus OX=10090 GN=Hnrnpa2b1 PE=1 SV=2	0	282.85	69	20	334	2	1	353	37.4	8.95	1068.09	20	21	1.088	1.033	0.851	0.895	0.902	107309	116747	110880	91353.8	96008.8	96841.6	High	High	High	High	High	High
FALSE	High	Master Protein	Q8BTS0	DEAD (Asp-Glu-Ala-Asp) box polypeptide 5 OS=Mus musculus OX=10090 GN=Ddx5 PE=1 SV=1	0	305.201	52	34	242	27	1	615	69.2	8.92	675.19	34	7	0.786	0.747	0.669	0.626	0.643	149694	117600	111755	100220	93752.1	96289.5	High	High	High	High	High	High
FALSE	High	Master Protein	P40142	Transketolase OS=Mus musculus OX=10090 GN=Tkt PE=1 SV=1	0	470.264	74	36	273	36	1	623	67.6	7.5	972.93	36	0	0.951	0.965	1.311	1.397	1.249	76713.3	72975.8	74014.5	100609	107164	95821.5	High	High	High	High	High	High
FALSE	High	Master Protein	Q8CGC7	Bifunctional glutamate/proline--tRNA ligase OS=Mus musculus OX=10090 GN=Eprs PE=1 SV=4	0	791.791	59	79	332	76	1	1512	170	7.66	1076.01	79	3	1.215	1.121	0.711	0.768	0.689	138996	168859	155860	98796	106683	95732.3	High	High	High	High	High	High
FALSE	High	Master Protein	P23116	Eukaryotic translation initiation factor 3 subunit A OS=Mus musculus OX=10090 GN=Eif3a PE=1 SV=5	0	444.408	43	63	234	63	1	1344	161.8	6.77	620.79	63	0	0.974	0.949	1.078	1.127	1.067	87016.7	84776.9	82621.8	93787.2	98101.3	92855.3	High	High	High	High	High	High
FALSE	High	Master Protein	P60843	Eukaryotic initiation factor 4A-I OS=Mus musculus OX=10090 GN=Eif4a1 PE=1 SV=1	0	417.186	79	27	296	14	1	406	46.1	5.48	909.28	27	14	0.872	0.866	1.168	1.247	1.118	82668.8	72097.4	71587.3	96542	103071	92453.6	High	High	High	High	High	High
FALSE	High	Master Protein	P62908	40S ribosomal protein S3 OS=Mus musculus OX=10090 GN=Rps3 PE=1 SV=1	0	204.084	80	19	215	19	1	243	26.7	9.66	633.37	19	0	0.909	0.914	1.014	1.05	0.986	91658.2	83282	83762.5	92946.4	96278.9	90367.6	High	High	High	High	High	High
FALSE	High	Master Protein	P56480	ATP synthase subunit beta, mitochondrial OS=Mus musculus OX=10090 GN=Atp5f1b PE=1 SV=2	0	632.864	84	30	329	30	1	529	56.3	5.34	1188.04	30	0	0.996	1.017	0.92	0.984	0.97	92968.4	92566.7	94544.6	85513.2	91443.2	90193.4	High	High	High	High	High	High
FALSE	High	Master Protein	P62702	40S ribosomal protein S4, X isoform OS=Mus musculus OX=10090 GN=Rps4x PE=1 SV=2	0	189.594	59	20	186	20	1	263	29.6	10.15	509.88	20	0	0.916	0.916	1.035	1.109	1.027	86441.4	79158.5	79213.4	89509.4	95825.2	88802.1	High	High	High	High	High	High
FALSE	High	Master Protein	E9PZF0	Nucleoside diphosphate kinase OS=Mus musculus OX=10090 GN=Gm20390 PE=3 SV=1	0	149.045	71	13	206	7	1	267	30.2	8.72	631.8	13	7	1.097	1.038	1.189	1.134	1.182	75003.6	82263.8	77879.4	89187	85048.3	88659.8	High	High	High	High	High	High
FALSE	High	Master Protein	P63101	14-3-3 protein zeta/delta OS=Mus musculus OX=10090 GN=Ywhaz PE=1 SV=1	0	268.192	87	22	211	14	1	245	27.8	4.79	680.66	22	10	1.095	1.17	0.826	0.836	0.896	98285.5	107646	114980	81159.8	82175.6	88098.1	High	High	High	High	High	High
FALSE	High	Master Protein	E9Q9E1	Eukaryotic translation initiation factor 4 gamma 1 OS=Mus musculus OX=10090 GN=Eif4g1 PE=1 SV=1	0	456.175	40	52	224	1	1	1593	175.2	5.38	677	52	54	0.912	0.88	1.007	1.046	0.967	90625.3	82631.2	79709.9	91287.8	94803.3	87596.7	High	High	High	High	High	High
FALSE	High	Master Protein	P12023	Amyloid-beta A4 protein OS=Mus musculus OX=10090 GN=App PE=1 SV=3	0	57.266	16	9	110	9	1	770	86.7	4.79	390.37	9	0	0.722	0.773	0.744	5.056	4.977	17538.2	12659.6	13549.1	13049.4	88675	87286.2	High	High	High	High	High	High
FALSE	High	Master Protein	P97351	40S ribosomal protein S3a OS=Mus musculus OX=10090 GN=Rps3a PE=1 SV=3	0	177.162	70	21	221	21	1	264	29.9	9.73	685.92	21	0	0.885	0.913	0.976	1.003	1.012	84716	75012.6	77368.6	82690.2	84993.4	85709.3	High	High	High	High	High	High
FALSE	High	Master Protein	P62806	Histone H4 OS=Mus musculus OX=10090 GN=Hist1h4a PE=1 SV=2	0	85.2	58	7	280	7	1	103	11.4	11.36	796.59	7	0	1.11	1.179	0.765	0.871	0.788	108681	120627	128081	83104.4	94611.7	85621.3	High	High	High	High	High	High
FALSE	High	Master Protein	Q9ERU9	E3 SUMO-protein ligase RanBP2 OS=Mus musculus OX=10090 GN=Ranbp2 PE=1 SV=2	0	718.145	41	108	236	107	1	3053	340.9	6.18	669.51	108	1	0.958	0.955	0.904	0.91	0.902	94756.4	90761.7	90487.1	85635.2	86256.7	85509.1	High	High	High	High	High	High
FALSE	High	Master Protein	P80314	T-complex protein 1 subunit beta OS=Mus musculus OX=10090 GN=Cct2 PE=1 SV=4	0	547.665	69	31	354	31	1	535	57.4	6.4	1256.09	31	0	0.986	0.982	0.732	0.798	0.77	110396	108903	108434	80826.9	88118	85005.3	High	High	High	High	High	High
FALSE	High	Master Protein	P24547	Inosine-5'-monophosphate dehydrogenase 2 OS=Mus musculus OX=10090 GN=Impdh2 PE=1 SV=2	0	314.593	58	25	151	22	1	514	55.8	7.28	485.53	25	3	0.924	0.926	1.693	1.858	1.82	46662.3	43115.5	43224.3	79021.9	86718.9	84925.1	High	High	High	High	High	High
FALSE	High	Master Protein	P62259	14-3-3 protein epsilon OS=Mus musculus OX=10090 GN=Ywhae PE=1 SV=1	0	258.712	78	20	201	17	1	255	29.2	4.74	611.53	20	0	1.095	1.139	1.189	1.25	1.286	65875.2	72111.3	75040.3	78340.1	82327.5	84730.2	High	High	High	High	High	High
FALSE	High	Master Protein	P80318	T-complex protein 1 subunit gamma OS=Mus musculus OX=10090 GN=Cct3 PE=1 SV=1	0	403.938	69	36	250	36	1	545	60.6	6.7	772.37	36	0	1.07	1.013	0.896	0.913	0.894	94442.3	101075	95639.4	84651.7	86216.5	84448.7	High	High	High	High	High	High
FALSE	High	Master Protein	P11983	T-complex protein 1 subunit alpha OS=Mus musculus OX=10090 GN=Tcp1 PE=1 SV=3	0	492.028	77	33	227	33	1	556	60.4	6.16	729.35	33	0	1.033	1.029	0.806	0.839	0.822	101974	105354	104926	82168.8	85558.1	83859.2	High	High	High	High	High	High
FALSE	High	Master Protein	Q61753	D-3-phosphoglycerate dehydrogenase OS=Mus musculus OX=10090 GN=Phgdh PE=1 SV=3	0	292.114	47	21	278	21	1	533	56.5	6.54	992.14	21	0	1.174	1.176	1.042	1.043	1.082	77295.6	90756.8	90884.3	80563.1	80650.7	83655.5	High	High	High	High	High	High
FALSE	High	Master Protein	P06745	Glucose-6-phosphate isomerase OS=Mus musculus OX=10090 GN=Gpi PE=1 SV=4	0	253.44	56	26	174	26	1	558	62.7	8.13	507.22	26	0	1.039	1.066	1.244	1.31	1.259	66355.3	68926.5	70757.4	82520.8	86947.8	83533.1	High	High	High	High	High	High
FALSE	High	Master Protein	G3X8Y3	N-alpha-acetyltransferase 15, NatA auxiliary subunit OS=Mus musculus OX=10090 GN=Naa15 PE=1 SV=1	0	336.611	52	43	167	38	1	865	101	7.52	525.98	43	5	1.035	1.017	2.201	2.224	2.038	40977	42427.1	41691.3	90173.5	91125.6	83491.8	High	High	High	High	High	High
FALSE	High	Master Protein	P80316	T-complex protein 1 subunit epsilon OS=Mus musculus OX=10090 GN=Cct5 PE=1 SV=1	0	436.845	75	35	275	33	1	541	59.6	6.02	919.46	35	1	1.075	1.027	0.877	0.932	0.91	91183.9	98025	93667.8	79970.3	84980.3	83018	High	High	High	High	High	High
FALSE	High	Master Protein	P57780	Alpha-actinin-4 OS=Mus musculus OX=10090 GN=Actn4 PE=1 SV=1	0	544.368	63	54	258	38	1	912	104.9	5.41	842.22	54	16	1.069	1.044	1.058	1.032	1.006	82408.4	88097	86057.3	87180.9	85033.7	82927.3	High	High	High	High	High	High
FALSE	High	Master Protein	Q9CY58	Plasminogen activator inhibitor 1 RNA-binding protein OS=Mus musculus OX=10090 GN=Serbp1 PE=1 SV=2	0	244.223	51	22	149	22	1	407	44.7	8.54	469.7	22	0	0.984	0.971	0.997	1	1.099	75368.8	74172.2	73176.9	75125.3	75345.2	82827.3	High	High	High	High	High	High
FALSE	High	Master Protein	P17918	Proliferating cell nuclear antigen OS=Mus musculus OX=10090 GN=Pcna PE=1 SV=2	0	236.978	75	16	169	15	1	261	28.8	4.77	571.14	16	1	0.86	0.93	1.554	1.324	1.541	53292.9	45853.1	49588.1	82825.6	70548.8	82113.5	High	High	High	High	High	High
FALSE	High	Master Protein	P50580	Proliferation-associated protein 2G4 OS=Mus musculus OX=10090 GN=Pa2g4 PE=1 SV=3	0	235.439	61	20	311	19	1	394	43.7	6.86	982.45	20	1	1.025	0.999	0.959	1.019	0.989	82511.3	84533.6	82422	79131.3	84076.4	81632.8	High	High	High	High	High	High
FALSE	High	Master Protein	Q80X90	Filamin-B OS=Mus musculus OX=10090 GN=Flnb PE=1 SV=3	0	940.913	50	93	277	83	1	2602	277.7	5.71	877.37	93	1	1.01	1.028	1.417	1.281	1.228	66077	66726.5	67895.5	93650.7	84667.5	81161	High	High	High	High	High	High
FALSE	High	Master Protein	P08249	Malate dehydrogenase, mitochondrial OS=Mus musculus OX=10090 GN=Mdh2 PE=1 SV=3	0	264.171	71	22	200	22	1	338	35.6	8.68	655.15	22	0	0.97	0.966	1.109	1.087	1.094	73689	71509.2	71217.2	81725.2	80076.1	80633.1	High	High	High	High	High	High
FALSE	High	Master Protein	P14733	Lamin-B1 OS=Mus musculus OX=10090 GN=Lmnb1 PE=1 SV=3	0	378.605	63	42	208	37	1	588	66.7	5.16	650.15	42	2	1.095	1.056	0.936	1.008	0.98	81162.6	88900.5	85737.2	75980.6	81845.2	79576.6	High	High	High	High	High	High
FALSE	High	Master Protein	Q01853	Transitional endoplasmic reticulum ATPase OS=Mus musculus OX=10090 GN=Vcp PE=1 SV=4	0	632.089	72	46	281	45	1	806	89.3	5.26	925.43	46	1	1.043	0.988	0.627	0.628	0.639	122660	127976	121155	76858	77028.5	78341.6	High	High	High	High	High	High
FALSE	High	Master Protein	E9PVX6	Proliferation marker protein Ki-67 OS=Mus musculus OX=10090 GN=Mki67 PE=1 SV=1	0	996.311	51	117	257	117	1	3177	350.7	9.72	817.79	117	0	1.084	1.036	1.061	1.083	1.038	74629	80873.3	77343.9	79211.4	80824.9	77463	High	High	High	High	High	High
FALSE	High	Master Protein	P35564	Calnexin OS=Mus musculus OX=10090 GN=Canx PE=1 SV=1	0	280.059	53	33	211	33	1	591	67.2	4.64	569.41	33	0	1.139	1.125	0.662	0.664	0.669	115524	131528	129962	76459.6	76748.2	77266.2	High	High	High	High	High	High
FALSE	High	Master Protein	P80313	T-complex protein 1 subunit eta OS=Mus musculus OX=10090 GN=Cct7 PE=1 SV=1	0	453.858	64	31	299	31	1	544	59.6	7.84	977.6	31	0	1.051	1.017	0.851	0.862	0.85	90885.5	95535.3	92403.3	77339.7	78307.2	77239.9	High	High	High	High	High	High
FALSE	High	Master Protein	P48036	Annexin A5 OS=Mus musculus OX=10090 GN=Anxa5 PE=1 SV=1	0	205.284	75	25	128	24	1	319	35.7	4.96	363.82	25	0	1.188	1.279	2.637	2.209	2.261	34014.6	40393.2	43508.4	89690.5	75132.7	76909.8	High	High	High	High	High	High
FALSE	High	Master Protein	Q9CR16	Peptidyl-prolyl cis-trans isomerase D OS=Mus musculus OX=10090 GN=Ppid PE=1 SV=3	0	245.159	70	24	144	22	1	370	40.7	7.43	390.71	24	1	1.099	1.089	1.158	1.183	1.247	61078.9	67112.4	66491	70709.3	72281.2	76161.1	High	High	High	High	High	High
FALSE	High	Master Protein	P16045	Galectin-1 OS=Mus musculus OX=10090 GN=Lgals1 PE=1 SV=3	0	172.882	78	10	288	10	1	135	14.9	5.49	963.08	10	0	1.06	1.102	0.812	0.692	0.815	92741.3	98341.7	102242	75275.7	64136.4	75552.3	High	High	High	High	High	High
FALSE	High	Master Protein	Q8VDN2	Sodium/potassium-transporting ATPase subunit alpha-1 OS=Mus musculus OX=10090 GN=Atp1a1 PE=1 SV=1	0	456.075	48	44	195	31	1	1023	112.9	5.45	619.3	44	15	0.854	0.847	1.387	1.498	1.315	56762.6	48462.1	48091	78728.9	85053.9	74639.7	High	High	High	High	High	High
FALSE	High	Master Protein	P51881	ADP/ATP translocase 2 OS=Mus musculus OX=10090 GN=Slc25a5 PE=1 SV=3	0	197.646	71	21	151	10	1	298	32.9	9.73	373.71	21	13	0.986	0.96	1.406	1.42	1.383	53789.9	53042.7	51635.3	75640.4	76376.3	74378.2	High	High	High	High	High	High
FALSE	High	Master Protein	P17751	Triosephosphate isomerase OS=Mus musculus OX=10090 GN=Tpi1 PE=1 SV=4	0	252.238	69	14	161	14	1	299	32.2	5.74	570.3	14	0	1.189	1.303	1.634	1.497	1.724	43103.4	51258.4	56170.6	70413.1	64536.9	74297.6	High	High	High	High	High	High
FALSE	High	Master Protein	P40124	Adenylyl cyclase-associated protein 1 OS=Mus musculus OX=10090 GN=Cap1 PE=1 SV=4	0	289.374	69	29	128	29	1	474	51.5	7.52	389.2	29	0	1.011	1.065	2.781	2.666	2.868	25403.6	25674.7	27049.9	70648.3	67735.9	72849.7	High	High	High	High	High	High
FALSE	High	Master Protein	A0A286YDA2	Nucleolar and coiled-body phosphoprotein 1 OS=Mus musculus OX=10090 GN=Nolc1 PE=1 SV=1	0	167.059	31	25	103	1	1	700	73.4	9.35	265.26	25	24	0.88	0.964	1.217	1.34	1.427	50935.9	44811.3	49120	61963.7	68270.7	72703.9	High	High	High	High	High	High
FALSE	High	Master Protein	A0A1B0GR11	Transaldolase OS=Mus musculus OX=10090 GN=Taldo1 PE=1 SV=1	0	137.318	45	21	104	21	1	382	42.1	7.02	264.3	21	0	1.099	1.112	1.473	1.494	1.61	45012.8	49471	50034.8	66325.9	67226.8	72450.2	High	High	High	High	High	High
FALSE	High	Master Protein	P05202	Aspartate aminotransferase, mitochondrial OS=Mus musculus OX=10090 GN=Got2 PE=1 SV=1	0	212.651	56	21	179	20	1	430	47.4	9	455.78	21	1	1.042	0.992	0.803	0.76	0.764	93386.4	97315.1	92646.1	74948.8	70985.8	71365.9	High	High	High	High	High	High
FALSE	High	Master Protein	Q9EQU5	Protein SET OS=Mus musculus OX=10090 GN=Set PE=1 SV=1	0	167.549	55	13	133	3	1	289	33.4	4.32	484.3	13	10	1.05	1.087	1.903	1.855	2.136	33379.6	35035.5	36294.5	63524.4	61913.3	71286	High	High	High	High	High	High
FALSE	High	Master Protein	A0A1W2P768	Histone H3.2 OS=Mus musculus OX=10090 GN=Hist2h3c1 PE=1 SV=1	0	122.842	43	7	203	1	1	181	20.2	11.39	641.49	7	6	0.972	0.993	0.771	0.861	0.848	84007.9	81658.2	83405.2	64756.1	72350.3	71230.4	High	High	High	High	High	High
FALSE	High	Master Protein	P27659	60S ribosomal protein L3 OS=Mus musculus OX=10090 GN=Rpl3 PE=1 SV=3	0	266.793	45	18	246	18	1	403	46.1	10.21	916.21	18	0	0.909	0.874	0.994	0.985	0.96	73617.5	66906.7	64368	73191.1	72535.8	70704	High	High	High	High	High	High
FALSE	High	Master Protein	E9PVA8	eIF-2-alpha kinase activator GCN1 OS=Mus musculus OX=10090 GN=Gcn1 PE=1 SV=1	0	658.929	37	84	207	84	1	2671	292.8	7.36	637.6	84	0	0.961	0.901	0.709	0.751	0.705	100123	96196.6	90227	70986.4	75215.8	70547.6	High	High	High	High	High	High
FALSE	High	Master Protein	Q64727	Vinculin OS=Mus musculus OX=10090 GN=Vcl PE=1 SV=4	0	519.195	62	57	190	57	1	1066	116.6	6	610.12	57	0	1.049	1.106	0.788	0.725	0.763	90771.5	95234.6	100355	71568	65829.1	69286.3	High	High	High	High	High	High
FALSE	High	Master Protein	P80315	T-complex protein 1 subunit delta OS=Mus musculus OX=10090 GN=Cct4 PE=1 SV=3	0	402.233	78	37	202	36	1	539	58	8.02	628.38	37	1	0.975	0.973	0.759	0.785	0.786	88136.8	85939.5	85768.2	66865.1	69198.2	69241.8	High	High	High	High	High	High
FALSE	High	Master Protein	P29341	Polyadenylate-binding protein 1 OS=Mus musculus OX=10090 GN=Pabpc1 PE=1 SV=2	0	303.676	58	32	171	15	1	636	70.6	9.5	511.63	32	20	0.895	0.879	1.085	1.084	1.099	62663.5	56074.4	55073.9	68005.5	67949.1	68887.8	High	High	High	High	High	High	Acetyl [N-Term]
FALSE	High	Master Protein	Q02053	Ubiquitin-like modifier-activating enzyme 1 OS=Mus musculus OX=10090 GN=Uba1 PE=1 SV=1	0	601.505	69	49	248	49	1	1058	117.7	5.66	863.91	49	0	1.092	1.066	0.788	0.815	0.783	87905.7	96019.3	93673.9	69255.2	71638.8	68846.8	High	High	High	High	High	High
FALSE	High	Master Protein	Q9D8N0	Elongation factor 1-gamma OS=Mus musculus OX=10090 GN=Eef1g PE=1 SV=3	0	268.882	72	27	200	27	1	437	50	6.74	576.73	27	0	0.931	0.894	0.884	0.938	0.846	80934.2	75329.3	72347	71559.4	75939.1	68464.4	High	High	High	High	High	High
FALSE	High	Master Protein	Q3V117	ATP-citrate synthase OS=Mus musculus OX=10090 GN=Acly PE=1 SV=1	0	523.683	51	45	250	45	1	1101	120.7	7.44	794.92	45	0	0.977	0.97	0.612	0.633	0.58	117429	114746	113882	71824.9	74322.8	68107.7	High	High	High	High	High	High
FALSE	High	Master Protein	P63242	Eukaryotic translation initiation factor 5A-1 OS=Mus musculus OX=10090 GN=Eif5a PE=1 SV=2	0	190.534	85	12	268	12	1	154	16.8	5.24	1040.41	12	0	1.05	1.066	1.172	1.096	1.256	54222.2	56906.3	57781.2	63551.8	59452.7	68104.6	High	High	High	High	High	High
FALSE	High	Master Protein	Q99L45	Eukaryotic translation initiation factor 2 subunit 2 OS=Mus musculus OX=10090 GN=Eif2s2 PE=1 SV=1	0	290.589	65	23	141	23	1	331	38.1	5.8	493.62	23	0	1.032	1.044	1.262	1.332	1.448	46820.9	48326.3	48872.8	59068.6	62350.7	67781.3	High	High	High	High	High	High
FALSE	High	Master Protein	Q8BGQ7	Alanine--tRNA ligase, cytoplasmic OS=Mus musculus OX=10090 GN=Aars PE=1 SV=1	0	640.149	67	49	284	48	1	968	106.8	5.67	964.43	49	1	1.224	0.95	0.514	0.55	0.525	128874	157790	122370	66190.1	70927.9	67699.3	High	High	High	High	High	High
FALSE	High	Master Protein	Q9D0I9	Arginine--tRNA ligase, cytoplasmic OS=Mus musculus OX=10090 GN=Rars PE=1 SV=2	0	333.183	58	36	167	35	1	660	75.6	7.55	485.97	36	1	1.131	1.134	1.019	1.044	0.974	69270.7	78332.6	78561.2	70555.7	72336.2	67489.8	High	High	High	High	High	High
FALSE	High	Master Protein	Q78PY7	Staphylococcal nuclease domain-containing protein 1 OS=Mus musculus OX=10090 GN=Snd1 PE=1 SV=1	0	495.041	63	50	227	50	1	910	102	7.43	733.92	50	0	0.925	0.876	0.791	0.764	0.691	97564	90271	85440.5	77165.9	74504.6	67371.2	High	High	High	High	High	High
FALSE	High	Master Protein	Q922D8	C-1-tetrahydrofolate synthase, cytoplasmic OS=Mus musculus OX=10090 GN=Mthfd1 PE=1 SV=4	0	385.95	53	36	176	35	1	935	101.1	7.14	540.05	36	1	1.013	0.976	1.348	1.427	1.319	50654.7	51309.3	49433.9	68288.9	72289.8	66810.6	High	High	High	High	High	High
FALSE	High	Master Protein	P13020	Gelsolin OS=Mus musculus OX=10090 GN=Gsn PE=1 SV=3	0	279.536	53	30	125	30	1	780	85.9	6.18	390.77	30	0	1.03	1.06	3.568	2.705	2.688	24821.4	25569.1	26308.8	88558.2	67146.2	66710.3	High	High	High	High	High	High
FALSE	High	Master Protein	P07356	Annexin A2 OS=Mus musculus OX=10090 GN=Anxa2 PE=1 SV=2	0	185.161	52	20	114	20	1	339	38.7	7.69	333.72	20	0	1.108	1.255	2.635	2.084	2.107	31147.8	34496.7	39096.1	82082.1	64898.3	65643.1	High	High	High	High	High	High
FALSE	High	Master Protein	Q64737	Trifunctional purine biosynthetic protein adenosine-3 OS=Mus musculus OX=10090 GN=Gart PE=1 SV=3	0	486.918	56	42	164	42	1	1010	107.4	6.68	552.09	42	0	1.036	0.981	1.133	1.199	1.16	56546.2	58559.7	55451.3	64050.6	67805.7	65608.5	High	High	High	High	High	High
FALSE	High	Master Protein	Q6P4T2	U5 small nuclear ribonucleoprotein 200 kDa helicase OS=Mus musculus OX=10090 GN=Snrnp200 PE=1 SV=1	0	625.117	42	72	190	72	1	2136	244.4	6.06	586.69	72	0	0.965	0.928	0.984	0.991	0.916	71114.5	68648.1	66015	69960.2	70503.9	65167.2	High	High	High	High	High	High
FALSE	High	Master Protein	B2M1R6	Heterogeneous nuclear ribonucleoprotein K OS=Mus musculus OX=10090 GN=Hnrnpk PE=1 SV=1	0	298.57	61	25	210	1	1	440	48.5	5.54	643.84	25	31	0.989	1.008	0.839	0.814	0.887	73254	72459.8	73828.8	61429.2	59639.4	64955.3	High	High	High	High	High	High
FALSE	High	Master Protein	Q9JIK5	Nucleolar RNA helicase 2 OS=Mus musculus OX=10090 GN=Ddx21 PE=1 SV=3	0	493.228	58	43	213	42	1	851	93.5	9.11	726.6	43	1	0.845	0.843	0.657	0.675	0.639	101568	85854.5	85571.3	66761	68542.6	64911.5	High	High	High	High	High	High
FALSE	High	Master Protein	Q05816	Fatty acid-binding protein 5 OS=Mus musculus OX=10090 GN=Fabp5 PE=1 SV=3	0	159.395	81	11	119	11	1	135	15.1	6.54	379.27	11	0	1.049	1.08	2.442	2.427	2.616	24790.7	26009.9	26776.6	60546.9	60159.7	64858.8	High	High	High	High	High	High
FALSE	High	Master Protein	P68040	Receptor of activated protein C kinase 1 OS=Mus musculus OX=10090 GN=Rack1 PE=1 SV=3	0	214.044	68	18	242	18	1	317	35.1	7.69	900.54	18	0	0.919	0.866	0.994	0.959	0.894	72471.1	66624.6	62761.2	72055.7	69514.6	64812.8	High	High	High	High	High	High
FALSE	High	Master Protein	Q8CAQ8-2	Isoform 2 of MICOS complex subunit Mic60 OS=Mus musculus OX=10090 GN=Immt	0	393.631	75	52	168	0	1	746	82.9	6.61	497.35	52	53	0.921	0.927	0.912	0.925	0.879	73372.8	67542.9	68022.2	66923.2	67860.4	64461.5	Not Found	Not Found	Not Found	Not Found	Not Found	Not Found
FALSE	High	Master Protein	P80317	T-complex protein 1 subunit zeta OS=Mus musculus OX=10090 GN=Cct6a PE=1 SV=3	0	389.962	73	31	176	31	1	531	58	7.08	584.22	31	0	1.038	1.011	0.836	0.906	0.863	74280	77136.5	75062.8	62110.8	67293.8	64120.7	High	High	High	High	High	High
FALSE	High	Master Protein	Q921K2	Poly [ADP-ribose] polymerase OS=Mus musculus OX=10090 GN=Parp1 PE=1 SV=1	0	383.038	47	45	149	45	1	1014	112.7	8.95	444.6	45	0	1.09	1.012	0.961	1.026	0.949	67490	73595.6	68331.6	64825.8	69221.9	64079.3	High	High	High	High	High	High
FALSE	High	Master Protein	P68510	14-3-3 protein eta OS=Mus musculus OX=10090 GN=Ywhah PE=1 SV=2	0	214.873	81	19	149	13	1	246	28.2	4.89	417.14	19	3	1.081	1.163	0.967	0.928	1.02	62762.7	67861.8	73015.3	60688.9	58264.2	64042.4	High	High	High	High	High	High
FALSE	High	Master Protein	A0A0R4J0Z1	Protein disulfide-isomerase A4 OS=Mus musculus OX=10090 GN=Pdia4 PE=1 SV=1	0	397.216	65	40	195	38	1	641	72.3	5.22	594.54	40	2	1.111	1.089	0.838	0.779	0.766	83628.8	92895.3	91091.7	70117.4	65186	64028.8	High	High	High	High	High	High
FALSE	High	Master Protein	Q8BMJ2	Leucine--tRNA ligase, cytoplasmic OS=Mus musculus OX=10090 GN=Lars PE=1 SV=2	0	498.831	49	48	181	48	1	1178	134.1	7.05	593.37	48	0	1.148	1.098	1.001	1.068	0.997	64169.7	73693.6	70477.7	64265.7	68529.8	64004.8	High	High	High	High	High	High
FALSE	High	Master Protein	Q9D8E6	60S ribosomal protein L4 OS=Mus musculus OX=10090 GN=Rpl4 PE=1 SV=3	0	217.019	50	25	141	25	1	419	47.1	11	389.21	25	0	0.925	0.871	1.04	1.027	1.092	57732.1	53420.3	50289.9	60066.2	59316	63019.8	High	High	High	High	High	High
FALSE	High	Master Protein	O88844	Isocitrate dehydrogenase [NADP] cytoplasmic OS=Mus musculus OX=10090 GN=Idh1 PE=1 SV=2	0	224.504	61	24	122	24	1	414	46.6	7.17	347.98	24	0	1.069	1.065	1.314	1.353	1.426	44045.2	47077.2	46891.7	57868.9	59599.7	62791	High	High	High	High	High	High
FALSE	High	Master Protein	P43276	Histone H1.5 OS=Mus musculus OX=10090 GN=Hist1h1b PE=1 SV=2	0	72.165	36	10	107	7	1	223	22.6	10.92	269.73	10	3	1.033	1.129	0.521	0.606	0.671	93483.3	96589.8	105555	48691.4	56615.1	62711.7	High	High	High	High	High	High
FALSE	High	Master Protein	Q01320	DNA topoisomerase 2-alpha OS=Mus musculus OX=10090 GN=Top2a PE=1 SV=2	0	507.374	41	62	242	50	1	1528	172.7	8.6	689.59	62	12	1.019	0.953	0.456	0.419	0.394	158104	161084	150733	72101	66176.3	62230.4	High	High	High	High	High	High
FALSE	High	Master Protein	E9Q7G0	Nuclear mitotic apparatus protein 1 OS=Mus musculus OX=10090 GN=Numa1 PE=1 SV=1	0	653.603	50	85	187	56	1	2094	235.5	5.87	597.07	85	26	1.014	1.016	1.028	1.071	1.062	58553.8	59369.8	59474	60168.7	62708.9	62183.9	High	High	High	High	High	High
FALSE	High	Master Protein	O89053	Coronin-1A OS=Mus musculus OX=10090 GN=Coro1a PE=1 SV=5	0	208.047	49	22	94	20	1	461	51	6.48	268.98	22	3	0.961	1.047	3.179	3.416	3.359	18453.2	17735.7	19323.1	58664.8	63037.8	61991.5	High	High	High	High	High	High
FALSE	High	Master Protein	O35685	Nuclear migration protein nudC OS=Mus musculus OX=10090 GN=Nudc PE=1 SV=1	0	233.972	71	25	168	24	1	332	38.3	5.26	470.72	25	1	1.121	1.105	0.738	0.757	0.793	77955.8	87414.7	86162.1	57495	59014.1	61806.9	High	High	High	High	High	High
FALSE	High	Master Protein	Q9DBJ1	Phosphoglycerate mutase 1 OS=Mus musculus OX=10090 GN=Pgam1 PE=1 SV=3	0	271.983	66	11	192	11	1	254	28.8	7.18	739	11	0	1.118	1.179	1.581	1.64	1.638	37621.8	42048.2	44340.7	59467	61702.7	61610.1	High	High	High	High	High	High
FALSE	High	Master Protein	P30416	Peptidyl-prolyl cis-trans isomerase FKBP4 OS=Mus musculus OX=10090 GN=Fkbp4 PE=1 SV=5	0	279.858	64	28	168	28	1	458	51.5	5.72	540.29	28	0	1.111	1.04	0.776	0.836	0.78	78971.8	87704	82138	61247.9	65986.4	61587.2	High	High	High	High	High	High
FALSE	High	Master Protein	Q6PB66	Leucine-rich PPR motif-containing protein, mitochondrial OS=Mus musculus OX=10090 GN=Lrpprc PE=1 SV=2	0	440.987	50	58	156	57	1	1392	156.5	6.83	449.09	58	0	0.906	0.849	0.987	1.015	0.965	63685.8	57692.2	54059.3	62856.5	64639.1	61442.6	High	High	High	High	High	High
FALSE	High	Master Protein	A0A0R4J1E2	Elongation factor 1-delta OS=Mus musculus OX=10090 GN=Eef1d PE=1 SV=1	0	259.914	34	24	176	3	1	660	72.9	6.51	589.05	24	24	1.006	1.011	0.86	0.833	0.913	67264.4	67698.2	67982.6	57873.2	56046.8	61416.4	High	High	High	High	High	High
FALSE	High	Master Protein	P47962	60S ribosomal protein L5 OS=Mus musculus OX=10090 GN=Rpl5 PE=1 SV=3	0	235.884	62	19	196	19	1	297	34.4	9.77	619.23	19	0	0.904	0.879	0.963	1.011	0.908	67421.5	60916.4	59251.1	64895.6	68137.7	61228.4	High	High	High	High	High	High
FALSE	High	Master Protein	A0A0R4IZY0	Thimet oligopeptidase OS=Mus musculus OX=10090 GN=Thop1 PE=1 SV=1	0	287.346	61	38	140	37	1	687	78	5.99	361.37	38	1	1.048	0.968	1.131	1.206	1.146	52165.9	54676.3	50520.3	58980.5	62887.8	59805.4	High	High	High	High	High	High
FALSE	High	Master Protein	Q9CZN7	Serine hydroxymethyltransferase, mitochondrial OS=Mus musculus OX=10090 GN=Shmt2 PE=1 SV=1	0	307.884	67	29	198	28	1	504	55.7	8.47	605.5	29	1	1.036	1.044	1.037	1.084	1.081	55032.9	57016.1	57438.4	57055	59629.1	59495.3	High	High	High	High	High	High
FALSE	High	Master Protein	Q62318	Transcription intermediary factor 1-beta OS=Mus musculus OX=10090 GN=Trim28 PE=1 SV=3	0	374.434	59	31	167	31	1	834	88.8	5.77	599.49	31	0	1.044	1.063	0.844	0.923	0.908	65355.2	68211.8	69464.2	55176.3	60330.1	59374.5	High	High	High	High	High	High
FALSE	High	Master Protein	Q9D0R2	Threonine--tRNA ligase, cytoplasmic OS=Mus musculus OX=10090 GN=Tars PE=1 SV=2	0	271.481	51	33	133	31	1	722	83.3	7.36	373.04	33	2	1.152	1.069	1	1.1	0.977	60700.5	69899.9	64895	60686.8	66795.7	59298	High	High	High	High	High	High
FALSE	High	Master Protein	P30681	High mobility group protein B2 OS=Mus musculus OX=10090 GN=Hmgb2 PE=1 SV=3	0	126.055	44	17	146	12	1	210	24.1	7.31	335.07	17	4	1.13	1.111	0.574	0.625	0.65	91075	102890	101156	52294.1	56890.8	59199.3	High	High	High	High	High	High
FALSE	High	Master Protein	Q6ZWX6	Eukaryotic translation initiation factor 2 subunit 1 OS=Mus musculus OX=10090 GN=Eif2s1 PE=1 SV=3	0	199.362	71	21	140	21	1	315	36.1	5.08	396.65	21	0	1.005	1	1.334	1.349	1.345	43678	43891.1	43656.8	58269.1	58931	58731	High	High	High	High	High	High
FALSE	High	Master Protein	Q8BKC5	Importin-5 OS=Mus musculus OX=10090 GN=Ipo5 PE=1 SV=3	0	524.213	57	41	187	41	1	1097	123.5	4.93	630.02	41	0	0.982	0.992	0.918	0.896	0.908	64477.3	63331.3	63988	59159.5	57782.1	58551.8	High	High	High	High	High	High
FALSE	High	Master Protein	Q62351	Transferrin receptor protein 1 OS=Mus musculus OX=10090 GN=Tfrc PE=1 SV=1	0	253.7	47	31	105	31	1	763	85.7	6.57	353.56	31	0	0.816	0.869	1.249	1.315	1.272	45922	37475.1	39921.5	57335.7	60400.9	58399.8	High	High	High	High	High	High
FALSE	High	Master Protein	Q64433	10 kDa heat shock protein, mitochondrial OS=Mus musculus OX=10090 GN=Hspe1 PE=1 SV=2	0	60.665	75	9	88	9	1	102	11	8.35	200.65	9	0	0.995	1.005	0.902	0.856	1.058	55125.6	54871.6	55394.9	49712.6	47189.7	58297.3	High	High	High	High	High	High
FALSE	High	Master Protein	Q8VDJ3	Vigilin OS=Mus musculus OX=10090 GN=Hdlbp PE=1 SV=1	0	410.451	49	58	156	58	1	1268	141.7	6.87	441.95	58	0	0.892	0.883	1.124	1.058	0.985	59057.3	52669.6	52159	66390.9	62502.9	58144.6	High	High	High	High	High	High
FALSE	High	Master Protein	Q61599	Rho GDP-dissociation inhibitor 2 OS=Mus musculus OX=10090 GN=Arhgdib PE=1 SV=3	0	176.61	78	15	76	15	1	200	22.8	5.11	240.23	15	0	1.094	1.141	3.1	3.029	3.765	15379.1	16822.8	17548.7	47679.2	46582.2	57897.1	High	High	High	High	High	High
FALSE	High	Master Protein	A2A7S7	Tyrosine--tRNA ligase OS=Mus musculus OX=10090 GN=Yars PE=1 SV=1	0	285.157	66	38	146	38	1	564	63	8.44	385.3	38	0	1.355	1.294	0.795	0.843	0.812	71012.9	96197.1	91895.2	56426.3	59871.8	57687.6	High	High	High	High	High	High
FALSE	High	Master Protein	O55143	Sarcoplasmic/endoplasmic reticulum calcium ATPase 2 OS=Mus musculus OX=10090 GN=Atp2a2 PE=1 SV=2	0	492.779	45	40	183	2	1	1044	114.8	5.34	606.46	40	42	1.035	0.983	0.847	0.844	0.781	73506.7	76098	72271.2	62256.7	62005.7	57417.1	High	High	High	High	High	High
FALSE	High	Master Protein	Q61598	Rab GDP dissociation inhibitor beta OS=Mus musculus OX=10090 GN=Gdi2 PE=1 SV=1	0	326.716	59	25	154	20	1	445	50.5	6.25	533.45	25	5	1.031	0.984	0.96	1.042	0.983	58357.1	60178.9	57441.4	56013.7	60798.5	57337.6	High	High	High	High	High	High
FALSE	High	Master Protein	Q8BGD9	Eukaryotic translation initiation factor 4B OS=Mus musculus OX=10090 GN=Eif4b PE=1 SV=1	0	231.848	45	28	123	28	1	611	68.8	5.67	396.42	28	0	0.935	0.929	0.918	0.894	1.019	55978.3	52322.5	51992.9	51407.8	50068.1	57029.2	High	High	High	High	High	High
FALSE	High	Master Protein	P14152	Malate dehydrogenase, cytoplasmic OS=Mus musculus OX=10090 GN=Mdh1 PE=1 SV=3	0	178.76	82	21	125	21	1	334	36.5	6.58	336.84	21	0	1.128	1.126	0.854	0.843	0.86	66076.4	74531.5	74418.8	56441.4	55733	56856.4	High	High	High	High	High	High
FALSE	High	Master Protein	P62821	Ras-related protein Rab-1A OS=Mus musculus OX=10090 GN=Rab1A PE=1 SV=3	0	182.812	79	17	138	10	1	205	22.7	6.21	434.93	17	7	1.065	1.04	1.058	1.082	0.985	57632.8	61394.7	59913.1	61004.2	62365.1	56769.6	High	High	High	High	High	High
FALSE	High	Master Protein	Q99020	Heterogeneous nuclear ribonucleoprotein A/B OS=Mus musculus OX=10090 GN=Hnrnpab PE=1 SV=1	0	174.768	51	16	121	15	1	285	30.8	7.91	334.3	16	1	1.115	1.139	0.869	0.877	0.978	57866.4	64513.4	65904.8	50283.1	50759.3	56591.6	High	High	High	High	High	High
FALSE	High	Master Protein	Q8BK64	Activator of 90 kDa heat shock protein ATPase homolog 1 OS=Mus musculus OX=10090 GN=Ahsa1 PE=1 SV=2	0	186.065	69	22	117	21	1	338	38.1	5.53	374.09	22	1	1.022	0.964	1.104	1.105	1.127	49869.7	50984.2	48087.6	55054.3	55124.9	56195	High	High	High	High	High	High
FALSE	High	Master Protein	Q8BU30	Isoleucine--tRNA ligase, cytoplasmic OS=Mus musculus OX=10090 GN=Iars PE=1 SV=2	0	364.699	43	45	153	45	1	1262	144.2	6.55	478.5	45	0	1.114	1.061	0.972	1.032	0.975	57608.7	64174	61103.3	55986.1	59426.2	56187.6	High	High	High	High	High	High
FALSE	High	Master Protein	P32067	Lupus La protein homolog OS=Mus musculus OX=10090 GN=Ssb PE=1 SV=1	0	166.496	55	24	121	23	1	415	47.7	9.77	311.62	24	1	0.997	0.989	1.092	1.15	1.098	51121.8	50983.6	50569.7	55823.1	58803.5	56116.9	High	High	High	High	High	High
FALSE	High	Master Protein	Q9Z1Q9	Valine--tRNA ligase OS=Mus musculus OX=10090 GN=Vars PE=1 SV=1	0	495.2	47	49	204	49	1	1263	140.1	7.77	679.18	49	0	1.071	0.985	0.77	0.758	0.703	79724.8	85363.5	78532.9	61371.7	60409	56017.6	High	High	High	High	High	High
FALSE	High	Master Protein	Q3U0V1	Far upstream element-binding protein 2 OS=Mus musculus OX=10090 GN=Khsrp PE=1 SV=2	0	308.688	57	36	140	31	1	748	76.7	7.33	445.39	36	5	0.947	0.985	0.935	0.951	1.026	54291.6	51433.9	53487.9	50778.7	51606.3	55693.4	High	High	High	High	High	High
FALSE	High	Master Protein	P61982	14-3-3 protein gamma OS=Mus musculus OX=10090 GN=Ywhag PE=1 SV=2	0	207.763	83	18	162	11	1	247	28.3	4.89	470.32	18	2	1.265	1.372	1.248	1.198	1.269	43525.1	55054.8	59735.6	54304.9	52121.5	55250.3	High	High	High	High	High	High
FALSE	High	Master Protein	Q91YQ5	Dolichyl-diphosphooligosaccharide--protein glycosyltransferase subunit 1 OS=Mus musculus OX=10090 GN=Rpn1 PE=1 SV=1	0	240.941	56	31	145	31	1	608	68.5	6.46	437.37	31	0	1.022	1.003	0.867	0.872	0.839	65839.8	67292.7	66037.2	57112.5	57437.9	55214.4	High	High	High	High	High	High
FALSE	High	Master Protein	Q61699	Heat shock protein 105 kDa OS=Mus musculus OX=10090 GN=Hsph1 PE=1 SV=2	0	475.916	60	43	225	40	1	858	96.3	5.53	713.54	43	1	1.115	1.033	0.516	0.512	0.514	107280	119667	110871	55321.2	54893.2	55131.9	High	High	High	High	High	High
FALSE	High	Master Protein	P14869	60S acidic ribosomal protein P0 OS=Mus musculus OX=10090 GN=Rplp0 PE=1 SV=3	0	186.533	60	16	160	16	1	317	34.2	6.25	465.55	16	0	0.975	0.984	1.063	1.023	1.082	50932.5	49676.1	50114.5	54122.5	52088.3	55126.1	High	High	High	High	High	High
FALSE	High	Master Protein	P26443	Glutamate dehydrogenase 1, mitochondrial OS=Mus musculus OX=10090 GN=Glud1 PE=1 SV=1	0	208.633	46	23	97	23	1	558	61.3	8	288.28	23	0	0.913	0.915	1.696	1.709	1.696	32334.5	29513.2	29573.9	54853.5	55248.7	54854.8	High	High	High	High	High	High
FALSE	High	Master Protein	P50516	V-type proton ATPase catalytic subunit A OS=Mus musculus OX=10090 GN=Atp6v1a PE=1 SV=2	0	321.14	58	28	154	28	1	617	68.3	5.58	491.15	28	0	1.061	1.049	1.93	1.706	1.692	32419.7	34401.7	34007.4	62566.7	55308.7	54843.8	High	High	High	High	High	High
FALSE	High	Master Protein	Q9Z204-2	Isoform C1 of Heterogeneous nuclear ribonucleoproteins C1/C2 OS=Mus musculus OX=10090 GN=Hnrnpc	0	215.348	58	24	140	2	1	300	33	5.03	401.1	24	23	0.979	1.024	0.832	0.88	0.938	58442.7	57197.4	59819.3	48643.2	51436.8	54824.7	High	High	High	High	High	High
FALSE	High	Master Protein	Q8R050	Eukaryotic peptide chain release factor GTP-binding subunit ERF3A OS=Mus musculus OX=10090 GN=Gspt1 PE=1 SV=2	0	190.721	45	28	113	28	1	636	68.6	5.21	298.44	28	0	0.991	0.977	0.883	0.912	0.905	60463.8	59909.9	59072.5	53413.7	55113.9	54691.6	High	High	High	High	High	High
FALSE	High	Master Protein	Q62167	ATP-dependent RNA helicase DDX3X OS=Mus musculus OX=10090 GN=Ddx3x PE=1 SV=3	0	294.942	56	31	153	30	1	662	73.1	7.18	468.49	31	0	0.83	0.816	0.888	0.952	0.909	59557.1	49404.4	48623.6	52872.8	56723.1	54140.8	High	High	High	High	High	High
FALSE	High	Master Protein	Q1HFZ0	tRNA (cytosine(34)-C(5))-methyltransferase OS=Mus musculus OX=10090 GN=Nsun2 PE=1 SV=2	0	421.045	63	39	170	39	1	757	85.4	6.58	555.82	39	0	0.995	0.977	0.847	0.865	0.856	63129	62790.7	61646.8	53492.6	54619	54009.7	High	High	High	High	High	High
FALSE	High	Master Protein	Q8VIJ6	Splicing factor, proline- and glutamine-rich OS=Mus musculus OX=10090 GN=Sfpq PE=1 SV=1	0	332.235	45	30	186	28	1	699	75.4	9.44	580.18	30	2	0.943	0.92	0.781	0.819	0.843	63891.3	60230.9	58757.9	49905.5	52298.7	53879.3	High	High	High	High	High	High
FALSE	High	Master Protein	Q9CWJ9	Bifunctional purine biosynthesis protein PURH OS=Mus musculus OX=10090 GN=Atic PE=1 SV=2	0	448.772	69	31	203	31	1	592	64.2	6.76	759.96	31	0	1.053	1.008	1.081	1.104	1.065	50503.6	53188.6	50906.8	54605.6	55733.5	53800.8	High	High	High	High	High	High
FALSE	High	Master Protein	Q99PV0	Pre-mRNA-processing-splicing factor 8 OS=Mus musculus OX=10090 GN=Prpf8 PE=1 SV=2	0	559.942	40	71	178	71	1	2335	273.4	8.84	555.15	71	0	0.981	0.949	0.956	0.996	0.888	60553.5	59424.4	57443.7	57896.7	60334.5	53766.3	High	High	High	High	High	High
FALSE	High	Master Protein	P62751	60S ribosomal protein L23a OS=Mus musculus OX=10090 GN=Rpl23a PE=1 SV=1	0	86.616	51	9	119	9	1	156	17.7	10.45	349.01	9	0	0.936	0.971	1.024	0.986	1.088	49423.3	46265.6	48010	50627.5	48707.3	53754.1	High	High	High	High	High	High
FALSE	High	Master Protein	Q99KI0	Aconitate hydratase, mitochondrial OS=Mus musculus OX=10090 GN=Aco2 PE=1 SV=1	0	410.18	59	37	185	37	1	780	85.4	7.93	632.03	37	0	0.815	0.725	0.701	0.735	0.681	78898.6	64278.6	57228.4	55297.6	58013.7	53704.9	High	High	High	High	High	High
FALSE	High	Master Protein	A0A087WPL5	ATP-dependent RNA helicase A OS=Mus musculus OX=10090 GN=Dhx9 PE=1 SV=1	0	442.023	45	48	195	1	1	1383	149.5	6.83	650.81	48	47	0.993	0.952	0.829	0.888	0.819	65500	65009.8	62387.4	54325.9	58154.8	53660.9	High	High	High	High	High	High
FALSE	High	Master Protein	Q922B2	Aspartate--tRNA ligase, cytoplasmic OS=Mus musculus OX=10090 GN=Dars PE=1 SV=2	0	253.448	60	29	153	29	1	501	57.1	6.49	437.58	29	0	1.093	1.044	1.036	0.948	0.935	57220.4	62530.1	59759.9	59260.9	54244.8	53524.7	High	High	High	High	High	High
FALSE	High	Master Protein	Q60865	Caprin-1 OS=Mus musculus OX=10090 GN=Caprin1 PE=1 SV=2	0	195.399	32	18	86	18	1	707	78.1	5.25	277.56	18	0	0.649	0.706	1.274	1.199	1.368	38940.2	25277	27495	49602.6	46691.4	53271.2	High	High	High	High	High	High
FALSE	High	Master Protein	Q3U1J4	DNA damage-binding protein 1 OS=Mus musculus OX=10090 GN=Ddb1 PE=1 SV=2	0	312.085	42	41	126	41	1	1140	126.8	5.26	373.16	41	0	0.869	0.815	0.972	0.972	0.901	58995.5	51253.1	48092.7	57315.7	57322.5	53148.4	High	High	High	High	High	High
FALSE	High	Master Protein	Q7TMK9	Heterogeneous nuclear ribonucleoprotein Q OS=Mus musculus OX=10090 GN=Syncrip PE=1 SV=2	0	286.619	49	23	149	3	1	623	69.6	8.59	524.88	23	18	1.039	1.008	1.578	1.714	1.737	30444	31629	30684.6	48049.6	52175.9	52871	High	High	High	High	High	High
FALSE	High	Master Protein	O35129	Prohibitin-2 OS=Mus musculus OX=10090 GN=Phb2 PE=1 SV=1	0	132.804	68	20	106	20	1	299	33.3	9.83	294.41	20	0	0.947	0.989	0.913	1.011	0.903	58250.1	55179.9	57624.9	53153.6	58880	52592.2	High	High	High	High	High	High
FALSE	High	Master Protein	Q8JZQ9	Eukaryotic translation initiation factor 3 subunit B OS=Mus musculus OX=10090 GN=Eif3b PE=1 SV=1	0	363.879	53	32	141	32	1	803	91.3	5.02	459.86	32	0	0.903	0.87	0.887	0.918	0.866	60666	54811.3	52756	53825.2	55661.9	52537	High	High	High	High	High	High
FALSE	High	Master Protein	Q6ZWV3	60S ribosomal protein L10 OS=Mus musculus OX=10090 GN=Rpl10 PE=1 SV=3	0	152.754	60	14	136	14	1	214	24.6	10.08	384.6	14	0	0.941	0.981	1.037	1.061	1.113	47145.3	44386.1	46248.1	48890	50036.3	52467.8	High	High	High	High	High	High
FALSE	High	Master Protein	Q9WVA4	Transgelin-2 OS=Mus musculus OX=10090 GN=Tagln2 PE=1 SV=4	0	217.109	87	15	123	13	1	199	22.4	8.24	333.06	15	4	1.223	1.349	1.445	1.179	1.445	36243.5	44334.4	48900.3	52383.4	42726.8	52388.3	High	High	High	High	High	High
FALSE	High	Master Protein	Q91VM5	RNA binding motif protein, X-linked-like-1 OS=Mus musculus OX=10090 GN=Rbmxl1 PE=2 SV=1	0	144.286	58	29	106	8	1	388	42.1	9.99	269.97	29	21	1.008	0.985	0.836	0.918	0.903	57996.6	58468.4	57153.2	48484.5	53245.6	52384.5	High	High	High	High	High	High
FALSE	High	Master Protein	B2RQC6	CAD protein OS=Mus musculus OX=10090 GN=Cad PE=1 SV=1	0	588.285	42	65	182	65	1	2225	243.1	6.43	612.88	65	0	0.989	0.929	0.978	1.026	0.953	54897.3	54295.5	51004.8	53710.9	56321.8	52307.8	High	High	High	High	High	High
FALSE	High	Master Protein	Q8BG05	Heterogeneous nuclear ribonucleoprotein A3 OS=Mus musculus OX=10090 GN=Hnrnpa3 PE=1 SV=1	0	205.43	60	21	152	18	1	379	39.6	9.01	526.8	21	3	1.021	1.043	0.945	1.015	1.026	50661.2	51741.7	52831.2	47875.3	51413.2	51979.2	High	High	High	High	High	High
FALSE	High	Master Protein	P47963	60S ribosomal protein L13 OS=Mus musculus OX=10090 GN=Rpl13 PE=1 SV=3	0	78.318	45	12	81	11	1	211	24.3	11.55	201.61	12	0	0.892	0.913	0.998	1.031	1.121	46105.7	41147.6	42103.5	46012.5	47522.7	51675.5	High	High	High	High	High	High
FALSE	High	Master Protein	Q99LX0	Protein/nucleic acid deglycase DJ-1 OS=Mus musculus OX=10090 GN=Park7 PE=1 SV=1	0	171.612	83	12	137	12	1	189	20	6.77	404.46	12	0	1.16	1.156	1.506	1.563	1.689	30560	35460.5	35329.8	46026	47751.5	51606.6	High	High	High	High	High	High
FALSE	High	Master Protein	A0A1B0GSG5	Ribonuclease inhibitor OS=Mus musculus OX=10090 GN=Rnh1 PE=1 SV=1	0	335.424	65	21	132	21	1	492	53.9	5.01	485.45	21	0	1.074	1.073	2.306	1.748	1.927	26710.2	28697.5	28661.3	61587.1	46677.3	51476	High	High	High	High	High	High
FALSE	High	Master Protein	H3BL37	Treacle protein OS=Mus musculus OX=10090 GN=Tcof1 PE=1 SV=1	0	282.262	33	40	105	40	1	1356	138.5	9.26	298.14	40	0	1.085	1.166	1.08	1.199	1.354	37803	41025.6	44063.8	40819.8	45316.8	51181.2	High	High	High	High	High	High
FALSE	High	Master Protein	O35381	Acidic leucine-rich nuclear phosphoprotein 32 family member A OS=Mus musculus OX=10090 GN=Anp32a PE=1 SV=1	0	116.212	48	12	89	8	1	247	28.5	4.07	259.72	12	4	0.992	0.992	0.915	0.758	1.001	51082.9	50698.8	50691	46756.5	38735.2	51128.6	High	High	High	High	High	High
FALSE	High	Master Protein	Q8BK67	Protein RCC2 OS=Mus musculus OX=10090 GN=Rcc2 PE=1 SV=1	0	310.532	67	27	165	27	1	520	55.9	8.72	593.1	27	0	1.105	1.066	0.656	0.674	0.651	78463	86722.5	83614.4	51477.1	52881.7	51104.9	High	High	High	High	High	High
FALSE	High	Master Protein	Q8CIH5	1-phosphatidylinositol 4,5-bisphosphate phosphodiesterase gamma-2 OS=Mus musculus OX=10090 GN=Plcg2 PE=1 SV=1	0	343.855	45	45	100	44	1	1265	147.5	6.77	303.35	45	1	1.004	1.033	2.624	2.8	2.533	20167.6	20243.8	20830	52913.4	56461.4	51083.4	High	High	High	High	High	High
FALSE	High	Master Protein	E9QAS5	Chromodomain-helicase-DNA-binding protein 4 OS=Mus musculus OX=10090 GN=Chd4 PE=1 SV=1	0	486.405	41	61	159	44	1	1922	218.5	5.86	484	61	15	0.99	0.965	1.039	1.097	0.999	51118.9	50624.2	49305.7	53126.5	56057.3	51059.7	High	High	High	High	High	High
FALSE	High	Master Protein	O70251	Elongation factor 1-beta OS=Mus musculus OX=10090 GN=Eef1b PE=1 SV=5	0	266.421	82	14	155	12	1	225	24.7	4.69	587.96	14	0	0.882	0.889	0.903	0.802	0.937	54330.9	47924.5	48316.3	49078	43591.3	50892.7	High	High	High	High	High	High
FALSE	High	Master Protein	A0A1L1STE6	Isocitrate dehydrogenase [NAD] subunit, mitochondrial OS=Mus musculus OX=10090 GN=Idh3a PE=1 SV=1	0	129.624	48	19	91	19	1	384	41.5	6.93	250.86	19	0	0.897	0.914	1.077	1.09	1.217	41538.8	37251.6	37985.3	44748.9	45256.9	50541.4	High	High	High	High	High	High
FALSE	High	Master Protein	Q3TUE1	Far upstream element-binding protein 1 OS=Mus musculus OX=10090 GN=Fubp1 PE=1 SV=1	0	227.807	48	30	155	2	1	642	67.4	7.61	436.48	30	26	0.929	1.012	0.683	0.697	0.75	67344.2	62546.7	68121.4	45998.9	46951.2	50516.6	High	High	High	High	High	High
FALSE	High	Master Protein	Q8BJ71	Nuclear pore complex protein Nup93 OS=Mus musculus OX=10090 GN=Nup93 PE=1 SV=1	0	299.206	51	40	127	40	1	819	93.2	5.72	356.31	40	0	0.927	0.937	1.013	1.055	1.023	49320	45700.8	46200.2	49978.7	52052.5	50447.2	High	High	High	High	High	High
FALSE	High	Master Protein	Q91W50	Cold shock domain-containing protein E1 OS=Mus musculus OX=10090 GN=Csde1 PE=1 SV=1	0	289.617	49	36	120	36	1	798	88.7	6.37	326.49	36	0	0.77	0.76	1.2	1.12	1.124	44818.8	34524.5	34041.2	53773.5	50182.2	50355.1	High	High	High	High	High	High
FALSE	High	Master Protein	Q9Z0N1	Eukaryotic translation initiation factor 2 subunit 3, X-linked OS=Mus musculus OX=10090 GN=Eif2s3x PE=1 SV=2	0	205.54	54	19	114	19	1	472	51	8.4	324.17	19	0	0.982	0.974	1.267	1.328	1.278	39106.3	38410.3	38081.7	49562.7	51940.3	49977.3	High	High	High	High	High	High
FALSE	High	Master Protein	P16546	Spectrin alpha chain, non-erythrocytic 1 OS=Mus musculus OX=10090 GN=Sptan1 PE=1 SV=4	0	986.753	56	123	295	122	1	2472	284.4	5.33	922.17	123	1	0.976	0.976	0.343	0.334	0.327	152464	148873	148870	52318.5	50848.7	49839.7	High	High	High	High	High	High
FALSE	High	Master Protein	Q99K48	Non-POU domain-containing octamer-binding protein OS=Mus musculus OX=10090 GN=Nono PE=1 SV=3	0	301.991	61	25	193	22	1	473	54.5	8.95	603.75	25	1	0.877	0.864	0.687	0.715	0.682	73075.6	64103.3	63128.1	50180.3	52254	49827.5	High	High	High	High	High	High
FALSE	High	Master Protein	Q05D44	Eukaryotic translation initiation factor 5B OS=Mus musculus OX=10090 GN=Eif5b PE=1 SV=2	0	391.382	43	45	132	45	1	1216	137.5	5.59	432.27	45	0	1	1.007	0.904	0.968	0.921	54083.7	54062.2	54450.2	48888.6	52373.1	49803.7	High	High	High	High	High	High
FALSE	High	Master Protein	P60335	Poly(rC)-binding protein 1 OS=Mus musculus OX=10090 GN=Pcbp1 PE=1 SV=1	0	229.842	74	17	133	12	1	356	37.5	7.09	438.55	17	8	0.959	0.971	0.972	0.904	0.95	52400.5	50246.5	50877.7	50939.8	47352	49762.9	High	High	High	High	High	High
FALSE	High	Master Protein	P63325	40S ribosomal protein S10 OS=Mus musculus OX=10090 GN=Rps10 PE=1 SV=1	0	96.91	53	12	133	11	1	165	18.9	10.15	324.56	12	0	0.862	0.889	0.998	1.03	0.965	51517.9	44410.5	45824	51419.6	53068.7	49695.2	High	High	High	High	High	High
FALSE	High	Master Protein	P70168	Importin subunit beta-1 OS=Mus musculus OX=10090 GN=Kpnb1 PE=1 SV=2	0	420.438	56	33	140	33	1	876	97.1	4.78	491.64	33	0	1.024	1.053	1.019	1.068	1.081	45845.7	46955.5	48269.1	46714.8	48946.4	49539	High	High	High	High	High	High
FALSE	High	Master Protein	Q00612	Glucose-6-phosphate 1-dehydrogenase X OS=Mus musculus OX=10090 GN=G6pdx PE=1 SV=3	0	187.568	50	25	126	25	1	515	59.2	6.49	360.56	25	0	1.033	1.006	0.982	1.001	0.977	50605.1	52272.8	50899.6	49686.6	50647.3	49452.2	High	High	High	High	High	High
FALSE	High	Master Protein	P25444	40S ribosomal protein S2 OS=Mus musculus OX=10090 GN=Rps2 PE=1 SV=3	0	166	57	17	123	17	1	293	31.2	10.24	357.68	17	0	0.906	0.851	0.993	1.005	0.908	54334.6	49210.4	46248.3	53945.4	54583.6	49351.2	High	High	High	High	High	High
FALSE	High	Master Protein	P50247	Adenosylhomocysteinase OS=Mus musculus OX=10090 GN=Ahcy PE=1 SV=3	0	268.911	52	20	125	19	1	432	47.7	6.54	426.45	20	0	1.031	0.978	0.918	0.979	0.936	52719	54357	51556	48406.9	51623.5	49331	High	High	High	High	High	High
FALSE	High	Master Protein	Q9CQN1	Heat shock protein 75 kDa, mitochondrial OS=Mus musculus OX=10090 GN=Trap1 PE=1 SV=1	0	335.405	55	32	143	31	1	706	80.2	6.68	452.92	32	0	0.896	0.873	1.151	1.168	1.1	44678	40031.6	38994.8	51427.8	52164.8	49158.1	High	High	High	High	High	High
FALSE	High	Master Protein	Q66JS6	Eukaryotic translation initiation factor 3 subunit J-B OS=Mus musculus OX=10090 GN=Eif3j2 PE=1 SV=1	0	183.644	67	17	85	17	1	263	29.5	4.81	247.99	17	0	1.016	1.088	1.533	1.536	1.795	27193.4	27631.4	29597.2	41691.1	41771	48820	High	High	High	High	High	High
FALSE	High	Master Protein	Q9CZD3	Glycine--tRNA ligase OS=Mus musculus OX=10090 GN=Gars PE=1 SV=1	0	318.118	61	40	160	40	1	729	81.8	6.65	464.67	40	0	1.372	1.366	0.72	0.773	0.745	65132.8	89339.9	88954.2	46900.9	50360.5	48508	High	High	High	High	High	High
FALSE	High	Master Protein	P62814	V-type proton ATPase subunit B, brain isoform OS=Mus musculus OX=10090 GN=Atp6v1b2 PE=1 SV=1	0	346.523	72	27	128	27	1	511	56.5	5.81	442.11	27	0	1.061	1.082	1.834	1.698	1.658	29223.2	31009.9	31627.5	53593.4	49621.4	48441.9	High	High	High	High	High	High
FALSE	High	Master Protein	Q99LB4	Capping protein (Actin filament), gelsolin-like OS=Mus musculus OX=10090 GN=Capg PE=1 SV=1	0	240.128	63	14	109	14	1	349	38.7	6.95	412.22	14	0	1.016	1.099	4.592	3.964	4.161	11639.1	11823.7	12795.3	53446.9	46132.3	48433.2	High	High	High	High	High	High
FALSE	High	Master Protein	Q7TPR4	Alpha-actinin-1 OS=Mus musculus OX=10090 GN=Actn1 PE=1 SV=1	0	514.664	71	49	239	32	1	892	103	5.38	763.74	49	1	1.071	1.051	1.356	1.221	1.19	40457.5	43347.8	42506.5	54872.5	49379.2	48155.2	High	High	High	High	High	High	Acetyl [N-Term]
FALSE	High	Master Protein	P29351-2	Isoform 2 of Tyrosine-protein phosphatase non-receptor type 6 OS=Mus musculus OX=10090 GN=Ptpn6	0	280.856	71	33	102	32	1	597	67.7	7.81	326.69	33	1	0.995	1.054	3.115	3.252	2.976	16144.3	16058.5	17019.2	50294.1	52509.3	48047.4	High	High	High	High	High	High
FALSE	High	Master Protein	P62754	40S ribosomal protein S6 OS=Mus musculus OX=10090 GN=Rps6 PE=1 SV=1	0	125.963	42	13	84	12	1	249	28.7	10.84	248.51	13	1	0.915	0.918	1.062	1.125	1.146	41586.1	38049.7	38174.4	44171.2	46800.2	47639.2	High	High	High	High	High	High
FALSE	High	Master Protein	P47757-4	Isoform 3 of F-actin-capping protein subunit beta OS=Mus musculus OX=10090 GN=Capzb	0	166.779	62	19	112	18	1	301	33.7	6.43	331.24	19	1	1.101	1.093	1.098	1.1	1.134	41981.3	46229.2	45895.3	46115.3	46168.4	47606.3	High	High	High	High	High	High
FALSE	High	Master Protein	P14148	60S ribosomal protein L7 OS=Mus musculus OX=10090 GN=Rpl7 PE=1 SV=2	0	124.323	53	16	115	16	1	270	31.4	10.89	344.76	16	0	0.933	0.921	1.006	1.07	0.98	48515.9	45268.9	44661.6	48794.3	51893.8	47555	High	High	High	High	High	High
FALSE	High	Master Protein	K3W4R5	Cytoskeleton-associated protein 5 OS=Mus musculus OX=10090 GN=Ckap5 PE=1 SV=1	0	457.571	37	67	149	67	1	2032	225.5	7.85	417.43	67	0	0.952	0.927	0.844	0.818	0.774	61188.3	58221.9	56702.6	51617.8	50042.5	47351.2	High	High	High	High	High	High
FALSE	High	Master Protein	F8WHL2	Coatomer subunit alpha OS=Mus musculus OX=10090 GN=Copa PE=1 SV=1	0	324.423	45	46	141	46	1	1233	139.3	7.58	411.11	46	0	1.041	1.004	0.978	0.952	0.9	52518.4	54648	52730.5	51371.1	49989.8	47263.7	High	High	High	High	High	High
FALSE	High	Master Protein	Q9QYJ0	DnaJ homolog subfamily A member 2 OS=Mus musculus OX=10090 GN=Dnaja2 PE=1 SV=1	0	219.814	61	21	125	20	1	412	45.7	6.48	387.17	21	1	0.974	0.978	0.886	0.946	0.975	48268.8	47026.1	47203.1	42761.5	45677	47059.8	High	High	High	High	High	High
FALSE	High	Master Protein	G5E924	Heterogeneous nuclear ribonucleoprotein L (Fragment) OS=Mus musculus OX=10090 GN=Hnrnpl PE=1 SV=1	0	371.179	64	25	176	25	1	615	66.9	8.18	550.94	25	0	1.086	1.035	0.788	0.839	0.838	55757.3	60526.2	57716.6	43951.9	46781.9	46725.8	High	High	High	High	High	High
FALSE	High	Master Protein	Q6ZWZ7	60S ribosomal protein L17 OS=Mus musculus OX=10090 GN=Rpl17 PE=1 SV=1	0	109.588	54	9	144	8	1	184	21.4	10.18	445.51	9	0	0.926	0.944	0.984	0.991	1.094	42629.3	39468.5	40238	41943.3	42244.2	46627.5	High	High	High	High	High	High
FALSE	High	Master Protein	O08528	Hexokinase-2 OS=Mus musculus OX=10090 GN=Hk2 PE=1 SV=1	0	318.166	47	38	120	32	1	917	102.5	6.11	370.32	38	7	1.023	1.062	1.386	1.365	1.284	36262.9	37090.9	38514.9	50247.8	49509.4	46553.4	High	High	High	High	High	High
FALSE	High	Master Protein	Q3TML0	Protein disulfide-isomerase A6 OS=Mus musculus OX=10090 GN=Pdia6 PE=1 SV=1	0	278.466	69	24	115	24	1	445	48.7	5.19	372.51	24	0	1.151	1.138	1.165	1.127	1.142	40631.2	46763.2	46241.8	47351.9	45792.6	46405.3	High	High	High	High	High	High
FALSE	High	Master Protein	G3XA17	Eukaryotic translation initiation factor 4 gamma 2 OS=Mus musculus OX=10090 GN=Eif4g2 PE=1 SV=1	0	215.133	40	31	97	31	1	906	102	7.14	272.77	31	0	0.858	0.886	1.342	1.395	1.433	32331.2	27735.9	28631.3	43391.9	45094.3	46320.1	High	High	High	High	High	High
FALSE	High	Master Protein	B1AU75	Nuclear autoantigenic sperm protein OS=Mus musculus OX=10090 GN=Nasp PE=1 SV=1	0	365.877	62	35	133	33	1	773	84	4.37	451.45	35	1	1.011	1.065	1.066	1.104	1.233	37515.8	37915.7	39950.5	39996.9	41419.7	46273.7	High	High	High	High	High	High
FALSE	High	Master Protein	Q99L47	Hsc70-interacting protein OS=Mus musculus OX=10090 GN=St13 PE=1 SV=1	0	157.129	33	13	131	13	1	371	41.6	5.26	462.45	13	0	1.076	1.096	0.961	0.957	1.051	44026.7	47351.7	48256.2	42305.5	42120.7	46273.4	High	High	High	High	High	High
FALSE	High	Master Protein	Q8BFR5	Elongation factor Tu, mitochondrial OS=Mus musculus OX=10090 GN=Tufm PE=1 SV=1	0	241.552	58	22	95	22	1	452	49.5	7.56	322.67	22	0	0.839	0.844	1.179	1.252	1.225	37716.8	31628.2	31848	44472.9	47207.8	46221.3	High	High	High	High	High	High
FALSE	High	Master Protein	P97311	DNA replication licensing factor MCM6 OS=Mus musculus OX=10090 GN=Mcm6 PE=1 SV=1	0	308.601	54	41	120	41	1	821	92.8	5.45	351.75	41	0	0.966	0.944	0.91	0.913	0.859	53337	51507.9	50344.9	48539.7	48676.3	45790.5	High	High	High	High	High	High
FALSE	High	Master Protein	Q76MZ3	Serine/threonine-protein phosphatase 2A 65 kDa regulatory subunit A alpha isoform OS=Mus musculus OX=10090 GN=Ppp2r1a PE=1 SV=3	0	275.133	60	28	107	21	1	589	65.3	5.11	308.77	28	7	1.012	1.063	1.094	1.134	1.148	39883.9	40361.2	42408.1	43627	45211.5	45774.8	High	High	High	High	High	High
FALSE	High	Master Protein	Q9QUR6	Prolyl endopeptidase OS=Mus musculus OX=10090 GN=Prep PE=1 SV=1	0	386.308	58	31	198	31	1	710	80.7	5.73	608.51	31	0	1.057	1.013	0.7	0.743	0.694	65640.7	69403	66478.2	45931.2	48759.4	45569.4	High	High	High	High	High	High
FALSE	High	Master Protein	Q99K85	Phosphoserine aminotransferase OS=Mus musculus OX=10090 GN=Psat1 PE=1 SV=1	0	248.973	70	21	120	20	1	370	40.4	8.03	367.54	21	0	1.273	1.25	0.853	0.872	0.856	53249.6	67791.9	66547.3	45432	46443.6	45560.8	High	High	High	High	High	High
FALSE	High	Master Protein	Q9Z2X1	Heterogeneous nuclear ribonucleoprotein F OS=Mus musculus OX=10090 GN=Hnrnpf PE=1 SV=3	0	251.341	60	17	293	15	1	415	45.7	5.49	1050.56	17	0	1.125	1.112	1.067	1.069	1.109	41009.3	46120.3	45589.2	43759	43822.8	45468.9	High	High	High	High	High	High
FALSE	High	Master Protein	Q5XJF6	Ribosomal protein OS=Mus musculus OX=10090 GN=Rpl10a PE=1 SV=1	0	203.556	62	15	122	15	1	217	24.8	9.94	406.95	15	0	0.909	0.934	0.955	0.995	0.964	47138.2	42838.7	44038.7	45023.8	46890.8	45428.4	High	High	High	High	High	High
FALSE	High	Master Protein	Q8BMK4	Cytoskeleton-associated protein 4 OS=Mus musculus OX=10090 GN=Ckap4 PE=1 SV=2	0	285.453	66	35	109	35	1	575	63.7	5.64	330.49	35	0	1.069	1.1	1.202	0.991	1.205	37685.8	40272	41440.9	45286.5	37343.3	45395.8	High	High	High	High	High	High
FALSE	High	Master Protein	Q8BVQ9	26S proteasome regulatory subunit 7 OS=Mus musculus OX=10090 GN=Psmc2 PE=1 SV=1	0	248.722	56	24	115	23	1	475	52.8	6.28	370.26	24	1	0.969	0.983	0.986	1.039	1.025	44166.9	42802	43412.7	43538	45882.7	45291.5	High	High	High	High	High	High
FALSE	High	Master Protein	Q60930	Voltage-dependent anion-selective channel protein 2 OS=Mus musculus OX=10090 GN=Vdac2 PE=1 SV=2	0	144.068	58	13	113	13	1	295	31.7	7.49	404.96	13	0	1.061	1.102	1.419	1.405	1.454	31148.7	33037.1	34312.9	44204.1	43765.8	45280.6	High	High	High	High	High	High
FALSE	High	Master Protein	P16110	Galectin-3 OS=Mus musculus OX=10090 GN=Lgals3 PE=1 SV=3	0	82.562	32	10	89	10	1	264	27.5	8.38	280.38	10	0	0.979	1.045	3.761	2.736	2.988	15138	14814.1	15813.5	56935	41415.2	45228	High	High	High	High	High	High
FALSE	High	Master Protein	P63028	Translationally-controlled tumor protein OS=Mus musculus OX=10090 GN=Tpt1 PE=1 SV=1	0	123.682	58	9	99	9	1	172	19.5	4.86	268.67	9	0	0.817	0.867	1.128	0.952	1.136	39788.7	32493.2	34477.7	44876.3	37875.3	45217.7	High	High	High	High	High	High
FALSE	High	Master Protein	Q91ZW3	SWI/SNF-related matrix-associated actin-dependent regulator of chromatin subfamily A member 5 OS=Mus musculus OX=10090 GN=Smarca5 PE=1 SV=1	0	239.99	43	42	111	41	1	1051	121.6	8.15	285.55	42	1	0.991	0.967	0.827	0.831	0.787	57345.2	56801.7	55435.5	47447.9	47676	45159.1	High	High	High	High	High	High
FALSE	High	Master Protein	Q9CQI6	Coactosin-like protein OS=Mus musculus OX=10090 GN=Cotl1 PE=1 SV=3	0	80.19	75	11	75	11	1	142	15.9	5.4	199.22	11	0	1.281	1.262	1.73	1.708	1.784	25231.9	32332.2	31830.7	43647.7	43083.8	45022.7	High	High	High	High	High	High
FALSE	High	Master Protein	Q569Z5	Probable ATP-dependent RNA helicase DDX46 OS=Mus musculus OX=10090 GN=Ddx46 PE=1 SV=2	0	252.333	38	38	105	38	1	1032	117.4	9.26	312.54	38	0	0.944	0.966	1.005	1.072	1.038	43370.6	40951.5	41893.3	43596.3	46502.5	44998.9	High	High	High	High	High	High
FALSE	High	Master Protein	P62962	Profilin-1 OS=Mus musculus OX=10090 GN=Pfn1 PE=1 SV=2	0	160.418	72	9	204	9	1	140	14.9	8.28	614.17	9	0	1.053	1.048	1.418	1.333	1.421	31613.7	33281.4	33126.3	44822.6	42133.9	44933.2	High	High	High	High	High	High
FALSE	High	Master Protein	Q91VD9	NADH-ubiquinone oxidoreductase 75 kDa subunit, mitochondrial OS=Mus musculus OX=10090 GN=Ndufs1 PE=1 SV=2	0	314.625	55	31	105	31	1	727	79.7	5.72	331.39	31	0	0.657	0.654	1.066	1.127	1.155	38813.1	25482.9	25365.6	41372.1	43737.6	44837.8	High	High	High	High	High	High
FALSE	High	Master Protein	Q8BP67	60S ribosomal protein L24 OS=Mus musculus OX=10090 GN=Rpl24 PE=1 SV=2	0	66.772	40	9	59	9	1	157	17.8	11.25	167.18	9	0	0.866	0.895	1.011	0.921	1.146	39068.2	33821	34972	39492.3	35997.4	44791.1	High	High	High	High	High	High
FALSE	High	Master Protein	P62242	40S ribosomal protein S8 OS=Mus musculus OX=10090 GN=Rps8 PE=1 SV=2	0	121.326	51	10	109	10	1	208	24.2	10.32	340.23	10	0	0.897	0.863	1.028	0.989	1.042	42944.5	38505.8	37056.4	44166.1	42476	44764.8	High	High	High	High	High	High
FALSE	High	Master Protein	Q3TW96	UDP-N-acetylhexosamine pyrophosphorylase-like protein 1 OS=Mus musculus OX=10090 GN=Uap1l1 PE=1 SV=1	0	208.824	47	23	89	22	1	507	56.6	5.43	281.32	23	0	1.048	1.077	2.543	2.629	2.524	17616.7	18468.1	18979.2	44805.6	46318.3	44459.1	High	High	High	High	High	High
FALSE	High	Master Protein	P14873	Microtubule-associated protein 1B OS=Mus musculus OX=10090 GN=Map1b PE=1 SV=2	0	817.293	43	86	295	85	1	2464	270.1	4.83	944.62	86	1	1.152	1.131	0.268	0.274	0.262	169530	195290	191788	45436.4	46418.9	44396	High	High	High	High	High	High
FALSE	High	Master Protein	Q6ZQ38	Cullin-associated NEDD8-dissociated protein 1 OS=Mus musculus OX=10090 GN=Cand1 PE=1 SV=2	0	347.31	43	43	141	42	1	1230	136.2	5.78	412.64	43	1	1.072	1.091	0.762	0.776	0.762	58152.2	62343.8	63466.3	44339.3	45145.9	44335.1	High	High	High	High	High	High
FALSE	High	Master Protein	P05201	Aspartate aminotransferase, cytoplasmic OS=Mus musculus OX=10090 GN=Got1 PE=1 SV=3	0	152.964	61	22	82	22	1	413	46.2	7.14	250.03	22	0	1.293	1.273	1.441	1.503	1.434	30904.9	39968.2	39330	44547	46436.6	44332	High	High	High	High	High	High
FALSE	High	Master Protein	P70333	Heterogeneous nuclear ribonucleoprotein H2 OS=Mus musculus OX=10090 GN=Hnrnph2 PE=1 SV=1	0	250.886	58	21	246	10	1	449	49.2	6.3	783.03	21	12	0.982	0.958	0.926	0.917	0.955	46169.7	45354.8	44214.2	42774.8	42318.5	44070.4	High	High	High	High	High	High
FALSE	High	Master Protein	A0A1W2P7A1	40S ribosomal protein S12 OS=Mus musculus OX=10090 GN=Rps12 PE=1 SV=1	0	94.71	47	6	98	6	1	148	16	8.16	359.74	6	0	0.905	0.935	0.992	0.819	1.08	40785.5	36922.4	38128.5	40440	33387.1	44041.9	High	High	High	High	High	High
FALSE	High	Master Protein	Q9CZW5	Mitochondrial import receptor subunit TOM70 OS=Mus musculus OX=10090 GN=Tomm70 PE=1 SV=2	0	216.544	47	26	91	25	1	611	67.5	7.53	269.08	26	1	1.037	1.058	1.01	1.034	1.093	40214.6	41685	42549.6	40598.5	41597.3	43943.3	High	High	High	High	High	High
FALSE	High	Master Protein	Q9WV55	Vesicle-associated membrane protein-associated protein A OS=Mus musculus OX=10090 GN=Vapa PE=1 SV=2	0	99.731	59	15	91	14	1	249	27.8	8.4	241.93	15	1	1.084	1.08	0.993	0.963	0.966	45456.1	49264.4	49101.2	45142.5	43780.5	43901.6	High	High	High	High	High	High
FALSE	High	Master Protein	A0A087WQS2	Basic leucine zipper and W2 domain-containing protein 1 OS=Mus musculus OX=10090 GN=Bzw1 PE=1 SV=1	0	257.573	66	26	92	24	1	451	51.2	6.95	271.07	26	2	0.828	0.848	1.197	1.234	1.21	36271.1	30015.5	30750.7	43429.3	44745.7	43880	High	High	High	High	High	High
FALSE	High	Master Protein	P54071	Isocitrate dehydrogenase [NADP], mitochondrial OS=Mus musculus OX=10090 GN=Idh2 PE=1 SV=3	0	200.163	45	19	94	19	1	452	50.9	8.69	303.5	19	0	1.086	1.049	1.574	1.512	1.543	28430.1	30887.3	29837.1	44745.7	42993.4	43872.4	High	High	High	High	High	High
FALSE	High	Master Protein	Q99PT1	Rho GDP-dissociation inhibitor 1 OS=Mus musculus OX=10090 GN=Arhgdia PE=1 SV=3	0	180.216	64	15	138	15	1	204	23.4	5.2	411.14	15	0	1.099	1.106	0.976	0.964	1.044	41982	46144.1	46417.9	40973.5	40471.7	43838.6	High	High	High	High	High	High
FALSE	High	Master Protein	Q5EBP8	Heterogeneous nuclear ribonucleoprotein A1 OS=Mus musculus OX=10090 GN=Hnrnpa1 PE=1 SV=1	0	211.575	62	21	250	1	1	373	38.8	9.13	900.59	21	21	0.881	0.85	0.606	0.614	0.613	71056.7	62570.9	60424.9	43068.9	43653.3	43563.3	High	High	High	High	High	High
FALSE	High	Master Protein	Q8CG47	Structural maintenance of chromosomes protein 4 OS=Mus musculus OX=10090 GN=Smc4 PE=1 SV=1	0	359.564	43	55	144	55	1	1286	146.8	7.3	413.12	55	0	0.95	0.963	0.704	0.72	0.679	64121.8	60894.9	61741.1	45142.3	46145.7	43516.7	High	High	High	High	High	High
FALSE	High	Master Protein	O09131	Glutathione S-transferase omega-1 OS=Mus musculus OX=10090 GN=Gsto1 PE=1 SV=2	0	110.925	75	17	65	17	1	240	27.5	7.36	166.56	17	0	1.023	1.117	2.908	2.85	3.171	13713.4	14026.1	15321.6	39878.5	39080.3	43491.9	High	High	High	High	High	High
FALSE	High	Master Protein	Q61035	Histidine--tRNA ligase, cytoplasmic OS=Mus musculus OX=10090 GN=Hars PE=1 SV=2	0	226.79	66	30	103	27	1	509	57.4	6	302.77	30	3	1.1	1.076	1.087	1.117	1.098	39460.1	43404.5	42458.2	42888.3	44091.7	43331.9	High	High	High	High	High	High
FALSE	High	Master Protein	O70435	Proteasome subunit alpha type-3 OS=Mus musculus OX=10090 GN=Psma3 PE=1 SV=3	0	66.268	42	13	73	13	1	255	28.4	5.44	199.1	13	0	1.05	1.103	1.158	1.207	1.256	34475.5	36199.6	38031.8	39924.9	41623.1	43299	High	High	High	High	High	High
FALSE	High	Master Protein	P56959	RNA-binding protein FUS OS=Mus musculus OX=10090 GN=Fus PE=1 SV=1	0	151.912	31	14	101	11	1	518	52.6	9.36	331.32	14	3	0.942	0.94	0.757	0.802	0.86	50242.9	47321.3	47247.9	38039.4	40276.2	43196.5	High	High	High	High	High	High
FALSE	High	Master Protein	Q9D819	Inorganic pyrophosphatase OS=Mus musculus OX=10090 GN=Ppa1 PE=1 SV=1	0	204.204	71	16	128	16	1	289	32.6	5.6	439.53	16	0	1.042	1.033	0.742	0.772	0.827	52194.6	54395.1	53896.3	38753.8	40308	43152.4	High	High	High	High	High	High
FALSE	High	Master Protein	Q8CG48	Structural maintenance of chromosomes protein 2 OS=Mus musculus OX=10090 GN=Smc2 PE=1 SV=2	0	327.672	42	45	131	45	1	1191	134.2	8.41	407.59	45	0	0.984	0.962	0.68	0.712	0.656	65744.5	64671.9	63240.2	44727.1	46779.5	43146.9	High	High	High	High	High	High
FALSE	High	Master Protein	Q64514	Tripeptidyl-peptidase 2 OS=Mus musculus OX=10090 GN=Tpp2 PE=1 SV=3	0	380.876	46	45	140	45	1	1262	139.8	6.58	425.17	45	0	0.973	0.922	0.792	0.813	0.767	56270	54723.6	51874.7	44548.1	45738.2	43142.4	High	High	High	High	High	High
FALSE	High	Master Protein	Q3TLH4	Protein PRRC2C OS=Mus musculus OX=10090 GN=Prrc2c PE=1 SV=3	0	336.993	24	55	107	6	1	2846	310.7	9.1	286.59	55	42	0.92	0.923	0.976	1.002	1.067	40436.4	37200	37308.4	39461.5	40512.7	43137.5	High	High	High	High	High	High
FALSE	High	Master Protein	P62918	60S ribosomal protein L8 OS=Mus musculus OX=10090 GN=Rpl8 PE=1 SV=2	0	126.251	55	16	99	16	1	257	28	11.03	281.15	16	0	0.903	0.924	0.995	1.069	1.148	37488.4	33841.9	34650.1	37318.9	40083.1	43054.4	High	High	High	High	High	High
FALSE	High	Master Protein	P47911	60S ribosomal protein L6 OS=Mus musculus OX=10090 GN=Rpl6 PE=1 SV=3	0	93.052	43	17	85	17	1	296	33.5	10.7	191.96	17	0	0.858	0.88	0.979	1.053	0.998	43098	36968.6	37924.1	42174.4	45366.4	43016.6	High	High	High	High	High	High
FALSE	High	Master Protein	Q8VDM4	26S proteasome non-ATPase regulatory subunit 2 OS=Mus musculus OX=10090 GN=Psmd2 PE=1 SV=1	0	391.817	63	38	132	38	1	908	100.1	5.17	432.08	38	0	0.965	0.926	1.001	1.012	0.938	45725.3	44128.9	42346.7	45753.9	46257	42894.1	High	High	High	High	High	High
FALSE	High	Master Protein	Q3TXS7	26S proteasome non-ATPase regulatory subunit 1 OS=Mus musculus OX=10090 GN=Psmd1 PE=1 SV=1	0	350.634	47	36	132	36	1	953	105.7	5.39	405.39	36	0	1.01	0.978	0.891	0.943	0.862	49656.1	50156	48566.1	44252.7	46806.5	42794.9	High	High	High	High	High	High
FALSE	High	Master Protein	Q9CU62	Structural maintenance of chromosomes protein 1A OS=Mus musculus OX=10090 GN=Smc1a PE=1 SV=4	0	322.853	44	52	125	52	1	1233	143.1	7.64	331.47	52	0	0.958	0.935	0.959	0.988	0.907	47155	45161.1	44069.6	45213.2	46609.7	42779	High	High	High	High	High	High
FALSE	High	Master Protein	P51859	Hepatoma-derived growth factor OS=Mus musculus OX=10090 GN=Hdgf PE=1 SV=2	0	138.295	65	13	96	12	1	237	26.3	4.83	261.41	13	0	1.037	1.122	1.159	1.143	1.395	30612.2	31747.3	34361.7	35473.9	34997.7	42710.3	High	High	High	High	High	High
FALSE	High	Master Protein	P67778	Prohibitin OS=Mus musculus OX=10090 GN=Phb PE=1 SV=1	0	168.093	65	16	99	16	1	272	29.8	5.76	294.07	16	0	0.955	0.979	0.944	0.972	0.977	43643.4	41670.2	42734.9	41179.5	42409.2	42635	High	High	High	High	High	High
FALSE	High	Master Protein	Q99JY9	Actin-related protein 3 OS=Mus musculus OX=10090 GN=Actr3 PE=1 SV=3	0	236.315	61	20	107	16	1	418	47.3	5.88	377.49	20	6	1.079	1.066	1.357	1.338	1.31	32467.8	35032.8	34618.9	44069.9	43440.4	42534.8	High	High	High	High	High	High
FALSE	High	Master Protein	Q9WTM5	RuvB-like 2 OS=Mus musculus OX=10090 GN=Ruvbl2 PE=1 SV=3	0	274.844	72	24	111	24	1	463	51.1	5.64	390.89	24	0	1.05	1.047	1.083	1.171	1.126	37618.4	39512.5	39386	40746.8	44068.2	42369.6	High	High	High	High	High	High
FALSE	High	Master Protein	Q3V3R1	Monofunctional C1-tetrahydrofolate synthase, mitochondrial OS=Mus musculus OX=10090 GN=Mthfd1l PE=1 SV=2	0	334.175	44	34	129	33	1	977	105.7	7.02	400.6	34	0	0.734	0.732	0.623	0.626	0.59	71668.2	52602.1	52441.5	44680.4	44877.9	42319	High	High	High	High	High	High
FALSE	High	Master Protein	Q8R1F1	Niban-like protein 1 OS=Mus musculus OX=10090 GN=Fam129b PE=1 SV=2	0	210.432	40	26	70	26	1	749	84.8	5.94	188.83	26	0	1.043	1.12	2.969	2.654	2.627	16081.3	16778.1	18015.2	47752.7	42679.6	42247.2	High	High	High	High	High	High
FALSE	High	Master Protein	P47738	Aldehyde dehydrogenase, mitochondrial OS=Mus musculus OX=10090 GN=Aldh2 PE=1 SV=1	0	222.801	62	24	106	23	1	519	56.5	7.62	370.27	24	1	1.029	1.017	2.143	2.101	2.139	19739.2	20305	20070.5	42294	41478.2	42231.2	High	High	High	High	High	High
FALSE	High	Master Protein	P62192	26S proteasome regulatory subunit 4 OS=Mus musculus OX=10090 GN=Psmc1 PE=1 SV=1	0	262.38	65	25	103	23	1	440	49.2	6.21	319.23	25	0	0.987	0.988	1.107	1.156	1.183	35380.5	34931.3	34972.8	39151.1	40911.2	41839.7	High	High	High	High	High	High
FALSE	High	Master Protein	Q8R1B4	Eukaryotic translation initiation factor 3 subunit C OS=Mus musculus OX=10090 GN=Eif3c PE=1 SV=1	0	252.012	36	32	109	31	1	911	105.5	5.78	311.04	32	1	0.94	0.931	1.023	1.094	0.986	42435.1	39889.5	39514.7	43407.3	46407.1	41829.6	High	High	High	High	High	High
FALSE	High	Master Protein	P49710	Hematopoietic lineage cell-specific protein OS=Mus musculus OX=10090 GN=Hcls1 PE=1 SV=2	0	162.033	47	21	62	21	1	486	54.2	4.84	188.95	21	0	1.005	1.047	2.967	2.961	3.409	12258.1	12320.3	12833.1	36367.9	36290.3	41788.1	High	High	High	High	High	High
FALSE	High	Master Protein	Q8K2B3	Succinate dehydrogenase [ubiquinone] flavoprotein subunit, mitochondrial OS=Mus musculus OX=10090 GN=Sdha PE=1 SV=1	0	339.897	63	27	121	27	1	664	72.5	7.37	453.87	27	0	0.89	0.867	1.022	1.039	1.002	41684.5	37103.3	36135.9	42592.1	43317.3	41765.9	High	High	High	High	High	High
FALSE	High	Master Protein	Q9JKR6	Hypoxia up-regulated protein 1 OS=Mus musculus OX=10090 GN=Hyou1 PE=1 SV=1	0	419.371	43	36	157	36	1	999	111.1	5.19	553.71	36	0	1.077	1.051	0.833	0.789	0.802	52046.4	56060.4	54677.4	43351.6	41071.3	41750.5	High	High	High	High	High	High
FALSE	High	Master Protein	Q9CPY7	Cytosol aminopeptidase OS=Mus musculus OX=10090 GN=Lap3 PE=1 SV=3	0	304.505	67	26	122	26	1	519	56.1	7.72	387.24	26	0	1.023	1.012	0.85	0.835	0.847	49257.7	50376.6	49852.4	41866.9	41108.7	41745.8	High	High	High	High	High	High
FALSE	High	Master Protein	G5E902	MCG10343, isoform CRA_b OS=Mus musculus OX=10090 GN=Slc25a3 PE=1 SV=1	0	99.164	34	10	91	10	1	358	39.7	9.29	238.74	10	0	1.021	1.004	0.84	0.904	0.812	51338	52403.7	51518.5	43113.8	46418.8	41684.8	High	High	High	High	High	High
FALSE	High	Master Protein	O35639	Annexin A3 OS=Mus musculus OX=10090 GN=Anxa3 PE=1 SV=4	0	146.26	50	18	79	17	1	323	36.4	5.76	222.93	18	1	0.983	1.032	3.268	3.443	3.584	11627.3	11433.9	11999.3	37993.8	40027	41668.1	High	High	High	High	High	High
FALSE	High	Master Protein	P35979	60S ribosomal protein L12 OS=Mus musculus OX=10090 GN=Rpl12 PE=1 SV=2	0	125.731	67	10	100	10	1	165	17.8	9.42	303.49	10	0	0.924	0.928	1.038	1.011	1.021	40802.4	37714.4	37857	42338	41260.4	41649.6	High	High	High	High	High	High
FALSE	High	Master Protein	Q3UJB0	Splicing factor 3b, subunit 2 OS=Mus musculus OX=10090 GN=Sf3b2 PE=1 SV=1	0	269.284	41	32	100	32	1	878	98.1	5.62	305.4	32	0	1.016	1.037	0.973	0.981	1.062	39022.9	39663.7	40481.6	37979.8	38270.2	41438.5	High	High	High	High	High	High
FALSE	High	Master Protein	Q99MR6	Serrate RNA effector molecule homolog OS=Mus musculus OX=10090 GN=Srrt PE=1 SV=1	0	246.614	39	35	101	35	1	875	100.4	5.97	293.51	35	0	0.953	0.972	1.061	1.061	1.078	38372.8	36550.2	37283.9	40704.2	40712.5	41360	High	High	High	High	High	High
FALSE	High	Master Protein	Q6ZWN5	40S ribosomal protein S9 OS=Mus musculus OX=10090 GN=Rps9 PE=1 SV=3	0	59.889	53	13	83	13	1	194	22.6	10.65	189.76	13	0	0.925	0.906	1.029	1.129	0.983	42034.3	38876.3	38070.4	43233.6	47456.6	41303.6	High	High	High	High	High	High
FALSE	High	Master Protein	Q9WU78	Programmed cell death 6-interacting protein OS=Mus musculus OX=10090 GN=Pdcd6ip PE=1 SV=3	0	276.223	50	37	100	37	1	869	96	6.52	274.12	37	0	0.935	0.975	1.282	1.351	1.338	30689.2	28704.5	29923.6	39341.6	41446.9	41055.2	High	High	High	High	High	High
FALSE	High	Master Protein	H7BX95	Serine/arginine-rich-splicing factor 1 OS=Mus musculus OX=10090 GN=Srsf1 PE=1 SV=1	0	134.848	51	13	123	13	1	253	28.3	10.08	377.17	13	0	1.004	1.072	0.852	0.869	1.021	40173.1	40314.2	43060.7	34235.9	34914.7	41025.4	High	High	High	High	High	High
FALSE	High	Master Protein	O88685	26S proteasome regulatory subunit 6A OS=Mus musculus OX=10090 GN=Psmc3 PE=1 SV=2	0	260.677	62	22	116	22	1	442	49.5	5.19	382.29	22	0	1.073	1.061	1.022	1.032	1.101	37211.5	39935.1	39492.4	38035.9	38420.2	40986.8	High	High	High	High	High	High
FALSE	High	Master Protein	P27546-2	Isoform 2 of Microtubule-associated protein 4 OS=Mus musculus OX=10090 GN=Map4	0	325.972	48	36	98	1	1	1124	117.3	4.98	298.46	36	32	1.046	1.142	1.133	1.23	1.407	29046.6	30385.5	33171.7	32908.8	35740.5	40871.5	High	High	High	High	High	High
FALSE	High	Master Protein	Q60932	Voltage-dependent anion-selective channel protein 1 OS=Mus musculus OX=10090 GN=Vdac1 PE=1 SV=3	0	221.839	71	16	222	15	1	296	32.3	8.43	757.97	16	1	1.087	1.105	0.745	0.79	0.794	51365.7	55826.4	56769.3	38279.1	40571.7	40797.3	High	High	High	High	High	High
FALSE	High	Master Protein	Q61081	Hsp90 co-chaperone Cdc37 OS=Mus musculus OX=10090 GN=Cdc37 PE=1 SV=1	0	164.972	41	17	78	17	1	379	44.6	5.34	204.53	17	0	1.049	1.035	1.232	1.379	1.371	29644.3	31104.7	30677.2	36519.7	40894.2	40647.1	High	High	High	High	High	High
FALSE	High	Master Protein	P13864	DNA (cytosine-5)-methyltransferase 1 OS=Mus musculus OX=10090 GN=Dnmt1 PE=1 SV=5	0	372.713	41	53	125	5	1	1620	183.1	7.74	378.12	53	46	0.7	0.724	0.84	0.839	0.797	50944.8	35666.3	36884.6	42804.5	42742.9	40621.7	High	High	High	High	High	High
FALSE	High	Master Protein	Q9CVB6	Actin-related protein 2/3 complex subunit 2 OS=Mus musculus OX=10090 GN=Arpc2 PE=1 SV=3	0	177.787	71	20	88	20	1	300	34.3	7.36	230.2	20	0	1.008	1.011	1.322	1.248	1.188	34186	34447.3	34571.7	45186.7	42662.7	40608.6	High	High	High	High	High	High
FALSE	High	Master Protein	Q8QZY1	Eukaryotic translation initiation factor 3 subunit L OS=Mus musculus OX=10090 GN=Eif3l PE=1 SV=1	0	215.397	44	23	101	23	1	564	66.6	6.44	296.06	23	0	0.901	0.915	0.975	1.029	0.944	42954.6	38711.6	39303.1	41891	44191	40568.7	High	High	High	High	High	High
FALSE	High	Master Protein	Q8BMS1	Trifunctional enzyme subunit alpha, mitochondrial OS=Mus musculus OX=10090 GN=Hadha PE=1 SV=1	0	295.572	53	28	96	28	1	763	82.6	9.14	310.42	28	0	0.476	0.457	0.878	0.924	0.866	46648.9	22210.2	21297.2	40965.1	43081.4	40403.1	High	High	High	High	High	High
FALSE	High	Master Protein	F8WIV2	Serine (or cysteine) peptidase inhibitor, clade B, member 6a OS=Mus musculus OX=10090 GN=Serpinb6a PE=1 SV=1	0	187.222	57	18	109	17	1	399	44.7	6.38	383.64	18	1	1.039	1.081	2.904	2.759	2.634	15301.6	15895.2	16539.1	44438.6	42210.6	40308.1	High	High	High	High	High	High
FALSE	High	Master Protein	P43277	Histone H1.3 OS=Mus musculus OX=10090 GN=Hist1h1d PE=1 SV=2	0	72.259	37	9	131	1	1	221	22.1	11.03	357.76	9	2	1.001	1.216	1.031	1.374	1.545	26073	26090.7	31696.5	26892	35814	40290.8	High	High	High	High	High	High
FALSE	High	Master Protein	Q9QZD9	Eukaryotic translation initiation factor 3 subunit I OS=Mus musculus OX=10090 GN=Eif3i PE=1 SV=1	0	227.516	81	19	112	19	1	325	36.4	5.64	347.61	19	0	0.998	0.958	1.087	1.109	1.109	36279.6	36206.5	34751.1	39418.5	40239.1	40217.2	High	High	High	High	High	High
FALSE	High	Master Protein	Q04750	DNA topoisomerase 1 OS=Mus musculus OX=10090 GN=Top1 PE=1 SV=2	0	208.117	36	27	88	26	1	767	90.8	9.33	246.6	27	1	1.007	1.003	1.108	1.195	1.159	34641.9	34899.4	34735	38386.9	41402.7	40134.4	High	High	High	High	High	High
FALSE	High	Master Protein	Q9WUA3	ATP-dependent 6-phosphofructokinase, platelet type OS=Mus musculus OX=10090 GN=Pfkp PE=1 SV=1	0	374.76	55	33	124	30	1	784	85.4	7.11	396.18	33	4	1.126	1.142	1.32	1.316	1.302	30828.4	34719.8	35193	40699.6	40572	40132.4	High	High	High	High	High	High
FALSE	High	Master Protein	Q9EPU0-2	Isoform 2 of Regulator of nonsense transcripts 1 OS=Mus musculus OX=10090 GN=Upf1	0	386.76	49	42	130	41	1	1113	122.6	6.68	433.48	42	1	0.92	0.906	0.858	0.871	0.839	47587	43773.2	43101.9	40843.3	41455.5	39903.4	High	High	High	High	High	High
FALSE	High	Master Protein	Q8R2P8	Lysine--tRNA ligase OS=Mus musculus OX=10090 GN=Kars PE=1 SV=1	0	238.486	49	27	128	27	1	624	71.2	6.43	405.16	27	0	1.032	0.999	0.672	0.684	0.658	60419.8	62358.6	60378.3	40583.3	41315.4	39736	High	High	High	High	High	High
FALSE	High	Master Protein	Q64674	Spermidine synthase OS=Mus musculus OX=10090 GN=Srm PE=1 SV=1	0	323.653	81	19	118	19	1	302	34	5.5	460.94	19	0	1.081	1.036	1.21	1.254	1.315	30143.3	32575.9	31233.9	36467.3	37813.1	39634.1	High	High	High	High	High	High
FALSE	High	Master Protein	P27661	Histone H2AX OS=Mus musculus OX=10090 GN=H2afx PE=1 SV=2	0	75.86	72	9	98	5	1	143	15.1	10.74	245.62	9	4	1.08	1.226	0.692	0.796	0.827	47903.4	51719.9	58751	33132.7	38154.2	39610.1	High	High	High	High	High	High
FALSE	High	Master Protein	Q9JII6	Aldo-keto reductase family 1 member A1 OS=Mus musculus OX=10090 GN=Akr1a1 PE=1 SV=3	0	165.86	64	18	70	18	1	325	36.6	7.39	205.7	18	0	1.202	1.272	1.374	1.495	1.502	26356.5	31681.5	33518.4	36219.2	39390.5	39594.6	High	High	High	High	High	High
FALSE	High	Master Protein	Q5SWU9-2	Isoform 2 of Acetyl-CoA carboxylase 1 OS=Mus musculus OX=10090 GN=Acaca	0	417.092	31	63	130	61	1	2383	269.8	6.51	371.86	63	1	0.95	0.899	0.915	0.942	0.866	45655	43391.4	41047.7	41786.5	43011.9	39535.2	High	High	High	High	High	High
FALSE	High	Master Protein	A0A1B0GS68	Predicted gene 45713 OS=Mus musculus OX=10090 GN=Gm45713 PE=2 SV=1	0	64.248	19	10	86	5	1	446	50.8	10.23	209	10	5	0.946	0.888	1.001	1.095	0.963	41064.6	38865.5	36472	41093.5	44959	39525.4	High	High	High	High	High	High
FALSE	High	Master Protein	P14824	Annexin A6 OS=Mus musculus OX=10090 GN=Anxa6 PE=1 SV=3	0	322.054	62	38	159	36	1	673	75.8	5.5	454.28	38	2	1.156	1.206	0.532	0.528	0.515	76740.3	88743.5	92582.1	40805.6	40484.3	39519.6	High	High	High	High	High	High
FALSE	High	Master Protein	Q9WTP6	Adenylate kinase 2, mitochondrial OS=Mus musculus OX=10090 GN=Ak2 PE=1 SV=5	0	177.189	74	16	99	16	1	239	26.5	7.39	299.54	16	0	0.996	1.058	0.942	0.942	0.967	40760.2	40600.7	43110.3	38378.3	38408.8	39430.5	High	High	High	High	High	High
FALSE	High	Master Protein	F8VQC7	Kinectin OS=Mus musculus OX=10090 GN=Ktn1 PE=1 SV=1	0	444.717	54	65	138	4	1	1327	152.4	5.9	450.85	65	53	0.983	0.96	0.627	0.642	0.642	61291.7	60239.5	58848	38430.9	39319.8	39352	High	High	High	High	High	High
FALSE	High	Master Protein	P62281	40S ribosomal protein S11 OS=Mus musculus OX=10090 GN=Rps11 PE=1 SV=3	0	70.893	55	9	80	9	1	158	18.4	10.3	212.42	9	0	0.892	0.872	1.068	1.055	1.135	34676	30941.4	30243.6	37041.6	36567.6	39342	High	High	High	High	High	High
FALSE	High	Master Protein	Q8K310	Matrin-3 OS=Mus musculus OX=10090 GN=Matr3 PE=1 SV=1	0	267.671	40	31	104	30	1	846	94.6	6.25	327.27	31	1	1.004	1.006	0.787	0.816	0.826	47587.2	47764	47870.4	37455.6	38822.9	39304.6	High	High	High	High	High	High
FALSE	High	Master Protein	P54227	Stathmin OS=Mus musculus OX=10090 GN=Stmn1 PE=1 SV=2	0	70.839	50	9	121	9	1	149	17.3	5.97	298.84	9	0	1.168	1.348	0.543	0.525	0.608	64618.4	75443.3	87094.2	35059.1	33907.5	39267	High	High	High	High	High	High
FALSE	High	Master Protein	P18242	Cathepsin D OS=Mus musculus OX=10090 GN=Ctsd PE=1 SV=1	0	162.649	38	13	75	13	1	410	44.9	7.15	232.36	13	0	1.077	1.168	2.06	2.197	2.357	16641.4	17921.1	19430.7	34287.2	36568.5	39219.5	High	High	High	High	High	High
FALSE	High	Master Protein	Q9CW03	Structural maintenance of chromosomes protein 3 OS=Mus musculus OX=10090 GN=Smc3 PE=1 SV=2	0	367.657	49	54	117	52	1	1217	141.5	7.18	351.97	54	2	0.972	0.957	1.009	1.04	0.952	40836.2	39680.7	39063.3	41192.8	42484.6	38882.4	High	High	High	High	High	High
FALSE	High	Master Protein	P12970	60S ribosomal protein L7a OS=Mus musculus OX=10090 GN=Rpl7a PE=1 SV=2	0	105.49	42	13	86	12	1	266	30	10.56	239.68	13	1	0.849	0.871	0.97	1	0.982	39605.4	33606.9	34479.7	38403.5	39586.5	38875.8	High	High	High	High	High	High
FALSE	High	Master Protein	Q9ERK4	Exportin-2 OS=Mus musculus OX=10090 GN=Cse1l PE=1 SV=1	0	305.403	48	36	100	36	1	971	110.4	5.77	297.02	36	0	1.003	0.991	1.048	1.061	1.019	38120.9	38237.2	37771	39934.7	40453.9	38854.8	High	High	High	High	High	High
FALSE	High	Master Protein	Q9CZ30	Obg-like ATPase 1 OS=Mus musculus OX=10090 GN=Ola1 PE=1 SV=1	0	194.303	64	23	83	22	1	396	44.7	7.81	240.11	23	2	1.044	1.009	1.227	1.275	1.299	29901.2	31216.5	30179.8	36699.6	38134.1	38852.5	High	High	High	High	High	High
FALSE	High	Master Protein	Q3TWW8	Serine/arginine-rich splicing factor 6 OS=Mus musculus OX=10090 GN=Srsf6 PE=1 SV=1	0	112.363	40	19	80	15	1	339	39	11.46	211.77	19	4	0.979	0.948	0.866	0.879	0.893	43486.2	42570.9	41212.8	37656.8	38222.4	38834.4	High	High	High	High	High	High
FALSE	High	Master Protein	Q8K411	Presequence protease, mitochondrial OS=Mus musculus OX=10090 GN=Pitrm1 PE=1 SV=1	0	242.951	45	36	90	36	1	1036	117.3	7.2	272.64	36	0	0.786	0.737	1.309	1.284	1.158	33261.8	26148.1	24518.3	43545.1	42693.9	38532.2	High	High	High	High	High	High
FALSE	High	Master Protein	P34022	Ran-specific GTPase-activating protein OS=Mus musculus OX=10090 GN=Ranbp1 PE=1 SV=2	0	72.449	60	8	66	8	1	203	23.6	5.22	199.64	8	0	1.044	1.092	0.968	0.998	1.118	34189.5	35680.5	37320.8	33099.5	34135.3	38238	High	High	High	High	High	High
FALSE	High	Master Protein	A0A0R4J104	Disabled homolog 2 OS=Mus musculus OX=10090 GN=Dab2 PE=1 SV=1	0	224.374	49	24	73	24	1	766	82.2	5.97	251.57	24	0	1.03	1.083	3.637	3.194	3.848	9928.2	10221.2	10748.5	36106.6	31709	38208.5	High	High	High	High	High	High
FALSE	High	Master Protein	F6RPJ9	Insulin-degrading enzyme (Fragment) OS=Mus musculus OX=10090 GN=Ide PE=1 SV=1	0	263.91	40	31	103	31	1	987	114.2	6.27	307.36	31	0	1	0.92	1.16	1.163	1.067	35777.5	35790.7	32928.5	41507	41617.5	38166.1	High	High	High	High	High	High
FALSE	High	Master Protein	P43274	Histone H1.4 OS=Mus musculus OX=10090 GN=Hist1h1e PE=1 SV=2	0	69.302	37	9	120	3	1	219	22	11.11	309.59	9	3	1.049	1.197	0.696	0.866	0.91	41775	43834.3	50021.5	29088.5	36166	38028.7	High	High	High	High	High	High
FALSE	High	Master Protein	Q9CXW4	60S ribosomal protein L11 OS=Mus musculus OX=10090 GN=Rpl11 PE=1 SV=4	0	60.005	44	7	173	7	1	178	20.2	9.6	634.28	7	0	0.916	0.91	0.972	0.989	0.96	39353.3	36056.7	35810.5	38264.4	38923	37764.2	High	High	High	High	High	High
FALSE	High	Master Protein	P57759	Endoplasmic reticulum resident protein 29 OS=Mus musculus OX=10090 GN=Erp29 PE=1 SV=2	0	147.018	53	12	71	12	1	262	28.8	6.15	223.93	12	0	1.039	1.061	1.897	1.9	2.041	18493.4	19217	19614.2	35080.6	35137.7	37746.6	High	High	High	High	High	High
FALSE	High	Master Protein	P14206	40S ribosomal protein SA OS=Mus musculus OX=10090 GN=Rpsa PE=1 SV=4	0	190.953	54	12	124	12	1	295	32.8	4.87	443.12	12	0	0.919	0.967	0.983	0.977	1.068	35322.8	32460.4	34164.7	34717.9	34501.6	37733.8	High	High	High	High	High	High
FALSE	High	Master Protein	P59325	Eukaryotic translation initiation factor 5 OS=Mus musculus OX=10090 GN=Eif5 PE=1 SV=1	0	144.576	49	21	72	21	1	429	48.9	5.52	200.46	21	0	1.129	1.175	1.347	1.415	1.494	25219	28467.9	29629.2	33971.4	35686.2	37679.5	High	High	High	High	High	High
FALSE	High	Master Protein	Q64012-2	Isoform 1 of RNA-binding protein Raly OS=Mus musculus OX=10090 GN=Raly	0	198.929	55	17	71	17	1	296	31.2	9.38	258.52	17	0	0.753	0.839	0.96	0.984	1.058	35565.8	26773.3	29835.3	34149.9	35006.7	37632.8	High	High	High	High	High	High
FALSE	High	Master Protein	Q91VK1	Basic leucine zipper and W2 domain-containing protein 2 OS=Mus musculus OX=10090 GN=Bzw2 PE=1 SV=1	0	161.137	51	23	79	21	1	419	48	6.68	214.23	23	0	0.951	0.951	1.348	1.483	1.383	26943.4	25611.6	25627.3	36324.4	39953.1	37271	High	High	High	High	High	High
FALSE	High	Master Protein	P63158	High mobility group protein B1 OS=Mus musculus OX=10090 GN=Hmgb1 PE=1 SV=2	0	148.506	44	16	130	13	1	215	24.9	5.74	345.52	16	0	1.184	1.102	0.666	0.688	0.707	52596.7	62296.7	57962.7	35027.1	36163.8	37179.4	High	High	High	High	High	High
FALSE	High	Master Protein	Q9D1A2	Cytosolic non-specific dipeptidase OS=Mus musculus OX=10090 GN=Cndp2 PE=1 SV=1	0	185.108	51	19	74	19	1	475	52.7	5.66	235.72	19	0	0.983	0.954	1.904	1.799	1.85	20032.3	19700.1	19106.6	38134.3	36031.4	37050.7	High	High	High	High	High	High
FALSE	High	Master Protein	O54988-2	Isoform 2 of STE20-like serine/threonine-protein kinase OS=Mus musculus OX=10090 GN=Slk	0	319.275	50	44	98	41	1	1202	137.6	5.08	298.81	44	3	1.033	1.021	1.487	1.555	1.507	24410.7	25206.7	24918.9	36300.8	37957.9	36788	High	High	High	High	High	High
FALSE	High	Master Protein	Q91V55	40S ribosomal protein S5 OS=Mus musculus OX=10090 GN=Rps5 PE=1 SV=1	0	105.017	53	10	103	10	1	204	22.9	9.72	296.18	10	0	0.955	0.956	1.054	1.06	1.168	31425.5	30019.4	30035.8	33119.8	33326.6	36689.7	High	High	High	High	High	High
FALSE	High	Master Protein	P46460	Vesicle-fusing ATPase OS=Mus musculus OX=10090 GN=Nsf PE=1 SV=2	0	203.156	43	28	80	27	1	744	82.6	6.95	225.9	28	1	1.088	1.068	1.265	1.388	1.284	28538	31035.7	30474.7	36086.7	39602.5	36638.1	High	High	High	High	High	High
FALSE	High	Master Protein	Q9Z2I9	Succinate--CoA ligase [ADP-forming] subunit beta, mitochondrial OS=Mus musculus OX=10090 GN=Sucla2 PE=1 SV=2	0	187.369	59	22	74	22	1	463	50.1	7.01	237.49	22	0	0.76	0.784	1.095	1.15	1.135	32183.9	24469.2	25247.3	35248.7	37005.2	36524.9	High	High	High	High	High	High
FALSE	High	Master Protein	Q8BG32	26S proteasome non-ATPase regulatory subunit 11 OS=Mus musculus OX=10090 GN=Psmd11 PE=1 SV=3	0	249.063	67	23	90	23	1	422	47.4	6.48	283	23	0	1.028	1.037	1.008	1.037	1.035	35285.9	36271.3	36579.6	35583.7	36601.3	36523.1	High	High	High	High	High	High
FALSE	High	Master Protein	Q9Z1G3	V-type proton ATPase subunit C 1 OS=Mus musculus OX=10090 GN=Atp6v1c1 PE=1 SV=4	0	174.431	62	21	65	21	1	382	43.9	7.46	190.99	21	0	0.991	0.989	1.973	1.924	1.865	19567	19392.8	19352.7	38612.4	37652.7	36500.1	High	High	High	High	High	High
FALSE	High	Master Protein	G3X956	Suppressor of Ty 16 OS=Mus musculus OX=10090 GN=Supt16 PE=1 SV=1	0	303.631	42	35	114	35	1	1047	119.8	5.66	340.31	35	0	0.972	0.933	0.818	0.847	0.759	47814.7	46489.3	44601.6	39127.4	40514.7	36272.6	High	High	High	High	High	High
FALSE	High	Master Protein	E9PUU4	Gem-associated protein 5 OS=Mus musculus OX=10090 GN=Gemin5 PE=1 SV=1	0	280.183	35	46	96	46	1	1503	166.6	6.74	274.21	46	0	0.959	0.96	1.022	1.081	1.029	35232	33800	33818.3	35995.4	38073.2	36266.6	High	High	High	High	High	High
FALSE	High	Master Protein	Q3U741	DEAD (Asp-Glu-Ala-Asp) box polypeptide 17, isoform CRA_a OS=Mus musculus OX=10090 GN=Ddx17 PE=1 SV=1	0	233.198	46	31	148	24	1	652	72.5	8.68	417.01	31	0	1.359	1.268	1.563	1.569	1.591	22790.5	30980.7	28887.1	35627.5	35769.2	36266.4	High	High	High	High	High	High
FALSE	High	Master Protein	Q921M3	Splicing factor 3B subunit 3 OS=Mus musculus OX=10090 GN=Sf3b3 PE=1 SV=1	0	333.454	40	36	128	35	1	1217	135.5	5.26	423.65	36	1	0.843	0.836	0.71	0.747	0.67	54141.8	45630	45272.2	38466.6	40426.4	36263.6	High	High	High	High	High	High
FALSE	High	Master Protein	P62830	60S ribosomal protein L23 OS=Mus musculus OX=10090 GN=Rpl23 PE=1 SV=1	0	104.266	68	8	170	8	1	140	14.9	10.51	497.54	8	0	0.947	0.94	0.969	0.972	1.035	35003.8	33134.9	32892.5	33904.5	34034.1	36233.7	High	High	High	High	High	High
FALSE	High	Master Protein	Q6ZQ58	La-related protein 1 OS=Mus musculus OX=10090 GN=Larp1 PE=1 SV=3	0	299.487	43	38	113	38	1	1072	121.1	8.79	361.4	38	0	1.087	1.012	0.983	1.011	0.962	37660.5	40924.4	38121.3	37020.4	38090.9	36221.1	High	High	High	High	High	High
FALSE	High	Master Protein	E9Q555	E3 ubiquitin-protein ligase RNF213 OS=Mus musculus OX=10090 GN=Rnf213 PE=1 SV=2	0	537.802	22	93	133	93	1	5152	584.4	6.8	391.43	93	0	0.992	0.992	1.522	1.436	1.168	30974.9	30721.8	30722.7	47151	44477.5	36175.7	High	High	High	High	High	High
FALSE	High	Master Protein	P37040	NADPH--cytochrome P450 reductase OS=Mus musculus OX=10090 GN=Por PE=1 SV=2	0	215.078	41	22	83	22	1	678	77	5.53	253.68	22	0	1.06	1.13	1.707	1.559	1.521	23752	25176.1	26839.7	40539.8	37039.7	36123.5	High	High	High	High	High	High
FALSE	High	Master Protein	P26040	Ezrin OS=Mus musculus OX=10090 GN=Ezr PE=1 SV=3	0	229.131	51	32	133	20	1	586	69.4	6.1	357.02	32	2	1.099	1.085	0.977	1	0.963	37503.1	41225.8	40695.3	36653.6	37507.3	36105.3	High	High	High	High	High	High
FALSE	High	Master Protein	P62827	GTP-binding nuclear protein Ran OS=Mus musculus OX=10090 GN=Ran PE=1 SV=3	0	72.441	37	8	94	8	1	216	24.4	7.49	257.7	8	0	1.171	1.051	0.732	0.77	0.715	50501.8	59130	53078.3	36980.6	38872.8	36085.9	High	High	High	High	High	High
FALSE	High	Master Protein	Q8K4Z5	Splicing factor 3A subunit 1 OS=Mus musculus OX=10090 GN=Sf3a1 PE=1 SV=1	0	229.121	37	26	88	26	1	791	88.5	5.22	286.62	26	0	1.005	0.975	0.992	1.021	1.017	35459	35634.7	34560.5	35182	36195.1	36068.6	High	High	High	High	High	High
FALSE	High	Master Protein	Q9ER72	Cysteine--tRNA ligase, cytoplasmic OS=Mus musculus OX=10090 GN=Cars PE=1 SV=2	0	307.632	56	39	112	39	1	831	94.8	6.76	349.34	39	0	1.139	1.105	0.768	0.847	0.805	44642.8	50849.6	49311	34278.7	37812	35930.8	High	High	High	High	High	High
FALSE	High	Master Protein	Q99KQ4	Nicotinamide phosphoribosyltransferase OS=Mus musculus OX=10090 GN=Nampt PE=1 SV=1	0	194.743	67	23	81	23	1	491	55.4	7.15	243.77	23	0	1.064	1.085	1.673	1.691	1.638	21935.7	23346.4	23799.2	36704.5	37094.9	35926.4	High	High	High	High	High	High
FALSE	High	Master Protein	Q91VR5	ATP-dependent RNA helicase DDX1 OS=Mus musculus OX=10090 GN=Ddx1 PE=1 SV=1	0	264.183	47	29	92	29	1	740	82.4	7.21	291.19	29	0	1.014	0.877	0.88	0.893	0.85	42112.2	42700.3	36926.6	37078.8	37587.1	35783	High	High	High	High	High	High
FALSE	High	Master Protein	Q9CWK8	Sorting nexin-2 OS=Mus musculus OX=10090 GN=Snx2 PE=1 SV=2	0	207.861	53	24	88	22	1	519	58.4	5.12	249.39	24	2	1.106	1.09	1.695	1.794	1.796	19847.4	21950.7	21638	33638.1	35610.9	35653.6	High	High	High	High	High	High
FALSE	High	Master Protein	O35286	Pre-mRNA-splicing factor ATP-dependent RNA helicase DHX15 OS=Mus musculus OX=10090 GN=Dhx15 PE=1 SV=2	0	247.561	43	28	109	27	1	795	90.9	7.46	333.45	28	1	1.035	1.016	1.017	0.99	0.963	36928	38230.3	37501.2	37561.3	36544.7	35558.7	High	High	High	High	High	High
FALSE	High	Master Protein	Q9D8U8	Sorting nexin-5 OS=Mus musculus OX=10090 GN=Snx5 PE=1 SV=1	0	146.657	44	18	69	16	1	404	46.8	6.62	212.78	18	2	1.026	1.05	1.847	1.85	1.922	18493.3	18965.2	19413.8	34148	34216.3	35542.5	High	High	High	High	High	High
FALSE	High	Master Protein	G3UZ34	116 kDa U5 small nuclear ribonucleoprotein component OS=Mus musculus OX=10090 GN=Eftud2 PE=1 SV=1	0	354.961	59	41	127	39	1	962	108.3	5.02	396.5	41	1	0.931	0.905	0.92	0.936	0.873	40731.5	37912	36858	37468.7	38133.3	35540.7	High	High	High	High	High	High
FALSE	High	Master Protein	P49717	DNA replication licensing factor MCM4 OS=Mus musculus OX=10090 GN=Mcm4 PE=1 SV=1	0	265.486	51	34	97	32	1	862	96.7	7.2	295.51	34	2	0.951	0.97	0.881	0.923	0.874	40610.3	38627.7	39381	35773.8	37465.6	35508.6	High	High	High	High	High	High
FALSE	High	Master Protein	Q8R5L1	Complement component 1 Q subcomponent-binding protein, mitochondrial OS=Mus musculus OX=10090 GN=C1qbp PE=1 SV=1	0	184.027	51	8	151	8	1	279	31	4.87	581.96	8	0	1.094	0.997	1.332	1.436	1.417	25024.7	27384.1	24944.4	33338.3	35943.7	35453.3	High	High	High	High	High	High
FALSE	High	Master Protein	Q8CGK3	Lon protease homolog, mitochondrial OS=Mus musculus OX=10090 GN=Lonp1 PE=1 SV=2	0	357.879	50	30	97	29	1	949	105.8	6.57	348.84	30	1	0.961	0.925	1.079	1.077	1.045	33894.9	32569.9	31366.4	36584.6	36497.8	35416	High	High	High	High	High	High
FALSE	High	Master Protein	O55029	Coatomer subunit beta' OS=Mus musculus OX=10090 GN=Copb2 PE=1 SV=2	0	295.114	45	34	103	34	1	905	102.4	5.3	321.1	34	0	1.057	1.019	0.987	1.032	0.93	38010.3	40163.6	38746.9	37519	39239.1	35331.2	High	High	High	High	High	High
FALSE	High	Master Protein	O88342	WD repeat-containing protein 1 OS=Mus musculus OX=10090 GN=Wdr1 PE=1 SV=3	0	231.463	58	24	102	24	1	606	66.4	6.6	354.22	24	0	1.103	1.06	1.037	0.972	0.921	38343.3	42292	40624.7	39753.6	37256.3	35319.7	High	High	High	High	High	High
FALSE	High	Master Protein	P17710	Hexokinase-1 OS=Mus musculus OX=10090 GN=Hk1 PE=1 SV=3	0	253.737	36	36	102	33	1	974	108.2	6.8	276.19	36	0	1.064	1.04	0.88	0.861	0.822	42976.5	45725.2	44676.6	37816.1	36997.8	35312.6	High	High	High	High	High	High
FALSE	High	Master Protein	Q9R1P4	Proteasome subunit alpha type-1 OS=Mus musculus OX=10090 GN=Psma1 PE=1 SV=1	0	180.273	67	15	78	15	1	263	29.5	6.46	275.74	15	0	1.083	1.124	1.164	1.206	1.282	27388.5	29662	30773.9	31891.3	33034.7	35118.4	High	High	High	High	High	High
FALSE	High	Master Protein	Q7TQH0-2	Isoform 2 of Ataxin-2-like protein OS=Mus musculus OX=10090 GN=Atxn2l	0	174.685	31	24	83	23	1	1074	113	8.59	251.6	24	1	0.939	0.947	0.823	0.845	0.923	38035	35704.1	36007.9	31312.9	32146	35114.3	High	High	High	High	High	High
FALSE	High	Master Protein	Q8VDW0	ATP-dependent RNA helicase DDX39A OS=Mus musculus OX=10090 GN=Ddx39a PE=1 SV=1	0	156.49	47	20	103	12	1	427	49	5.68	289.84	20	10	0.938	0.921	0.857	0.919	0.879	39958.7	37480.1	36815.9	34261.7	36704.4	35105.3	High	High	High	High	High	High
FALSE	High	Master Protein	Q8BP47	Asparagine--tRNA ligase, cytoplasmic OS=Mus musculus OX=10090 GN=Nars PE=1 SV=2	0	279.839	48	25	125	24	1	559	64.2	5.86	426.35	25	1	1.303	1.253	0.94	0.997	0.965	36361.6	47379.4	45573	34190.9	36267.7	35087.9	High	High	High	High	High	High
FALSE	High	Master Protein	O08749	Dihydrolipoyl dehydrogenase, mitochondrial OS=Mus musculus OX=10090 GN=Dld PE=1 SV=2	0	160.621	37	14	85	14	1	509	54.2	7.9	299.44	14	0	0.728	0.768	1.574	1.765	1.721	20377.3	14842	15639.6	32073.1	35967.4	35079.2	High	High	High	High	High	High
FALSE	High	Master Protein	G5E866	Splicing factor 3B subunit 1 OS=Mus musculus OX=10090 GN=Sf3b1 PE=1 SV=1	0	417.85	45	42	134	42	1	1304	145.7	7.09	490.85	42	0	0.986	0.966	0.959	0.992	0.92	38079.9	37528.6	36780	36517.3	37792	35034.8	High	High	High	High	High	High
FALSE	High	Master Protein	Q3THK7	GMP synthase [glutamine-hydrolyzing] OS=Mus musculus OX=10090 GN=Gmps PE=1 SV=2	0	280.354	62	34	117	34	1	693	76.7	6.73	350.41	34	0	0.911	0.904	0.824	0.794	0.799	43828.5	39937.7	39600.2	36098.3	34817.6	35025.1	High	High	High	High	High	High
FALSE	High	Master Protein	Q8VHM5	Heterogeneous nuclear ribonucleoprotein R OS=Mus musculus OX=10090 GN=Hnrnpr PE=1 SV=1	0	250.642	44	23	129	18	1	632	70.8	8.13	397.61	23	5	1.079	1.023	0.639	0.65	0.663	52778.8	56972.6	53967	33735.6	34300	35013	High	High	High	High	High	High
FALSE	High	Master Protein	Q64442	Sorbitol dehydrogenase OS=Mus musculus OX=10090 GN=Sord PE=1 SV=3	0	121.343	46	14	55	14	1	357	38.2	7.02	153.82	14	0	1.066	1.017	1.704	1.776	1.785	19587.6	20886.9	19916.4	33379	34789.5	34964.6	High	High	High	High	High	High
FALSE	High	Master Protein	Q8QZT1	Acetyl-CoA acetyltransferase, mitochondrial OS=Mus musculus OX=10090 GN=Acat1 PE=1 SV=1	0	170.179	45	16	74	16	1	424	44.8	8.51	207.75	16	0	0.932	0.89	1.038	1.086	1.051	33253.2	30975.9	29609.8	34506.1	36099.4	34960	High	High	High	High	High	High
FALSE	High	Master Protein	Q6NS46	Protein RRP5 homolog OS=Mus musculus OX=10090 GN=Pdcd11 PE=1 SV=2	0	365.391	32	51	108	51	1	1862	207.6	8.75	326.01	51	0	0.902	0.905	0.919	0.96	0.888	39310.3	35447.5	35583.9	36108.5	37730.3	34919.7	High	High	High	High	High	High
FALSE	High	Master Protein	Q9D0K2	Succinyl-CoA:3-ketoacid coenzyme A transferase 1, mitochondrial OS=Mus musculus OX=10090 GN=Oxct1 PE=1 SV=1	0	317.972	62	22	101	22	1	520	56	8.53	343.13	22	0	0.914	0.847	1.201	1.213	1.185	29449.3	26923.7	24952.5	35355.2	35731.8	34905.8	High	High	High	High	High	High
FALSE	High	Master Protein	P61222	ATP-binding cassette sub-family E member 1 OS=Mus musculus OX=10090 GN=Abce1 PE=1 SV=1	0	192.594	38	22	86	22	1	599	67.3	8.34	253.14	22	0	0.978	0.938	0.828	0.893	0.8	43606.4	42666	40904.7	36101.4	38924.1	34890.7	High	High	High	High	High	High
FALSE	High	Master Protein	Q8BWY3	Eukaryotic peptide chain release factor subunit 1 OS=Mus musculus OX=10090 GN=Etf1 PE=1 SV=4	0	213.316	55	18	111	18	1	437	49	5.71	373.69	18	0	1.09	1.071	1.011	1.045	1.012	34467.4	37567.2	36907	34851	36017.5	34868	High	High	High	High	High	High
FALSE	High	Master Protein	Q62261	Spectrin beta chain, non-erythrocytic 1 OS=Mus musculus OX=10090 GN=Sptbn1 PE=1 SV=2	0	760.83	51	94	217	90	1	2363	274.1	5.58	709.55	94	3	0.954	0.908	0.337	0.34	0.329	106100	101230	96358.7	35720.3	36038.5	34867.4	High	High	High	High	High	High
FALSE	High	Master Protein	A2AKU9	ATP synthase subunit gamma OS=Mus musculus OX=10090 GN=Atp5c1 PE=1 SV=1	0	104.329	48	12	80	1	1	297	32.8	9.13	197.76	12	13	0.879	0.896	0.906	0.994	0.992	35143.2	30877.6	31503.6	31838.4	34935.6	34856.9	High	High	High	High	High	High
FALSE	High	Master Protein	Q925I1	ATPase family AAA domain-containing protein 3 OS=Mus musculus OX=10090 GN=Atad3 PE=1 SV=1	0	191.682	60	30	75	30	1	591	66.7	9.29	205.3	30	0	0.971	0.993	1.132	1.304	1.245	27917.7	27099.5	27732.7	31596.8	36414	34745	High	High	High	High	High	High
FALSE	High	Master Protein	Q8BTI8	Serine/arginine repetitive matrix protein 2 OS=Mus musculus OX=10090 GN=Srrm2 PE=1 SV=3	0	323.866	22	46	113	46	1	2703	294.7	12.03	328.21	46	0	0.985	0.977	0.966	0.939	0.991	35021.3	34487	34200.2	33814.6	32871.5	34693.7	High	High	High	High	High	High
FALSE	High	Master Protein	P51410	60S ribosomal protein L9 OS=Mus musculus OX=10090 GN=Rpl9 PE=2 SV=2	0	121.008	65	9	129	9	1	192	21.9	9.95	450.8	9	0	0.916	0.944	0.99	0.975	0.964	35895.2	32879.1	33876	35522.6	34995.7	34613.1	High	High	High	High	High	High
FALSE	High	Master Protein	P61255	60S ribosomal protein L26 OS=Mus musculus OX=10090 GN=Rpl26 PE=1 SV=1	0	58.054	52	10	55	10	1	145	17.2	10.55	122.45	10	0	0.901	0.951	0.948	1.037	1.049	32863.9	29621.5	31269.6	31144.5	34068.5	34480.1	High	High	High	High	High	High
FALSE	High	Master Protein	P07742	Ribonucleoside-diphosphate reductase large subunit OS=Mus musculus OX=10090 GN=Rrm1 PE=1 SV=2	0	300.101	51	29	105	29	1	792	90.2	6.7	350.57	29	0	0.734	0.678	0.747	0.808	0.72	47854.1	35137.3	32465.5	35766.5	38659.8	34472.1	High	High	High	High	High	High
FALSE	High	Master Protein	E9QN31	Probable 28S rRNA (cytosine-C(5))-methyltransferase OS=Mus musculus OX=10090 GN=Nop2 PE=1 SV=1	0	246.585	49	28	81	27	1	794	86.9	9.19	235.39	28	1	0.966	0.962	1.206	1.267	1.229	28004.6	27043	26933.1	33774.2	35485.9	34428.5	High	High	High	High	High	High
FALSE	High	Master Protein	Q9CZX8	40S ribosomal protein S19 OS=Mus musculus OX=10090 GN=Rps19 PE=1 SV=3	0	61.782	46	7	75	7	1	145	16.1	10.4	211.43	7	0	0.937	0.978	1.037	1.048	1.058	32362.6	30334.2	31664.8	33574.5	33924.8	34255.2	High	High	High	High	High	High
FALSE	High	Master Protein	Q9Z1D1	Eukaryotic translation initiation factor 3 subunit G OS=Mus musculus OX=10090 GN=Eif3g PE=1 SV=2	0	147.43	54	18	75	18	1	320	35.6	5.9	225.58	18	0	0.932	0.952	1.013	1.037	1.121	30487.4	28417.3	29010.9	30891.7	31606.2	34162.4	High	High	High	High	High	High
FALSE	High	Master Protein	P10852-2	Isoform 2 of 4F2 cell-surface antigen heavy chain OS=Mus musculus OX=10090 GN=Slc3a2	0	183.109	48	20	91	19	1	565	62.2	5.5	265.9	20	1	1.34	1.333	0.692	0.749	0.762	44739.6	59946.8	59623.2	30972.1	33520.9	34081.4	High	High	High	High	High	High
FALSE	High	Master Protein	P25206	DNA replication licensing factor MCM3 OS=Mus musculus OX=10090 GN=Mcm3 PE=1 SV=2	0	412.904	62	42	130	42	1	812	91.5	5.55	438.03	42	0	0.946	0.912	0.881	0.853	0.82	41396.2	39152.9	37772.7	36487	35310.1	33965.3	High	High	High	High	High	High
FALSE	High	Master Protein	P14685	26S proteasome non-ATPase regulatory subunit 3 OS=Mus musculus OX=10090 GN=Psmd3 PE=1 SV=3	0	241.489	59	28	104	28	1	530	60.7	8.44	298.05	28	0	1.035	1.014	0.953	1.091	0.963	35144.1	36373.1	35647.3	33491.8	38334.5	33840.2	High	High	High	High	High	High
FALSE	High	Master Protein	P62196	26S proteasome regulatory subunit 8 OS=Mus musculus OX=10090 GN=Psmc5 PE=1 SV=1	0	253.549	65	25	101	23	1	406	45.6	7.55	306.24	25	2	1.016	0.993	0.947	1	0.986	34240.3	34783.8	33994.1	32434.7	34249.8	33761.3	High	High	High	High	High	High
FALSE	High	Master Protein	Q9JMA1	Ubiquitin carboxyl-terminal hydrolase 14 OS=Mus musculus OX=10090 GN=Usp14 PE=1 SV=3	0	230.678	41	17	84	17	1	493	56	5.24	300.62	17	0	1.017	0.995	1.32	1.343	1.306	25773.5	26217.2	25634.7	34020.6	34607.5	33655.3	High	High	High	High	High	High
FALSE	High	Master Protein	Q9D1R9	60S ribosomal protein L34 OS=Mus musculus OX=10090 GN=Rpl34 PE=1 SV=2	0	46.807	37	6	59	6	1	117	13.3	11.47	151.26	6	0	0.883	0.918	0.969	1.039	1.035	32484.6	28681.9	29821.3	31493.4	33762.9	33632.3	High	High	High	High	High	High
FALSE	High	Master Protein	Q8BHN3-2	Isoform 2 of Neutral alpha-glucosidase AB OS=Mus musculus OX=10090 GN=Ganab	0	241.333	34	33	122	1	1	966	109.3	6.15	368.71	33	30	1.132	1.063	0.902	0.905	0.846	39747.8	45009.2	42260.3	35858.6	35974.5	33612	High	High	High	High	High	High
FALSE	High	Master Protein	Q52KC3	DNA helicase OS=Mus musculus OX=10090 GN=Mcm5 PE=1 SV=1	0	266.057	50	31	98	31	1	734	82.4	8.29	306.91	31	0	0.946	0.921	0.941	0.927	0.871	38545.5	36462.4	35516.4	36262.8	35718.5	33569.6	High	High	High	High	High	High
FALSE	High	Master Protein	O35841	Apoptosis inhibitor 5 OS=Mus musculus OX=10090 GN=Api5 PE=1 SV=2	0	206.573	54	20	89	20	1	504	56.8	5.92	281.03	20	0	1.092	1.129	1.158	1.195	1.211	27720.5	30275.2	31291.2	32105.6	33137.1	33564.4	High	High	High	High	High	High
FALSE	High	Master Protein	P14576	Signal recognition particle 54 kDa protein OS=Mus musculus OX=10090 GN=Srp54 PE=1 SV=2	0	212.648	52	23	77	2	1	504	55.7	8.75	243.45	23	19	1.065	1.084	0.995	0.944	1.008	33281.4	35438.7	36093.4	33118.9	31406.4	33543.3	High	High	High	High	High	High
FALSE	High	Master Protein	O70318	Band 4.1-like protein 2 OS=Mus musculus OX=10090 GN=Epb41l2 PE=1 SV=2	0	262.727	37	32	81	31	1	988	109.9	5.43	260.41	32	1	1.024	0.998	1.045	1.116	1.093	30683.1	31419.3	30625.2	32062.1	34228.6	33541.4	High	High	High	High	High	High
FALSE	High	Master Protein	Q8C483	Serine--tRNA ligase, cytoplasmic OS=Mus musculus OX=10090 GN=Sars PE=1 SV=1	0	262.857	57	24	128	24	1	536	61.1	7.43	385.77	24	0	1.394	1.302	0.765	0.79	0.775	43294.7	60368.9	56382	33103.5	34209.2	33539.1	High	High	High	High	High	High
FALSE	High	Master Protein	P97855	Ras GTPase-activating protein-binding protein 1 OS=Mus musculus OX=10090 GN=G3bp1 PE=1 SV=1	0	180.957	53	17	75	16	1	465	51.8	5.59	283.3	17	1	0.721	0.794	1.082	1.145	1.218	27524.4	19833.7	21853.3	29771.8	31526.7	33524.9	High	High	High	High	High	High
FALSE	High	Master Protein	P53996-3	Isoform 3 of Cellular nucleic acid-binding protein OS=Mus musculus OX=10090 GN=Cnbp	0	98.882	70	12	65	12	1	177	19.5	7.71	210.89	12	0	0.696	0.784	0.776	0.955	1.251	26782.2	18645.7	20992.1	20791.4	25564.5	33515.1	High	High	High	High	High	High
FALSE	High	Master Protein	Q9D6Z1	Nucleolar protein 56 OS=Mus musculus OX=10090 GN=Nop56 PE=1 SV=2	0	283.853	53	24	109	24	1	580	64.4	9.14	379.57	24	0	1.015	0.997	0.857	0.856	0.885	37812.8	38364.9	37695	32389	32369.6	33482.5	High	High	High	High	High	High
FALSE	High	Master Protein	Q9QUM9	Proteasome subunit alpha type-6 OS=Mus musculus OX=10090 GN=Psma6 PE=1 SV=1	0	143.459	68	13	102	13	1	246	27.4	6.76	346.92	13	0	1.076	1.022	1.13	1.063	1.13	29616.2	31858	30265.4	33466.6	31478.7	33473.9	High	High	High	High	High	High
FALSE	High	Master Protein	P55302	Alpha-2-macroglobulin receptor-associated protein OS=Mus musculus OX=10090 GN=Lrpap1 PE=1 SV=1	0	85.5	46	16	45	15	1	360	42.2	7.87	98.3	16	1	0.95	0.985	2.454	2.214	2.479	13478.7	12802	13276.5	33076.9	29844.2	33419.6	High	High	High	High	High	High
FALSE	High	Master Protein	P08228	Superoxide dismutase [Cu-Zn] OS=Mus musculus OX=10090 GN=Sod1 PE=1 SV=2	0	96.559	59	9	93	9	1	154	15.9	6.51	269.73	9	0	0.98	1.197	0.695	0.762	0.889	37577.2	36811.5	44995.6	26097.7	28650.6	33390.7	High	High	High	High	High	High
FALSE	High	Master Protein	Q80X50	Ubiquitin-associated protein 2-like OS=Mus musculus OX=10090 GN=Ubap2l PE=1 SV=1	0	280.164	31	24	86	24	1	1107	116.7	7.11	303.9	24	0	0.867	0.89	1.171	1.134	1.31	25399	22008.4	22604.2	29733.8	28811.2	33272.8	High	High	High	High	High	High
FALSE	High	Master Protein	Q6P5F9	Exportin-1 OS=Mus musculus OX=10090 GN=Xpo1 PE=1 SV=1	0	327.577	38	29	111	29	1	1071	123	6.07	365.17	29	0	1.116	1.077	0.878	0.917	0.855	38803.6	43309.5	41779.6	34075.2	35564.7	33180.2	High	High	High	High	High	High
FALSE	High	Master Protein	P62889	60S ribosomal protein L30 OS=Mus musculus OX=10090 GN=Rpl30 PE=1 SV=2	0	83.957	56	6	68	6	1	115	12.8	9.63	218.74	6	0	0.869	0.911	0.957	0.937	0.985	33664	29242.8	30670.9	32226.9	31541.1	33175.5	High	High	High	High	High	High
FALSE	High	Master Protein	A0A2I3BPG9	MCG113838 OS=Mus musculus OX=10090 GN=Rpl36a-ps1 PE=3 SV=1	0	24.963	25	4	47	4	1	106	12.4	10.51	92.74	4	0	0.9	0.949	0.987	0.961	1.141	29057.1	26162.7	27576	28686.3	27930.5	33160.1	High	High	High	High	High	High
FALSE	High	Master Protein	P97310	DNA replication licensing factor MCM2 OS=Mus musculus OX=10090 GN=Mcm2 PE=1 SV=3	0	316.852	49	34	118	34	1	904	102	5.72	392.44	34	0	0.96	0.951	0.894	0.899	0.86	38491.1	36954.7	36592.9	34428.1	34600.2	33111.7	High	High	High	High	High	High
FALSE	High	Master Protein	Q60710	Deoxynucleoside triphosphate triphosphohydrolase SAMHD1 OS=Mus musculus OX=10090 GN=Samhd1 PE=1 SV=3	0	210.662	50	28	87	28	1	658	75.8	7.93	240.76	28	0	1.038	0.978	1.297	1.263	1.146	28862.6	29954.4	28224.7	37434.9	36443.2	33063.4	High	High	High	High	High	High
FALSE	High	Master Protein	Q68FL6	Methionine--tRNA ligase, cytoplasmic OS=Mus musculus OX=10090 GN=Mars PE=1 SV=1	0	268.342	45	34	106	34	1	902	101.4	7.14	314.86	34	0	1.013	0.991	0.96	1.043	0.947	34800.4	35239	34470.8	33414	36307.6	32970.7	High	High	High	High	High	High
FALSE	High	Master Protein	Q91VC3	Eukaryotic initiation factor 4A-III OS=Mus musculus OX=10090 GN=Eif4a3 PE=1 SV=3	0	230.781	65	26	103	24	1	411	46.8	6.73	289.59	26	0	1.015	1.004	0.868	0.923	0.857	38333.5	38911.8	38484	33266.4	35396	32861.2	High	High	High	High	High	High
FALSE	High	Master Protein	Q569Z6	Thyroid hormone receptor-associated protein 3 OS=Mus musculus OX=10090 GN=Thrap3 PE=1 SV=1	0	136.122	25	27	71	27	1	951	108.1	10.17	180.18	27	0	0.991	0.978	1.099	1.219	1.204	27293	27039.5	26685.6	29989.9	33282.7	32859.3	High	High	High	High	High	High
FALSE	High	Master Protein	Q9EQP2	EH domain-containing protein 4 OS=Mus musculus OX=10090 GN=Ehd4 PE=1 SV=1	0	192.783	55	22	62	21	1	541	61.4	6.76	188.64	22	1	0.961	0.979	2.42	2.214	2.351	13968.8	13420.2	13670.9	33800.6	30921.6	32836.5	High	High	High	High	High	High
FALSE	High	Master Protein	Q8VCT3	Aminopeptidase B OS=Mus musculus OX=10090 GN=Rnpep PE=1 SV=2	0	188.51	48	21	69	21	1	650	72.4	5.35	206.6	21	0	1.053	1.019	1.877	1.919	1.697	19261	20283.7	19634.3	36145.7	36962.8	32683.1	High	High	High	High	High	High
FALSE	High	Master Protein	B1ARU1	Microtubule-actin cross-linking factor 1 OS=Mus musculus OX=10090 GN=Macf1 PE=1 SV=1	0	530.938	18	78	121	64	1	5895	662.9	5.3	397.48	78	10	1.025	1.019	1.502	1.522	1.52	21507.6	22053.8	21916.9	32314.9	32734.1	32681.5	High	High	High	High	High	High
FALSE	High	Master Protein	P10107	Annexin A1 OS=Mus musculus OX=10090 GN=Anxa1 PE=1 SV=2	0	188.29	59	18	61	17	1	346	38.7	7.37	195.59	18	1	0.998	1.059	4.716	3.302	3.495	9300.5	9279.2	9845.4	43862.5	30712.3	32503.5	High	High	High	High	High	High
FALSE	High	Master Protein	Q60597	2-oxoglutarate dehydrogenase, mitochondrial OS=Mus musculus OX=10090 GN=Ogdh PE=1 SV=3	0	318.375	45	35	109	28	1	1023	116.4	6.83	345.92	35	7	0.824	0.789	0.899	0.9	0.898	36171.6	29812.7	28549.3	32505.4	32539.7	32478	High	High	High	High	High	High
FALSE	High	Master Protein	P28658	Ataxin-10 OS=Mus musculus OX=10090 GN=Atxn10 PE=1 SV=2	0	205.067	56	22	68	22	1	475	53.7	5.25	221.17	22	0	0.967	0.982	1.429	1.275	1.267	25604.4	24757.6	25143.6	36598.7	32647.1	32435.2	High	High	High	High	High	High
FALSE	High	Master Protein	P32921-2	Isoform 2 of Tryptophan--tRNA ligase, cytoplasmic OS=Mus musculus OX=10090 GN=Wars	0	221.424	47	21	77	21	1	475	53.6	7.08	230.24	21	0	1.209	1.247	1.373	1.39	1.376	23484.6	28388.9	29285.9	32255.9	32652.8	32320.8	High	High	High	High	High	High
FALSE	High	Master Protein	Q99LF4	tRNA-splicing ligase RtcB homolog OS=Mus musculus OX=10090 GN=Rtcb PE=1 SV=1	0	216.776	53	22	101	22	1	505	55.2	7.23	346.9	22	0	1.075	0.911	0.749	0.761	0.74	43652.4	46922.9	39765.3	32700.3	33227.2	32319.9	High	High	High	High	High	High
FALSE	High	Master Protein	Q9WVJ2	26S proteasome non-ATPase regulatory subunit 13 OS=Mus musculus OX=10090 GN=Psmd13 PE=1 SV=1	0	206.422	74	22	86	22	1	376	42.8	5.71	266.46	22	0	0.963	0.997	0.824	0.834	0.845	38164.9	36742.2	38054.7	31452.6	31813.7	32257.8	High	High	High	High	High	High
FALSE	High	Master Protein	P15331	Peripherin OS=Mus musculus OX=10090 GN=Prph PE=1 SV=2	0	317.832	69	39	268	1	1	475	54.2	5.52	827.18	39	36	1.249	1.168	0.275	0.274	0.269	120077	149947	140266	33071.7	32871.5	32243.9	High	High	High	High	High	High
FALSE	High	Master Protein	Q9WUM4	Coronin-1C OS=Mus musculus OX=10090 GN=Coro1c PE=1 SV=2	0	164.143	47	21	73	19	1	474	53.1	7.08	196.42	21	0	1.04	1.026	1.026	0.993	0.97	33145.1	34480.1	34006.5	33999	32918.3	32145.6	High	High	High	High	High	High
FALSE	High	Master Protein	Q6ZQ08-4	Isoform 4 of CCR4-NOT transcription complex subunit 1 OS=Mus musculus OX=10090 GN=Cnot1	0	288.931	25	48	101	48	1	2376	266.7	7.11	267.91	48	0	0.971	0.927	0.778	0.756	0.704	45461.9	44150.1	42148	35366.9	34371	32010.7	High	High	High	High	High	High
FALSE	High	Master Protein	Q9Z1F9	SUMO-activating enzyme subunit 2 OS=Mus musculus OX=10090 GN=Uba2 PE=1 SV=1	0	321.175	63	32	107	32	1	638	70.5	5.24	346.25	32	0	1.056	1.054	0.854	0.899	0.852	37546.6	39652.6	39582	32072	33769.2	31988.5	High	High	High	High	High	High
FALSE	High	Master Protein	Q9CZU3	Exosome RNA helicase MTR4 OS=Mus musculus OX=10090 GN=Mtrex PE=1 SV=1	0	284.892	40	38	97	37	1	1040	117.6	6.4	293.36	38	1	0.923	0.91	1.004	1.037	0.974	32820.4	30304.3	29873.1	32952.7	34047.8	31970.3	High	High	High	High	High	High
FALSE	High	Master Protein	Q922I7	MCG13402, isoform CRA_c OS=Mus musculus OX=10090 GN=Ptbp1 PE=1 SV=1	0	360.811	68	22	158	19	1	555	59.3	9.16	657.44	22	3	1.019	1.089	0.766	0.807	0.804	39693.2	40442.1	43208.6	30406.6	32040.2	31914.4	High	High	High	High	High	High
FALSE	High	Master Protein	Q9CY64	Biliverdin reductase A OS=Mus musculus OX=10090 GN=Blvra PE=1 SV=1	0	119.764	55	14	71	14	1	295	33.5	7.02	214.99	14	0	1.057	1.064	2.725	2.673	2.418	13181.2	13927.7	14018.7	35913.4	35239.6	31874.6	High	High	High	High	High	High
FALSE	High	Master Protein	Q80WJ7	Protein LYRIC OS=Mus musculus OX=10090 GN=Mtdh PE=1 SV=1	0	249.932	62	27	77	11	1	579	63.8	9.33	265.89	27	16	1.049	0.966	1.572	1.48	1.472	21656.3	22707.8	20925.3	34038.7	32055.2	31868.8	High	High	High	High	High	High
FALSE	High	Master Protein	Q9CQM8	60S ribosomal protein L21 OS=Mus musculus OX=10090 GN=Rpl21 PE=1 SV=1	0	55.025	38	9	64	9	1	160	18.6	10.49	122.21	9	0	0.896	0.92	0.902	0.977	1.074	29616.3	26549.5	27243.8	26718.2	28929.8	31812.3	High	High	High	High	High	High
FALSE	High	Master Protein	Q9DB20	ATP synthase subunit O, mitochondrial OS=Mus musculus OX=10090 GN=Atp5po PE=1 SV=1	0	68.248	31	6	49	6	1	213	23.3	9.99	128.62	6	0	0.845	0.913	0.915	0.945	1.011	31409	26547.5	28686.3	28740	29680.6	31764	High	High	High	High	High	High
FALSE	High	Master Protein	Q9QYI3	DnaJ homolog subfamily C member 7 OS=Mus musculus OX=10090 GN=Dnajc7 PE=1 SV=2	0	239.672	62	31	89	31	1	494	56.4	6.49	237.2	31	0	0.841	0.895	0.779	0.821	0.828	38281.6	32210.9	34266.2	29821.5	31416.9	31689.5	High	High	High	High	High	High
FALSE	High	Master Protein	P62082	40S ribosomal protein S7 OS=Mus musculus OX=10090 GN=Rps7 PE=2 SV=1	0	132.196	51	8	60	8	1	194	22.1	10.1	197.05	8	0	0.913	0.888	1.036	1.093	1.08	29240.6	26685.9	25972.6	30297.3	31951.6	31585.1	High	High	High	High	High	High
FALSE	High	Master Protein	Q99JF8	PC4 and SFRS1-interacting protein OS=Mus musculus OX=10090 GN=Psip1 PE=1 SV=1	0	167.731	45	23	88	22	1	528	59.7	9.13	229.83	23	1	1.102	1.093	0.908	0.925	0.986	32046.1	35320.5	35041.1	29101.2	29642.3	31584.7	High	High	High	High	High	High
FALSE	High	Master Protein	O70194	Eukaryotic translation initiation factor 3 subunit D OS=Mus musculus OX=10090 GN=Eif3d PE=1 SV=2	0	274.55	61	24	113	24	1	548	63.9	6.05	405.56	24	0	0.911	0.901	0.951	0.969	0.907	34800.8	31708.8	31349.4	33112.7	33723.2	31554.1	High	High	High	High	High	High
FALSE	High	Master Protein	Q9D8W5	26S proteasome non-ATPase regulatory subunit 12 OS=Mus musculus OX=10090 GN=Psmd12 PE=1 SV=4	0	212.203	56	25	98	23	1	456	52.9	7.06	276.29	25	2	0.971	0.965	0.841	0.948	0.849	37123.5	36052.6	35836.8	31206.3	35186.9	31532.3	High	High	High	High	High	High
FALSE	High	Master Protein	P06801	NADP-dependent malic enzyme OS=Mus musculus OX=10090 GN=Me1 PE=1 SV=2	0	240.976	57	25	82	25	1	572	63.9	7.44	246.21	25	0	1.076	1.093	1.347	1.355	1.304	24178.1	26026.3	26426	32574.4	32754.5	31519.4	High	High	High	High	High	High
FALSE	High	Master Protein	Q921F2	TAR DNA-binding protein 43 OS=Mus musculus OX=10090 GN=Tardbp PE=1 SV=1	0	179.972	49	14	81	14	1	414	44.5	6.7	235.52	14	0	1.068	1.069	0.753	0.768	0.776	40606.6	43356	43411.8	30570.5	31193.8	31518.7	High	High	High	High	High	High
FALSE	High	Master Protein	Q8CIN4	Serine/threonine-protein kinase PAK 2 OS=Mus musculus OX=10090 GN=Pak2 PE=1 SV=1	0	228.994	62	21	80	16	1	524	57.9	5.77	262.98	21	5	1.039	1.011	1.288	1.281	1.305	24072.5	25002.3	24326.2	30998.2	30826.2	31404.6	High	High	High	High	High	High
FALSE	High	Master Protein	P11440	Cyclin-dependent kinase 1 OS=Mus musculus OX=10090 GN=Cdk1 PE=1 SV=3	0	144.157	69	17	93	14	1	297	34.1	8.43	298.08	17	3	0.741	0.769	0.587	0.593	0.571	54818	40641	42181.5	32172.9	32493	31322.6	High	High	High	High	High	High
FALSE	High	Master Protein	Q91WK2	Eukaryotic translation initiation factor 3 subunit H OS=Mus musculus OX=10090 GN=Eif3h PE=1 SV=1	0	212.362	67	22	102	22	1	352	39.8	6.67	291.65	22	0	0.924	0.947	1	1.076	0.982	31890.6	29474	30185.7	31901	34311.5	31315.5	High	High	High	High	High	High
FALSE	High	Master Protein	Q9CZU6	Citrate synthase, mitochondrial OS=Mus musculus OX=10090 GN=Cs PE=1 SV=1	0	145.723	40	15	73	15	1	464	51.7	8.57	219.72	15	0	0.836	0.851	0.785	0.873	0.82	38111.4	31861	32444.9	29934.6	33262	31268.1	High	High	High	High	High	High
FALSE	High	Master Protein	P10605	Cathepsin B OS=Mus musculus OX=10090 GN=Ctsb PE=1 SV=2	0	129.716	41	11	57	11	1	339	37.3	5.91	214.76	11	0	1.19	1.175	2.749	2.345	2.744	11299.7	13441.3	13279.9	31059.9	26495.8	31008.5	High	High	High	High	High	High
FALSE	High	Master Protein	Q9Z2U0	Proteasome subunit alpha type-7 OS=Mus musculus OX=10090 GN=Psma7 PE=1 SV=1	0	141.168	66	15	84	15	1	248	27.8	8.46	268.76	15	0	1.039	1.049	1.085	1.196	1.12	27681.6	28756.1	29034.4	30044.4	33105.6	31003.5	High	High	High	High	High	High
FALSE	High	Master Protein	P26043	Radixin OS=Mus musculus OX=10090 GN=Rdx PE=1 SV=3	0	260.179	57	36	144	22	1	583	68.5	6.2	410.43	36	4	1.004	0.959	0.764	0.876	0.823	37627.3	37775.7	36087.1	28733.2	32967	30962.8	High	High	High	High	High	High
FALSE	High	Master Protein	Q6P5E4	UDP-glucose:glycoprotein glucosyltransferase 1 OS=Mus musculus OX=10090 GN=Uggt1 PE=1 SV=4	0	460.394	39	42	145	42	1	1551	176.3	5.62	507.92	42	0	1.129	1.077	0.783	0.789	0.73	42417.4	47900.7	45693.4	33214.8	33454.3	30951	High	High	High	High	High	High
FALSE	High	Master Protein	E9PV22	Leucine-rich repeat-containing protein 47 OS=Mus musculus OX=10090 GN=Lrrc47 PE=1 SV=1	0	213.152	50	24	67	24	1	603	65.9	8.76	224.48	24	0	1.085	1.074	1.037	1.11	1.142	27068.4	29381.6	29060.7	28075.2	30036.3	30909	High	High	High	High	High	High
FALSE	High	Master Protein	A2AN08	E3 ubiquitin-protein ligase UBR4 OS=Mus musculus OX=10090 GN=Ubr4 PE=1 SV=1	0	505.49	20	76	128	74	1	5180	571.9	6.06	402.74	76	2	1.021	1.021	0.844	0.843	0.829	37212.4	38007.3	37997.8	31405.7	31361.6	30864.1	High	High	High	High	High	High
FALSE	High	Master Protein	S4R1M2	Scaffold attachment factor B1 OS=Mus musculus OX=10090 GN=Safb PE=1 SV=1	0	264.22	39	35	102	25	1	939	105.3	5.38	333.85	35	9	1.005	1.02	0.788	0.839	0.867	35556.6	35721.3	36261.2	28034.4	29830.7	30820.2	High	High	High	High	High	High
FALSE	High	Master Protein	Q9Z277	Tyrosine-protein kinase BAZ1B OS=Mus musculus OX=10090 GN=Baz1b PE=1 SV=2	0	337.185	34	47	118	47	1	1479	170.5	8.6	334.52	47	0	0.977	0.979	0.725	0.725	0.701	43625.6	42603.4	42721.6	31646.1	31632.8	30599.4	High	High	High	High	High	High
FALSE	High	Master Protein	Q3U4W8	Ubiquitin carboxyl-terminal hydrolase OS=Mus musculus OX=10090 GN=Usp5 PE=1 SV=1	0	292.074	49	31	102	31	1	835	93.3	5.06	333.74	31	0	1.002	0.998	0.781	0.807	0.775	39243.3	39307.3	39163.2	30662.5	31665.1	30422.1	High	High	High	High	High	High
FALSE	High	Master Protein	Q64152	Transcription factor BTF3 OS=Mus musculus OX=10090 GN=Btf3 PE=1 SV=3	0	136.412	74	11	73	10	1	204	22	9.52	208.18	11	1	0.695	0.856	0.807	0.767	0.891	34103.5	23685.5	29192.1	27506.1	26146.4	30387.9	High	High	High	High	High	High
FALSE	High	Master Protein	Q9WUK2	Eukaryotic translation initiation factor 4H OS=Mus musculus OX=10090 GN=Eif4h PE=1 SV=3	0	99.142	64	17	65	17	1	248	27.3	7.23	185.66	17	0	0.979	0.973	0.936	0.887	0.978	31066	30423.1	30225.9	29062.8	27562.2	30373.8	High	High	High	High	High	High
FALSE	High	Master Protein	P60766	Cell division control protein 42 homolog OS=Mus musculus OX=10090 GN=Cdc42 PE=1 SV=2	0	91.194	42	8	57	7	1	191	21.2	6.55	173.83	8	1	1.062	1.025	1.291	1.218	1.196	25359.2	26935.2	25999.9	32736.8	30891.6	30340.8	High	High	High	High	High	High
FALSE	High	Master Protein	Q9R1P0	Proteasome subunit alpha type-4 OS=Mus musculus OX=10090 GN=Psma4 PE=1 SV=1	0	170.052	68	13	73	12	1	261	29.5	7.72	201.8	13	0	1.115	1.071	1.076	1.124	1.115	27200.3	30337.7	29131	29273	30566.2	30334.3	High	High	High	High	High	High
FALSE	High	Master Protein	P14131	40S ribosomal protein S16 OS=Mus musculus OX=10090 GN=Rps16 PE=1 SV=4	0	69.289	70	13	68	13	1	146	16.4	10.21	151.94	13	0	0.832	0.921	0.979	1.095	0.977	31030.1	25827.8	28566.7	30383.6	33989	30317.2	High	High	High	High	High	High
FALSE	High	Master Protein	A0A1Y7VKY1	MCG116671 OS=Mus musculus OX=10090 GN=Gm11361 PE=3 SV=1	0	48.314	39	8	62	8	1	152	17.7	10.86	149.96	8	0	0.914	0.973	1.012	1.088	1.086	27893.3	25484.7	27140	28218.8	30345.9	30300.5	High	High	High	High	High	High
FALSE	High	Master Protein	Q99LP6	GrpE protein homolog 1, mitochondrial OS=Mus musculus OX=10090 GN=Grpel1 PE=1 SV=1	0	91.834	57	13	55	13	1	217	24.3	8.38	152.43	13	0	0.921	0.936	0.924	0.888	0.981	30779.4	28342	28806.9	28430.9	27330.6	30189.2	High	High	High	High	High	High
FALSE	High	Master Protein	Q8C845	EF-hand domain-containing protein D2 OS=Mus musculus OX=10090 GN=Efhd2 PE=1 SV=1	0	132.636	58	13	56	13	1	240	26.8	5.14	181.99	13	0	1.096	1.126	2.384	2.498	2.761	10912.7	11959.2	12287.7	26020.5	27256	30126.3	High	High	High	High	High	High
FALSE	High	Master Protein	Q8BL66	Early endosome antigen 1 OS=Mus musculus OX=10090 GN=Eea1 PE=1 SV=2	0	262.547	38	50	82	49	1	1411	160.8	5.77	228.78	50	1	1.023	1.089	1.066	1.027	1.125	26691.6	27309.3	29074.2	28441.7	27400.7	30015.7	High	High	High	High	High	High
FALSE	High	Master Protein	Q61335	B-cell receptor-associated protein 31 OS=Mus musculus OX=10090 GN=Bcap31 PE=1 SV=4	0	90.664	38	13	62	13	1	245	27.9	8.7	160.21	13	0	1.138	1.206	0.749	0.774	0.783	38305.7	43584	46209.3	28708.2	29635.9	29997.4	High	High	High	High	High	High
FALSE	High	Master Protein	Q9DB77	Cytochrome b-c1 complex subunit 2, mitochondrial OS=Mus musculus OX=10090 GN=Uqcrc2 PE=1 SV=1	0	169.466	44	17	73	17	1	453	48.2	9.25	239.97	17	0	0.879	0.943	0.991	1.118	1.125	26609.9	23398.2	25098.2	26376	29741.2	29948.4	High	High	High	High	High	High
FALSE	High	Master Protein	P43247	DNA mismatch repair protein Msh2 OS=Mus musculus OX=10090 GN=Msh2 PE=1 SV=1	0	330.265	55	39	94	39	1	935	104.1	5.96	278.78	39	0	1.079	1.043	1.033	1.08	0.973	30670.4	33100	31978.1	31671	33133.7	29855.4	High	High	High	High	High	High
FALSE	High	Master Protein	Q99LC5	Electron transfer flavoprotein subunit alpha, mitochondrial OS=Mus musculus OX=10090 GN=Etfa PE=1 SV=2	0	208.679	65	16	64	16	1	333	35	8.38	219.23	16	0	0.784	0.768	0.9	0.862	0.926	32217	25251.2	24747.2	28987.7	27784.5	29836.8	High	High	High	High	High	High
FALSE	High	Master Protein	Q9CZ13	Cytochrome b-c1 complex subunit 1, mitochondrial OS=Mus musculus OX=10090 GN=Uqcrc1 PE=1 SV=2	0	170.496	52	18	75	17	1	480	52.8	6.21	247.47	18	1	0.95	0.946	1.053	1.074	1.165	25475.3	24205.7	24106.3	26837.2	27352.2	29683.6	High	High	High	High	High	High
FALSE	High	Master Protein	Q9JIF7	Coatomer subunit beta OS=Mus musculus OX=10090 GN=Copb1 PE=1 SV=1	0	292.183	36	28	103	28	1	953	107	6	328.68	28	0	1.068	1.023	0.959	1.004	0.92	32186.4	34373.7	32915.1	30868.9	32315.2	29603.8	High	High	High	High	High	High
FALSE	High	Master Protein	H3BKH6	S-formylglutathione hydrolase OS=Mus musculus OX=10090 GN=Esd PE=1 SV=1	0	164.837	60	12	81	12	1	295	32.8	7.83	278.65	12	0	1.087	1.074	2.268	1.804	2.156	13725.5	14923.8	14741.4	31134.9	24755	29594.8	High	High	High	High	High	High
FALSE	High	Master Protein	Q9CQA3	Succinate dehydrogenase [ubiquinone] iron-sulfur subunit, mitochondrial OS=Mus musculus OX=10090 GN=Sdhb PE=1 SV=1	0	120.45	43	12	61	12	1	282	31.8	8.68	193.63	12	0	0.802	0.844	1.05	1.046	1.163	25429	20403.1	21462.6	26705.3	26611.3	29563.6	High	High	High	High	High	High
FALSE	High	Master Protein	Q9DCL9	Multifunctional protein ADE2 OS=Mus musculus OX=10090 GN=Paics PE=1 SV=4	0	213.704	66	21	93	20	1	425	47	7.23	275.11	21	0	1.037	0.981	0.845	0.894	0.817	36120.4	37444.9	35448.2	30537.9	32304.8	29517.6	High	High	High	High	High	High
FALSE	High	Master Protein	Q9JIX8-4	Isoform 4 of Apoptotic chromatin condensation inducer in the nucleus OS=Mus musculus OX=10090 GN=Acin1	0	193.83	26	31	84	31	1	1298	146.2	6.13	260.12	31	0	1.014	1.015	0.832	0.839	0.897	32887.1	33344.2	33393.9	27359.4	27587.9	29514.3	High	High	High	High	High	High
FALSE	High	Master Protein	Q08943-2	Isoform 2 of FACT complex subunit SSRP1 OS=Mus musculus OX=10090 GN=Ssrp1	0	163.975	28	17	70	16	1	713	81.4	7.01	165.23	17	1	0.981	1.016	0.791	0.806	0.814	36232	35535.4	36819.1	28649.8	29198.4	29483.2	High	High	High	High	High	High
FALSE	High	Master Protein	Q8CI94	Glycogen phosphorylase, brain form OS=Mus musculus OX=10090 GN=Pygb PE=1 SV=3	0	237.73	42	33	85	23	1	843	96.7	6.73	255.6	33	10	1.197	1.112	0.949	1.025	0.934	31513.3	37736.8	35036.8	29914.3	32292.7	29426.8	High	High	High	High	High	High
FALSE	High	Master Protein	P68037	Ubiquitin-conjugating enzyme E2 L3 OS=Mus musculus OX=10090 GN=Ube2l3 PE=1 SV=1	0	58.98	61	8	59	7	1	154	17.9	8.51	180.68	8	0	1.045	1.06	1.181	1.138	1.233	23718.8	24794.5	25146.1	28000.2	26992.9	29235.9	High	High	High	High	High	High
FALSE	High	Master Protein	Q9EQH3	Vacuolar protein sorting-associated protein 35 OS=Mus musculus OX=10090 GN=Vps35 PE=1 SV=1	0	226.44	41	28	90	26	1	796	91.7	5.44	273.72	28	2	1.022	1.025	1.176	1.145	1.131	25753.4	26313.9	26396.4	30293.6	29496.8	29127.5	High	High	High	High	High	High
FALSE	High	Master Protein	Q61881	DNA replication licensing factor MCM7 OS=Mus musculus OX=10090 GN=Mcm7 PE=1 SV=1	0	269.282	54	32	99	32	1	719	81.2	6.37	312.1	32	0	0.964	0.949	0.888	0.921	0.832	34980.5	33728.2	33180	31052.1	32228.1	29089.8	High	High	High	High	High	High
FALSE	High	Master Protein	Q5SUR0	Phosphoribosylformylglycinamidine synthase OS=Mus musculus OX=10090 GN=Pfas PE=1 SV=1	0	384.286	44	37	99	37	1	1337	144.5	5.67	335.58	37	0	1.059	1.008	1.046	1.048	1.02	28507.1	30176.8	28744.8	29823.3	29888.7	29083	High	High	High	High	High	High
FALSE	High	Master Protein	Q61768	Kinesin-1 heavy chain OS=Mus musculus OX=10090 GN=Kif5b PE=1 SV=3	0	375.138	55	43	117	31	1	963	109.5	6.44	375.27	43	10	0.998	0.962	0.873	0.88	0.856	33983.8	33902.7	32698	29671.1	29908.5	29080	High	High	High	High	High	High
FALSE	High	Master Protein	P62245	40S ribosomal protein S15a OS=Mus musculus OX=10090 GN=Rps15a PE=1 SV=2	0	70.844	72	10	76	10	1	130	14.8	10.13	236.8	10	0	0.881	0.902	0.986	1.055	0.975	29753.9	26200.5	26845.6	29329.1	31377.2	29024.2	High	High	High	High	High	High
FALSE	High	Master Protein	P46978	Dolichyl-diphosphooligosaccharide--protein glycosyltransferase subunit STT3A OS=Mus musculus OX=10090 GN=Stt3a PE=1 SV=1	0	111.652	26	18	74	17	1	705	80.5	8.1	198.33	18	1	1.068	1.042	0.867	0.929	0.832	34869	37253.4	36341.9	30216.3	32376.1	28994.6	High	High	High	High	High	High
FALSE	High	Master Protein	Q7TNV0	Protein DEK OS=Mus musculus OX=10090 GN=Dek PE=1 SV=1	0	87.398	34	14	52	14	1	380	43.1	6.86	143.01	14	0	1.028	1.052	0.867	0.825	0.998	29032.6	29853.8	30535.2	25182.8	23949.7	28985.1	High	High	High	High	High	High
FALSE	High	Master Protein	Q9R1T2	SUMO-activating enzyme subunit 1 OS=Mus musculus OX=10090 GN=Sae1 PE=1 SV=1	0	171.36	65	17	72	17	1	350	38.6	5.36	233.78	17	0	1.113	1.091	0.952	0.956	0.937	30937.2	34443.2	33749.7	29448.2	29563.1	28974.1	High	High	High	High	High	High
FALSE	High	Master Protein	Q6P5D8	Structural maintenance of chromosomes flexible hinge domain-containing protein 1 OS=Mus musculus OX=10090 GN=Smchd1 PE=1 SV=2	0	345.822	34	54	103	54	1	2007	225.5	7.24	302.15	54	0	1.055	1.001	1.047	1.059	0.985	29366.7	30989.7	29393.4	30739.2	31100.8	28931.5	High	High	High	High	High	High
FALSE	High	Master Protein	P28474	Alcohol dehydrogenase class-3 OS=Mus musculus OX=10090 GN=Adh5 PE=1 SV=3	0	166.254	50	13	66	13	1	374	39.5	7.25	212.58	13	0	1.096	1.069	1.261	1.281	1.27	22733.1	24923.1	24311.8	28661.9	29123	28872.7	High	High	High	High	High	High
FALSE	High	Master Protein	Q9WUA2	Phenylalanine--tRNA ligase beta subunit OS=Mus musculus OX=10090 GN=Farsb PE=1 SV=2	0	219.334	48	23	82	22	1	589	65.7	7.12	283.71	23	1	1.068	1.027	1.397	1.362	1.359	21213.9	22657.4	21792.6	29642.4	28890.4	28827.4	High	High	High	High	High	High
FALSE	High	Master Protein	Q922Q8	Leucine-rich repeat-containing protein 59 OS=Mus musculus OX=10090 GN=Lrrc59 PE=1 SV=1	0	113.824	38	13	61	13	1	307	34.9	9.52	152.24	13	0	0.997	1.054	0.889	0.948	1.011	28474.1	28397.5	30019.4	25300.5	26981	28775	High	High	High	High	High	High
FALSE	High	Master Protein	Q60973	Histone-binding protein RBBP7 OS=Mus musculus OX=10090 GN=Rbbp7 PE=1 SV=1	0	142.173	45	14	68	9	1	425	47.8	5.05	231.24	14	5	0.862	0.89	0.974	0.904	0.97	29594.6	25496.1	26347.9	28829.5	26754.3	28712.8	High	High	High	High	High	High
FALSE	High	Master Protein	P11276	Fibronectin OS=Mus musculus OX=10090 GN=Fn1 PE=1 SV=4	0	373.707	28	49	112	46	1	2477	272.4	5.59	368.74	49	3	0.898	0.827	0.441	0.41	0.471	60882.2	54680.8	50370.6	26818.8	24976.4	28703.4	High	High	High	High	High	High
FALSE	High	Master Protein	H9KV00	Protein SON OS=Mus musculus OX=10090 GN=Son PE=1 SV=1	0	319.969	27	45	104	4	1	2477	268.7	5.71	298.97	45	37	0.998	0.98	0.852	0.853	0.927	30808.8	30740.3	30205.7	26244.2	26295	28570.4	High	High	High	High	High	High
FALSE	High	Master Protein	Q9CQE8	RNA transcription, translation and transport factor protein OS=Mus musculus OX=10090 GN=RTRAF PE=1 SV=1	0	116.774	61	14	57	14	1	244	28.1	6.89	163.91	14	0	1.023	0.987	0.811	0.816	0.871	32780.5	33522.4	32365	26591.2	26752.4	28564.6	High	High	High	High	High	High
FALSE	High	Master Protein	P60229	Eukaryotic translation initiation factor 3 subunit E OS=Mus musculus OX=10090 GN=Eif3e PE=1 SV=1	0	220.142	51	18	77	18	1	445	52.2	6.04	235.89	18	0	0.905	0.924	0.907	0.938	0.924	30866.2	27937.8	28522.8	27999.1	28950.3	28515.9	High	High	High	High	High	High
FALSE	High	Master Protein	Q920E5	Farnesyl pyrophosphate synthase OS=Mus musculus OX=10090 GN=Fdps PE=1 SV=1	0	202.872	69	15	78	15	1	353	40.6	5.66	245.16	15	0	0.979	1.016	1.067	1.233	1.073	26509	25955.9	26923.9	28279.9	32678	28446.3	High	High	High	High	High	High
FALSE	High	Master Protein	Q8K224	RNA cytidine acetyltransferase OS=Mus musculus OX=10090 GN=Nat10 PE=1 SV=1	0	276.778	42	36	81	36	1	1024	115.3	8.32	253.84	36	0	0.963	0.945	0.929	0.973	0.905	31400.2	30246.5	29668.2	29177.7	30550.5	28411.6	High	High	High	High	High	High
FALSE	High	Master Protein	Q9CQR2	40S ribosomal protein S21 OS=Mus musculus OX=10090 GN=Rps21 PE=1 SV=1	0	59.073	49	5	67	5	1	83	9.1	8.51	197.6	5	0	0.871	1.017	1.068	0.928	1.127	25145.9	21890.4	25567	26867.8	23344.4	28338.9	High	High	High	High	High	High
FALSE	High	Master Protein	G3X9B1	HEAT repeat-containing 1 OS=Mus musculus OX=10090 GN=Heatr1 PE=1 SV=1	0	302.9	28	46	89	45	1	2143	241.9	6.98	254.25	46	1	0.977	0.96	1.019	1.078	0.955	29490.8	28820.6	28325.1	30056.3	31805.7	28177.9	High	High	High	High	High	High
FALSE	High	Master Protein	Q9WUU7	Cathepsin Z OS=Mus musculus OX=10090 GN=Ctsz PE=1 SV=1	0	87.542	52	11	47	11	1	306	34	6.6	150.8	11	0	1.143	1.166	3.037	2.995	3.505	8033.3	9182.1	9370	24398.5	24056.7	28154.9	High	High	High	High	High	High
FALSE	High	Master Protein	Q8C3J5	Dedicator of cytokinesis protein 2 OS=Mus musculus OX=10090 GN=Dock2 PE=1 SV=3	0	175.507	20	32	57	32	1	1828	211.6	6.99	161.13	32	0	0.994	1.028	2.62	2.617	2.278	12354.6	12281.6	12706.1	32367.1	32327.3	28142.8	High	High	High	High	High	High
FALSE	High	Master Protein	Q9D0F9	Phosphoglucomutase-1 OS=Mus musculus OX=10090 GN=Pgm1 PE=1 SV=4	0	162.762	46	24	57	24	1	562	61.4	6.57	172.06	24	0	1.116	1.159	1.76	1.77	1.683	16679.5	18616.2	19324.8	29357	29527.1	28065.7	High	High	High	High	High	High
FALSE	High	Master Protein	Q9DBG3-2	Isoform 2 of AP-2 complex subunit beta OS=Mus musculus OX=10090 GN=Ap2b1	0	258.096	40	34	88	18	1	951	105.7	5.34	259.97	34	16	1.03	1.039	0.843	0.831	0.838	33441.2	34451.7	34737.7	28177.6	27797.2	28013.2	High	High	High	High	High	High
FALSE	High	Master Protein	P60122	RuvB-like 1 OS=Mus musculus OX=10090 GN=Ruvbl1 PE=1 SV=1	0	236.21	49	18	87	18	1	456	50.2	6.42	291.83	18	0	1.053	1.052	1.077	1.121	1.138	24599.2	25909.8	25873.9	26487.7	27578.4	27994.6	High	High	High	High	High	High
FALSE	High	Master Protein	Q60605-2	Isoform Smooth muscle of Myosin light polypeptide 6 OS=Mus musculus OX=10090 GN=Myl6	0	111.325	77	9	61	8	1	151	17	4.55	195.06	9	1	1.06	1.004	1.304	0.76	1.035	27034.9	28643.5	27155.4	35247.1	20545.4	27969.2	High	High	High	High	High	High
FALSE	High	Master Protein	A0A1B0GSX7	Nuclear pore complex protein Nup98-Nup96 OS=Mus musculus OX=10090 GN=Nup98 PE=1 SV=1	0	301.97	30	42	86	41	1	1816	197.2	6.15	247.46	42	1	0.954	0.956	0.989	0.971	1.003	27879.9	26586.7	26643.8	27583	27070.5	27966.4	High	High	High	High	High	High
FALSE	High	Master Protein	Q62376	U1 small nuclear ribonucleoprotein 70 kDa OS=Mus musculus OX=10090 GN=Snrnp70 PE=1 SV=2	0	156.628	48	18	97	18	1	448	52	9.94	266.81	18	0	1.087	1.086	0.954	0.972	1.061	26363.9	28650.8	28637.5	25143.5	25619	27963.2	High	High	High	High	High	High
FALSE	High	Master Protein	A0A0J9YUD5	Nucleoporin 205 OS=Mus musculus OX=10090 GN=Nup205 PE=1 SV=1	0	313.209	26	42	78	42	1	2061	233	6.62	249.46	42	0	0.898	0.886	0.924	1.014	0.907	30754.2	27623	27257	28416.6	31190.8	27905.6	High	High	High	High	High	High
FALSE	High	Master Protein	P54775	26S proteasome regulatory subunit 6B OS=Mus musculus OX=10090 GN=Psmc4 PE=1 SV=2	0	225.869	64	21	82	20	1	418	47.4	5.21	282.47	21	0	1.005	1.007	0.913	0.923	0.977	28517.8	28646.3	28707.5	26037.1	26336	27862.4	High	High	High	High	High	High
FALSE	High	Master Protein	Q80X41	Serine/threonine-protein kinase VRK1 OS=Mus musculus OX=10090 GN=Vrk1 PE=1 SV=2	0	131.267	43	19	57	19	1	440	49.7	8.94	159.01	19	0	0.973	0.977	1.387	1.453	1.5	18566.8	18073.8	18131.3	25753.3	26984	27850	High	High	High	High	High	High
FALSE	High	Master Protein	P45376	Aldose reductase OS=Mus musculus OX=10090 GN=Akr1b1 PE=1 SV=3	0	111.605	55	15	100	15	1	316	35.7	7.18	302.04	15	0	1.112	1.084	0.916	0.91	0.867	32119.4	35701.4	34832.9	29428.7	29225.6	27835.3	High	High	High	High	High	High
FALSE	High	Master Protein	Q61024	Asparagine synthetase [glutamine-hydrolyzing] OS=Mus musculus OX=10090 GN=Asns PE=1 SV=3	0	261.372	45	19	144	19	1	561	64.2	6.58	443.29	19	0	1.225	1.186	0.525	0.534	0.514	53938.3	66073.6	63955	28314.2	28793.7	27742.1	High	High	High	High	High	High
FALSE	High	Master Protein	F6VW30	14-3-3 protein theta (Fragment) OS=Mus musculus OX=10090 GN=Ywhaq PE=1 SV=1	0	245.815	64	18	137	13	1	303	34.3	6.38	447.55	18	0	1.072	1.111	0.878	0.889	0.994	27844.6	29861.3	30928.1	24450.9	24742.8	27687.6	High	High	High	High	High	High
FALSE	High	Master Protein	P24369	Peptidyl-prolyl cis-trans isomerase B OS=Mus musculus OX=10090 GN=Ppib PE=1 SV=2	0	91.947	54	12	67	11	1	216	23.7	9.55	153.63	12	0	1.089	1.042	0.91	0.91	0.864	32013.6	34848.8	33361.3	29140	29118.7	27657.4	High	High	High	High	High	High
FALSE	High	Master Protein	Q9JHU9	Inositol-3-phosphate synthase 1 OS=Mus musculus OX=10090 GN=Isyna1 PE=1 SV=1	0	110.118	35	14	56	14	1	557	60.9	6.42	157.63	14	0	1.012	0.993	1.481	1.503	1.51	18300.2	18519.1	18174.1	27095.8	27511.6	27626.8	High	High	High	High	High	High
FALSE	High	Master Protein	P62301	40S ribosomal protein S13 OS=Mus musculus OX=10090 GN=Rps13 PE=1 SV=2	0	65.018	56	9	73	9	1	151	17.2	10.54	187.81	9	0	0.915	0.924	0.957	1.029	0.968	28534.8	26096.1	26372.1	27300.1	29349.5	27625.4	High	High	High	High	High	High
FALSE	High	Master Protein	P55264	Adenosine kinase OS=Mus musculus OX=10090 GN=Adk PE=1 SV=2	0	112.744	60	17	58	17	1	361	40.1	6.21	173.57	17	0	1.119	1.097	0.943	1.006	0.991	27881.7	31208.2	30595.5	26281.8	28045.5	27621.8	High	High	High	High	High	High
FALSE	High	Master Protein	P04117	Fatty acid-binding protein, adipocyte OS=Mus musculus OX=10090 GN=Fabp4 PE=1 SV=3	0	56.736	54	7	31	7	1	132	14.6	8.4	91.49	7	0	0.991	1.023	4.562	4.41	4.468	6176.1	6121.1	6315.7	28177.7	27234.2	27596.4	High	High	High	High	High	High
FALSE	High	Master Protein	Q9DCX2	ATP synthase subunit d, mitochondrial OS=Mus musculus OX=10090 GN=Atp5pd PE=1 SV=3	0	100.438	71	11	58	11	1	161	18.7	5.69	158.09	11	0	0.854	0.885	0.891	0.846	0.976	28085.8	23994	24857.2	25027.8	23758	27402.3	High	High	High	High	High	High
FALSE	High	Master Protein	Q9QZE5	Coatomer subunit gamma-1 OS=Mus musculus OX=10090 GN=Copg1 PE=1 SV=1	0	257.02	42	25	78	24	1	874	97.5	5.35	249.43	25	1	1.03	1.022	1.016	0.979	0.988	27727.9	28546.7	28335.3	28173.6	27147.8	27384.6	High	High	High	High	High	High
FALSE	High	Master Protein	P97429	Annexin A4 OS=Mus musculus OX=10090 GN=Anxa4 PE=1 SV=4	0	188.358	69	19	71	18	1	319	35.9	5.57	201.76	19	0	1.127	1.184	1.945	1.682	1.709	16009.8	18040.7	18948	31136	26930.3	27367.4	High	High	High	High	High	High
FALSE	High	Master Protein	P60867	40S ribosomal protein S20 OS=Mus musculus OX=10090 GN=Rps20 PE=1 SV=1	0	49.58	55	8	70	7	1	119	13.4	9.94	169.94	8	0	0.892	0.912	0.999	1.037	1.105	24704.6	22026	22522.9	24682.8	25612.3	27290.7	High	High	High	High	High	High
FALSE	High	Master Protein	Q61171	Peroxiredoxin-2 OS=Mus musculus OX=10090 GN=Prdx2 PE=1 SV=3	0	106.434	68	9	85	9	1	198	21.8	5.41	289.32	9	0	1.224	1.159	0.655	0.674	0.681	39922.1	48870.6	46258.8	26143.3	26917.3	27177.2	High	High	High	High	High	High
FALSE	High	Master Protein	Q6IRU2	Tropomyosin alpha-4 chain OS=Mus musculus OX=10090 GN=Tpm4 PE=1 SV=3	0	139.642	63	19	109	13	1	248	28.5	4.68	258.11	19	1	1.029	1.247	0.851	0.711	0.816	33277.5	34230.5	41499.8	28329.8	23654.9	27145.2	High	High	High	High	High	High
FALSE	High	Master Protein	Q3U4X8	DNA ligase OS=Mus musculus OX=10090 GN=Lig1 PE=1 SV=1	0	278.857	42	34	88	3	1	932	104	7.09	248.65	34	31	1.007	0.962	0.847	0.848	0.801	33860.4	34096.9	32571.6	28679.8	28720.4	27126.5	High	High	High	High	High	High
FALSE	High	Master Protein	Q9R0P5	Destrin OS=Mus musculus OX=10090 GN=Dstn PE=1 SV=3	0	109.207	66	11	74	10	1	165	18.5	7.97	214.25	11	0	1.009	0.991	1.246	1.047	1.163	23301.2	23507.5	23094.7	29035.5	24401.9	27098	High	High	High	High	High	High
FALSE	High	Master Protein	P51150	Ras-related protein Rab-7a OS=Mus musculus OX=10090 GN=Rab7a PE=1 SV=2	0	175.105	71	13	81	13	1	207	23.5	6.7	263.77	13	0	0.989	0.946	1.19	1.167	1.142	23723.4	23456.8	22440.4	28219.1	27684.1	27083.4	High	High	High	High	High	High
FALSE	High	Master Protein	P10649	Glutathione S-transferase Mu 1 OS=Mus musculus OX=10090 GN=Gstm1 PE=1 SV=2	0	122.131	57	12	48	9	1	218	26	7.94	146.47	12	3	1.132	1.145	2.351	2.508	2.347	11506.6	13027.9	13180.7	27051	28858.7	27003.2	High	High	High	High	High	High
FALSE	High	Master Protein	P24270	Catalase OS=Mus musculus OX=10090 GN=Cat PE=1 SV=4	0	206.786	54	22	63	22	1	527	59.8	7.88	200.79	22	0	1.019	1.013	1.842	1.773	1.77	15240.7	15524.2	15439.2	28068.3	27020.1	26977.4	High	High	High	High	High	High
FALSE	High	Master Protein	P46664	Adenylosuccinate synthetase isozyme 2 OS=Mus musculus OX=10090 GN=Adss PE=1 SV=2	0	188.379	49	18	67	16	1	456	50	6.38	218.19	18	1	1.028	1.052	1.05	1.006	1.06	25441.3	26157.1	26766.8	26707.3	25602.1	26968.5	High	High	High	High	High	High
FALSE	High	Master Protein	A0A0R4J140	Clustered mitochondria protein homolog OS=Mus musculus OX=10090 GN=Cluh PE=1 SV=1	0	293.412	45	44	85	44	1	1353	151.7	6.02	264.73	44	0	0.961	0.971	1.457	1.483	1.35	19967.8	19187.3	19395.5	29092.6	29604.5	26964.3	High	High	High	High	High	High
FALSE	High	Master Protein	Q8C2Q3	RNA-binding protein 14 OS=Mus musculus OX=10090 GN=Rbm14 PE=1 SV=1	0	197.978	48	25	63	20	1	669	69.4	9.67	188.02	25	5	1.001	1.023	0.927	0.939	1.007	26777.7	26791.2	27381.3	24819.9	25153.6	26964.3	High	High	High	High	High	High
FALSE	High	Master Protein	P97449	Aminopeptidase N OS=Mus musculus OX=10090 GN=Anpep PE=1 SV=4	0	175.065	32	24	52	23	1	966	109.6	5.9	162.75	24	0	0.987	1.024	3.456	2.771	3.139	8552	8444.3	8760.5	29551.6	23696.4	26848	High	High	High	High	High	High
FALSE	High	Master Protein	P08775	DNA-directed RNA polymerase II subunit RPB1 OS=Mus musculus OX=10090 GN=Polr2a PE=1 SV=3	0	244.034	25	41	82	39	1	1970	217	7.37	237.81	41	2	0.974	0.951	1.016	1.054	0.974	27543.6	26830.5	26183.1	27983.2	29029.1	26836.2	High	High	High	High	High	High
FALSE	High	Master Protein	Q5XJY5	Coatomer subunit delta OS=Mus musculus OX=10090 GN=Arcn1 PE=1 SV=2	0	166.921	44	22	64	22	1	511	57.2	6.21	179.96	22	0	1.085	1.042	1.05	1.07	0.979	27361.7	29695.8	28506.4	28737.2	29286.2	26797.9	High	High	High	High	High	High
FALSE	High	Master Protein	P68033	Actin, alpha cardiac muscle 1 OS=Mus musculus OX=10090 GN=Actc1 PE=1 SV=1	0	226.45	54	17	560	4	1	377	42	5.39	1397.02	17	0	0.959	0.898	1.034	0.968	0.961	27886.2	26738.5	25044.1	28834.4	26982.5	26797.6	High	High	High	High	High	High
FALSE	High	Master Protein	P50518	V-type proton ATPase subunit E 1 OS=Mus musculus OX=10090 GN=Atp6v1e1 PE=1 SV=2	0	128.85	71	16	49	16	1	226	26.1	8.43	147.28	16	0	1.082	1.151	1.707	1.649	1.824	14679.9	15879.9	16894.4	25062.6	24200.1	26782.3	High	High	High	High	High	High
FALSE	High	Master Protein	P17095	High mobility group protein HMG-I/HMG-Y OS=Mus musculus OX=10090 GN=Hmga1 PE=1 SV=4	0	33.549	37	5	21	2	1	107	11.6	10.32	48.5	5	3	0.948	1.136	3.074	3.638	4.405	6069.1	5751.3	6896.6	18657.2	22077.7	26736.8	High	High	High	High	High	High
FALSE	High	Master Protein	Q6P542	ATP-binding cassette sub-family F member 1 OS=Mus musculus OX=10090 GN=Abcf1 PE=1 SV=1	0	257.69	48	30	82	28	1	837	94.9	6.51	271.34	30	1	1	0.972	1.05	1.086	1.029	25975.3	25984.2	25260.4	27264.7	28196.7	26725.6	High	High	High	High	High	High
FALSE	High	Master Protein	Q9ESZ8	General transcription factor II-I OS=Mus musculus OX=10090 GN=Gtf2i PE=1 SV=3	0	242.012	40	31	81	28	1	998	112.2	6.55	246.6	31	3	1.021	0.981	0.762	0.758	0.754	35445.7	36204.6	34762.3	27017.8	26885	26722.7	High	High	High	High	High	High
FALSE	High	Master Protein	P63037	DnaJ homolog subfamily A member 1 OS=Mus musculus OX=10090 GN=Dnaja1 PE=1 SV=1	0	184.503	52	18	78	17	1	397	44.8	7.08	255.29	18	1	0.877	0.855	0.649	0.676	0.678	39366.3	34518	33665.2	25549.2	26614.6	26687.7	High	High	High	High	High	High
FALSE	High	Master Protein	Q64521	Glycerol-3-phosphate dehydrogenase, mitochondrial OS=Mus musculus OX=10090 GN=Gpd2 PE=1 SV=2	0	239.215	57	32	60	32	1	727	80.9	6.61	202.76	32	0	0.989	1.008	1.624	1.748	1.605	16574.4	16385.2	16710.9	26920.8	28980.2	26603	High	High	High	High	High	High
FALSE	High	Master Protein	Q9Z0X1	Apoptosis-inducing factor 1, mitochondrial OS=Mus musculus OX=10090 GN=Aifm1 PE=1 SV=1	0	196.958	38	17	76	17	1	612	66.7	9.17	253.63	17	0	0.97	0.969	1.912	2.038	1.859	14301.3	13869.9	13863.9	27341.8	29148.3	26590	High	High	High	High	High	High
FALSE	High	Master Protein	Q99ME9	Nucleolar GTP-binding protein 1 OS=Mus musculus OX=10090 GN=Gtpbp4 PE=1 SV=3	0	180.074	42	26	82	26	1	634	74.1	9.52	251.41	26	0	0.943	0.939	0.791	0.842	0.77	34505.9	32528.2	32396.9	27294.7	29058.6	26565.7	High	High	High	High	High	High
FALSE	High	Master Protein	Q9QUJ7	Long-chain-fatty-acid--CoA ligase 4 OS=Mus musculus OX=10090 GN=Acsl4 PE=1 SV=2	0	263.107	47	24	82	22	1	711	79	8.28	264.2	24	2	1.056	1.071	0.952	0.944	0.859	30892	32611.3	33090.9	29404.1	29176.6	26536.9	High	High	High	High	High	High
FALSE	High	Master Protein	Q9Z1X4-3	Isoform 3 of Interleukin enhancer-binding factor 3 OS=Mus musculus OX=10090 GN=Ilf3	0	251.874	39	27	90	24	1	911	97.7	8.95	301.71	27	3	1.053	1.013	0.891	0.924	0.926	28663.8	30179.3	29047	25535.1	26498.9	26533.5	High	High	High	High	High	High
FALSE	High	Master Protein	Q99LE6	ATP-binding cassette sub-family F member 2 OS=Mus musculus OX=10090 GN=Abcf2 PE=1 SV=1	0	181.959	36	24	87	24	1	628	71.7	7.05	240.46	24	0	0.816	0.8	0.623	0.641	0.613	43195.1	35260.5	34565.6	26912.1	27670	26497.7	High	High	High	High	High	High
FALSE	High	Master Protein	P35550	rRNA 2'-O-methyltransferase fibrillarin OS=Mus musculus OX=10090 GN=Fbl PE=1 SV=2	0	159.693	43	15	78	15	1	327	34.3	10.24	258.92	15	0	1.042	0.994	0.87	0.905	0.841	31416	32734.9	31214.2	27339.3	28431.1	26426.9	High	High	High	High	High	High
FALSE	High	Master Protein	P08030	Adenine phosphoribosyltransferase OS=Mus musculus OX=10090 GN=Aprt PE=1 SV=2	0	107.798	82	12	72	12	1	180	19.7	6.79	219.92	12	0	1.06	1.047	1.049	1.013	1.065	24763	26237.5	25926.7	25967.9	25083.7	26382.7	High	High	High	High	High	High
FALSE	High	Master Protein	Q91VW3	SH3 domain-binding glutamic acid-rich-like protein 3 OS=Mus musculus OX=10090 GN=Sh3bgrl3 PE=1 SV=1	0	64.78	84	7	40	7	1	93	10.5	5.14	127.23	7	0	1.056	1.15	3.128	2.313	2.929	8983.3	9488.6	10333.7	28099.8	20776.8	26314.1	High	High	High	High	High	High
FALSE	High	Master Protein	Q61655	ATP-dependent RNA helicase DDX19A OS=Mus musculus OX=10090 GN=Ddx19a PE=1 SV=2	0	172.519	52	23	68	3	1	478	53.9	6.67	212.04	23	19	0.983	0.958	1.024	1.08	1.015	25904.9	25465.8	24816.8	26539.3	27981.9	26296.8	High	High	High	High	High	High
FALSE	High	Master Protein	P54822	Adenylosuccinate lyase OS=Mus musculus OX=10090 GN=Adsl PE=1 SV=2	0	172.896	52	19	59	19	1	484	54.8	7.27	209.25	19	0	0.987	1.01	1.126	1.13	1.242	21158.3	20890.9	21365.8	23830.1	23900.7	26270.7	High	High	High	High	High	High
FALSE	High	Master Protein	Q9JHK5	Pleckstrin OS=Mus musculus OX=10090 GN=Plek PE=1 SV=1	0	126.693	43	11	38	11	1	350	39.9	8.34	147.57	11	0	0.957	1.083	3.991	3.857	4.222	6222.3	5953.7	6735.9	24832	24000.9	26269.9	High	High	High	High	High	High
FALSE	High	Master Protein	Q8BX70	Vacuolar protein sorting-associated protein 13C OS=Mus musculus OX=10090 GN=Vps13c PE=1 SV=2	0	318.985	17	49	78	48	1	3748	419.8	6.81	224.45	49	0	0.992	1.001	1.554	1.618	1.485	17640.9	17495.4	17652.5	27413.5	28536.9	26197.3	High	High	High	High	High	High
FALSE	High	Master Protein	G5E829	Plasma membrane calcium-transporting ATPase 1 OS=Mus musculus OX=10090 GN=Atp2b1 PE=1 SV=1	0	270.744	34	35	81	35	1	1220	134.7	5.91	245.29	35	0	1.017	0.969	0.974	0.983	0.885	29449.8	29956.6	28531.3	28698.4	28952.2	26058.6	High	High	High	High	High	High
FALSE	High	Master Protein	Q9D2G2	Dihydrolipoyllysine-residue succinyltransferase component of 2-oxoglutarate dehydrogenase complex, mitochondrial OS=Mus musculus OX=10090 GN=Dlst PE=1 SV=1	0	123.49	31	11	75	11	1	454	49	8.95	239.73	11	0	0.951	0.995	1.37	1.437	1.495	17379	16525.2	17288.2	23813.9	24975	25988.6	High	High	High	High	High	High
FALSE	High	Master Protein	Q62446	Peptidyl-prolyl cis-trans isomerase FKBP3 OS=Mus musculus OX=10090 GN=Fkbp3 PE=1 SV=2	0	107.585	57	12	54	12	1	224	25.1	9.28	178.49	12	0	1.101	1.095	1.192	1.347	1.432	18120.1	19950.7	19834	21606.4	24411.9	25947.9	High	High	High	High	High	High
FALSE	High	Master Protein	Q9D0I8	mRNA turnover protein 4 homolog OS=Mus musculus OX=10090 GN=Mrto4 PE=1 SV=1	0	100.574	49	13	57	13	1	239	27.5	8.54	141.87	13	0	0.858	0.862	0.721	0.742	0.753	34468.4	29567.8	29716.9	24854.6	25587.1	25940.2	High	High	High	High	High	High
FALSE	High	Master Protein	P48428	Tubulin-specific chaperone A OS=Mus musculus OX=10090 GN=Tbca PE=1 SV=3	0	90.206	56	8	69	8	1	108	12.8	5.27	213.39	8	0	0.95	1.036	0.519	0.496	0.547	47382.2	45025.2	49079	24579.7	23478.6	25937.6	High	High	High	High	High	High
FALSE	High	Master Protein	P29758	Ornithine aminotransferase, mitochondrial OS=Mus musculus OX=10090 GN=Oat PE=1 SV=1	0	209.176	63	17	71	16	1	439	48.3	6.62	243.08	17	1	1.033	0.973	1.255	1.194	1.145	22629.8	23371.7	22007.9	28389.2	27015.5	25916.7	High	High	High	High	High	High
FALSE	High	Master Protein	Q8R1X6	Spartin OS=Mus musculus OX=10090 GN=Spart PE=1 SV=1	0	138.523	40	22	48	22	1	671	72.6	5.86	139.44	22	0	1.087	1.099	1.557	1.56	1.592	16265.4	17675.9	17876.8	25317.4	25379.2	25899.7	High	High	High	High	High	High
FALSE	High	Master Protein	Q61792	LIM and SH3 domain protein 1 OS=Mus musculus OX=10090 GN=Lasp1 PE=1 SV=1	0	109.001	52	15	61	12	1	263	30	7.05	152.02	15	3	1.019	1.075	1.829	1.687	1.958	13225.8	13474.1	14221.4	24191.8	22306.8	25893.5	High	High	High	High	High	High
FALSE	High	Master Protein	Q921N6	Probable ATP-dependent RNA helicase DDX27 OS=Mus musculus OX=10090 GN=Ddx27 PE=1 SV=3	0	194.22	36	26	60	26	1	760	85.9	9.25	160.55	26	0	0.959	0.934	1.129	1.2	1.117	23096	22143.5	21573.6	26084.7	27710.9	25794.4	High	High	High	High	High	High
FALSE	High	Master Protein	Q6NZB0	DnaJ homolog subfamily C member 8 OS=Mus musculus OX=10090 GN=Dnajc8 PE=1 SV=2	0	82.836	46	12	44	12	1	253	29.8	9.06	124.91	12	0	1.01	1.076	0.97	0.998	1.048	24554.3	24803	26430.4	23811.5	24509.4	25725.2	High	High	High	High	High	High
FALSE	High	Master Protein	Q99KP6	Pre-mRNA-processing factor 19 OS=Mus musculus OX=10090 GN=Prpf19 PE=1 SV=1	0	159.346	43	14	63	14	1	504	55.2	6.61	223.09	14	0	1.024	1.034	1.091	1.123	1.087	23673	24230.8	24478.1	25821.2	26591.6	25724.5	High	High	High	High	High	High
FALSE	High	Master Protein	Q8BPU7	Engulfment and cell motility protein 1 OS=Mus musculus OX=10090 GN=Elmo1 PE=1 SV=2	0	164.329	39	24	56	20	1	727	83.9	6.28	163.43	24	4	1.01	1.034	2.776	2.785	2.593	9883.8	9977.9	10221.3	27441.6	27526.8	25630.3	High	High	High	High	High	High
FALSE	High	Master Protein	Q9CSH3	Exosome complex exonuclease RRP44 OS=Mus musculus OX=10090 GN=Dis3 PE=1 SV=4	0	259.929	47	38	77	38	1	958	108.8	7.53	238.29	38	0	0.967	0.971	1.243	1.388	1.25	20486.1	19810.6	19892.2	25457.3	28425.9	25617.9	High	High	High	High	High	High
FALSE	High	Master Protein	Q3UE92	X-prolyl aminopeptidase (Aminopeptidase P) 1, soluble, isoform CRA_b OS=Mus musculus OX=10090 GN=Xpnpep1 PE=1 SV=1	0	206.504	49	26	66	25	1	666	74.5	5.83	204.15	26	1	1.146	1.019	1.229	1.289	1.181	21684.3	24848.7	22089.2	26640.1	27960.4	25617.9	High	High	High	High	High	High
FALSE	High	Master Protein	Q3U367	4-trimethylaminobutyraldehyde dehydrogenase OS=Mus musculus OX=10090 GN=Aldh9a1 PE=1 SV=1	0	177.802	52	20	81	19	1	518	55.9	7.46	235.22	20	1	1.119	1.095	0.712	0.735	0.726	35286.4	39500.6	38624.9	25134.3	25952	25612.9	High	High	High	High	High	High
FALSE	High	Master Protein	Q8K0D5	Elongation factor G, mitochondrial OS=Mus musculus OX=10090 GN=Gfm1 PE=1 SV=1	0	173.909	43	27	65	27	1	751	83.5	6.92	180.34	27	0	0.9	0.898	0.86	0.933	0.871	29331.4	26385.1	26348.8	25216	27365.7	25561	High	High	High	High	High	High
FALSE	High	Master Protein	Q9CZ44-3	Isoform 3 of NSFL1 cofactor p47 OS=Mus musculus OX=10090 GN=Nsfl1c	0	184.637	50	19	75	19	1	372	40.9	5.2	256.69	19	0	1.041	1.047	1.083	1.068	1.16	22009.8	22902.5	23035.2	23828.2	23517.4	25529.2	High	High	High	High	High	High
FALSE	High	Master Protein	A0A1L1SQ51	Talin-2 OS=Mus musculus OX=10090 GN=Tln2 PE=1 SV=1	0	400.609	31	59	112	43	1	2544	271.8	5.57	339.11	59	1	0.944	0.969	0.654	0.775	0.831	30723.9	28993.3	29772.4	20081.2	23816.9	25526.6	High	High	High	High	High	High
FALSE	High	Master Protein	O55201	Transcription elongation factor SPT5 OS=Mus musculus OX=10090 GN=Supt5h PE=1 SV=1	0	333.557	44	39	86	39	1	1082	120.6	5.05	273.55	39	0	0.991	0.991	1.033	1.061	0.979	26073.4	25838.1	25847.6	26929.4	27663.7	25526.5	High	High	High	High	High	High
FALSE	High	Master Protein	Q00PI9	Heterogeneous nuclear ribonucleoprotein U-like protein 2 OS=Mus musculus OX=10090 GN=Hnrnpul2 PE=1 SV=2	0	193.174	38	24	70	24	1	745	84.9	4.89	206.63	24	0	1.206	1.163	0.904	0.905	0.919	27722	33431.4	32230.2	25066.4	25081.9	25479.6	High	High	High	High	High	High
FALSE	High	Master Protein	Q8K1B8	Fermitin family homolog 3 OS=Mus musculus OX=10090 GN=Fermt3 PE=1 SV=1	0	211.025	51	26	71	26	1	665	75.6	7.05	209.45	26	0	1.003	0.997	2.397	2.487	2.145	11856.2	11886.7	11815.2	28416.9	29480.6	25430.3	High	High	High	High	High	High
FALSE	High	Master Protein	F7DBB3	AHNAK nucleoprotein 2 (Fragment) OS=Mus musculus OX=10090 GN=Ahnak2 PE=1 SV=1	0	127.743	29	17	53	6	1	1576	166.4	5.78	169.67	17	11	1.02	1.043	3.979	3.116	3.461	7339.4	7488.6	7652	29205.4	22871.1	25398.8	High	High	High	High	High	High
FALSE	High	Master Protein	Q9WVE8	Protein kinase C and casein kinase substrate in neurons protein 2 OS=Mus musculus OX=10090 GN=Pacsin2 PE=1 SV=1	0	172.409	44	19	85	19	1	486	55.8	5.2	243.38	19	0	1.059	1.041	0.741	0.766	0.75	33783.3	35772.1	35175.5	25033.4	25872	25337.1	High	High	High	High	High	High
FALSE	High	Master Protein	Q9D154	Leukocyte elastase inhibitor A OS=Mus musculus OX=10090 GN=Serpinb1a PE=1 SV=1	0	126.805	42	14	45	14	1	379	42.5	6.21	140.05	14	0	0.983	1.059	4.198	3.333	3.142	8059.2	7919.4	8530.8	33833	26861.5	25323.8	High	High	High	High	High	High
FALSE	High	Master Protein	Q8BVY0	Ribosomal L1 domain-containing protein 1 OS=Mus musculus OX=10090 GN=Rsl1d1 PE=1 SV=1	0	221.736	56	20	81	20	1	452	50.4	9.98	292.87	20	0	0.953	0.978	1.057	1.154	1.047	24152.1	23006.4	23615.4	25523.5	27881.9	25287.3	High	High	High	High	High	High
FALSE	High	Master Protein	P61161	Actin-related protein 2 OS=Mus musculus OX=10090 GN=Actr2 PE=1 SV=1	0	166.306	46	16	77	15	1	394	44.7	6.74	237.87	16	0	1.055	0.997	1.321	1.215	1.157	21811.2	23008.3	21753.7	28822.3	26493.1	25244.7	High	High	High	High	High	High
FALSE	High	Master Protein	P63085	Mitogen-activated protein kinase 1 OS=Mus musculus OX=10090 GN=Mapk1 PE=1 SV=3	0	153.06	59	17	59	12	1	358	41.2	6.98	172.63	17	5	1.072	1.067	0.788	0.775	0.769	32793.7	35158	34997.2	25835.5	25409	25228.5	High	High	High	High	High	High
FALSE	High	Master Protein	Q9JLI8	Squamous cell carcinoma antigen recognized by T-cells 3 OS=Mus musculus OX=10090 GN=Sart3 PE=1 SV=1	0	270.019	43	37	81	36	1	962	109.6	5.24	235.39	37	0	1.066	1.029	0.873	0.896	0.864	29159.4	31081.2	30005.3	25463.4	26138.9	25191.1	High	High	High	High	High	High
FALSE	High	Master Protein	Q9EPL8	Importin-7 OS=Mus musculus OX=10090 GN=Ipo7 PE=1 SV=2	0	322.674	35	25	107	25	1	1038	119.4	4.82	371	25	0	1.01	1.004	0.918	0.877	0.867	29067.6	29367.9	29175.2	26681.8	25503.4	25189.2	High	High	High	High	High	High
FALSE	High	Master Protein	Q9QUI0	Transforming protein RhoA OS=Mus musculus OX=10090 GN=Rhoa PE=1 SV=1	0	106.755	64	9	61	4	1	193	21.8	6.1	192.46	9	6	1.086	1.046	1.246	1.17	1.267	19860.7	21568.1	20768.8	24755.9	23243.5	25165.2	High	High	High	High	High	High
FALSE	High	Master Protein	P09055	Integrin beta-1 OS=Mus musculus OX=10090 GN=Itgb1 PE=1 SV=1	0	203.67	37	27	74	26	1	798	88.2	5.94	210.57	27	1	0.752	0.855	0.654	0.549	0.631	39846.9	29963.6	34078.9	26053.9	21878.2	25128.5	High	High	High	High	High	High
FALSE	High	Master Protein	P46061	Ran GTPase-activating protein 1 OS=Mus musculus OX=10090 GN=Rangap1 PE=1 SV=2	0	202.411	40	20	77	20	1	589	63.5	4.68	247.66	20	0	0.586	0.61	0.654	0.574	0.588	42687.8	25018.7	26041.9	27912.6	24515.5	25113.3	High	High	High	High	High	High
FALSE	High	Master Protein	Q6PFA2	Clathrin light chain OS=Mus musculus OX=10090 GN=Clta PE=1 SV=1	0	41.534	35	10	40	10	1	218	23.6	4.5	78.81	10	0	0.974	1.058	0.954	0.823	1.009	24881	24232	26330.1	23746.6	20482.6	25106.3	High	High	High	High	High	High
FALSE	High	Master Protein	Q6P1B9	Bin1 protein OS=Mus musculus OX=10090 GN=Bin1 PE=1 SV=1	0	171.669	57	20	49	19	1	477	52.7	5.24	163	20	1	1.053	1.086	1.508	1.41	1.611	15573.8	16399.5	16911.4	23488.8	21954.1	25092.9	High	High	High	High	High	High
FALSE	High	Master Protein	Q9ES52	Phosphatidylinositol 3,4,5-trisphosphate 5-phosphatase 1 OS=Mus musculus OX=10090 GN=Inpp5d PE=1 SV=2	0	164.254	31	31	58	29	1	1191	133.5	7.8	161.69	31	2	0.964	0.99	2.289	2.595	2.398	10423.8	10053.3	10323.3	23865.1	27046.8	24997.2	High	High	High	High	High	High
FALSE	High	Master Protein	Q61543	Golgi apparatus protein 1 OS=Mus musculus OX=10090 GN=Glg1 PE=1 SV=1	0	282.818	34	35	84	35	1	1175	133.6	6.84	271.66	35	0	1.092	1.029	0.975	0.861	0.977	25505	27856.1	26241.5	24875.4	21952.9	24927.7	High	High	High	High	High	High
FALSE	High	Master Protein	Q3THS6	S-adenosylmethionine synthase isoform type-2 OS=Mus musculus OX=10090 GN=Mat2a PE=1 SV=2	0	152.096	46	15	59	15	1	395	43.7	6.48	186.34	15	0	0.856	0.82	0.809	0.752	0.765	32561.9	27880.4	26692.8	26356.1	24482.8	24924.7	High	High	High	High	High	High
FALSE	High	Master Protein	Q80U93	Nuclear pore complex protein Nup214 OS=Mus musculus OX=10090 GN=Nup214 PE=1 SV=2	0	273.808	20	32	75	31	1	2085	212.8	7.08	230.96	32	0	0.957	0.967	1.175	1.158	1.177	21152.4	20241.8	20445.1	24846.2	24487.4	24894.5	High	High	High	High	High	High
FALSE	High	Master Protein	P46638	Ras-related protein Rab-11B OS=Mus musculus OX=10090 GN=Rab11b PE=1 SV=3	0	125.858	66	14	53	2	1	218	24.5	5.94	155.24	14	11	1.092	1.098	0.996	1.038	1.015	24466.5	26711.9	26854	24377.4	25401.3	24841.1	High	High	High	High	High	High
FALSE	High	Master Protein	Q5SQ20	Pescadillo homolog OS=Mus musculus OX=10090 GN=Pes1 PE=1 SV=1	0	144.894	40	20	58	20	1	588	68.2	6.84	171.26	20	0	0.829	0.84	0.973	1.013	0.902	27442.1	22738.7	23045.1	26711.6	27803.6	24762.4	High	High	High	High	High	High
FALSE	High	Master Protein	Q8VH51-2	Isoform 2 of RNA-binding protein 39 OS=Mus musculus OX=10090 GN=Rbm39	0	158.973	35	15	66	15	1	524	58.6	10.13	206.09	15	0	1.133	1.135	1.116	1.133	1.114	22202.6	25155.7	25193.9	24772.8	25160.8	24728.9	High	High	High	High	High	High
FALSE	High	Master Protein	Q9Z110-2	Isoform Short of Delta-1-pyrroline-5-carboxylate synthase OS=Mus musculus OX=10090 GN=Aldh18a1	0	260.653	52	29	84	1	1	793	87	7.55	272.2	29	27	1.013	1.019	0.807	0.872	0.807	30651.9	31052.4	31242.6	24737	26719.6	24722.2	High	High	High	High	High	High
FALSE	High	Master Protein	Q9R1C7	Pre-mRNA-processing factor 40 homolog A OS=Mus musculus OX=10090 GN=Prpf40a PE=1 SV=1	0	168.586	25	24	61	24	1	953	108.4	7.69	182.22	24	0	1.06	1.014	1.199	1.247	1.183	20842	22095.2	21141.7	24984.9	25980.7	24653.4	High	High	High	High	High	High
FALSE	High	Master Protein	P35486	Pyruvate dehydrogenase E1 component subunit alpha, somatic form, mitochondrial OS=Mus musculus OX=10090 GN=Pdha1 PE=1 SV=1	0	129.013	46	14	59	14	1	390	43.2	8.19	172.51	14	0	0.842	0.786	0.847	0.842	0.864	28496.5	23998.9	22411.7	24135.4	23998.8	24628.7	High	High	High	High	High	High
FALSE	High	Master Protein	P20108	Thioredoxin-dependent peroxide reductase, mitochondrial OS=Mus musculus OX=10090 GN=Prdx3 PE=1 SV=1	0	75.13	43	8	41	8	1	257	28.1	7.58	131.4	8	0	0.946	0.939	1.297	1.414	1.371	17942.2	16975.6	16850.8	23268.7	25363	24602.5	High	High	High	High	High	High
FALSE	High	Master Protein	Q9CPN8	Insulin-like growth factor 2 mRNA-binding protein 3 OS=Mus musculus OX=10090 GN=Igf2bp3 PE=1 SV=1	0	131.124	40	21	58	19	1	579	63.5	8.87	168.07	21	2	1.038	1.025	1.193	1.214	1.232	19957.5	20718.6	20465.3	23809.8	24221.6	24585.9	High	High	High	High	High	High
FALSE	High	Master Protein	Q3UEB3	Poly(U)-binding-splicing factor PUF60 OS=Mus musculus OX=10090 GN=Puf60 PE=1 SV=2	0	206.514	44	20	85	20	1	564	60.2	5.29	266.22	20	0	0.942	0.925	0.756	0.745	0.729	33720	31775.9	31174.1	25502.1	25110.5	24572.5	High	High	High	High	High	High
FALSE	High	Master Protein	Q9CQQ7	ATP synthase F(0) complex subunit B1, mitochondrial OS=Mus musculus OX=10090 GN=Atp5pb PE=1 SV=1	0	75.835	41	10	47	10	1	256	28.9	9.06	131.52	10	0	0.83	0.932	0.833	0.893	0.883	27782.3	23059.7	25881.8	23154.4	24810.8	24545.2	High	High	High	High	High	High
FALSE	High	Master Protein	A2AJ72	Far upstream element (FUSE)-binding protein 3 OS=Mus musculus OX=10090 GN=Fubp3 PE=1 SV=1	0	168.483	54	26	80	20	1	569	61.4	8.28	203.58	26	1	0.955	0.982	1.135	1.104	1.165	21034.6	20083.7	20660.2	23873.8	23217.3	24515.7	High	High	High	High	High	High
FALSE	High	Master Protein	Q9JJA4	Ribosome biogenesis protein WDR12 OS=Mus musculus OX=10090 GN=Wdr12 PE=1 SV=1	0	137.429	50	17	55	17	1	423	47.3	5.6	183.26	17	0	1.061	1.012	1.552	1.65	1.46	16751.2	17766.3	16944.4	26005.5	27646.3	24459.1	High	High	High	High	High	High
FALSE	High	Master Protein	P63087-2	Isoform 2 of Serine/threonine-protein phosphatase PP1-gamma catalytic subunit OS=Mus musculus OX=10090 GN=Ppp1cc	0	177.059	62	16	79	5	1	337	38.5	6.13	275.11	16	12	0.991	0.944	0.791	0.755	0.804	30322.9	30061.3	28612.1	23992.8	22908	24388.7	High	High	High	High	High	High
FALSE	High	Master Protein	P61358	60S ribosomal protein L27 OS=Mus musculus OX=10090 GN=Rpl27 PE=1 SV=2	0	44.885	44	6	55	6	1	136	15.8	10.56	154.82	6	0	0.882	0.928	0.91	0.95	0.995	24506.4	21607.7	22738.3	22311.9	23280.7	24379.2	High	High	High	High	High	High
FALSE	High	Master Protein	P99024	Tubulin beta-5 chain OS=Mus musculus OX=10090 GN=Tubb5 PE=1 SV=1	0	453.187	83	25	464	4	1	444	49.6	4.89	1526.49	25	2	1.076	1.057	0.708	0.695	0.727	33377.4	35898.2	35289	23639	23181.8	24272.4	High	High	High	High	High	High
FALSE	High	Master Protein	Q8K1M6	Dynamin-1-like protein OS=Mus musculus OX=10090 GN=Dnm1l PE=1 SV=2	0	236.357	47	28	69	2	1	742	82.6	7.05	233.92	28	24	1.06	1.044	0.969	0.965	0.929	26112.5	27672.2	27262.2	25302.9	25189.1	24265.8	High	High	High	High	High	High
FALSE	High	Master Protein	Q6DFW4	Nucleolar protein 58 OS=Mus musculus OX=10090 GN=Nop58 PE=1 SV=1	0	198.799	42	17	90	17	1	536	60.3	8.34	291.36	17	0	1.044	0.995	0.906	0.96	0.849	28556.4	29803.3	28420.4	25869.7	27427	24247.9	High	High	High	High	High	High
FALSE	High	Master Protein	Q9JIF0	Protein arginine N-methyltransferase 1 OS=Mus musculus OX=10090 GN=Prmt1 PE=1 SV=1	0	149.57	44	15	86	15	1	371	42.4	5.43	244.42	15	0	0.838	0.8	0.688	0.684	0.656	36946.2	30959.8	29563.6	25407.2	25272.9	24247	High	High	High	High	High	High
FALSE	High	Master Protein	Q9CYG7	Mitochondrial import receptor subunit TOM34 OS=Mus musculus OX=10090 GN=Tomm34 PE=1 SV=1	0	130.351	50	16	57	16	1	309	34.3	9.14	167.32	16	0	1.103	1.118	1.278	1.246	1.395	17370.3	19156.8	19417.9	22204.2	21641.9	24237.6	High	High	High	High	High	High
FALSE	High	Master Protein	O09106	Histone deacetylase 1 OS=Mus musculus OX=10090 GN=Hdac1 PE=1 SV=1	0	160.581	45	19	74	13	1	482	55	5.48	229.67	19	6	0.956	0.92	0.903	0.908	0.927	26148.4	25002.4	24063.9	23620.3	23742.9	24236.9	High	High	High	High	High	High
FALSE	High	Master Protein	P97807	Fumarate hydratase, mitochondrial OS=Mus musculus OX=10090 GN=Fh PE=1 SV=3	0	214.189	49	18	82	17	1	507	54.3	9.04	233.06	18	1	1.027	1.046	0.869	0.907	0.914	26408.3	27121.9	27618.3	22936.2	23948.3	24127.8	High	High	High	High	High	High
FALSE	High	Master Protein	A2AL50	Alkylglycerone-phosphate synthase OS=Mus musculus OX=10090 GN=Agps PE=1 SV=1	0	181.953	40	21	60	21	1	671	74.3	7.66	197.42	21	0	1.085	1.052	1.272	1.316	1.262	19120.3	20748.8	20107.1	24327.4	25165.8	24120.7	High	High	High	High	High	High
FALSE	High	Master Protein	Q91YR7	Pre-mRNA-processing factor 6 OS=Mus musculus OX=10090 GN=Prpf6 PE=1 SV=1	0	183.341	42	33	60	33	1	941	106.7	8.09	171.59	33	0	0.914	0.919	1.075	1.12	1.061	22716.7	20765.6	20877.5	24423	25440.7	24093.4	High	High	High	High	High	High
FALSE	High	Master Protein	Q9DCC5	Cbx3 protein OS=Mus musculus OX=10090 GN=Cbx3 PE=1 SV=1	0	151.772	69	12	89	10	1	183	20.8	5.33	285.71	12	2	1.105	1.092	0.731	0.789	0.809	29715.2	32836.6	32437.5	21723.2	23444.1	24026	High	High	High	High	High	High
FALSE	High	Master Protein	Q6P1F6	Serine/threonine-protein phosphatase 2A 55 kDa regulatory subunit B alpha isoform OS=Mus musculus OX=10090 GN=Ppp2r2a PE=1 SV=1	0	158.66	47	18	61	15	1	447	51.7	6.2	200.35	18	3	0.957	0.961	1.143	1.149	1.101	21797.3	20864.9	20956.6	24904.6	25043	23989.3	High	High	High	High	High	High
FALSE	High	Master Protein	Q62189	U1 small nuclear ribonucleoprotein A OS=Mus musculus OX=10090 GN=Snrpa PE=1 SV=3	0	79.807	44	10	48	9	1	287	31.8	9.8	147.94	10	1	1.021	1.051	0.967	1.038	1.054	22722.8	23205	23881.7	21981.4	23592.3	23948.6	High	High	High	High	High	High
FALSE	High	Master Protein	O08583	THO complex subunit 4 OS=Mus musculus OX=10090 GN=Alyref PE=1 SV=3	0	139.466	56	10	69	7	1	255	26.9	11.15	243.74	10	4	0.958	0.981	0.865	0.893	0.968	24742	23704.6	24278.1	21391.3	22083.3	23945.9	High	High	High	High	High	High
FALSE	High	Master Protein	Q4VAA2	Protein CDV3 OS=Mus musculus OX=10090 GN=Cdv3 PE=1 SV=2	0	133.509	55	10	53	5	1	281	29.7	6.1	195.6	10	5	0.905	1.079	1.207	1.213	1.611	14846	13436.2	16014.5	17913.1	18001.3	23922.4	High	High	High	High	High	High
FALSE	High	Master Protein	P62717	60S ribosomal protein L18a OS=Mus musculus OX=10090 GN=Rpl18a PE=1 SV=1	0	68.38	47	9	63	9	1	176	20.7	10.71	169.93	9	0	0.928	0.938	1.004	0.986	0.986	24215	22472.1	22718.6	24308.3	23887.1	23886.1	High	High	High	High	High	High
FALSE	High	Master Protein	Q9Z1Z2	Serine-threonine kinase receptor-associated protein OS=Mus musculus OX=10090 GN=Strap PE=1 SV=2	0	176.442	57	14	68	14	1	350	38.4	5.12	226.84	14	0	0.952	0.934	0.997	0.999	1.029	23212.9	22095.1	21673.3	23133.3	23193.7	23875.3	High	High	High	High	High	High
FALSE	High	Master Protein	A2AFQ0	E3 ubiquitin-protein ligase HUWE1 OS=Mus musculus OX=10090 GN=Huwe1 PE=1 SV=1	0	469.378	22	65	120	65	1	4378	482.4	5.22	380.79	65	0	1.004	0.974	0.78	0.856	0.79	30218.6	30346.2	29429.1	23581	25864.5	23875.1	High	High	High	High	High	High
FALSE	High	Master Protein	O70252	Heme oxygenase 2 OS=Mus musculus OX=10090 GN=Hmox2 PE=1 SV=1	0	153.733	62	16	62	16	1	315	35.7	5.87	214.34	16	0	1.076	1.118	1.226	1.252	1.29	18488.3	19888.7	20667.3	22664.2	23140	23849.9	High	High	High	High	High	High
FALSE	High	Master Protein	P10711	Transcription elongation factor A protein 1 OS=Mus musculus OX=10090 GN=Tcea1 PE=1 SV=2	0	151.031	68	18	64	18	1	301	33.9	8.38	204.38	18	0	1.166	1.234	0.808	0.865	0.902	26425.3	30820.6	32608	21355.4	22863.3	23843.5	High	High	High	High	High	High
FALSE	High	Master Protein	Q8C854	Myelin expression factor 2 OS=Mus musculus OX=10090 GN=Myef2 PE=1 SV=1	0	104.518	40	20	50	20	1	591	63.3	8.87	112.69	20	0	1.086	1.116	0.931	0.989	1.018	23416.3	25431.1	26132.5	21802.8	23152.1	23826.2	High	High	High	High	High	High
FALSE	High	Master Protein	Q99JY0	Trifunctional enzyme subunit beta, mitochondrial OS=Mus musculus OX=10090 GN=Hadhb PE=1 SV=1	0	142.306	41	15	50	14	1	475	51.4	9.38	142.16	15	1	0.512	0.525	0.995	1.059	0.997	23837.8	12213.9	12510	23723	25252.5	23763.1	High	High	High	High	High	High
FALSE	High	Master Protein	Q8K363	ATP-dependent RNA helicase DDX18 OS=Mus musculus OX=10090 GN=Ddx18 PE=1 SV=1	0	198.858	41	23	74	23	1	660	74.1	9.52	239.83	23	0	0.949	0.967	0.884	0.898	0.845	28084.8	26652.3	27149.2	24832.1	25216.1	23723.4	High	High	High	High	High	High
FALSE	High	Master Protein	P62334	26S proteasome regulatory subunit 10B OS=Mus musculus OX=10090 GN=Psmc6 PE=1 SV=1	0	177.778	54	18	71	18	1	389	44.1	7.49	240.79	18	0	1.052	1.05	0.921	0.93	1.003	23646.3	24880.7	24827.3	21786	21996.1	23711.9	High	High	High	High	High	High
FALSE	High	Master Protein	P84099	60S ribosomal protein L19 OS=Mus musculus OX=10090 GN=Rpl19 PE=1 SV=1	0	46.986	32	8	51	7	1	196	23.5	11.47	129.36	8	1	1.029	1.049	1.111	1.244	1.234	19214.2	19770.8	20152.7	21350.5	23911.4	23705.4	High	High	High	High	High	High
FALSE	High	Master Protein	Q8CGF7	Transcription elongation regulator 1 OS=Mus musculus OX=10090 GN=Tcerg1 PE=1 SV=2	0	126.275	23	27	53	27	1	1100	123.7	8.65	129.67	27	0	1.065	0.995	1.003	1.051	1.01	23442.1	24966.8	23320.1	23509.9	24636.3	23682.5	High	High	High	High	High	High
FALSE	High	Master Protein	A0A2C9F2D2	Annexin OS=Mus musculus OX=10090 GN=Anxa7 PE=1 SV=1	0	107.774	27	13	50	13	1	485	52.2	5.52	151.86	13	0	1.04	1.134	1.397	1.371	1.445	16346.8	17008.4	18545.4	22835.1	22409.4	23627.2	High	High	High	High	High	High
FALSE	High	Master Protein	Q6P5B0	RRP12-like protein OS=Mus musculus OX=10090 GN=Rrp12 PE=1 SV=1	0	159.164	23	25	59	25	1	1295	143	8.91	176.79	25	0	0.928	0.926	1.04	1.078	1.028	22982.7	21322.4	21292.8	23910.7	24780.6	23620.2	High	High	High	High	High	High
FALSE	High	Master Protein	Q9CXW3	Calcyclin-binding protein OS=Mus musculus OX=10090 GN=Cacybp PE=1 SV=1	0	106.217	56	11	60	11	1	229	26.5	7.87	175.92	11	0	1.125	1.064	0.637	0.649	0.645	36476.1	41034.9	38802.2	23226.6	23657.5	23526.3	High	High	High	High	High	High
FALSE	High	Master Protein	Q9DBR1	5'-3' exoribonuclease 2 OS=Mus musculus OX=10090 GN=Xrn2 PE=1 SV=1	0	209.971	36	28	65	28	1	951	108.6	7.59	201.72	28	0	0.951	0.916	1.051	1.048	0.975	24106.3	22934.3	22079.3	25329.8	25253.5	23506.6	High	High	High	High	High	High
FALSE	High	Master Protein	Q99P72	Reticulon-4 OS=Mus musculus OX=10090 GN=Rtn4 PE=1 SV=2	0	268.363	36	26	104	26	1	1162	126.5	4.54	361.4	26	0	1.048	1.086	0.971	0.929	0.954	24628.6	25816.1	26757.9	23916.6	22872.2	23488	High	High	High	High	High	High
FALSE	High	Master Protein	Q61074	Protein phosphatase 1G OS=Mus musculus OX=10090 GN=Ppm1g PE=1 SV=3	0	192.077	45	20	67	20	1	542	58.7	4.39	225.85	20	0	0.967	0.997	0.753	0.778	0.817	28682.9	27732.5	28610.5	21586.6	22329.1	23447.7	High	High	High	High	High	High
FALSE	High	Master Protein	Q9CQV8	14-3-3 protein beta/alpha OS=Mus musculus OX=10090 GN=Ywhab PE=1 SV=3	0	237.133	81	17	159	8	1	246	28.1	4.83	496.38	17	0	1.105	1.176	1.169	1.291	1.34	17483.9	19311.7	20556.2	20440.7	22572.9	23433.7	High	High	High	High	High	High
FALSE	High	Master Protein	Q9R0Q7	Prostaglandin E synthase 3 OS=Mus musculus OX=10090 GN=Ptges3 PE=1 SV=1	0	64.325	42	7	47	7	1	160	18.7	4.55	144.28	7	0	1.048	1.046	0.831	0.835	0.897	26120.6	27365.3	27312.5	21700.7	21811	23427.6	High	High	High	High	High	High
FALSE	High	Master Protein	G3X9Q6	La-related protein 4 OS=Mus musculus OX=10090 GN=Larp4 PE=1 SV=1	0	178.854	41	20	62	20	1	719	79.7	6.51	186.28	20	0	0.667	0.697	0.876	0.756	0.814	28769.7	19182.5	20042.9	25197.4	21743.5	23419	High	High	High	High	High	High
FALSE	High	Master Protein	P13439	Uridine 5'-monophosphate synthase OS=Mus musculus OX=10090 GN=Umps PE=1 SV=3	0	187.582	50	20	55	20	1	481	52.3	6.61	184.89	20	0	0.997	0.958	1.062	1.092	1.048	22327.8	22257.1	21381.1	23719.2	24376.8	23410.5	High	High	High	High	High	High
FALSE	High	Master Protein	Q80SW1	S-adenosylhomocysteine hydrolase-like protein 1 OS=Mus musculus OX=10090 GN=Ahcyl1 PE=1 SV=1	0	123.787	37	20	56	9	1	530	58.9	6.89	143.4	20	11	1.011	0.993	0.981	0.964	0.961	24333.9	24605.1	24163.6	23883.3	23457.4	23386.3	High	High	High	High	High	High
FALSE	High	Master Protein	O08795-2	Isoform 2 of Glucosidase 2 subunit beta OS=Mus musculus OX=10090 GN=Prkcsh	0	146.775	37	15	84	15	1	528	59.5	4.48	280.95	15	0	1.122	1.128	0.91	0.844	0.931	25019.6	28069.4	28211.6	22763.6	21118.5	23288.4	High	High	High	High	High	High
FALSE	High	Master Protein	P58389	Serine/threonine-protein phosphatase 2A activator OS=Mus musculus OX=10090 GN=Ptpa PE=1 SV=1	0	113.259	60	15	54	15	1	323	36.7	6.39	139.45	15	0	1.087	1.126	0.965	1.074	1.089	21316.4	23174.9	24007.9	20567.6	22890.7	23223.7	High	High	High	High	High	High
FALSE	High	Master Protein	P54276	DNA mismatch repair protein Msh6 OS=Mus musculus OX=10090 GN=Msh6 PE=1 SV=3	0	233.276	30	32	73	32	1	1358	151	6.73	222.15	32	0	1.028	1.009	1.08	1.098	1.003	23135.7	23779.1	23332.5	24989.6	25402.4	23204	High	High	High	High	High	High
FALSE	High	Master Protein	P70670	Nascent polypeptide-associated complex subunit alpha, muscle-specific form OS=Mus musculus OX=10090 GN=Naca PE=1 SV=2	0	95.865	3	5	72	5	1	2187	220.4	9.35	237.65	5	0	0.784	0.894	0.823	0.763	0.874	26381.6	20691.5	23572.9	21706.9	20118.3	23046.8	High	High	High	High	High	High
FALSE	High	Master Protein	P10639	Thioredoxin OS=Mus musculus OX=10090 GN=Txn PE=1 SV=3	0	41.72	63	6	51	6	1	105	11.7	4.92	160.24	6	0	1.163	1.159	0.981	0.935	1.059	21752.9	25295.8	25216.4	21338.5	20344.8	23043.7	High	High	High	High	High	High
FALSE	High	Master Protein	Q8C0C7	Phenylalanine--tRNA ligase alpha subunit OS=Mus musculus OX=10090 GN=Farsa PE=1 SV=1	0	196.44	45	20	66	20	1	508	57.6	8.28	228.91	20	0	1.064	1.048	1.394	1.409	1.372	16694.9	17760.7	17498.5	23275.2	23524.1	22909.6	High	High	High	High	High	High
FALSE	High	Master Protein	Q8BL97-2	Isoform 2 of Serine/arginine-rich splicing factor 7 OS=Mus musculus OX=10090 GN=Srsf7	0	65.356	33	10	52	9	1	238	27.4	11.82	131.21	10	1	0.968	1.081	0.714	0.781	0.94	24366.5	23580.8	26330.2	17408.6	19018.3	22901.3	High	High	High	High	High	High
FALSE	High	Master Protein	P63005	Platelet-activating factor acetylhydrolase IB subunit alpha OS=Mus musculus OX=10090 GN=Pafah1b1 PE=1 SV=2	0	141.333	50	18	58	17	1	410	46.6	7.37	170.97	18	1	1.051	1.037	1.202	1.207	1.17	19555.1	20549.5	20281.3	23504.3	23594.8	22882.8	High	High	High	High	High	High
FALSE	High	Master Protein	P62900	60S ribosomal protein L31 OS=Mus musculus OX=10090 GN=Rpl31 PE=1 SV=1	0	42.672	48	7	57	7	1	125	14.5	10.54	161.28	7	0	0.903	0.969	0.969	0.92	1.091	20972.7	18928.9	20332.2	20316.4	19303.8	22873.7	High	High	High	High	High	High
FALSE	High	Master Protein	P47915	60S ribosomal protein L29 OS=Mus musculus OX=10090 GN=Rpl29 PE=1 SV=2	0	21.226	19	4	24	4	1	160	17.6	11.84	50.74	4	0	0.806	0.98	0.812	1.005	1.201	19008.8	15323.4	18621	15435.9	19111.7	22827.8	High	High	High	High	High	High
FALSE	High	Master Protein	Q6PHQ9	Polyadenylate-binding protein OS=Mus musculus OX=10090 GN=Pabpc4 PE=1 SV=1	0	225.58	42	24	97	14	1	660	72.2	9.39	313.5	24	1	0.926	0.902	1.236	1.264	1.255	18179.8	16833.1	16394.4	22472	22980.8	22815.5	High	High	High	High	High	High
FALSE	High	Master Protein	Q61191	Host cell factor 1 OS=Mus musculus OX=10090 GN=Hcfc1 PE=1 SV=2	0	242.948	20	29	66	28	1	2045	210.3	7.18	208.19	29	1	1.025	1.018	0.907	0.873	0.895	25505.8	26136.6	25974.5	23138.4	22254	22815.1	High	High	High	High	High	High
FALSE	High	Master Protein	D3Z4J3	Unconventional myosin-Va OS=Mus musculus OX=10090 GN=Myo5a PE=1 SV=1	0	243.105	27	46	76	2	1	1855	215.4	8.5	219.85	46	41	1.045	1.003	1.127	1.222	1.115	20446.8	21372.4	20509.3	23045.7	24995.6	22803.3	High	High	High	High	High	High
FALSE	High	Master Protein	Q61033	Lamina-associated polypeptide 2, isoforms alpha/zeta OS=Mus musculus OX=10090 GN=Tmpo PE=1 SV=4	0	363.672	61	31	107	24	1	693	75.1	8.05	400.17	31	7	1.02	1.006	0.513	0.535	0.537	42486.8	43351.4	42758.1	21805.2	22723.8	22797.2	High	High	High	High	High	High
FALSE	High	Master Protein	P62849	40S ribosomal protein S24 OS=Mus musculus OX=10090 GN=Rps24 PE=1 SV=1	0	71.448	44	6	52	6	1	133	15.4	10.78	140.59	6	0	0.873	0.946	0.996	1.139	1.115	20443.3	17847.9	19334.7	20365.9	23292.5	22789.8	High	High	High	High	High	High
FALSE	High	Master Protein	P27612	Phospholipase A-2-activating protein OS=Mus musculus OX=10090 GN=Plaa PE=1 SV=4	0	237.783	49	31	67	31	1	794	87.2	6.14	217.41	31	0	1.045	1.025	1.057	1.104	1.02	22336.4	23333.9	22905.5	23613.2	24669.1	22783	High	High	High	High	High	High
FALSE	High	Master Protein	Q9ERG0	LIM domain and actin-binding protein 1 OS=Mus musculus OX=10090 GN=Lima1 PE=1 SV=3	0	156.475	35	25	67	24	1	753	84	6.6	186.97	25	1	0.936	0.985	0.738	0.667	0.715	31749.9	29728.5	31259.4	23437.1	21183.3	22710.2	High	High	High	High	High	High
FALSE	High	Master Protein	Q8BML9	Glutamine--tRNA ligase OS=Mus musculus OX=10090 GN=Qars PE=1 SV=1	0	164.41	38	25	64	24	1	775	87.6	7.31	194.46	25	0	0.959	0.937	1.406	1.418	1.351	16806.4	16110	15745.5	23622.9	23826.7	22707.7	High	High	High	High	High	High
FALSE	High	Master Protein	Q922J3	CAP-Gly domain-containing linker protein 1 OS=Mus musculus OX=10090 GN=Clip1 PE=1 SV=1	0	217.517	30	38	63	34	1	1391	155.7	5.24	175.69	38	4	1.007	1.034	1.28	1.208	1.285	17636.7	17763	18231.1	22571.4	21302.4	22658.4	High	High	High	High	High	High
FALSE	High	Master Protein	J3QN31	Adenylosuccinate synthetase isozyme 1 OS=Mus musculus OX=10090 GN=Adssl1 PE=1 SV=1	0	132.277	43	15	31	13	1	480	52.7	8.19	97.92	15	0	1.091	1.19	5.328	4.434	4.933	4590.5	5007.3	5462.8	24455.9	20356.2	22646.9	High	High	High	High	High	High
FALSE	High	Master Protein	Q6P8X1	Sorting nexin-6 OS=Mus musculus OX=10090 GN=Snx6 PE=1 SV=2	0	119.467	42	17	56	15	1	406	46.6	6.16	146.84	17	1	1.105	1.108	1.162	1.227	1.212	18675.2	20639	20695.8	21696.5	22921.5	22639.8	High	High	High	High	High	High
FALSE	High	Master Protein	Q9D8B3	Charged multivesicular body protein 4b OS=Mus musculus OX=10090 GN=Chmp4b PE=1 SV=2	0	79.345	41	11	37	11	1	224	24.9	4.82	114.66	11	0	1.039	1.212	1.503	1.367	1.617	13995.2	14535.5	16958.8	21038.1	19125.3	22626.8	High	High	High	High	High	High
FALSE	High	Master Protein	E9Q035	Predicted gene 20425 OS=Mus musculus OX=10090 GN=Gm20425 PE=4 SV=1	0	139.847	18	15	57	14	1	978	107.7	7.77	161.24	15	1	1.11	1.024	1.237	0.96	0.947	23877.1	26509.4	24451.4	29534.4	22920.3	22610.6	High	High	High	High	High	High
FALSE	High	Master Protein	Q922F4	Tubulin beta-6 chain OS=Mus musculus OX=10090 GN=Tubb6 PE=1 SV=1	0	294.331	63	20	231	8	1	447	50.1	4.89	715.62	20	1	1.057	1.055	1.191	1.071	1.208	18706.8	19782.1	19729.8	22272.8	20044	22597.8	High	High	High	High	High	High
FALSE	High	Master Protein	P14115	60S ribosomal protein L27a OS=Mus musculus OX=10090 GN=Rpl27a PE=1 SV=5	0	52.547	39	7	47	7	1	148	16.6	11.12	106.69	7	0	0.956	0.917	1.11	0.898	1.091	20707.7	19797.4	18979.9	22989.1	18602.5	22589.6	High	High	High	High	High	High
FALSE	High	Master Protein	Q60872	Eukaryotic translation initiation factor 1A OS=Mus musculus OX=10090 GN=Eif1a PE=2 SV=3	0	39.194	45	8	43	1	1	144	16.5	5.24	94.21	8	7	0.928	1.07	0.761	0.85	0.891	25215	23398.8	26969.3	19199.7	21438	22476.1	High	High	High	High	High	High
FALSE	High	Master Protein	P84104	Serine/arginine-rich splicing factor 3 OS=Mus musculus OX=10090 GN=Srsf3 PE=1 SV=1	0	70.122	40	9	49	8	1	164	19.3	11.65	126.03	9	0	0.946	1.02	0.765	0.73	0.929	24183.2	22887.1	24673	18494.3	17659.5	22472.1	High	High	High	High	High	High
FALSE	High	Master Protein	Q3TUQ5	Pinin OS=Mus musculus OX=10090 GN=Pnn PE=1 SV=1	0	142.179	36	25	62	25	1	726	82.5	7.01	169.09	25	0	1.019	1.047	0.911	0.958	0.977	22885.9	23322.4	23951.8	20847	21918.2	22365.9	High	High	High	High	High	High
FALSE	High	Master Protein	F8WI22	Bcl-2-associated transcription factor 1 OS=Mus musculus OX=10090 GN=Bclaf1 PE=1 SV=1	0	113.718	26	23	61	23	1	870	100.2	9.96	160.15	23	0	0.961	0.972	0.754	0.781	0.775	28837.7	27715.8	28018.9	21740.1	22517.9	22362.8	High	High	High	High	High	High
FALSE	High	Master Protein	E9Q1G8	Septin-7 OS=Mus musculus OX=10090 GN=Sept7 PE=1 SV=2	0	163.694	47	20	75	20	1	437	50.6	8.57	238.53	20	0	1.068	1.047	0.81	0.83	0.817	27271.5	29136.4	28565.5	22099.1	22628.1	22285.3	High	High	High	High	High	High
FALSE	High	Master Protein	P70296	Phosphatidylethanolamine-binding protein 1 OS=Mus musculus OX=10090 GN=Pebp1 PE=1 SV=3	0	187.528	70	9	91	9	1	187	20.8	5.4	341.36	9	0	1.172	1.095	0.639	0.583	0.665	33447.9	39202.2	36633.6	21363.1	19489.7	22258	High	High	High	High	High	High
FALSE	High	Master Protein	Q9JKB3	Y-box-binding protein 3 OS=Mus musculus OX=10090 GN=Ybx3 PE=1 SV=2	0	160.283	48	11	92	1	1	361	38.8	9.69	343.13	11	9	0.804	0.903	1	0.923	1.143	19444.1	15638.7	17556	19446.9	17951	22231.3	High	High	High	High	High	High
FALSE	High	Master Protein	Q91ZJ5	UTP--glucose-1-phosphate uridylyltransferase OS=Mus musculus OX=10090 GN=Ugp2 PE=1 SV=3	0	207.717	56	23	69	23	1	508	56.9	7.61	218.64	23	0	1.172	1.122	0.897	0.916	0.883	25181.7	29504.6	28258	22592.7	23068.5	22226.8	High	High	High	High	High	High
FALSE	High	Master Protein	E9Q3G8	Nucleoporin 153 OS=Mus musculus OX=10090 GN=Nup153 PE=1 SV=1	0	182.532	22	24	46	24	1	1462	151.9	8.84	150.82	24	0	1.043	1.038	1.237	1.254	1.295	17155.4	17891.8	17809.8	21217.8	21516.5	22215.9	High	High	High	High	High	High
FALSE	High	Master Protein	Q3THE2	Myosin regulatory light chain 12B OS=Mus musculus OX=10090 GN=Myl12b PE=1 SV=2	0	129.978	83	12	68	2	1	172	19.8	4.84	191.78	12	13	1.104	1.13	1.122	0.77	0.93	23873.6	26345.1	26984	26786.3	18388.3	22200.1	High	High	High	High	High	High
FALSE	High	Master Protein	O08553	Dihydropyrimidinase-related protein 2 OS=Mus musculus OX=10090 GN=Dpysl2 PE=1 SV=2	0	332.73	66	26	124	21	1	572	62.2	6.38	432.37	26	8	1.08	1.044	0.627	0.62	0.586	37870	40903.6	39539.6	23735.7	23464.1	22191.7	High	High	High	High	High	High
FALSE	High	Master Protein	Q9WVA3	Mitotic checkpoint protein BUB3 OS=Mus musculus OX=10090 GN=Bub3 PE=1 SV=2	0	128.487	51	13	52	13	1	326	36.9	6.84	175.99	13	0	0.947	0.973	1.027	1.003	0.961	23076.9	21848.3	22463.5	23707.3	23148.8	22182.6	High	High	High	High	High	High
FALSE	High	Master Protein	P19783	Cytochrome c oxidase subunit 4 isoform 1, mitochondrial OS=Mus musculus OX=10090 GN=Cox4i1 PE=1 SV=2	0	99.132	53	10	55	10	1	169	19.5	9.23	169.99	10	0	0.792	0.838	0.937	0.982	0.938	23528.7	18626.5	19707.3	22054.2	23111.2	22074.9	High	High	High	High	High	High
FALSE	High	Master Protein	P70677	Caspase-3 OS=Mus musculus OX=10090 GN=Casp3 PE=1 SV=1	0	122.075	66	15	49	15	1	277	31.5	6.92	153.77	15	0	1.081	1.093	0.735	0.835	0.796	27720.6	29954.8	30305.3	20373.5	23144.8	22071.9	High	High	High	High	High	High
FALSE	High	Master Protein	G3UXL2	Phosphoribosyl pyrophosphate synthetase 1-like 3 OS=Mus musculus OX=10090 GN=Prps1l3 PE=3 SV=1	0	150.462	57	19	55	8	1	318	34.8	6.98	177.25	19	10	1.141	1.149	1.154	1.173	1.151	19135.1	21824.8	21978.9	22090.4	22442.1	22028.7	High	High	High	High	High	High
FALSE	High	Master Protein	Q8CIG8	Protein arginine N-methyltransferase 5 OS=Mus musculus OX=10090 GN=Prmt5 PE=1 SV=3	0	164.022	38	18	67	2	1	637	72.6	6.42	218.54	18	16	1.082	1.001	1.055	1.122	1.029	21392.3	23147.4	21408.7	22562	24004.7	22013.9	High	High	High	High	High	High
FALSE	High	Master Protein	Q8K2Z4-2	Isoform 2 of Condensin complex subunit 1 OS=Mus musculus OX=10090 GN=Ncapd2	0	214.668	29	30	56	2	1	1404	156.8	6.1	167.11	30	27	0.979	0.973	0.812	0.852	0.795	27672.2	27093.7	26920.1	22466.8	23574.3	21987.9	High	High	High	High	High	High
FALSE	High	Master Protein	P28352	DNA-(apurinic or apyrimidinic site) lyase OS=Mus musculus OX=10090 GN=Apex1 PE=1 SV=2	0	144.554	47	11	65	11	1	317	35.5	7.91	237.84	11	0	1.024	1.009	1.419	1.458	1.427	15366.9	15729	15505.1	21811.8	22408	21931.6	High	High	High	High	High	High
FALSE	High	Master Protein	Q9CR57	60S ribosomal protein L14 OS=Mus musculus OX=10090 GN=Rpl14 PE=1 SV=3	0	51.635	32	9	50	9	1	217	23.5	11.02	132.45	9	0	0.833	0.857	0.932	1.02	0.919	23857.7	19864.5	20450.2	22223.6	24339.6	21929	High	High	High	High	High	High
FALSE	High	Master Protein	Q9CX34	Protein SGT1 homolog OS=Mus musculus OX=10090 GN=Sugt1 PE=1 SV=3	0	170.615	68	22	55	22	1	336	38.1	5.45	147.35	22	0	1.033	1.009	1.102	1.034	1.04	21060.2	21760.4	21241.9	23198.6	21778.8	21896.7	High	High	High	High	High	High
FALSE	High	Master Protein	Q3UZG4	Aminoacyl tRNA synthase complex-interacting multifunctional protein 1 OS=Mus musculus OX=10090 GN=Aimp1 PE=1 SV=1	0	198.11	72	17	76	16	1	319	35.1	8.57	256.33	17	0	1.044	1.033	0.776	0.776	0.808	27085.7	28266.1	27984.3	21023.8	21009.2	21891.6	High	High	High	High	High	High
FALSE	High	Master Protein	P12382	ATP-dependent 6-phosphofructokinase, liver type OS=Mus musculus OX=10090 GN=Pfkl PE=1 SV=4	0	142.936	27	20	60	14	1	780	85.3	7.17	185.85	20	3	1.258	1.231	1.009	1.088	0.993	22041.4	27725.8	27129	22247.2	23987.3	21887	High	High	High	High	High	High
FALSE	High	Master Protein	Q9QYB1	Chloride intracellular channel protein 4 OS=Mus musculus OX=10090 GN=Clic4 PE=1 SV=3	0	206.248	62	14	80	14	1	253	28.7	5.59	229.1	14	0	1.321	1.392	0.902	0.792	0.915	23927.4	31603.5	33310.6	21578.9	18954.8	21886.5	High	High	High	High	High	High
FALSE	High	Master Protein	Q3V1V3	ESF1 homolog OS=Mus musculus OX=10090 GN=Esf1 PE=1 SV=1	0	177.173	32	28	70	28	1	845	98	5.05	183.56	28	0	0.992	1.113	0.973	1.038	1.048	20883.6	20713	23241.9	20312.1	21666.8	21886.3	High	High	High	High	High	High
FALSE	High	Master Protein	Q64511	DNA topoisomerase 2-beta OS=Mus musculus OX=10090 GN=Top2b PE=1 SV=2	0	326.241	34	48	131	35	1	1612	181.8	8.29	383.41	48	1	1.05	1.008	0.641	0.673	0.659	33129.9	34800.8	33399.4	21230.7	22309.4	21848.7	High	High	High	High	High	High
FALSE	High	Master Protein	P84084	ADP-ribosylation factor 5 OS=Mus musculus OX=10090 GN=Arf5 PE=1 SV=2	0	149.665	76	11	72	5	1	180	20.5	6.79	280.28	11	7	1.043	1.024	0.89	0.908	0.836	26099	27223.4	26737.4	23233.1	23694	21814.2	High	High	High	High	High	High
FALSE	High	Master Protein	B2RY56	RNA-binding protein 25 OS=Mus musculus OX=10090 GN=Rbm25 PE=1 SV=2	0	125.167	29	21	60	21	1	838	99.5	6.32	160.23	21	0	1.053	1.045	1.077	1.098	1.094	19924.9	20980.9	20825	21462	21884.7	21793.2	High	High	High	High	High	High
FALSE	High	Master Protein	Q02819	Nucleobindin-1 OS=Mus musculus OX=10090 GN=Nucb1 PE=1 SV=2	0	186.416	62	25	63	25	1	459	53.4	5.07	204.43	25	0	1.125	1.212	1.122	1.118	1.257	17331.6	19492.7	21005.2	19438	19378	21783.7	High	High	High	High	High	High
FALSE	High	Master Protein	P97496	SWI/SNF complex subunit SMARCC1 OS=Mus musculus OX=10090 GN=Smarcc1 PE=1 SV=2	0	200.754	30	30	75	22	1	1104	122.8	5.73	207.21	30	8	1.042	1.013	0.912	1.024	0.982	22122.9	23062.8	22408	20185	22664.3	21724.8	High	High	High	High	High	High
FALSE	High	Master Protein	P50431	Serine hydroxymethyltransferase, cytosolic OS=Mus musculus OX=10090 GN=Shmt1 PE=1 SV=3	0	166.135	41	17	63	16	1	478	52.6	6.95	185.1	17	0	1.089	1.062	0.831	0.869	0.872	24833.9	27051.4	26381	20640.4	21568.4	21654.1	High	High	High	High	High	High
FALSE	High	Master Protein	Q9DBE9	pre-rRNA processing protein FTSJ3 OS=Mus musculus OX=10090 GN=Ftsj3 PE=1 SV=1	0	250.403	38	26	70	26	1	838	95.5	8.38	231.9	26	0	0.955	0.966	1.014	1.041	1.045	20696.3	19770.3	19995.2	20987.9	21541.4	21636.4	High	High	High	High	High	High
FALSE	High	Master Protein	Q8R1Q8	Cytoplasmic dynein 1 light intermediate chain 1 OS=Mus musculus OX=10090 GN=Dync1li1 PE=1 SV=1	0	159.765	51	20	51	19	1	523	56.6	6.42	154.89	20	1	1.095	1.099	1.593	1.613	1.695	12754.1	13969.3	14022.7	20314.9	20570.4	21622.6	High	High	High	High	High	High
FALSE	High	Master Protein	Q08288	Cell growth-regulating nucleolar protein OS=Mus musculus OX=10090 GN=Lyar PE=1 SV=2	0	114.484	30	13	44	13	1	388	43.7	9.5	138.09	13	0	0.993	0.928	0.92	0.958	1.017	21256.8	21113.1	19727.4	19557.2	20366.4	21618.9	High	High	High	High	High	High
FALSE	High	Master Protein	Q9CZM2	60S ribosomal protein L15 OS=Mus musculus OX=10090 GN=Rpl15 PE=1 SV=4	0	42.808	32	9	49	9	1	204	24.1	11.62	103.95	9	0	0.927	0.89	1.027	1.143	0.971	22251.7	20629.2	19806.5	22843.5	25427.5	21604.2	High	High	High	High	High	High
FALSE	High	Master Protein	A0A0R4J170	Transcription activator BRG1 OS=Mus musculus OX=10090 GN=Smarca4 PE=1 SV=1	0	220.583	25	35	67	35	1	1617	181.7	8.07	194.04	35	0	0.984	0.935	0.837	0.857	0.818	26394.7	25966	24666.6	22096.8	22610.7	21579.9	High	High	High	High	High	High
FALSE	High	Master Protein	Q9WUP7-2	Isoform 2 of Ubiquitin carboxyl-terminal hydrolase isozyme L5 OS=Mus musculus OX=10090 GN=Uchl5	0	172.961	56	14	67	1	1	328	37.5	5.4	236.06	14	14	1.008	0.999	1.056	1.068	1.118	19264.3	19420.4	19244.1	20346.7	20578.4	21535.5	High	High	High	High	High	High
FALSE	High	Master Protein	Q91YN9	BAG family molecular chaperone regulator 2 OS=Mus musculus OX=10090 GN=Bag2 PE=1 SV=1	0	93.357	64	14	42	14	1	210	23.5	6.42	116.94	14	0	1.029	1.133	1.253	1.252	1.374	15665.5	16118	17748	19625	19620.6	21531.8	High	High	High	High	High	High
FALSE	High	Master Protein	P51863	V-type proton ATPase subunit d 1 OS=Mus musculus OX=10090 GN=Atp6v0d1 PE=1 SV=2	0	128.183	43	12	43	12	1	351	40.3	5	133.74	12	0	0.996	1.025	1.681	1.781	1.734	12389.7	12340.5	12695.9	20833.2	22067.2	21477.8	High	High	High	High	High	High
FALSE	High	Master Protein	Q3UH59	Myosin-10 OS=Mus musculus OX=10090 GN=Myh10 PE=1 SV=1	0	670.098	46	83	220	65	1	2013	233.3	5.57	709.68	83	2	1.149	1.085	0.406	0.399	0.395	54287.1	62349.4	58890.3	22035.3	21643.9	21436.4	High	High	High	High	High	High
FALSE	High	Master Protein	Q9CPV4	Glyoxalase domain-containing protein 4 OS=Mus musculus OX=10090 GN=Glod4 PE=1 SV=1	0	118.765	57	14	43	14	1	298	33.3	5.47	132.47	14	0	1.115	1.084	1.866	2.024	2.199	9745.9	10865.9	10563.3	18187	19725.9	21431.3	High	High	High	High	High	High
FALSE	High	Master Protein	Q9Z1Z0	General vesicular transport factor p115 OS=Mus musculus OX=10090 GN=Uso1 PE=1 SV=2	0	262.521	35	26	73	26	1	959	106.9	4.93	233.05	26	0	1.099	1.101	0.878	0.835	0.808	26497	29115.6	29180.1	23257.9	22119.1	21401.1	High	High	High	High	High	High
FALSE	High	Master Protein	P70349	Histidine triad nucleotide-binding protein 1 OS=Mus musculus OX=10090 GN=Hint1 PE=1 SV=3	0	118.206	61	5	50	5	1	126	13.8	6.87	162.5	5	0	1.047	1.061	0.856	0.775	0.951	22433.2	23480	23798.3	19204.4	17385.5	21342.1	High	High	High	High	High	High
FALSE	High	Master Protein	Q8R0X7	Sphingosine-1-phosphate lyase 1 OS=Mus musculus OX=10090 GN=Sgpl1 PE=1 SV=1	0	173.967	47	19	56	19	1	568	63.6	9.1	185.38	19	0	1.196	1.206	1.295	1.307	1.179	18089.9	21641.6	21815.3	23418	23642.2	21331.6	High	High	High	High	High	High
FALSE	High	Master Protein	Q62418-2	Isoform 2 of Drebrin-like protein OS=Mus musculus OX=10090 GN=Dbnl	0	154.366	51	17	49	1	1	433	48.4	4.92	150.17	17	15	0.987	0.993	1.046	1.058	1.137	18746.8	18512.1	18616.3	19618	19830.6	21316.6	High	High	High	High	High	High
FALSE	High	Master Protein	Q922U1	U4/U6 small nuclear ribonucleoprotein Prp3 OS=Mus musculus OX=10090 GN=Prpf3 PE=1 SV=1	0	120.061	38	21	55	21	1	683	77.4	9.5	142.44	21	0	0.982	1.009	1.114	1.114	1.092	19525.8	19182	19692.9	21743.4	21757.8	21316.4	High	High	High	High	High	High
FALSE	High	Master Protein	Q3UPL0	Protein transport protein Sec31A OS=Mus musculus OX=10090 GN=Sec31a PE=1 SV=2	0	236.599	29	28	75	27	1	1230	133.5	6.76	250.66	28	0	1.019	0.973	0.879	0.887	0.847	25139.5	25606.6	24449.7	22094.4	22297.3	21304.5	High	High	High	High	High	High
FALSE	High	Master Protein	Q8BFY9	Transportin-1 OS=Mus musculus OX=10090 GN=Tnpo1 PE=1 SV=2	0	247.304	44	23	81	18	1	898	102.3	4.98	249.45	23	4	1.06	1.048	0.895	0.891	0.915	23292.7	24680.9	24418.6	20837	20765.2	21302.1	High	High	High	High	High	High
FALSE	High	Master Protein	Q9Z2I8	Succinate--CoA ligase [GDP-forming] subunit beta, mitochondrial OS=Mus musculus OX=10090 GN=Suclg2 PE=1 SV=3	0	189.46	50	17	58	17	1	433	46.8	7.02	180.03	17	0	0.781	0.79	1.084	1.09	1.097	19384.9	15145.6	15314.3	21015.2	21121.2	21273.2	High	High	High	High	High	High
FALSE	High	Master Protein	P35980	60S ribosomal protein L18 OS=Mus musculus OX=10090 GN=Rpl18 PE=1 SV=3	0	55.054	31	6	51	6	1	188	21.6	11.78	139.01	6	0	0.891	0.859	0.988	1.085	0.97	21878.4	19502.4	18787.7	21626.3	23738.9	21227.7	High	High	High	High	High	High
FALSE	High	Master Protein	Q8VDF2	E3 ubiquitin-protein ligase UHRF1 OS=Mus musculus OX=10090 GN=Uhrf1 PE=1 SV=2	0	208.423	48	33	67	31	1	782	88.2	8.31	191.82	33	1	0.709	0.675	0.838	0.763	0.743	28525.4	20226.8	19264.8	23891.2	21768.3	21204.4	High	High	High	High	High	High
FALSE	High	Master Protein	Q7TNC4	Putative RNA-binding protein Luc7-like 2 OS=Mus musculus OX=10090 GN=Luc7l2 PE=1 SV=1	0	126.252	36	15	68	10	1	392	46.6	10.1	196.38	15	6	1.086	1.085	0.737	0.73	0.74	28653.8	31120.1	31103.2	21123.5	20917.4	21199.9	High	High	High	High	High	High
FALSE	High	Master Protein	Q9R190	Metastasis-associated protein MTA2 OS=Mus musculus OX=10090 GN=Mta2 PE=1 SV=1	0	143.017	42	25	54	19	1	668	75	9.67	146.68	25	4	1	0.986	1.18	1.249	1.142	18549	18541	18292	21893.9	23175.5	21178.4	High	High	High	High	High	High
FALSE	High	Master Protein	O88544	COP9 signalosome complex subunit 4 OS=Mus musculus OX=10090 GN=Cops4 PE=1 SV=1	0	189.126	67	21	62	21	1	406	46.3	5.83	196.41	21	0	1.047	1.077	0.891	0.886	0.92	22951.8	24028	24729.5	20441.3	20344.2	21116.2	High	High	High	High	High	High
FALSE	High	Master Protein	P67984	60S ribosomal protein L22 OS=Mus musculus OX=10090 GN=Rpl22 PE=1 SV=2	0	65.268	44	4	46	4	1	128	14.8	9.19	168.43	4	0	0.876	0.905	1.008	1.065	1.056	19941.2	17477.6	18050.9	20104.3	21242.5	21060.5	High	High	High	High	High	High
FALSE	High	Master Protein	Q9D881	Cytochrome c oxidase subunit 5B, mitochondrial OS=Mus musculus OX=10090 GN=Gm11273 PE=1 SV=1	0	54.562	37	5	42	5	1	129	13.8	8.12	121.35	5	0	0.777	0.827	0.979	0.99	1.068	19706.5	15321.4	16297.4	19289.9	19503.5	21050.1	High	High	High	High	High	High
FALSE	High	Master Protein	Q60676	Serine/threonine-protein phosphatase 5 OS=Mus musculus OX=10090 GN=Ppp5c PE=1 SV=3	0	180.752	46	22	57	22	1	499	56.8	6.2	182.27	22	0	1.082	1.009	0.914	1.009	0.963	21852.6	23637.2	22042.3	19962.6	22041.1	21043.2	High	High	High	High	High	High
FALSE	High	Master Protein	Q9D051	Pyruvate dehydrogenase E1 component subunit beta, mitochondrial OS=Mus musculus OX=10090 GN=Pdhb PE=1 SV=1	0	152.489	42	11	69	11	1	359	38.9	6.87	241.22	11	0	0.83	0.785	0.838	0.85	0.874	24036.1	19953.1	18860.8	20137.6	20440.9	21011.5	High	High	High	High	High	High
FALSE	High	Master Protein	Q8CI11	Guanine nucleotide-binding protein-like 3 OS=Mus musculus OX=10090 GN=Gnl3 PE=1 SV=2	0	194.173	50	24	62	23	1	538	60.7	9.11	189.86	24	1	0.96	0.968	0.988	1.001	0.986	21289.1	20436.4	20615.3	21043.9	21308.5	21001.2	High	High	High	High	High	High
FALSE	High	Master Protein	Q6ZWZ4	60S ribosomal protein L36 OS=Mus musculus OX=10090 GN=Rpl36 PE=1 SV=1	0	40.111	41	6	47	5	1	105	12.2	11.59	122.8	6	0	0.89	0.931	0.946	0.794	1.094	19152.5	17052.3	17836.8	18124.1	15199.7	20946.2	High	High	High	High	High	High
FALSE	High	Master Protein	Q60875	Rho guanine nucleotide exchange factor 2 OS=Mus musculus OX=10090 GN=Arhgef2 PE=1 SV=4	0	204.358	38	32	56	32	1	985	111.9	7.25	151.18	32	0	0.935	0.965	1.264	1.258	1.255	16679.6	15601.7	16098.4	21075.8	20975.5	20924.6	High	High	High	High	High	High
FALSE	High	Master Protein	Q9Z1R2	Large proline-rich protein BAG6 OS=Mus musculus OX=10090 GN=Bag6 PE=1 SV=1	0	179.666	27	24	67	24	1	1154	121	5.71	204.81	24	0	0.916	0.953	0.908	0.928	0.95	21964.2	20115.4	20937.4	19942.7	20393.5	20869.4	High	High	High	High	High	High
FALSE	High	Master Protein	P47713	Cytosolic phospholipase A2 OS=Mus musculus OX=10090 GN=Pla2g4a PE=1 SV=1	0	101.784	24	16	35	16	1	748	85.2	5.43	96.78	16	0	0.97	1.022	3.534	3.5	3.336	6253.8	6067.6	6388.5	22100.6	21885.5	20861.7	High	High	High	High	High	High
FALSE	High	Master Protein	P70195	Proteasome subunit beta type-7 OS=Mus musculus OX=10090 GN=Psmb7 PE=1 SV=1	0	110.548	48	10	52	10	1	277	29.9	7.99	151.88	10	0	1.051	1.028	1.074	1.157	1.123	18564.4	19507.5	19076.2	19934.5	21487.5	20846.1	High	High	High	High	High	High
FALSE	High	Master Protein	Q6GQT9	Nodal modulator 1 OS=Mus musculus OX=10090 GN=Nomo1 PE=1 SV=1	0	333.363	42	33	94	33	1	1214	133.3	6.09	324.68	33	0	1.034	0.995	0.938	0.901	0.865	24079.5	24899.5	23961.5	22589.6	21688.6	20823.8	High	High	High	High	High	High
FALSE	High	Master Protein	P62317	Small nuclear ribonucleoprotein Sm D2 OS=Mus musculus OX=10090 GN=Snrpd2 PE=1 SV=1	0	86.813	62	8	57	8	1	118	13.5	9.91	205.73	8	0	0.992	1.035	0.893	0.858	1.004	20699.8	20526.4	21420	18488.3	17764.7	20775.9	High	High	High	High	High	High
FALSE	High	Master Protein	B1AX58	Plastin-3 OS=Mus musculus OX=10090 GN=Pls3 PE=1 SV=1	0	199.839	48	23	61	19	1	639	71.7	5.62	177.93	23	0	0.938	0.973	3.413	2.725	2.743	7561.5	7094.6	7360.2	25805.5	20606	20742.7	High	High	High	High	High	High
FALSE	High	Master Protein	P06800	Receptor-type tyrosine-protein phosphatase C OS=Mus musculus OX=10090 GN=Ptprc PE=1 SV=4	0	125.68	21	24	41	24	1	1293	144.7	5.94	118.73	24	0	0.967	1.041	2.64	2.7	2.629	7890.3	7626	8210.9	20832.7	21304.2	20741.8	High	High	High	High	High	High
FALSE	High	Master Protein	Q9D0B6	Protein PBDC1 OS=Mus musculus OX=10090 GN=Pbdc1 PE=1 SV=1	0	77.972	49	9	41	9	1	198	22.2	4.55	128.93	9	0	0.994	1.061	1.514	1.561	1.705	12158	12082.3	12897.5	18404.9	18983.7	20731	High	High	High	High	High	High
FALSE	High	Master Protein	P56183	Ribosomal RNA processing protein 1 homolog A OS=Mus musculus OX=10090 GN=Rrp1 PE=1 SV=2	0	143.886	45	20	50	20	1	494	54.7	5.17	124.76	20	0	0.775	0.874	0.915	0.917	1.029	20128.1	15597.6	17599.1	18411.4	18457.5	20705.8	High	High	High	High	High	High
FALSE	High	Master Protein	Q6GT24	Peroxiredoxin-6 OS=Mus musculus OX=10090 GN=Prdx6 PE=1 SV=1	0	132.1	56	11	63	11	1	224	24.8	6.37	200.41	11	0	1.227	1.202	0.975	0.99	1.046	19753.2	24238.3	23747.1	19259	19560.2	20662.5	High	High	High	High	High	High
FALSE	High	Master Protein	Q61686	Chromobox protein homolog 5 OS=Mus musculus OX=10090 GN=Cbx5 PE=1 SV=1	0	108.542	63	12	55	11	1	191	22.2	5.86	166.42	12	1	1.059	1.069	0.85	0.887	0.924	22335.8	23664.2	23876.5	18976.8	19820.1	20645.9	High	High	High	High	High	High
FALSE	High	Master Protein	Q99M31	Heat shock 70 kDa protein 14 OS=Mus musculus OX=10090 GN=Hspa14 PE=1 SV=2	0	175.217	54	22	58	22	1	509	54.6	5.92	194.96	22	0	1.056	1.065	0.85	0.892	0.903	22698.7	23970.6	24163.9	19287	20257.6	20506.4	High	High	High	High	High	High
FALSE	High	Master Protein	Q9CQM9	Glutaredoxin-3 OS=Mus musculus OX=10090 GN=Glrx3 PE=1 SV=1	0	110.93	51	13	63	13	1	337	37.8	5.59	185.32	13	0	0.964	0.974	0.906	0.937	0.948	21623.5	20844.5	21069.5	19592.3	20257.2	20488.3	High	High	High	High	High	High
FALSE	High	Master Protein	Q8BMA6	Signal recognition particle subunit SRP68 OS=Mus musculus OX=10090 GN=Srp68 PE=1 SV=2	0	213.839	54	31	80	31	1	625	70.5	8.57	237.83	31	0	1.053	1.051	0.841	0.894	0.842	24276.3	25558.1	25509.7	20418.1	21709.9	20447.4	High	High	High	High	High	High
FALSE	High	Master Protein	Q9JIH2	Nuclear pore complex protein Nup50 OS=Mus musculus OX=10090 GN=Nup50 PE=1 SV=3	0	114.077	49	18	41	18	1	466	49.5	6.24	103.25	18	0	0.848	0.9	1.115	1.073	1.231	16567	14047.8	14905.7	18464	17771.4	20399	High	High	High	High	High	High
FALSE	High	Master Protein	P09528	Ferritin heavy chain OS=Mus musculus OX=10090 GN=Fth1 PE=1 SV=2	0	129.031	79	12	61	12	1	182	21.1	5.88	220.22	12	0	0.768	0.851	1.587	1.639	1.551	13124.6	10078.5	11164.5	20824.5	21511.6	20355.1	High	High	High	High	High	High
FALSE	High	Master Protein	P42208	Septin-2 OS=Mus musculus OX=10090 GN=Sept2 PE=1 SV=2	0	173.226	64	19	72	19	1	361	41.5	6.55	247.5	19	0	1.064	1.053	0.921	0.917	0.909	22344.4	23766.2	23536.7	20578.8	20490	20320.8	High	High	High	High	High	High
FALSE	High	Master Protein	Q60749	KH domain-containing, RNA-binding, signal transduction-associated protein 1 OS=Mus musculus OX=10090 GN=Khdrbs1 PE=1 SV=2	0	88.78	29	11	52	10	1	443	48.3	8.72	174.97	11	1	0.932	0.91	0.9	0.903	0.971	20904.3	19484.6	19027.1	18817.5	18871.9	20297.8	High	High	High	High	High	High
FALSE	High	Master Protein	Q7TMB8	Cytoplasmic FMR1-interacting protein 1 OS=Mus musculus OX=10090 GN=Cyfip1 PE=1 SV=1	0	169.339	27	29	52	29	1	1253	145.1	6.9	138.55	29	0	0.997	0.939	1.197	1.236	1.136	17823.9	17773.7	16735.8	21330.8	22032.4	20248.6	High	High	High	High	High	High
FALSE	High	Master Protein	Q9D0F3	Protein ERGIC-53 OS=Mus musculus OX=10090 GN=Lman1 PE=1 SV=1	0	122.769	41	17	56	16	1	517	57.8	6.34	159.19	17	0	1.007	1.037	0.819	0.806	0.801	25272.3	25459	26205.6	20687.2	20362.3	20240	High	High	High	High	High	High
FALSE	High	Master Protein	O35857	Mitochondrial import inner membrane translocase subunit TIM44 OS=Mus musculus OX=10090 GN=Timm44 PE=1 SV=2	0	121.15	47	18	57	18	1	452	51.1	8.13	187.35	18	0	1.009	1.025	0.911	0.962	0.908	22278	22480.6	22834.1	20291.6	21423.5	20230	High	High	High	High	High	High
FALSE	High	Master Protein	Q3UZ39	Leucine-rich repeat flightless-interacting protein 1 OS=Mus musculus OX=10090 GN=Lrrfip1 PE=1 SV=2	0	203.956	46	25	55	20	1	729	79.2	4.82	177.61	25	5	1.027	1.133	2.521	2.522	2.838	7125.6	7317.8	8072.1	17961.8	17967.7	20225.8	High	High	High	High	High	High
FALSE	High	Master Protein	Q8R0G9	Nuclear pore complex protein Nup133 OS=Mus musculus OX=10090 GN=Nup133 PE=1 SV=2	0	216.305	34	28	62	28	1	1155	128.5	5.2	192.98	28	0	0.882	0.851	0.9	0.928	0.855	23644.6	20857.4	20116.6	21284.5	21945.4	20215.9	High	High	High	High	High	High
FALSE	High	Master Protein	E9QPI5	Sister chromatid cohesion protein PDS5 homolog A OS=Mus musculus OX=10090 GN=Pds5a PE=1 SV=1	0	214.791	27	31	74	29	1	1332	150.1	7.85	212.93	31	1	0.996	0.967	0.89	0.908	0.853	23639.2	23546.4	22868.2	21035.6	21453.3	20166.7	High	High	High	High	High	High
FALSE	High	Master Protein	Q9D903	Probable rRNA-processing protein EBP2 OS=Mus musculus OX=10090 GN=Ebna1bp2 PE=2 SV=1	0	70.504	42	15	40	15	1	306	34.7	10.08	110.05	15	0	0.975	1.066	1.078	1.094	1.172	17185.2	16762.9	18313.1	18529.2	18796.1	20144.7	High	High	High	High	High	High
FALSE	High	Master Protein	Q9QXX4	Calcium-binding mitochondrial carrier protein Aralar2 OS=Mus musculus OX=10090 GN=Slc25a13 PE=1 SV=1	0	161.693	43	22	46	17	1	676	74.4	8.6	133.01	22	4	0.988	0.993	1.975	2.011	1.895	10623.8	10492.2	10549.8	20976.7	21362	20130.7	High	High	High	High	High	High
FALSE	High	Master Protein	Q8K2Q9	Shootin-1 OS=Mus musculus OX=10090 GN=Shtn1 PE=1 SV=1	0	182.119	46	25	51	25	1	631	71.3	5.44	162.91	25	0	1.079	1.072	1.542	1.471	1.534	13098.6	14137.6	14042.9	20197.7	19264.5	20099.4	High	High	High	High	High	High
FALSE	High	Master Protein	Q9JL35	High mobility group nucleosome-binding domain-containing protein 5 OS=Mus musculus OX=10090 GN=Hmgn5 PE=1 SV=2	0	83.023	39	14	38	14	1	406	45.3	4.37	99.82	14	0	1.068	1.182	1.087	1.216	1.45	13848	14787.5	16374.4	15053.1	16844.9	20084.4	High	High	High	High	High	High
FALSE	High	Master Protein	Q9WTI7-3	Isoform 3 of Unconventional myosin-Ic OS=Mus musculus OX=10090 GN=Myo1c	0	157.761	32	29	54	27	1	1044	119.8	9.39	154.65	29	2	1.013	1.057	1.052	1.081	1.055	19005.6	19249.5	20089.9	19998.7	20549.6	20048.1	High	High	High	High	High	High
FALSE	High	Master Protein	P97371	Proteasome activator complex subunit 1 OS=Mus musculus OX=10090 GN=Psme1 PE=1 SV=2	0	133.006	60	14	57	14	1	249	28.7	5.97	179.73	14	0	1.165	1.232	1.19	1.037	1.135	17654.4	20558.8	21758.5	21013.9	18314.1	20031.2	High	High	High	High	High	High
FALSE	High	Master Protein	Q91VA7	Isocitrate dehydrogenase [NAD] subunit, mitochondrial OS=Mus musculus OX=10090 GN=Idh3b PE=1 SV=1	0	129.104	39	12	51	11	1	384	42.2	8.6	159.23	12	1	0.837	0.866	1.012	1.092	1.114	17902.3	14978.5	15507.7	18115.2	19551.7	19947.5	High	High	High	High	High	High
FALSE	High	Master Protein	P18654	Ribosomal protein S6 kinase alpha-3 OS=Mus musculus OX=10090 GN=Rps6ka3 PE=1 SV=2	0	165.832	43	27	47	16	1	740	83.6	6.89	139.4	27	13	0.991	0.992	0.817	0.857	0.806	24647.4	24421.8	24446.6	20134	21121.8	19877	High	High	High	High	High	High
FALSE	High	Master Protein	E9PVZ8	Golgi autoantigen, golgin subfamily b, macrogolgin 1 OS=Mus musculus OX=10090 GN=Golgb1 PE=1 SV=1	0	328.82	24	63	83	61	1	3238	369.9	5.05	228.29	63	2	1.046	1.048	1.095	1.129	1.11	17904.4	18722.8	18759.2	19600.9	20216.2	19869.2	High	High	High	High	High	High
FALSE	High	Master Protein	P17426	AP-2 complex subunit alpha-1 OS=Mus musculus OX=10090 GN=Ap2a1 PE=1 SV=1	0	201.041	34	27	65	19	1	977	107.6	7.03	188.96	27	8	1.043	1.006	0.788	0.772	0.764	25981.3	27092.3	26128.7	20484.9	20051	19856.1	High	High	High	High	High	High
FALSE	High	Master Protein	P49722	Proteasome subunit alpha type-2 OS=Mus musculus OX=10090 GN=Psma2 PE=1 SV=3	0	133.938	62	11	55	11	1	234	25.9	7.43	178.13	11	0	1.08	1.113	1.115	1.21	1.25	15861.1	17136.9	17654.4	17684.6	19184.4	19827.5	High	High	High	High	High	High
FALSE	High	Master Protein	Q9WV03	Protein FAM50A OS=Mus musculus OX=10090 GN=Fam50a PE=1 SV=1	0	72.004	36	13	43	12	1	339	40.2	6.83	112.94	13	1	0.976	0.984	1.057	1.091	1.071	18471.1	18026.1	18178.8	19518.5	20147.1	19774.6	High	High	High	High	High	High
FALSE	High	Master Protein	Q9CPX4	Ferritin OS=Mus musculus OX=10090 GN=Ftl1 PE=1 SV=1	0	97.024	52	7	57	7	1	183	20.8	6	205.86	7	0	0.755	0.928	1.052	1.256	1.152	17163.3	12955.7	15920	18048.3	21555.9	19774.4	High	High	High	High	High	High
FALSE	High	Master Protein	Q8CGC6	RNA-binding protein 28 OS=Mus musculus OX=10090 GN=Rbm28 PE=1 SV=4	0	179.158	34	23	49	22	1	750	84.2	9.54	150.92	23	0	0.976	0.943	0.898	0.914	0.931	21226.6	20725.9	20022	19060.3	19410.6	19764.3	High	High	High	High	High	High
FALSE	High	Master Protein	P62264	40S ribosomal protein S14 OS=Mus musculus OX=10090 GN=Rps14 PE=1 SV=3	0	105.587	41	7	73	7	1	151	16.3	10.05	279.91	7	0	0.88	0.91	0.966	0.971	1.029	19206.3	16899.8	17472.9	18545.6	18647.3	19755.2	High	High	High	High	High	High
FALSE	High	Master Protein	P33174	Chromosome-associated kinesin KIF4 OS=Mus musculus OX=10090 GN=Kif4 PE=1 SV=3	0	313.258	43	44	87	42	1	1231	139.4	6.68	274.28	44	2	0.855	0.853	0.62	0.603	0.593	33233.7	28416.3	28361.2	20591.2	20027.8	19704.5	High	High	High	High	High	High
FALSE	High	Master Protein	D3Z7P3	Glutaminase kidney isoform, mitochondrial OS=Mus musculus OX=10090 GN=Gls PE=1 SV=1	0	206.786	40	18	57	4	1	674	73.9	7.99	192.1	18	16	0.715	0.782	0.945	0.938	0.87	22640.4	16198.4	17714.1	21386.3	21247.8	19687.2	High	High	High	High	High	High
FALSE	High	Master Protein	Q8R5H1	Ubiquitin carboxyl-terminal hydrolase 15 OS=Mus musculus OX=10090 GN=Usp15 PE=1 SV=1	0	248.996	44	33	72	1	1	981	112.3	5.17	220.05	33	31	0.998	0.942	0.891	0.92	0.858	22899	22853.4	21560.6	20405.5	21062.9	19639.2	High	High	High	High	High	High
FALSE	High	Master Protein	P34884	Macrophage migration inhibitory factor OS=Mus musculus OX=10090 GN=Mif PE=1 SV=2	0	28.192	38	4	127	4	1	115	12.5	7.34	268.54	4	0	1.137	1.186	0.819	0.778	0.932	21037.7	23919	24954.9	17225.8	16362	19608.5	High	High	High	High	High	High
FALSE	High	Master Protein	P21550	Beta-enolase OS=Mus musculus OX=10090 GN=Eno3 PE=1 SV=3	0	208.606	56	20	484	11	1	434	47	7.18	1876.25	20	1	1.014	1.033	2.221	2.21	2.176	8963.5	9091.5	9256.6	19906.6	19813.6	19506.2	High	High	High	High	High	High
FALSE	High	Master Protein	Q61166	Microtubule-associated protein RP/EB family member 1 OS=Mus musculus OX=10090 GN=Mapre1 PE=1 SV=3	0	152.041	68	14	51	13	1	268	30	5.22	162.46	14	1	0.965	1.051	1.125	1.173	1.231	15846.8	15297.8	16648.4	17822.3	18584.8	19505.9	High	High	High	High	High	High
FALSE	High	Master Protein	A0A0G2JGX4	Sodium/potassium-transporting ATPase subunit alpha OS=Mus musculus OX=10090 GN=Atp1a3 PE=1 SV=1	0	347.573	40	34	118	20	1	1026	112.9	5.41	378.56	34	0	0.969	1.013	2.914	2.663	2.509	7769.4	7528.4	7869.9	22641.9	20688.8	19496.8	High	High	High	High	High	High
FALSE	High	Master Protein	P02802	Metallothionein-1 OS=Mus musculus OX=10090 GN=Mt1 PE=1 SV=1	0	41.516	69	3	16	3	1	61	6	7.96	41.33	3	0	1.14	1.606	8.745	10.323	20.413	953.9	1087.7	1532.3	8341.1	9846.3	19471.5	High	High	High	High	High	High	Acetyl [N-Term]
FALSE	High	Master Protein	Q62465	Synaptic vesicle membrane protein VAT-1 homolog OS=Mus musculus OX=10090 GN=Vat1 PE=1 SV=3	0	138.758	40	11	54	11	1	406	43.1	6.37	187.61	11	0	1.186	1.199	1.658	1.57	1.564	12382.8	14681.2	14851.4	20535.5	19444.1	19365.4	High	High	High	High	High	High
FALSE	High	Master Protein	P12787	Cytochrome c oxidase subunit 5A, mitochondrial OS=Mus musculus OX=10090 GN=Cox5a PE=1 SV=2	0	80.708	57	7	50	6	1	146	16.1	6.54	156.68	7	0	0.797	0.854	1.017	0.965	1.136	17011.4	13562.9	14530.1	17304.8	16410.9	19332	High	High	High	High	High	High
FALSE	High	Master Protein	Q99JI4	26S proteasome non-ATPase regulatory subunit 6 OS=Mus musculus OX=10090 GN=Psmd6 PE=1 SV=1	0	132.937	50	18	57	18	1	389	45.5	5.52	177.03	18	0	1.037	1.038	0.925	1.015	0.96	20066.9	20806.9	20827.8	18566.2	20366.8	19265.4	High	High	High	High	High	High
FALSE	High	Master Protein	Q6A068	Cell division cycle 5-like protein OS=Mus musculus OX=10090 GN=Cdc5l PE=1 SV=2	0	236.52	48	24	63	24	1	802	92.1	8.02	225.58	24	0	0.981	0.973	1.004	1.018	1.063	18030.4	17692.5	17541.3	18101.6	18355.2	19159.5	High	High	High	High	High	High
FALSE	High	Master Protein	P48962	ADP/ATP translocase 1 OS=Mus musculus OX=10090 GN=Slc25a4 PE=1 SV=4	0	168.31	60	18	140	7	1	298	32.9	9.72	364.72	18	0	1.047	0.946	0.569	0.573	0.562	34014.6	35624.2	32185.7	19346.5	19496.7	19117.2	High	High	High	High	High	High
FALSE	High	Master Protein	F8VQC1	Signal recognition particle subunit SRP72 OS=Mus musculus OX=10090 GN=Srp72 PE=1 SV=1	0	182.153	37	21	65	20	1	671	74.6	9.23	207.35	21	0	1.07	1.064	0.889	0.875	0.873	21864	23402.6	23261.9	19445.8	19137.1	19077.5	High	High	High	High	High	High
FALSE	High	Master Protein	Q64378	Peptidyl-prolyl cis-trans isomerase FKBP5 OS=Mus musculus OX=10090 GN=Fkbp5 PE=1 SV=1	0	140.378	49	21	46	21	1	456	50.9	7.8	139.15	21	0	1.103	1.059	1.054	1.039	1.008	18892.1	20832.4	20005.7	19913.6	19624.8	19036.9	High	High	High	High	High	High
FALSE	High	Master Protein	Q99KK7	Dipeptidyl peptidase 3 OS=Mus musculus OX=10090 GN=Dpp3 PE=1 SV=2	0	198.285	46	25	71	25	1	738	82.8	5.38	226.57	25	0	1.038	0.915	1.222	1.22	1.118	17025.4	17666.5	15585.4	20802.4	20769.2	19036.6	High	High	High	High	High	High
FALSE	High	Master Protein	Q91Z50	Flap endonuclease 1 OS=Mus musculus OX=10090 GN=Fen1 PE=1 SV=1	0	156.485	52	15	56	15	1	380	42.6	8.34	183.91	15	0	1.013	0.995	1.113	1.127	1.079	17611.2	17843.1	17529.9	19603.9	19847.7	19002.3	High	High	High	High	High	High
FALSE	High	Master Protein	Q60848	Lymphocyte-specific helicase OS=Mus musculus OX=10090 GN=Hells PE=1 SV=2	0	183.823	39	29	49	29	1	821	95.1	8	140.4	29	0	0.787	0.819	1.097	1.008	0.938	20215.8	15910.5	16547.6	22172	20385.3	18971.8	High	High	High	High	High	High
FALSE	High	Master Protein	A2AAY5	SH3 and PX domain-containing protein 2B OS=Mus musculus OX=10090 GN=Sh3pxd2b PE=1 SV=1	0	117.171	29	21	36	20	1	908	101.5	8.66	97.78	21	1	1.058	1.081	1.688	1.722	1.611	11762.8	12445.1	12721.2	19851	20254.1	18946.5	High	High	High	High	High	High
FALSE	High	Master Protein	F8WJA0	ATP-dependent RNA helicase DDX24 OS=Mus musculus OX=10090 GN=Ddx24 PE=1 SV=1	0	150.236	23	20	43	20	1	903	101.3	9.36	122.87	20	0	0.832	0.862	1.361	1.283	1.178	16066.6	13363.9	13850.9	21862	20617.5	18925.7	High	High	High	High	High	High
FALSE	High	Master Protein	P61290	Proteasome activator complex subunit 3 OS=Mus musculus OX=10090 GN=Psme3 PE=1 SV=1	0	130.156	65	15	59	15	1	254	29.5	5.95	190.35	15	0	0.864	0.91	0.748	0.761	0.813	23266.6	20090.8	21182.1	17403.7	17707.9	18911.3	High	High	High	High	High	High
FALSE	High	Master Protein	P97452	Ribosome biogenesis protein BOP1 OS=Mus musculus OX=10090 GN=Bop1 PE=1 SV=1	0	204.994	48	23	70	23	1	732	82.5	6.28	261.58	23	0	0.954	0.927	1.141	1.216	1.125	16806.5	16041.3	15581.8	19179	20434	18907.1	High	High	High	High	High	High
FALSE	High	Master Protein	Q8CFI7	DNA-directed RNA polymerase II subunit RPB2 OS=Mus musculus OX=10090 GN=Polr2b PE=1 SV=2	0	193.22	34	34	59	33	1	1174	133.8	6.87	169.9	34	1	0.822	0.854	0.889	0.976	0.893	21135.5	17370.6	18048.5	18778.9	20620.9	18867.9	High	High	High	High	High	High
FALSE	High	Master Protein	Q9D1M0	Protein SEC13 homolog OS=Mus musculus OX=10090 GN=Sec13 PE=1 SV=3	0	99.884	42	12	54	12	1	322	35.5	5.38	144.84	12	0	1.081	1.033	0.947	0.896	0.931	20218.3	21851.7	20878.6	19139	18110.4	18828.6	High	High	High	High	High	High
FALSE	High	Master Protein	P53810	Phosphatidylinositol transfer protein alpha isoform OS=Mus musculus OX=10090 GN=Pitpna PE=1 SV=2	0	107.702	62	17	47	15	1	271	31.9	6.37	125.61	17	0	1.094	1.132	1.857	1.832	1.925	9765.1	10681.9	11057.8	18132.9	17889.4	18796.8	High	High	High	High	High	High
FALSE	High	Master Protein	Q8R3N1	Nucleolar protein 14 OS=Mus musculus OX=10090 GN=Nop14 PE=1 SV=2	0	179.579	28	22	58	22	1	860	98.7	7.59	167.96	22	0	1.011	1.017	0.967	1.023	0.968	19388.6	19595.3	19719.3	18756.7	19830.1	18775.7	High	High	High	High	High	High
FALSE	High	Master Protein	Q9DC61	Mitochondrial-processing peptidase subunit alpha OS=Mus musculus OX=10090 GN=Pmpca PE=1 SV=1	0	93.304	32	16	38	16	1	524	58.2	6.83	106.73	16	0	0.872	0.866	1.202	1.256	1.302	14412.9	12569.2	12482	17331	18101.9	18765.9	High	High	High	High	High	High
FALSE	High	Master Protein	P61082	NEDD8-conjugating enzyme Ubc12 OS=Mus musculus OX=10090 GN=Ube2m PE=1 SV=1	0	80.618	68	11	43	11	1	183	20.9	7.69	121.83	11	0	1.071	1.035	0.856	0.844	0.906	20703.7	22179.1	21436	17728.3	17472.1	18755.9	High	High	High	High	High	High
FALSE	High	Master Protein	P62843	40S ribosomal protein S15 OS=Mus musculus OX=10090 GN=Rps15 PE=1 SV=2	0	109.757	41	4	41	4	1	145	17	10.39	131.62	4	0	0.945	0.92	1.065	1.093	1.194	15666.9	14807.9	14420.6	16682.1	17122.5	18708.6	High	High	High	High	High	High
FALSE	High	Master Protein	P47856	Glutamine--fructose-6-phosphate aminotransferase [isomerizing] 1 OS=Mus musculus OX=10090 GN=Gfpt1 PE=1 SV=3	0	230.609	51	28	73	28	1	697	78.5	6.84	233.43	28	0	0.969	0.956	0.902	0.912	0.848	22038.5	21344.6	21067.4	19888.8	20093.1	18692.6	High	High	High	High	High	High
FALSE	High	Master Protein	Q640M1	U3 small nucleolar RNA-associated protein 14 homolog A OS=Mus musculus OX=10090 GN=Utp14a PE=1 SV=1	0	155.624	35	24	54	22	1	767	87.2	9.2	155.02	24	2	0.985	0.981	1.142	1.157	1.249	14952.5	14729.3	14665.8	17073.7	17302.5	18677.6	High	High	High	High	High	High
FALSE	High	Master Protein	F8WJD4	Symplekin OS=Mus musculus OX=10090 GN=Sympk PE=1 SV=1	0	181.136	25	27	51	27	1	1288	142.5	6.05	156.97	27	0	0.959	0.977	1.109	1.116	1.069	17463.5	16750.9	17054.7	19367.1	19490.2	18659.9	High	High	High	High	High	High
FALSE	High	Master Protein	P00493	Hypoxanthine-guanine phosphoribosyltransferase OS=Mus musculus OX=10090 GN=Hprt1 PE=1 SV=3	0	114.043	60	9	47	9	1	218	24.6	6.68	162.15	9	0	1.075	1.061	1.492	1.551	1.694	11013.4	11838.3	11681.3	16432.6	17084.9	18653.1	High	High	High	High	High	High
FALSE	High	Master Protein	A0A1W2P6X3	Formin-like protein 1 OS=Mus musculus OX=10090 GN=Fmnl1 PE=1 SV=1	0	156.842	29	24	41	23	1	1100	122.6	5.88	118.62	24	0	0.957	1.003	2.081	2.261	2.273	8202.8	7850.9	8224.3	17073.3	18545.5	18645.9	High	High	High	High	High	High
FALSE	High	Master Protein	Q9Z1Q5	Chloride intracellular channel protein 1 OS=Mus musculus OX=10090 GN=Clic1 PE=1 SV=3	0	161.198	76	13	62	13	1	241	27	5.17	219.84	13	0	1.125	1.212	1.195	1.145	1.293	14418.4	16225.8	17478	17233.6	16515	18637.8	High	High	High	High	High	High
FALSE	High	Master Protein	Q3UKW2	Calmodulin-1 OS=Mus musculus OX=10090 GN=Calm1 PE=1 SV=1	0	89.867	45	5	48	5	1	197	21.5	4.35	161.11	5	0	0.981	0.929	1.549	0.731	1.104	16865.4	16547	15669.8	26116.2	12332.4	18623.5	High	High	High	High	High	High
FALSE	High	Master Protein	Q61425	Hydroxyacyl-coenzyme A dehydrogenase, mitochondrial OS=Mus musculus OX=10090 GN=Hadh PE=1 SV=2	0	71.922	40	12	30	11	1	314	34.4	8.65	77.98	12	1	0.993	0.994	0.696	0.737	0.753	24714.5	24531.6	24565.6	17200.1	18215.8	18606.9	High	High	High	High	High	High
FALSE	High	Master Protein	P61759	Prefoldin subunit 3 OS=Mus musculus OX=10090 GN=Vbp1 PE=1 SV=2	0	174.636	74	15	61	15	1	196	22.4	6.28	189.43	15	0	1.067	1.128	0.494	0.489	0.502	37024.6	39513.4	41772.9	18274.2	18088.4	18594.9	High	High	High	High	High	High
FALSE	High	Master Protein	P54728	UV excision repair protein RAD23 homolog B OS=Mus musculus OX=10090 GN=Rad23b PE=1 SV=2	0	118.775	45	12	59	10	1	416	43.5	4.83	178.51	12	2	1.053	1.106	0.721	0.6	0.691	26758.8	28164	29589.3	19300.9	16053.4	18493.1	High	High	High	High	High	High
FALSE	High	Master Protein	Q61941	NAD(P) transhydrogenase, mitochondrial OS=Mus musculus OX=10090 GN=Nnt PE=1 SV=2	0	131.3	18	19	50	19	1	1086	113.8	7.64	133.64	19	0	0.946	0.928	0.851	0.879	0.81	22832.5	21606.4	21194.1	19422.1	20070.2	18492.1	High	High	High	High	High	High
FALSE	High	Master Protein	P97822	Acidic leucine-rich nuclear phosphoprotein 32 family member E OS=Mus musculus OX=10090 GN=Anp32e PE=1 SV=2	0	131.856	41	7	77	7	1	260	29.6	3.88	285.07	7	0	0.98	0.988	0.972	0.762	1.018	18137.2	17771.5	17912.7	17622.9	13826.3	18462.7	High	High	High	High	High	High
FALSE	High	Master Protein	F6WR04	Cathepsin S OS=Mus musculus OX=10090 GN=Ctss PE=1 SV=1	0	106.847	46	10	31	10	1	341	38.6	7.15	95.05	10	0	0.967	1.064	4.168	3.871	4.303	4278.1	4137	4552.4	17831	16562	18408.5	High	High	High	High	High	High
FALSE	High	Master Protein	Q9DCW4	Electron transfer flavoprotein subunit beta OS=Mus musculus OX=10090 GN=Etfb PE=1 SV=3	0	136.226	68	13	54	13	1	255	27.6	8.1	183.47	13	0	0.832	0.819	0.85	0.881	0.867	21221.5	17646.9	17372.5	18038.2	18702.3	18407.4	High	High	High	High	High	High
FALSE	High	Master Protein	Q9DBG6	Dolichyl-diphosphooligosaccharide--protein glycosyltransferase subunit 2 OS=Mus musculus OX=10090 GN=Rpn2 PE=1 SV=1	0	228.551	48	20	78	20	1	631	69	5.81	295	20	0	1.064	1.018	0.917	0.916	0.849	21651	23028.2	22035.7	19844.8	19827.5	18388.4	High	High	High	High	High	High
FALSE	High	Master Protein	Q5SUF2-2	Isoform 2 of Luc7-like protein 3 OS=Mus musculus OX=10090 GN=Luc7l3	0	135.321	28	15	42	14	1	491	58.4	9.95	119.58	15	1	1.054	1.074	0.915	0.933	0.975	18861.9	19871.4	20260.5	17256	17591.8	18384.2	High	High	High	High	High	High
FALSE	High	Master Protein	P70122	Ribosome maturation protein SBDS OS=Mus musculus OX=10090 GN=Sbds PE=1 SV=4	0	100.311	50	12	45	12	1	250	28.8	8.76	108.33	12	0	1.037	1.046	0.9	0.881	0.894	20551.9	21312.6	21491.3	18490.1	18096.8	18364.9	High	High	High	High	High	High
FALSE	High	Master Protein	O89079	Coatomer subunit epsilon OS=Mus musculus OX=10090 GN=Cope PE=1 SV=3	0	145.705	54	14	47	14	1	308	34.5	5.06	158.91	14	0	1.098	1.077	0.976	0.98	0.981	18725.4	20553.2	20160.6	18266.7	18350.5	18361.6	High	High	High	High	High	High
FALSE	High	Master Protein	P26369	Splicing factor U2AF 65 kDa subunit OS=Mus musculus OX=10090 GN=U2af2 PE=1 SV=3	0	146.201	43	13	61	13	1	475	53.5	9.09	220.37	13	0	1.087	1.1	0.901	0.957	0.995	18448	20054	20290.7	16623.4	17649.3	18360.9	High	High	High	High	High	High
FALSE	High	Master Protein	Q8R016	Bleomycin hydrolase OS=Mus musculus OX=10090 GN=Blmh PE=1 SV=1	0	132.463	36	12	58	12	1	455	52.5	6.48	210.84	12	0	1.049	1.007	0.899	0.958	0.981	18713	19630.7	18845.8	16818.3	17927.6	18348.9	High	High	High	High	High	High
FALSE	High	Master Protein	Q91YI0	Argininosuccinate lyase OS=Mus musculus OX=10090 GN=Asl PE=1 SV=1	0	182.195	50	21	68	21	1	464	51.7	6.96	194.37	21	0	1.179	1.118	0.55	0.539	0.508	36085.5	42559.6	40338.3	19845.9	19436.4	18344.4	High	High	High	High	High	High
FALSE	High	Master Protein	O08788	Dynactin subunit 1 OS=Mus musculus OX=10090 GN=Dctn1 PE=1 SV=3	0	360.495	46	45	78	44	1	1281	141.6	5.9	258.66	45	0	1.124	1.098	0.827	0.858	0.832	22015.3	24745.5	24177.6	18207.4	18899.9	18305.8	High	High	High	High	High	High
FALSE	High	Master Protein	A0A0A0MQA5	Tubulin alpha chain (Fragment) OS=Mus musculus OX=10090 GN=Tuba4a PE=1 SV=1	0	344.341	56	23	570	5	1	477	52.9	5.19	2215.37	23	0	1.033	1.008	0.708	0.677	0.734	24938.5	25760	25138.5	17668.7	16878.4	18296.6	High	High	High	High	High	High
FALSE	High	Master Protein	A0A0B4J1E7	Importin subunit alpha-3 OS=Mus musculus OX=10090 GN=Kpna4 PE=1 SV=1	0	142.84	29	15	51	7	1	623	68	5.34	148.06	15	8	0.979	1.015	0.885	0.871	0.869	21062.6	20612	21374.7	18639.8	18347.2	18295.9	High	High	High	High	High	High
FALSE	High	Master Protein	Q80VA0	N-acetylgalactosaminyltransferase 7 OS=Mus musculus OX=10090 GN=Galnt7 PE=1 SV=2	0	143.166	39	19	41	19	1	657	75.4	7.93	120.46	19	0	1.007	1.002	1.636	1.597	1.437	12712.1	12806.5	12742.1	20795	20296.8	18272.1	High	High	High	High	High	High
FALSE	High	Master Protein	P59999	Actin-related protein 2/3 complex subunit 4 OS=Mus musculus OX=10090 GN=Arpc4 PE=1 SV=3	0	55.169	59	10	41	10	1	168	19.7	8.43	112.75	10	0	1.013	1.049	1.218	1.325	1.17	15590.1	15792	16361.4	18984.8	20659.8	18246.3	High	High	High	High	High	High
FALSE	High	Master Protein	Q9JHJ0	Tropomodulin-3 OS=Mus musculus OX=10090 GN=Tmod3 PE=1 SV=1	0	122.49	51	17	44	16	1	352	39.5	5.14	139.96	17	1	0.947	1.1	1.337	1.294	1.395	13076	12381.6	14382.8	17478.9	16916.7	18234.7	High	High	High	High	High	High
FALSE	High	Master Protein	P62960	Nuclease-sensitive element-binding protein 1 OS=Mus musculus OX=10090 GN=Ybx1 PE=1 SV=3	0	160.932	50	11	126	8	1	322	35.7	9.88	533.05	11	0	0.92	0.989	0.922	0.959	1.065	17110.7	15737.1	16915.6	15770.2	16408.4	18229.4	High	High	High	High	High	High
FALSE	High	Master Protein	P41105	60S ribosomal protein L28 OS=Mus musculus OX=10090 GN=Rpl28 PE=1 SV=2	0	35.494	37	6	40	6	1	137	15.7	12.02	121.84	6	0	0.9	0.895	0.986	1.047	1.03	17693	15925.6	15828.2	17451.8	18530.9	18221.4	High	High	High	High	High	High
FALSE	High	Master Protein	Q3TIV5	Zinc finger CCCH domain-containing protein 15 OS=Mus musculus OX=10090 GN=Zc3h15 PE=1 SV=2	0	141.16	46	18	47	18	1	426	48.3	5.3	145.77	18	0	0.961	0.96	1.226	1.266	1.307	13892.5	13350.8	13334.1	17036	17592.4	18162.5	High	High	High	High	High	High
FALSE	High	Master Protein	Q9Z2U1	Proteasome subunit alpha type-5 OS=Mus musculus OX=10090 GN=Psma5 PE=1 SV=1	0	109.962	51	9	59	9	1	241	26.4	4.79	214.2	9	0	1.021	1.053	1.047	1.07	1.126	16128.3	16465.7	16976.1	16882.2	17264.6	18156.9	High	High	High	High	High	High
FALSE	High	Master Protein	P70372	ELAV-like protein 1 OS=Mus musculus OX=10090 GN=Elavl1 PE=1 SV=2	0	118.36	40	11	55	10	1	326	36.1	9.04	182.2	11	0	1.051	1.027	0.691	0.733	0.716	25326.9	26624	26022.5	17503.2	18576.6	18133.8	High	High	High	High	High	High
FALSE	High	Master Protein	A0A0R4J0G0	Phosphoenolpyruvate carboxykinase [GTP], mitochondrial OS=Mus musculus OX=10090 GN=Pck2 PE=1 SV=1	0	211.064	46	21	57	21	1	667	73.4	7.74	186.46	21	0	1.047	0.912	0.977	0.978	0.97	18686.3	19563.8	17043.6	18255.4	18275	18132.5	High	High	High	High	High	High
FALSE	High	Master Protein	O55142	60S ribosomal protein L35a OS=Mus musculus OX=10090 GN=Rpl35a PE=1 SV=2	0	46.972	53	7	43	7	1	110	12.5	10.89	94.09	7	0	0.885	0.933	0.994	1.099	0.993	18222.7	16118.8	17005.1	18109.6	20019	18089.3	High	High	High	High	High	High
FALSE	High	Master Protein	P03975	IgE-binding protein OS=Mus musculus OX=10090 GN=Iap PE=2 SV=1	0	208.52	46	24	108	24	1	557	62.7	9.31	327.37	24	0	0.453	0.491	0.179	0.177	0.17	106109	48027.6	52107	19022.3	18768.6	18075	High	High	High	High	High	High
FALSE	High	Master Protein	Q9DAR7	m7GpppX diphosphatase OS=Mus musculus OX=10090 GN=Dcps PE=1 SV=1	0	103.767	43	11	43	11	1	338	39	6.48	127.93	11	0	1.085	1.102	0.902	0.978	0.943	19145	20776.4	21102.9	17277	18731.6	18063.2	High	High	High	High	High	High
FALSE	High	Master Protein	Q80UG5	Septin-9 OS=Mus musculus OX=10090 GN=Sept9 PE=1 SV=1	0	188.415	43	24	69	24	1	583	65.5	8.9	216.34	24	0	1.072	1.093	0.594	0.58	0.577	31299.7	33566.6	34224.8	18579.4	18169	18048.9	High	High	High	High	High	High
FALSE	High	Master Protein	Q9D554	Splicing factor 3A subunit 3 OS=Mus musculus OX=10090 GN=Sf3a3 PE=1 SV=2	0	140.961	40	18	53	18	1	501	58.8	5.34	159.39	18	0	1.006	0.966	0.988	1.04	1.061	16951.6	17052.7	16366.9	16746.7	17634.7	17992.8	High	High	High	High	High	High
FALSE	High	Master Protein	P10854	Histone H2B type 1-M OS=Mus musculus OX=10090 GN=Hist1h2bm PE=1 SV=2	0	119.487	68	12	331	1	1	126	13.9	10.32	893.28	12	1	0.954	1.196	0.72	0.916	1.009	17825.3	17011.5	21324	12838.4	16336.3	17979.9	High	High	High	High	High	High
FALSE	High	Master Protein	A2AWT7	Nucleolar transcription factor 1 OS=Mus musculus OX=10090 GN=Ubtf PE=1 SV=1	0	142.916	34	26	50	26	1	752	88.3	9.89	142.17	26	0	0.94	0.95	0.849	0.883	0.886	20281.3	19073.3	19260.5	17224.8	17904.7	17969.1	High	High	High	High	High	High
FALSE	High	Master Protein	E9QKR0	Guanine nucleotide-binding protein G(I)/G(S)/G(T) subunit beta-2 OS=Mus musculus OX=10090 GN=Gnb2 PE=1 SV=1	0	168.509	55	12	59	8	1	382	41.4	6.6	199.27	12	5	1.03	0.963	0.963	0.938	1.006	17857.9	18393.4	17205.8	17202.1	16758.4	17967.6	High	High	High	High	High	High
FALSE	High	Master Protein	P54823	Probable ATP-dependent RNA helicase DDX6 OS=Mus musculus OX=10090 GN=Ddx6 PE=1 SV=1	0	171.345	44	17	51	17	1	483	54.2	8.66	173.29	17	0	0.944	0.956	0.905	0.969	0.867	20702.8	19540.8	19786.5	18743.5	20059.9	17953.1	High	High	High	High	High	High
FALSE	High	Master Protein	Q9DCN2	NADH-cytochrome b5 reductase 3 OS=Mus musculus OX=10090 GN=Cyb5r3 PE=1 SV=3	0	147.505	56	15	75	15	1	301	34.1	8.38	240.82	15	0	1.149	1.083	0.745	0.704	0.672	26683.1	30645.9	28909.6	19874.4	18797.9	17923.4	High	High	High	High	High	High
FALSE	High	Master Protein	O09061	Proteasome subunit beta type-1 OS=Mus musculus OX=10090 GN=Psmb1 PE=1 SV=1	0	93.177	51	10	40	10	1	240	26.4	7.81	126.87	10	0	1.076	1.065	1.072	1.062	1.11	16138.6	17362.1	17188.8	17295.8	17143.8	17910.9	High	High	High	High	High	High
FALSE	High	Master Protein	A0A0R4J0Q5	Lamin-B2 OS=Mus musculus OX=10090 GN=Lmnb2 PE=1 SV=1	0	196.825	50	30	70	26	1	615	69	5.55	221.56	30	0	1.172	1.121	0.769	0.781	0.773	23178.9	27172.7	25988.4	17816.6	18096.9	17910.1	High	High	High	High	High	High
FALSE	High	Master Protein	O88738	Baculoviral IAP repeat-containing protein 6 OS=Mus musculus OX=10090 GN=Birc6 PE=1 SV=2	0	228.322	11	39	62	39	1	4882	531.8	6.07	175.72	39	0	0.913	0.885	0.987	1.067	1	17871.3	16313.6	15824	17638.5	19073.8	17870.5	High	High	High	High	High	High
FALSE	High	Master Protein	Q8C2Q7	Heterogeneous nuclear ribonucleoprotein H OS=Mus musculus OX=10090 GN=Hnrnph1 PE=1 SV=1	0	269.149	54	20	241	8	1	472	51.2	6.8	819.8	20	1	1.038	0.93	0.727	0.742	0.718	24870.4	25819.5	23140.7	18076.9	18450.1	17866	High	High	High	High	High	High
FALSE	High	Master Protein	E9Q9C3	Afadin OS=Mus musculus OX=10090 GN=Afdn PE=1 SV=1	0	200.401	24	32	54	26	1	1827	207.2	6.23	147.24	32	6	1.002	0.97	0.894	0.953	0.908	19657.3	19699.7	19059.4	17566.7	18726.2	17855.3	High	High	High	High	High	High
FALSE	High	Master Protein	Q91V41	Ras-related protein Rab-14 OS=Mus musculus OX=10090 GN=Rab14 PE=1 SV=3	0	136.093	78	14	65	13	1	215	23.9	6.21	217.69	14	0	1.006	1.006	1.372	1.413	1.303	13670.2	13755.7	13749.9	18754.1	19315.5	17812.4	High	High	High	High	High	High
FALSE	High	Master Protein	Q5SWN2	Replication protein A subunit OS=Mus musculus OX=10090 GN=Rpa1 PE=1 SV=2	0	156.758	41	22	56	22	1	644	71.4	8.18	168.3	22	0	0.999	0.966	0.815	0.818	0.778	22861.7	22830.8	22095.4	18628	18696.1	17792.1	High	High	High	High	High	High
FALSE	High	Master Protein	A0A0R4J050	Aminoacylase-1 OS=Mus musculus OX=10090 GN=Acy1 PE=1 SV=1	0	125.619	57	18	53	18	1	408	45.8	6.21	164.43	18	0	1.024	1.043	1.777	1.838	1.827	9720.2	9957.3	10134.8	17274	17861.7	17754.3	High	High	High	High	High	High
FALSE	High	Master Protein	A2AE27	AMP deaminase OS=Mus musculus OX=10090 GN=Ampd2 PE=1 SV=1	0	128.338	28	22	52	22	1	824	94.6	6.51	137.44	22	0	1.073	1.048	0.894	0.91	0.848	20902.2	22426.3	21895.8	18680.5	19012.8	17716.4	High	High	High	High	High	High
FALSE	High	Master Protein	Q3U7R1	Extended synaptotagmin-1 OS=Mus musculus OX=10090 GN=Esyt1 PE=1 SV=2	0	172.965	26	21	53	21	1	1092	121.5	5.95	161.96	21	0	1.116	1.09	1.233	1.158	1.113	15895.7	17741	17325	19603.1	18405.2	17697.1	High	High	High	High	High	High
FALSE	High	Master Protein	D3Z5I1	Zinc finger CCCH-type antiviral protein 1 OS=Mus musculus OX=10090 GN=Zc3hav1 PE=1 SV=1	0	187.259	33	28	52	28	1	996	112.5	8.07	177.26	28	0	0.883	0.986	1.027	1.042	1.047	16895	14912.6	16665.2	17353.2	17601.1	17693.7	High	High	High	High	High	High
FALSE	High	Master Protein	Q9D1D4	Transmembrane emp24 domain-containing protein 10 OS=Mus musculus OX=10090 GN=Tmed10 PE=1 SV=1	0	105.481	39	8	46	8	1	219	24.9	6.7	146.16	8	0	1.01	0.958	1.334	1.268	1.202	14705.4	14850.8	14091.2	19620.6	18648.7	17681.3	High	High	High	High	High	High
FALSE	High	Master Protein	Q9D823	60S ribosomal protein L37 OS=Mus musculus OX=10090 GN=Rpl37 PE=3 SV=3	0	9.993	30	4	25	4	1	97	11.1	11.74	45.82	4	0	0.847	1.017	0.881	0.94	1.147	15388.2	13039.8	15652.8	13560.9	14467.2	17647.4	High	High	High	High	High	High
FALSE	High	Master Protein	Q8JZX4	Splicing factor 45 OS=Mus musculus OX=10090 GN=Rbm17 PE=1 SV=1	0	115.676	40	15	35	14	1	405	45.3	5.82	89.49	15	1	0.988	0.961	1.091	1.096	1.145	15407.5	15220.4	14809.8	16810.5	16882.3	17643.9	High	High	High	High	High	High
FALSE	High	Master Protein	Q6PAM1	Alpha-taxilin OS=Mus musculus OX=10090 GN=Txlna PE=1 SV=1	0	146.896	53	23	53	22	1	554	62.3	6.74	153.85	23	1	0.863	0.891	0.921	0.878	0.92	19149.5	16531.1	17054.6	17637.7	16821.3	17625.9	High	High	High	High	High	High
FALSE	High	Master Protein	P53811	Phosphatidylinositol transfer protein beta isoform OS=Mus musculus OX=10090 GN=Pitpnb PE=1 SV=2	0	111.211	59	18	49	16	1	271	31.5	6.95	146.72	18	2	1.031	1.039	0.79	0.852	0.815	21592.3	22253.9	22437.5	17053.4	18387.4	17606.1	High	High	High	High	High	High
FALSE	High	Master Protein	A0A0R4J0I9	Low density lipoprotein receptor-related protein 1 OS=Mus musculus OX=10090 GN=Lrp1 PE=1 SV=1	0	176.256	9	36	50	36	1	4545	504.4	5.36	141.22	36	0	1.019	1.045	1.919	1.858	1.856	9482.8	9665.6	9911.2	18195	17616	17597	High	High	High	High	High	High
FALSE	High	Master Protein	F8WHU5	Sister chromatid cohesion protein PDS5 homolog B OS=Mus musculus OX=10090 GN=Pds5b PE=1 SV=1	0	129.167	20	30	52	27	1	1449	164.7	8.54	127.07	30	1	1.007	0.996	0.843	0.886	0.806	21811.1	21964.3	21713.8	18389	19317.5	17581.7	High	High	High	High	High	High
FALSE	High	Master Protein	Q60668-3	Isoform 3 of Heterogeneous nuclear ribonucleoprotein D0 OS=Mus musculus OX=10090 GN=Hnrnpd	0	146.086	41	13	80	12	1	306	32.7	8.16	265.81	13	0	0.952	0.989	0.616	0.617	0.655	26815.5	25516.4	26524.5	16514.7	16548.9	17558.9	High	High	High	High	High	High
FALSE	High	Master Protein	P62855	40S ribosomal protein S26 OS=Mus musculus OX=10090 GN=Rps26 PE=1 SV=3	0	43.342	38	5	50	5	1	115	13	11	124.89	5	0	0.882	1.002	0.964	1.042	1.072	16364.9	14439.1	16397.4	15778.1	17057.7	17551.2	High	High	High	High	High	High
FALSE	High	Master Protein	Q8CBB7	AP-1 complex subunit gamma OS=Mus musculus OX=10090 GN=Ap1g1 PE=1 SV=1	0	120.867	26	21	49	19	1	825	91.7	6.8	134.38	21	2	1.004	0.994	0.993	1.01	0.981	17849.5	17919.8	17735.8	17733.1	18036.1	17514.5	High	High	High	High	High	High
FALSE	High	Master Protein	Q9CXE7	Transmembrane emp24 domain-containing protein 5 OS=Mus musculus OX=10090 GN=Tmed5 PE=1 SV=1	0	42.993	24	6	21	6	1	229	26.2	4.93	54.28	6	0	0.991	1.018	2.119	2.055	2.161	8104.4	8031.6	8252.8	17171.4	16650.6	17510.8	High	High	High	High	High	High
FALSE	High	Master Protein	Q9ES00	Ubiquitin conjugation factor E4 B OS=Mus musculus OX=10090 GN=Ube4b PE=1 SV=3	0	271.104	41	33	67	33	1	1173	133.2	6.07	231.18	33	0	0.963	0.926	1.013	1.061	0.994	17585.5	16929.9	16290.1	17816.8	18662.8	17484.5	High	High	High	High	High	High
FALSE	High	Master Protein	Q8BMF4	Dihydrolipoyllysine-residue acetyltransferase component of pyruvate dehydrogenase complex, mitochondrial OS=Mus musculus OX=10090 GN=Dlat PE=1 SV=2	0	145.037	30	15	46	15	1	642	67.9	8.57	143.9	15	0	1	0.984	1.056	1.128	1.128	15432.1	15436.4	15187.4	16298.9	17413.8	17403.7	High	High	High	High	High	High
FALSE	High	Master Protein	Q8R2N2	U3 small nucleolar RNA-associated protein 4 homolog OS=Mus musculus OX=10090 GN=Utp4 PE=2 SV=3	0	101.99	29	18	40	17	1	686	76.9	8.87	113.36	18	1	0.862	0.856	1.046	1.022	0.906	19179.9	16529.8	16420.3	20063.6	19608.2	17370.8	High	High	High	High	High	High
FALSE	High	Master Protein	P28656	Nucleosome assembly protein 1-like 1 OS=Mus musculus OX=10090 GN=Nap1l1 PE=1 SV=2	0	198.08	47	12	90	10	1	391	45.3	4.46	319.22	12	0	0.846	0.861	0.6	0.604	0.655	26473.4	22389.3	22782.5	15875.3	15977.1	17327.8	High	High	High	High	High	High
FALSE	High	Master Protein	Q9R0L6-2	Isoform 2 of Pericentriolar material 1 protein OS=Mus musculus OX=10090 GN=Pcm1	0	210.624	22	38	61	38	1	2064	232.7	4.97	190.69	38	0	1.002	0.998	0.848	0.881	0.896	19348.5	19396.8	19307.7	16417.1	17047.8	17327.5	High	High	High	High	High	High
FALSE	High	Master Protein	Q9CX56	26S proteasome non-ATPase regulatory subunit 8 OS=Mus musculus OX=10090 GN=Psmd8 PE=1 SV=2	0	81.701	45	14	35	14	1	353	39.9	9.58	112.31	14	0	1.054	1.069	1.117	1.143	1.17	14801.6	15606.9	15827.3	16533	16920.7	17323.8	High	High	High	High	High	High
FALSE	High	Master Protein	E9PUQ7	tRNA (uracil-5-)-methyltransferase homolog A OS=Mus musculus OX=10090 GN=Trmt2a PE=1 SV=1	0	149.17	53	23	47	23	1	613	67.6	7.3	137.47	23	0	0.953	1.008	1.462	1.518	1.577	10975.3	10458.6	11068.1	16043.4	16656.3	17306.2	High	High	High	High	High	High
FALSE	High	Master Protein	P08752	Guanine nucleotide-binding protein G(i) subunit alpha-2 OS=Mus musculus OX=10090 GN=Gnai2 PE=1 SV=5	0	176.977	60	18	59	11	1	355	40.5	5.45	182.87	18	7	1.026	1.012	1.183	1.358	1.272	13594.3	13947.6	13759.9	16077.5	18465.9	17292.2	High	High	High	High	High	High
FALSE	High	Master Protein	P63276	40S ribosomal protein S17 OS=Mus musculus OX=10090 GN=Rps17 PE=1 SV=2	0	136.802	61	10	66	10	1	135	15.5	9.85	222.57	10	0	0.88	0.953	1.008	0.929	1.121	15393.6	13553.7	14675.6	15515.3	14300.8	17263.3	High	High	High	High	High	High
FALSE	High	Master Protein	A0A0R4J046	CCAAT/enhancer-binding protein zeta OS=Mus musculus OX=10090 GN=Cebpz PE=1 SV=1	0	209.795	31	31	58	3	1	1052	120.3	5.71	170.06	31	25	1.017	1.007	1.152	1.213	1.142	15095.9	15351.3	15194	17391.5	18308.9	17243.2	High	High	High	High	High	High
FALSE	High	Master Protein	Q3UHX2	28 kDa heat- and acid-stable phosphoprotein OS=Mus musculus OX=10090 GN=Pdap1 PE=1 SV=1	0	91.659	46	9	48	9	1	181	20.6	7.39	145.89	9	0	1.025	1.212	0.642	0.737	0.804	21437.3	21971.9	25980.4	13760.6	15809.3	17239.2	High	High	High	High	High	High
FALSE	High	Master Protein	P24527	Leukotriene A-4 hydrolase OS=Mus musculus OX=10090 GN=Lta4h PE=1 SV=4	0	161.413	40	20	60	20	1	611	69	6.42	183.14	20	0	1.104	1.035	0.776	0.81	0.724	23807.8	26274.5	24631.2	18467.1	19289.8	17231	High	High	High	High	High	High
FALSE	High	Master Protein	Q9QY36	N-alpha-acetyltransferase 10 OS=Mus musculus OX=10090 GN=Naa10 PE=1 SV=1	0	85.625	53	9	32	3	1	235	26.5	5.64	111.09	9	8	0.954	1.004	1.519	1.574	1.766	9755	9309.7	9792.1	14817.8	15350.4	17229.9	High	High	High	High	High	High
FALSE	High	Master Protein	Q91W90	Thioredoxin domain-containing protein 5 OS=Mus musculus OX=10090 GN=Txndc5 PE=1 SV=2	0	170.65	53	16	61	15	1	417	46.4	5.78	208.8	16	0	1.09	1.022	1.192	1.148	1.129	15225.1	16591.5	15557	18155.6	17475.4	17196.6	High	High	High	High	High	High
FALSE	High	Master Protein	G3UXW9	COP9 signalosome complex subunit 1 OS=Mus musculus OX=10090 GN=Gps1 PE=1 SV=1	0	127.231	35	17	41	17	1	526	58.8	6.74	140.77	17	0	1.015	1.04	0.859	1.054	1.036	16582.4	16838.7	17241	14243.4	17483.9	17175.8	High	High	High	High	High	High
FALSE	High	Master Protein	Q8BIQ5	Cleavage stimulation factor subunit 2 OS=Mus musculus OX=10090 GN=Cstf2 PE=1 SV=2	0	158.933	40	17	56	10	1	580	61.3	6.83	158.04	17	7	0.981	1.026	1.17	1.189	1.314	13064.3	12821.3	13398.5	15281.4	15527.7	17165.2	High	High	High	High	High	High
FALSE	High	Master Protein	Q99JX4	Eukaryotic translation initiation factor 3 subunit M OS=Mus musculus OX=10090 GN=Eif3m PE=1 SV=1	0	184.294	59	18	70	18	1	374	42.5	5.74	227.03	18	0	0.924	0.998	0.903	0.912	0.936	18341.6	16952.7	18298.2	16559.8	16730.8	17164.3	High	High	High	High	High	High
FALSE	High	Master Protein	Q9CQB4	Cytochrome b-c1 complex subunit 7 OS=Mus musculus OX=10090 GN=Uqcrb PE=1 SV=1	0	25.65	41	7	29	7	1	111	13.6	9.11	68.93	7	0	0.791	0.904	0.909	0.991	1.137	15062.5	11907.6	13614.6	13698.9	14930.3	17130	High	High	High	High	High	High
FALSE	High	Master Protein	P58242	Acid sphingomyelinase-like phosphodiesterase 3b OS=Mus musculus OX=10090 GN=Smpdl3b PE=1 SV=1	0	81.373	30	13	37	12	1	456	51.6	6.43	106.93	13	1	0.953	0.926	1.139	1.133	1.22	14025.5	13371.6	12984.6	15970.3	15897.8	17117.4	High	High	High	High	High	High
FALSE	High	Master Protein	Q8JZQ2	AFG3-like protein 2 OS=Mus musculus OX=10090 GN=Afg3l2 PE=1 SV=1	0	149.075	35	24	46	19	1	802	89.5	8.6	140.64	24	5	0.886	0.797	1.15	1.155	1.099	15568.1	13794.1	12410	17897.3	17976.1	17111.2	High	High	High	High	High	High
FALSE	High	Master Protein	A0A0J9YUL3	Septin 11, isoform CRA_b OS=Mus musculus OX=10090 GN=Sept11 PE=1 SV=1	0	94.089	37	13	46	6	1	432	49.8	6.68	143.02	13	7	1.115	1.062	0.789	0.819	0.786	21780.8	24283.3	23135.1	17176.1	17848.1	17111	High	High	High	High	High	High
FALSE	High	Master Protein	P70698	CTP synthase 1 OS=Mus musculus OX=10090 GN=Ctps1 PE=1 SV=2	0	141.83	37	18	55	17	1	591	66.6	6.58	180.61	18	1	1.069	1.046	1.019	0.986	0.943	18143.8	19390.7	18987.2	18493.3	17894.1	17108.3	High	High	High	High	High	High
FALSE	High	Master Protein	P62858	40S ribosomal protein S28 OS=Mus musculus OX=10090 GN=Rps28 PE=1 SV=1	0	32.833	46	3	44	3	1	69	7.8	10.7	114.35	3	0	0.864	0.898	0.99	0.889	1.05	16286.2	14066.1	14626.2	16124.6	14478.7	17104.9	High	High	High	High	High	High
FALSE	High	Master Protein	E9QK83	Small subunit processome component 20 homolog OS=Mus musculus OX=10090 GN=Utp20 PE=1 SV=1	0	280.349	21	45	73	45	1	2789	317.7	8.09	213.86	45	0	0.847	0.904	0.934	0.998	0.943	18136.4	15361.1	16398.7	16942.3	18094.5	17101.4	High	High	High	High	High	High
FALSE	High	Master Protein	Q6PDI5	Proteasome adapter and scaffold protein ECM29 OS=Mus musculus OX=10090 GN=Ecpas PE=1 SV=3	0	203.619	24	32	52	32	1	1840	203.6	7.06	147.53	32	0	1.009	0.995	0.783	0.832	0.767	22281.3	22485	22180.5	17438.6	18546.7	17098.5	High	High	High	High	High	High
FALSE	High	Master Protein	P62911	60S ribosomal protein L32 OS=Mus musculus OX=10090 GN=Rpl32 PE=1 SV=2	0	35.408	39	6	30	6	1	135	15.9	11.33	94.57	6	0	0.855	0.931	0.904	0.893	1.034	16503	14108.8	15370	14917.8	14729.5	17057.2	High	High	High	High	High	High
FALSE	High	Master Protein	Q8CIH9	Amidophosphoribosyltransferase OS=Mus musculus OX=10090 GN=Ppat PE=1 SV=1	0	186.693	54	22	51	22	1	517	57.4	6.96	166.35	22	0	0.904	0.905	0.766	0.787	0.765	22237.3	20108.3	20122.8	17033.4	17510	17017.7	High	High	High	High	High	High
FALSE	High	Master Protein	P54103	DnaJ homolog subfamily C member 2 OS=Mus musculus OX=10090 GN=Dnajc2 PE=1 SV=2	0	114.486	32	19	52	19	1	621	71.7	8.7	147.63	19	0	1.065	1.039	0.896	0.891	0.922	18427.9	19620.9	19138	16506.1	16420.4	16991.1	High	High	High	High	High	High
FALSE	High	Master Protein	Q11011	Puromycin-sensitive aminopeptidase OS=Mus musculus OX=10090 GN=Npepps PE=1 SV=2	0	158.5	36	28	54	27	1	920	103.3	5.9	142.04	28	1	1.022	1.015	1.138	1.219	1.048	16194.1	16550.3	16431.9	18435.3	19732.9	16977.5	High	High	High	High	High	High
FALSE	High	Master Protein	G3X928	SEC23-interacting protein OS=Mus musculus OX=10090 GN=Sec23ip PE=1 SV=1	0	136.121	26	27	55	26	1	998	110.7	5.72	141.89	27	1	1.038	1.017	0.956	0.952	0.898	18897.7	19612.6	19224.5	18067	17989.3	16967.3	High	High	High	High	High	High
FALSE	High	Master Protein	D3YWX2	YLP motif-containing protein 1 OS=Mus musculus OX=10090 GN=Ylpm1 PE=1 SV=2	0	209.241	23	36	58	35	1	2139	240.9	6.68	191.32	36	1	1.021	1.008	1.068	1.062	1.157	14618.2	14926.4	14731.9	15608	15521.1	16906.1	High	High	High	High	High	High
FALSE	High	Master Protein	Q60715-2	Isoform 2 of Prolyl 4-hydroxylase subunit alpha-1 OS=Mus musculus OX=10090 GN=P4ha1	0	173.009	51	22	51	2	1	534	60.8	5.81	158.02	22	20	0.979	0.975	0.975	0.915	0.872	19368.1	18963.8	18875	18885.5	17724	16888.6	High	High	High	High	High	High
FALSE	High	Master Protein	Q9Z1N5	Spliceosome RNA helicase Ddx39b OS=Mus musculus OX=10090 GN=Ddx39b PE=1 SV=1	0	151.987	43	19	92	11	1	428	49	5.67	276.04	19	0	1.06	1.033	0.631	0.664	0.628	26880.8	28496.3	27778.1	16953.5	17851.7	16872.9	High	High	High	High	High	High
FALSE	High	Master Protein	Q8BI84	Transport and Golgi organization protein 1 homolog OS=Mus musculus OX=10090 GN=Mia3 PE=1 SV=2	0	231.781	23	38	59	38	1	1930	213.5	4.75	169.67	38	0	1.02	1.035	0.704	0.675	0.715	23578.3	24056.1	24411.2	16594	15922.7	16862.2	High	High	High	High	High	High
FALSE	High	Master Protein	Q99KV1	DnaJ homolog subfamily B member 11 OS=Mus musculus OX=10090 GN=Dnajb11 PE=1 SV=1	0	136.422	39	14	54	14	1	358	40.5	6.32	166	14	0	1.069	1.07	1.061	0.988	1.003	16766.2	17926.6	17936.1	17783.3	16565.7	16821.4	High	High	High	High	High	High
FALSE	High	Master Protein	Q9JLV5	Cullin-3 OS=Mus musculus OX=10090 GN=Cul3 PE=1 SV=1	0	165.17	38	27	60	26	1	768	88.9	8.46	189.27	27	1	1.073	1.063	0.95	0.91	0.879	19122.9	20517.1	20330.7	18159.9	17396.3	16813.3	High	High	High	High	High	High
FALSE	High	Master Protein	Q9D1J3	SAP domain-containing ribonucleoprotein OS=Mus musculus OX=10090 GN=Sarnp PE=1 SV=3	0	103.225	65	12	37	5	1	210	23.5	6.65	125.25	12	7	1.053	1.109	0.766	0.784	0.839	20039	21107.4	22221.7	15358.2	15708.9	16811.9	High	High	High	High	High	High
FALSE	High	Master Protein	Q99P88	Nuclear pore complex protein Nup155 OS=Mus musculus OX=10090 GN=Nup155 PE=1 SV=1	0	223.16	26	26	54	26	1	1391	155	6.15	179.63	26	0	0.979	0.954	1.046	1.089	1.012	16612.2	16260.2	15851.1	17373.9	18093	16805.3	High	High	High	High	High	High
FALSE	High	Master Protein	P61087	Ubiquitin-conjugating enzyme E2 K OS=Mus musculus OX=10090 GN=Ube2k PE=1 SV=3	0	115.509	70	13	57	12	1	200	22.4	5.44	176.91	13	1	1.113	1.094	0.822	0.82	0.835	20088.2	22355.7	21972.7	16507.5	16478.4	16775.8	High	High	High	High	High	High
FALSE	High	Master Protein	P97315	Cysteine and glycine-rich protein 1 OS=Mus musculus OX=10090 GN=Csrp1 PE=1 SV=3	0	92.019	66	11	43	11	1	193	20.6	8.57	132.91	11	0	1.045	1.12	0.953	0.816	0.884	18893.6	19746.3	21168.1	18004.9	15424.7	16708.6	High	High	High	High	High	High
FALSE	High	Master Protein	O35887	Calumenin OS=Mus musculus OX=10090 GN=Calu PE=1 SV=1	0	229.148	63	15	108	3	1	315	37	4.67	402.49	15	15	1.185	1.214	0.421	0.395	0.444	37597.4	44542.6	45638.6	15817.5	14852.2	16689.7	High	High	High	High	High	High
FALSE	High	Master Protein	Q99KG3	RNA-binding protein 10 OS=Mus musculus OX=10090 GN=Rbm10 PE=1 SV=1	0	140.924	28	23	40	19	1	930	103.4	5.92	124.39	23	4	0.987	1.018	0.916	0.983	1.079	15441.4	15241.1	15724.9	14150	15171.4	16661.8	High	High	High	High	High	High
FALSE	High	Master Protein	Q6ZWV7	60S ribosomal protein L35 OS=Mus musculus OX=10090 GN=Rpl35 PE=1 SV=1	0	20.908	32	6	34	5	1	123	14.5	11.05	50.22	6	0	0.866	1.018	0.921	1.11	1.163	14323.9	12405.1	14584.6	13197.2	15898.9	16659	High	High	High	High	High	High
FALSE	High	Master Protein	Q8BHB4	WD repeat-containing protein 3 OS=Mus musculus OX=10090 GN=Wdr3 PE=1 SV=1	0	172.478	41	31	51	31	1	942	105.7	6.64	148.22	31	0	1.036	1.017	1.165	1.187	1.09	15257.5	15808.3	15520.1	17772.4	18116	16628	High	High	High	High	High	High
FALSE	High	Master Protein	Q9D358	Low molecular weight phosphotyrosine protein phosphatase OS=Mus musculus OX=10090 GN=Acp1 PE=1 SV=3	0	77.977	58	7	33	2	1	158	18.2	6.74	108.98	7	6	1.061	1.098	1.33	1.287	1.473	11274.7	11963.4	12375.6	14994.4	14516.1	16602.2	High	High	High	High	High	High
FALSE	High	Master Protein	Q99KJ8	Dynactin subunit 2 OS=Mus musculus OX=10090 GN=Dctn2 PE=1 SV=3	0	230.715	59	20	68	20	1	402	44.1	5.26	237.94	20	0	1.041	1.127	0.736	0.746	0.82	20200	21019.8	22772	14874.8	15059.8	16559	High	High	High	High	High	High
FALSE	High	Master Protein	Q62425	Cytochrome c oxidase subunit NDUFA4 OS=Mus musculus OX=10090 GN=Ndufa4 PE=1 SV=2	0	26.477	55	5	25	5	1	82	9.3	9.52	63.06	5	0	0.679	0.886	1.037	1.091	0.995	16624.7	11284.9	14733.6	17235.4	18135.8	16546.5	High	High	High	High	High	High
FALSE	High	Master Protein	Q3U9G9	Delta(14)-sterol reductase OS=Mus musculus OX=10090 GN=Lbr PE=1 SV=2	0	104.119	22	15	59	15	1	626	71.4	9.36	202.76	15	0	1.037	0.982	0.678	0.772	0.688	24041.8	24925.6	23615.7	16298.3	18548.8	16529	High	High	High	High	High	High
FALSE	High	Master Protein	E9PY39	Predicted gene 20431 OS=Mus musculus OX=10090 GN=Gm20431 PE=4 SV=1	0	76.483	26	9	58	5	1	371	42.1	6.76	161.76	9	5	1.051	1.079	1.027	0.942	1.098	15013.2	15772	16197.8	15425.9	14139.7	16480.8	High	High	High	High	High	High
FALSE	High	Master Protein	Q8CH18	Cell division cycle and apoptosis regulator protein 1 OS=Mus musculus OX=10090 GN=Ccar1 PE=1 SV=1	0	114.761	19	20	44	19	1	1146	132	5.76	123.7	20	1	1.027	1.03	0.923	0.982	0.953	17296.8	17763.6	17809.4	15968.5	16992.8	16476.3	High	High	High	High	High	High
FALSE	High	Master Protein	G5E896	Enhancer of mRNA decapping 4, isoform CRA_b OS=Mus musculus OX=10090 GN=Edc4 PE=1 SV=1	0	245.557	29	28	64	28	1	1406	152.4	5.82	218.36	28	0	1.002	0.994	0.861	0.883	0.878	18750.1	18795.1	18629.8	16152.8	16559.6	16465.3	High	High	High	High	High	High
FALSE	High	Master Protein	Q7M6Y3-5	Isoform 5 of Phosphatidylinositol-binding clathrin assembly protein OS=Mus musculus OX=10090 GN=Picalm	0	125.542	38	16	39	1	1	655	70.9	8.37	89.06	16	14	1.03	1.053	0.981	1.041	1.016	16191.6	16674.6	17056.9	15883.4	16856.9	16453.8	High	High	High	High	High	High
FALSE	High	Master Protein	Q9CQW2	ADP-ribosylation factor-like protein 8B OS=Mus musculus OX=10090 GN=Arl8b PE=1 SV=1	0	102.538	53	9	38	4	1	186	21.5	8.43	109.23	9	5	1.037	1.009	1.458	1.408	1.3	12641.7	13114.3	12761.2	18434.9	17793.7	16434.7	High	High	High	High	High	High
FALSE	High	Master Protein	Q91Z25	Actin-related protein 2/3 complex subunit OS=Mus musculus OX=10090 GN=Arpc1b PE=1 SV=1	0	101.849	45	12	40	11	1	376	41.5	8.35	135.97	12	1	1.073	1.036	1.583	1.569	1.411	11644.1	12492.5	12062.8	18430.2	18264.1	16425	High	High	High	High	High	High
FALSE	High	Master Protein	Q7TSC1	Protein PRRC2A OS=Mus musculus OX=10090 GN=Prrc2a PE=1 SV=1	0	278.014	24	37	74	35	1	2158	229.1	9.39	225.03	37	0	0.925	0.903	0.684	0.694	0.736	22300.5	20629.3	20147	15252	15466.2	16406.4	High	High	High	High	High	High
FALSE	High	Master Protein	Q9CR98	Protein FAM136A OS=Mus musculus OX=10090 GN=Fam136a PE=1 SV=1	0	73.669	70	9	33	9	1	138	15.7	7.61	123.28	9	0	0.927	1.031	1.167	1.108	1.316	12442.5	11531.5	12833.2	14524.6	13785.6	16379.8	High	High	High	High	High	High
FALSE	High	Master Protein	Q99P91	Transmembrane glycoprotein NMB OS=Mus musculus OX=10090 GN=Gpnmb PE=1 SV=2	0	99.172	23	11	32	11	1	574	63.6	7.61	109.4	11	0	0.996	1.104	4.913	4.044	4.651	3501.5	3488.3	3864.8	17201.7	14159.7	16284	High	High	High	High	High	High
FALSE	High	Master Protein	O54774	AP-3 complex subunit delta-1 OS=Mus musculus OX=10090 GN=Ap3d1 PE=1 SV=1	0	235.024	28	27	59	27	1	1199	135	7.37	189.63	27	0	0.998	0.957	0.92	0.977	0.901	18062.7	18033.7	17287.6	16612.7	17640.1	16281.3	High	High	High	High	High	High
FALSE	High	Master Protein	Q91VE6	MKI67 FHA domain-interacting nucleolar phosphoprotein OS=Mus musculus OX=10090 GN=Nifk PE=1 SV=1	0	92.452	46	13	42	13	1	317	36.2	10.24	131.68	13	0	0.908	0.974	1.079	1.08	1.149	14168.7	12861.4	13797.3	15285.1	15302	16281.2	High	High	High	High	High	High
FALSE	High	Master Protein	Q61584-3	Isoform B of Fragile X mental retardation syndrome-related protein 1 OS=Mus musculus OX=10090 GN=Fxr1	0	205.86	49	27	56	1	1	677	76.2	7.53	178.68	27	24	1.054	1.022	0.741	0.725	0.702	23188.9	24430.7	23692.4	17193.4	16815.5	16273.7	High	High	High	High	High	High
FALSE	High	Master Protein	Q9JMH6	Thioredoxin reductase 1, cytoplasmic OS=Mus musculus OX=10090 GN=Txnrd1 PE=1 SV=3	0	185.354	40	18	56	18	1	613	67	7.44	182.93	18	0	1.174	1.136	0.885	0.909	0.792	20535.6	24114	23336.2	18183	18658.1	16263	High	High	High	High	High	High
FALSE	High	Master Protein	F6XCT0	Microtubule-actin cross-linking factor 1 (Fragment) OS=Mus musculus OX=10090 GN=Macf1 PE=1 SV=1	0	228.713	28	43	65	31	1	1837	211.6	5.73	179.94	43	0	1.004	0.999	1.635	1.75	1.631	9950.4	9986	9940.9	16264.9	17411.5	16225.5	High	High	High	High	High	High
FALSE	High	Master Protein	O08759	Ubiquitin-protein ligase E3A OS=Mus musculus OX=10090 GN=Ube3a PE=1 SV=2	0	160.163	30	25	53	25	1	870	99.8	5.08	155	25	0	1.037	0.992	0.768	0.803	0.752	21532.8	22326.2	21359.2	16540.9	17301.3	16198	High	High	High	High	High	High
FALSE	High	Master Protein	Q9CX86	Heterogeneous nuclear ribonucleoprotein A0 OS=Mus musculus OX=10090 GN=Hnrnpa0 PE=1 SV=1	0	113.097	48	10	64	9	1	305	30.5	9.31	231.15	10	0	0.969	0.949	0.875	0.973	0.926	17473.9	16930.7	16589.2	15283	16999.9	16189.2	High	High	High	High	High	High
FALSE	High	Master Protein	P45952	Medium-chain specific acyl-CoA dehydrogenase, mitochondrial OS=Mus musculus OX=10090 GN=Acadm PE=1 SV=1	0	125.503	46	16	40	16	1	421	46.5	8.37	117.35	16	0	0.855	0.839	1.716	1.75	1.566	10332.4	8831.8	8671.1	17729.9	18084.1	16179.3	High	High	High	High	High	High
FALSE	High	Master Protein	Q61029	Lamina-associated polypeptide 2, isoforms beta/delta/epsilon/gamma OS=Mus musculus OX=10090 GN=Tmpo PE=1 SV=4	0	203.231	52	16	80	4	1	452	50.3	9.45	292.59	16	7	1.106	1.052	0.757	0.794	0.779	20771.9	22981.6	21854	15717	16499.3	16178.8	High	High	High	High	High	High
FALSE	High	Master Protein	Q9QYJ3	DnaJ homolog subfamily B member 1 OS=Mus musculus OX=10090 GN=Dnajb1 PE=1 SV=3	0	107.535	46	17	48	16	1	340	38.1	8.63	117.95	17	1	1.047	1.018	0.704	0.707	0.744	21721.4	22735	22102.8	15281.1	15350.3	16167.2	High	High	High	High	High	High
FALSE	High	Master Protein	Q99JR1	Sideroflexin-1 OS=Mus musculus OX=10090 GN=Sfxn1 PE=1 SV=3	0	112.21	46	11	56	9	1	322	35.6	9.23	153.95	11	1	1.067	1.017	1.476	1.599	1.508	10720.5	11440.7	10906.8	15825.9	17142.7	16167	High	High	High	High	High	High
FALSE	High	Master Protein	Q99LC3	NADH dehydrogenase [ubiquinone] 1 alpha subcomplex subunit 10, mitochondrial OS=Mus musculus OX=10090 GN=Ndufa10 PE=1 SV=1	0	111.151	45	14	39	14	1	355	40.6	7.78	104.06	14	0	0.699	0.727	1.107	1.122	1.118	14452.4	10099	10501	16005.6	16214.8	16159.9	High	High	High	High	High	High
FALSE	High	Master Protein	Q8BTS4	Nuclear pore complex protein Nup54 OS=Mus musculus OX=10090 GN=Nup54 PE=1 SV=1	0	103.669	33	14	42	14	1	510	55.7	7.02	131.69	14	0	1.019	1.069	1.14	1.199	1.192	13496.2	13751.1	14422.1	15386.8	16177.5	16091.2	High	High	High	High	High	High
FALSE	High	Master Protein	Q6PFB2	Rcc1 protein OS=Mus musculus OX=10090 GN=Rcc1 PE=1 SV=1	0	161.326	44	13	56	13	1	434	46.3	8.35	192.5	13	0	1.053	1.017	0.796	0.82	0.823	19449	20488.6	19785.8	15489.2	15954.9	16015.5	High	High	High	High	High	High
FALSE	High	Master Protein	Q9R0E1	Multifunctional procollagen lysine hydroxylase and glycosyltransferase LH3 OS=Mus musculus OX=10090 GN=Plod3 PE=1 SV=1	0	145.557	31	19	53	19	1	741	84.9	6.23	157.26	19	0	1.146	1.122	0.79	0.762	0.757	21137.6	24232.5	23713.1	16704.1	16104.4	16004.2	High	High	High	High	High	High
FALSE	High	Master Protein	P39054	Dynamin-2 OS=Mus musculus OX=10090 GN=Dnm2 PE=1 SV=2	0	115.635	28	24	40	18	1	870	98.1	7.43	106.52	24	6	1.133	1.092	0.939	0.994	0.927	17257.8	19547.9	18849.3	16208.7	17153.6	16003.2	High	High	High	High	High	High
FALSE	High	Master Protein	P56960	Exosome component 10 OS=Mus musculus OX=10090 GN=Exosc10 PE=1 SV=2	0	183.186	42	29	56	29	1	887	100.9	8.29	159.84	29	0	0.978	0.966	1.134	1.12	1.089	14687.3	14367.8	14188.1	16650	16444.4	15992.6	High	High	High	High	High	High
FALSE	High	Master Protein	Q9Z1T1	AP-3 complex subunit beta-1 OS=Mus musculus OX=10090 GN=Ap3b1 PE=1 SV=2	0	166.671	30	26	52	26	1	1105	122.7	5.66	147.76	26	0	0.95	0.947	0.937	0.95	0.887	18033.6	17124	17078.1	16897.8	17123.9	15987.8	High	High	High	High	High	High
FALSE	High	Master Protein	E9PWE8	Dihydropyrimidinase-related protein 3 OS=Mus musculus OX=10090 GN=Dpysl3 PE=1 SV=1	0	319.939	52	25	129	21	1	683	73.8	6.46	442.6	25	0	1.122	1.113	0.28	0.28	0.278	57465.4	64472.7	63977.2	16069.7	16070.5	15983.7	High	High	High	High	High	High
FALSE	High	Master Protein	Q8BWT1	3-ketoacyl-CoA thiolase, mitochondrial OS=Mus musculus OX=10090 GN=Acaa2 PE=1 SV=3	0	199.934	62	17	53	17	1	397	41.8	8.09	187.91	17	0	0.868	0.908	1.144	1.229	1.183	13514.6	11733	12269.3	15462.4	16615.2	15983.4	High	High	High	High	High	High
FALSE	High	Master Protein	Q8BJU0-2	Isoform 2 of Small glutamine-rich tetratricopeptide repeat-containing protein alpha OS=Mus musculus OX=10090 GN=Sgta	0	75.578	30	9	38	1	1	314	34.2	5.06	109.52	9	8	1.109	1.061	0.931	0.7	0.879	18171.7	20151.4	19282.6	16916.5	12715.3	15974.5	High	High	High	High	High	High
FALSE	High	Master Protein	P62869	Elongin-B OS=Mus musculus OX=10090 GN=Elob PE=1 SV=1	0	47.994	69	8	36	8	1	118	13.2	5.01	98.91	8	0	1.021	1.04	1.04	0.965	1.052	15184.5	15501.9	15797.3	15793.5	14648.5	15970.7	High	High	High	High	High	High
FALSE	High	Master Protein	P70398	Probable ubiquitin carboxyl-terminal hydrolase FAF-X OS=Mus musculus OX=10090 GN=Usp9x PE=1 SV=2	0	218.662	19	39	64	38	1	2559	290.5	5.87	171.58	39	0	1.083	1.011	0.82	0.829	0.797	20017.7	21676.8	20243.4	16415.8	16602.2	15961.8	High	High	High	High	High	High
FALSE	High	Master Protein	P61620	Protein transport protein Sec61 subunit alpha isoform 1 OS=Mus musculus OX=10090 GN=Sec61a1 PE=1 SV=2	0	95.125	29	10	45	6	1	476	52.2	8.06	123.14	10	5	0.969	0.967	0.92	0.969	0.845	18867.2	18275.5	18251.8	17361.4	18274.1	15937.5	High	High	High	High	High	High
FALSE	High	Master Protein	Q5SUH7	Clathrin interactor 1 OS=Mus musculus OX=10090 GN=Clint1 PE=1 SV=1	0	85.762	24	13	32	13	1	623	67.7	6.42	102.06	13	0	0.982	1.029	1.144	1.124	1.224	12996.8	12767.2	13373.6	14872.4	14608.7	15907.3	High	High	High	High	High	High
FALSE	High	Master Protein	Q9Z2I0	Mitochondrial proton/calcium exchanger protein OS=Mus musculus OX=10090 GN=Letm1 PE=1 SV=1	0	161.587	28	17	54	17	1	738	82.9	6.52	168.14	17	0	0.96	1.029	0.756	0.798	0.806	19716.8	18933.8	20279.7	14901.4	15735.2	15888.8	High	High	High	High	High	High
FALSE	High	Master Protein	P70279	Surfeit locus protein 6 OS=Mus musculus OX=10090 GN=Surf6 PE=1 SV=1	0	73.437	36	14	40	14	1	355	41.2	10.52	104.98	14	0	1.09	1.173	0.926	0.94	1.035	15353.3	16738.9	18005.1	14210.5	14433.1	15886.4	High	High	High	High	High	High
FALSE	High	Master Protein	P70388	DNA repair protein RAD50 OS=Mus musculus OX=10090 GN=Rad50 PE=1 SV=1	0	182.664	27	34	56	34	1	1312	153.4	6.95	146.81	34	0	0.988	0.958	0.929	0.933	0.876	18124.6	17900	17358.3	16841.4	16916.4	15878.7	High	High	High	High	High	High
FALSE	High	Master Protein	Q9R1P3	Proteasome subunit beta type-2 OS=Mus musculus OX=10090 GN=Psmb2 PE=1 SV=1	0	77.968	48	8	40	7	1	201	22.9	7.02	129.3	8	0	1.063	1.097	1.081	1.031	1.163	13619.2	14475.4	14942.1	14727	14036	15837.6	High	High	High	High	High	High
FALSE	High	Master Protein	Q8JZK9	Hydroxymethylglutaryl-CoA synthase, cytoplasmic OS=Mus musculus OX=10090 GN=Hmgcs1 PE=1 SV=1	0	146.445	35	15	42	15	1	520	57.5	5.99	138.79	15	0	0.661	0.677	0.658	0.591	0.611	25905.1	17116.4	17529.8	17040.4	15313.8	15830.7	High	High	High	High	High	High
FALSE	High	Master Protein	D3Z0M9	DEAD (Asp-Glu-Ala-Asp) box polypeptide 23 OS=Mus musculus OX=10090 GN=Ddx23 PE=1 SV=1	0	158.326	32	26	49	26	1	819	95.4	9.58	142.9	26	0	0.917	0.899	0.896	0.881	0.844	18743.5	17197.1	16854.2	16791.1	16507.6	15819.8	High	High	High	High	High	High
FALSE	High	Master Protein	Q6NZD2	Sorting nexin-1 OS=Mus musculus OX=10090 GN=Snx1 PE=1 SV=1	0	123.119	33	14	53	12	1	521	58.8	5.26	157.85	14	0	1.099	1.113	1.462	1.441	1.49	10614.3	11662.8	11817.7	15515.9	15299.3	15817.6	High	High	High	High	High	High
FALSE	High	Master Protein	B2RXS4	Plexin-B2 OS=Mus musculus OX=10090 GN=Plxnb2 PE=1 SV=1	0	184.627	20	28	44	28	1	1842	206.1	5.87	135.24	28	0	1.056	1.02	1.371	1.298	1.315	12020.1	12688.8	12263.7	16481.2	15601.6	15809.6	High	High	High	High	High	High
FALSE	High	Master Protein	A2AFF6	Cohesin subunit SA-2 OS=Mus musculus OX=10090 GN=Stag2 PE=1 SV=1	0	158.17	28	27	46	20	1	1268	145.6	5.52	128.22	27	7	1.062	1.065	1.342	1.399	1.22	12960.3	13759.8	13806.7	17387.8	18134.6	15808.6	High	High	High	High	High	High
FALSE	High	Master Protein	K4DI59	DNA ligase OS=Mus musculus OX=10090 GN=Lig3 PE=1 SV=1	0	124.293	27	24	40	24	1	1016	113.1	8.98	99.96	24	0	1.086	1.021	0.981	1.048	1.016	15561	16900	15890.4	15270.4	16312.6	15803.8	High	High	High	High	High	High
FALSE	High	Master Protein	O54734	Dolichyl-diphosphooligosaccharide--protein glycosyltransferase 48 kDa subunit OS=Mus musculus OX=10090 GN=Ddost PE=1 SV=2	0	123.028	37	12	54	12	1	441	49	5.83	171.95	12	0	1.074	1.034	1.016	0.995	0.947	16668.8	17910.3	17232.5	16940.1	16577.3	15786.6	High	High	High	High	High	High
FALSE	High	Master Protein	Q6PR54-3	Isoform 3 of Telomere-associated protein RIF1 OS=Mus musculus OX=10090 GN=Rif1	0	202.35	20	34	56	34	1	2426	267	5.6	157.83	34	0	0.987	1.001	0.978	0.943	0.966	16330.2	16111.7	16342.5	15964.4	15401	15778.3	High	High	High	High	High	High
FALSE	High	Master Protein	Q9JJ28	Protein flightless-1 homolog OS=Mus musculus OX=10090 GN=Flii PE=1 SV=1	0	160.156	22	22	43	22	1	1271	144.7	6.06	133.9	22	0	0.887	0.93	1.669	1.618	1.529	10292.7	9131.1	9573.3	17181.7	16650	15737.2	High	High	High	High	High	High
FALSE	High	Master Protein	Q9D902	General transcription factor IIE subunit 2 OS=Mus musculus OX=10090 GN=Gtf2e2 PE=1 SV=2	0	93.593	53	15	37	13	1	292	33	9.64	101.7	15	2	0.932	0.977	0.904	0.9	0.947	16597.9	15469.1	16209.2	15003.8	14931.5	15724.3	High	High	High	High	High	High
FALSE	High	Master Protein	Q5SSL4-2	Isoform 2 of Active breakpoint cluster region-related protein OS=Mus musculus OX=10090 GN=Abr	0	136.182	29	21	37	19	1	871	98.9	6.68	101.61	21	2	1.058	1.098	2.398	2.388	2.25	6961.8	7369.1	7646.1	16693.4	16624.8	15662.8	High	High	High	High	High	High
FALSE	High	Master Protein	B2M1R7	Poly(rC)-binding protein 2 OS=Mus musculus OX=10090 GN=Pcbp2 PE=1 SV=1	0	191.335	60	14	120	1	1	361	38.1	6.79	379.7	14	10	0.932	0.968	0.888	0.871	0.909	17197.6	16021.2	16653.2	15279.3	14984.9	15635.2	High	High	High	High	High	High
FALSE	High	Master Protein	Q5F2E7	Nuclear fragile X mental retardation-interacting protein 2 OS=Mus musculus OX=10090 GN=Nufip2 PE=1 SV=1	0	169.352	43	22	41	21	1	692	75.6	8.7	136.59	22	1	0.844	0.868	1.067	1.04	1.131	13805.9	11650.7	11981.3	14729.4	14359.9	15614.5	High	High	High	High	High	High
FALSE	High	Master Protein	Q8CD76	Kinesin light chain 1 OS=Mus musculus OX=10090 GN=Klc1 PE=1 SV=1	0	166.399	46	21	51	19	1	616	69.5	5.96	148.71	21	1	1.021	0.989	1.253	1.199	1.231	12672	12938	12537	15880.3	15199	15599.3	High	High	High	High	High	High
FALSE	High	Master Protein	Q64213	Splicing factor 1 OS=Mus musculus OX=10090 GN=Sf1 PE=1 SV=6	0	115.709	19	9	45	9	1	653	70.4	8.98	152.17	9	0	0.924	0.908	0.872	0.899	1.003	15553.4	14368.9	14124.7	13558.5	13978.9	15598.6	High	High	High	High	High	High
FALSE	High	Master Protein	P63073	Eukaryotic translation initiation factor 4E OS=Mus musculus OX=10090 GN=Eif4e PE=1 SV=1	0	101.689	60	9	50	8	1	217	25	6.15	176.21	9	0	1.083	1.034	1.012	0.979	0.956	16310.7	17672.5	16860.3	16500.6	15966	15587	High	High	High	High	High	High
FALSE	High	Master Protein	Q64523	Histone H2A type 2-C OS=Mus musculus OX=10090 GN=Hist2h2ac PE=1 SV=3	0	105.158	65	8	90	4	1	129	14	10.9	250.45	8	1	1.281	1.31	0.835	1.249	1.074	14486.4	18555.6	18980.7	12097.2	18093.1	15559.3	High	High	High	High	High	High
FALSE	High	Master Protein	O55234	Proteasome subunit beta type-5 OS=Mus musculus OX=10090 GN=Psmb5 PE=1 SV=3	0	109.191	50	12	41	12	1	264	28.5	7.02	128.02	12	0	1.048	1.021	0.825	0.989	0.929	16713.9	17516.1	17067.2	13796.1	16537.1	15520.7	High	High	High	High	High	High
FALSE	High	Master Protein	Q99J36	THUMP domain-containing protein 1 OS=Mus musculus OX=10090 GN=Thumpd1 PE=1 SV=1	0	147.296	42	14	51	14	1	350	38.9	6.07	171.45	14	0	1.022	1.113	0.913	0.94	0.987	15698.6	16041.8	17474.4	14335.1	14761.8	15492.4	High	High	High	High	High	High
FALSE	High	Master Protein	Q8CDN6	Thioredoxin-like protein 1 OS=Mus musculus OX=10090 GN=Txnl1 PE=1 SV=3	0	138.245	47	12	60	12	1	289	32.2	4.96	254.49	12	0	0.936	0.958	0.911	0.86	0.97	15961	14939.1	15293.9	14534.8	13733.1	15489.6	High	High	High	High	High	High
FALSE	High	Master Protein	P62996	Transformer-2 protein homolog beta OS=Mus musculus OX=10090 GN=Tra2b PE=1 SV=1	0	74.155	34	9	58	7	1	288	33.6	11.25	174.45	9	2	1.037	1.05	0.906	0.963	0.925	16737.8	17352.8	17576.3	15157.1	16120.4	15479.6	High	High	High	High	High	High
FALSE	High	Master Protein	P24788	Cyclin-dependent kinase 11B OS=Mus musculus OX=10090 GN=Cdk11b PE=1 SV=2	0	90.142	24	19	37	19	1	784	91.5	5.39	93.04	19	0	0.924	0.942	1.042	1.066	1.064	14525.6	13414.9	13682.3	15129.1	15486.5	15461	High	High	High	High	High	High
FALSE	High	Master Protein	P62915	Transcription initiation factor IIB OS=Mus musculus OX=10090 GN=Gtf2b PE=1 SV=1	0	89.469	55	15	34	15	1	316	34.8	8.35	94.38	15	0	0.927	0.949	1.158	1.115	1.145	13490.3	12503	12799.1	15617.2	15035.3	15452.5	High	High	High	High	High	High
FALSE	High	Master Protein	Q8BWZ3	N-alpha-acetyltransferase 25, NatB auxiliary subunit OS=Mus musculus OX=10090 GN=Naa25 PE=1 SV=1	0	172.471	32	26	48	26	1	972	111.6	6.52	136.01	26	0	0.978	0.969	0.967	1.047	0.948	16288.1	15929.1	15779.8	15757.4	17047.4	15438.8	High	High	High	High	High	High
FALSE	High	Master Protein	Q921F4	Heterogeneous nuclear ribonucleoprotein L-like OS=Mus musculus OX=10090 GN=Hnrnpll PE=1 SV=3	0	155.972	41	18	53	18	1	591	64.1	5.85	172.36	18	0	1.153	1.073	0.797	0.827	0.832	18543.3	21380.9	19892.6	14779.4	15337.4	15434.1	High	High	High	High	High	High
FALSE	High	Master Protein	Q6NV83-2	Isoform 2 of U2 snRNP-associated SURP motif-containing protein OS=Mus musculus OX=10090 GN=U2surp	0	149.95	28	23	45	1	1	1028	118.1	8.47	126.94	23	19	0.954	0.972	1.206	1.244	1.274	12096.7	11537.7	11760.3	14593.5	15045.6	15407	High	High	High	High	High	High
FALSE	High	Master Protein	A2A5R2	Brefeldin A-inhibited guanine nucleotide-exchange protein 2 OS=Mus musculus OX=10090 GN=Arfgef2 PE=1 SV=1	0	142.599	19	29	38	23	1	1792	202.1	6.55	102.04	29	3	1.037	1.016	1.326	1.414	1.314	11695.3	12130.3	11882.1	15506.2	16538.2	15366.6	High	High	High	High	High	High
FALSE	High	Master Protein	P97372	Proteasome activator complex subunit 2 OS=Mus musculus OX=10090 GN=Psme2 PE=1 SV=4	0	103.331	55	13	42	13	1	239	27	5.76	116.46	13	0	1.073	1.134	1.062	0.808	0.951	16137.9	17322.3	18307.9	17141.4	13046.3	15347.3	High	High	High	High	High	High
FALSE	High	Master Protein	Q9DCH4	Eukaryotic translation initiation factor 3 subunit F OS=Mus musculus OX=10090 GN=Eif3f PE=1 SV=2	0	86.594	51	12	35	12	1	361	38	5.58	94.98	12	0	0.909	0.959	1.014	1.025	1.083	14161.8	12879.7	13581.2	14361.6	14513.2	15340.1	High	High	High	High	High	High
FALSE	High	Master Protein	Q9R0Q3	Transmembrane emp24 domain-containing protein 2 OS=Mus musculus OX=10090 GN=Tmed2 PE=1 SV=1	0	53.521	37	7	30	7	1	201	22.7	5.17	80.52	7	0	1.009	1.065	1.331	1.396	1.285	11940	12049	12716.5	15892.9	16671.6	15340	High	High	High	High	High	High
FALSE	High	Master Protein	Q8VHX6	Filamin-C OS=Mus musculus OX=10090 GN=Flnc PE=1 SV=3	0	510.506	33	73	154	55	1	2726	290.9	5.95	481.95	73	1	1.064	1.016	0.356	0.361	0.354	43357.1	46148.9	44067.4	15421.2	15666.3	15334.9	High	High	High	High	High	High
FALSE	High	Master Protein	P16460	Argininosuccinate synthase OS=Mus musculus OX=10090 GN=Ass1 PE=1 SV=1	0	245.423	63	22	121	22	1	412	46.6	8.22	398.46	22	0	1.27	1.152	0.228	0.232	0.225	68235.6	86676.8	78595.5	15524.9	15810.8	15333.2	High	High	High	High	High	High
FALSE	High	Master Protein	Q5SWD9	Pre-rRNA-processing protein TSR1 homolog OS=Mus musculus OX=10090 GN=Tsr1 PE=1 SV=1	0	155.612	29	17	52	17	1	803	92	6.99	165.4	17	0	0.976	0.961	1.162	1.334	1.162	13181.6	12861.5	12670.5	15316.4	17590.4	15321.1	High	High	High	High	High	High
FALSE	High	Master Protein	Q9QZQ8	Core histone macro-H2A.1 OS=Mus musculus OX=10090 GN=H2afy PE=1 SV=3	0	179.078	59	15	56	15	1	372	39.7	9.8	203.21	15	0	1.083	1.043	0.989	1.103	1.004	15249.7	16518.4	15904.6	15082.4	16817.1	15317.8	High	High	High	High	High	High
FALSE	High	Master Protein	Q8R5C5	Beta-centractin OS=Mus musculus OX=10090 GN=Actr1b PE=1 SV=1	0	116.061	56	15	43	7	1	376	42.3	6.4	125.22	15	8	1.044	1.026	0.772	0.782	0.779	19647.8	20520.7	20159.7	15166	15372.7	15308.7	High	High	High	High	High	High
FALSE	High	Master Protein	P05063	Fructose-bisphosphate aldolase C OS=Mus musculus OX=10090 GN=Aldoc PE=1 SV=4	0	210.912	62	20	119	14	1	363	39.4	7.12	419.26	20	0	1.183	1.221	2.108	2.131	2.077	7359.3	8704.2	8983.8	15514.3	15680.7	15287.5	High	High	High	High	High	High
FALSE	High	Master Protein	Q9CYH6	Ribosome biogenesis regulatory protein homolog OS=Mus musculus OX=10090 GN=Rrs1 PE=1 SV=1	0	83.532	39	12	37	12	1	365	41.5	10.77	97.73	12	0	0.952	0.969	0.767	0.748	0.825	18527.8	17629.9	17955.1	14212.3	13853.8	15282.8	High	High	High	High	High	High
FALSE	High	Master Protein	Q921H8	3-ketoacyl-CoA thiolase A, peroxisomal OS=Mus musculus OX=10090 GN=Acaa1a PE=1 SV=1	0	175.853	46	12	45	12	1	424	43.9	8.44	172.88	12	0	0.957	0.995	2.479	2.442	2.35	6496.3	6214.1	6464.4	16102.3	15864	15267.5	High	High	High	High	High	High
FALSE	High	Master Protein	Q6ZQI3	Malectin OS=Mus musculus OX=10090 GN=Mlec PE=1 SV=2	0	91.286	48	14	34	14	1	291	32.3	6.05	97.81	14	0	1.07	1.041	1.013	1.028	0.976	15601.6	16695.1	16248.1	15800.8	16044.9	15230.7	High	High	High	High	High	High
FALSE	High	Master Protein	O70310	Glycylpeptide N-tetradecanoyltransferase 1 OS=Mus musculus OX=10090 GN=Nmt1 PE=1 SV=1	0	155.542	33	15	50	12	1	496	56.9	8	157.9	15	5	1.161	1.092	0.733	0.792	0.737	20651.5	23972.6	22542	15133.9	16346	15225.6	High	High	High	High	High	High
FALSE	High	Master Protein	Q9R0N0	Galactokinase OS=Mus musculus OX=10090 GN=Galk1 PE=1 SV=2	0	116.85	27	13	45	13	1	392	42.3	5.26	118.92	13	0	1.108	1.185	1.414	1.455	1.49	10197.8	11294.1	12085.1	14422.8	14841.6	15191.2	High	High	High	High	High	High
FALSE	High	Master Protein	A3KG93	Lysine-specific histone demethylase OS=Mus musculus OX=10090 GN=Kdm1a PE=1 SV=1	0	143.478	36	22	44	22	1	873	94.6	6.25	119.24	22	0	0.949	0.91	0.847	0.904	0.8	18938.6	17971	17243	16050	17111.6	15158.4	High	High	High	High	High	High
FALSE	High	Master Protein	Q6A028	Switch-associated protein 70 OS=Mus musculus OX=10090 GN=Swap70 PE=1 SV=2	0	141.955	48	26	42	26	1	585	69	6.05	115.37	26	0	1.058	1.103	1.253	1.265	1.197	12660.1	13397.9	13959.2	15859.6	16012.1	15154.1	High	High	High	High	High	High
FALSE	High	Master Protein	J3QPG5	Prosaposin OS=Mus musculus OX=10090 GN=Psap PE=1 SV=1	0	79.296	26	15	37	15	1	557	61.3	5.29	86.44	15	0	0.826	0.911	1.254	0.957	1.027	14743	12183.5	13433.3	18480.9	14114.2	15147.5	High	High	High	High	High	High
FALSE	High	Master Protein	P61514	60S ribosomal protein L37a OS=Mus musculus OX=10090 GN=Rpl37a PE=1 SV=2	0	34.985	51	6	24	6	1	92	10.3	10.43	53.04	6	0	0.85	0.853	0.94	0.787	1.069	14119.3	12007.7	12045.1	13278.4	11112.2	15096.6	High	High	High	High	High	High
FALSE	High	Master Protein	Q8K009	Mitochondrial 10-formyltetrahydrofolate dehydrogenase OS=Mus musculus OX=10090 GN=Aldh1l2 PE=1 SV=2	0	176.946	36	25	44	25	1	923	101.5	6.29	119.13	25	0	0.775	0.834	0.705	0.649	0.654	23087.1	17884.2	19252.9	16270.2	14980.8	15094.7	High	High	High	High	High	High
FALSE	High	Master Protein	O55135	Eukaryotic translation initiation factor 6 OS=Mus musculus OX=10090 GN=Eif6 PE=1 SV=2	0	146.647	70	10	38	10	1	245	26.5	4.74	126.68	10	0	1.111	1.131	1.231	1.181	1.239	12178.1	13529.3	13769.3	14986.9	14383.5	15089	High	High	High	High	High	High
FALSE	High	Master Protein	F8VQD1	Protein polybromo-1 OS=Mus musculus OX=10090 GN=Pbrm1 PE=1 SV=1	0	217.232	30	40	65	40	1	1704	194.6	7.02	186.95	40	0	1.003	0.968	0.839	0.884	0.845	17849.4	17910.7	17280.7	14976.3	15781.8	15084.8	High	High	High	High	High	High
FALSE	High	Master Protein	Q8VDM6	Heterogeneous nuclear ribonucleoprotein U-like protein 1 OS=Mus musculus OX=10090 GN=Hnrnpul1 PE=1 SV=1	0	149.594	35	25	50	24	1	859	95.9	6.58	136.15	25	0	1.079	1.056	1.015	1.054	1.041	14476.1	15620.9	15279.8	14696.3	15257.6	15066.6	High	High	High	High	High	High
FALSE	High	Master Protein	Q8R326	Paraspeckle component 1 OS=Mus musculus OX=10090 GN=Pspc1 PE=1 SV=1	0	137.011	46	18	48	16	1	523	58.7	6.67	146.84	18	0	1.05	0.998	1.071	1.131	1.187	12683.9	13318.5	12656.2	13584	14340.4	15049.6	High	High	High	High	High	High
FALSE	High	Master Protein	A0A023T778	Mago nashi protein OS=Mus musculus OX=10090 GN=Magohb PE=1 SV=1	0	71.816	58	13	40	13	1	148	17.3	6.39	105.26	13	0	1.047	1.054	0.95	1.028	0.99	15194.7	15916.2	16009	14431.7	15626.4	15040.4	High	High	High	High	High	High
FALSE	High	Master Protein	Q8C570	mRNA export factor OS=Mus musculus OX=10090 GN=Rae1 PE=1 SV=1	0	119.883	44	12	39	12	1	368	40.9	7.83	151.17	12	0	1.007	0.987	1.102	1.095	1.121	13398	13488.2	13228.6	14763.3	14669.8	15016.2	High	High	High	High	High	High
FALSE	High	Master Protein	Q99LH1	Nucleolar GTP-binding protein 2 OS=Mus musculus OX=10090 GN=Gnl2 PE=1 SV=2	0	119.771	30	19	37	19	1	728	83.3	9.2	106.12	19	0	0.807	0.857	1.013	0.916	0.949	15805.5	12761.9	13540.8	16017.3	14482.3	15007.2	High	High	High	High	High	High
FALSE	High	Master Protein	Q05CL8	La-related protein 7 OS=Mus musculus OX=10090 GN=Larp7 PE=1 SV=2	0	167.219	38	20	45	20	1	570	64.8	9.54	136.78	20	0	1.044	1.027	1.055	1.031	1.018	14741.3	15392.8	15137.4	15545.6	15200.5	15004.7	High	High	High	High	High	High
FALSE	High	Master Protein	P35585	AP-1 complex subunit mu-1 OS=Mus musculus OX=10090 GN=Ap1m1 PE=1 SV=3	0	108.634	43	15	36	15	1	423	48.5	7.3	105.03	15	0	1.079	1.04	0.941	0.991	0.919	16291.3	17585.7	16938.5	15328.8	16142.2	14974.1	High	High	High	High	High	High
FALSE	High	Master Protein	E9PV41	Protein diaphanous homolog 1 OS=Mus musculus OX=10090 GN=Diaph1 PE=1 SV=1	0	194.579	32	32	50	32	1	1264	140.3	5.58	138.45	32	0	1.049	1.058	1.17	1.117	1.111	13448.7	14104.2	14222.9	15728.8	15017.8	14946.3	High	High	High	High	High	High
FALSE	High	Master Protein	F8WIK0	Anamorsin OS=Mus musculus OX=10090 GN=Ciapin1 PE=1 SV=2	0	182.745	72	15	62	15	1	309	33.4	5.2	196.89	15	0	0.927	0.957	0.524	0.511	0.555	26864.3	24893.5	25717	14080.6	13737.8	14906.5	High	High	High	High	High	High
FALSE	High	Master Protein	Q9D662	Protein transport protein Sec23B OS=Mus musculus OX=10090 GN=Sec23b PE=1 SV=1	0	163.537	38	19	43	15	1	767	86.4	6.96	149.16	19	4	1.011	0.945	1.12	1.09	0.98	15211.4	15377.2	14368.7	17040.5	16581.5	14902.4	High	High	High	High	High	High
FALSE	High	Master Protein	E9Q6E5	Serine/arginine-rich-splicing factor 11 OS=Mus musculus OX=10090 GN=Srsf11 PE=1 SV=1	0	56.158	13	7	33	7	1	511	56.7	10.7	94.83	7	0	0.941	1.037	0.833	0.824	0.916	16259.1	15294.8	16861.7	13539.9	13402.7	14892.6	High	High	High	High	High	High
FALSE	High	Master Protein	P99026	Proteasome subunit beta type-4 OS=Mus musculus OX=10090 GN=Psmb4 PE=1 SV=1	0	177.828	45	7	52	7	1	264	29.1	5.64	199.93	7	0	1.094	1.102	0.982	1.069	1.066	13937.5	15249	15352.6	13681.7	14892.6	14861	High	High	High	High	High	High
FALSE	High	Master Protein	Q11136	Xaa-Pro dipeptidase OS=Mus musculus OX=10090 GN=Pepd PE=1 SV=3	0	121.026	40	17	43	17	1	493	55	5.78	130.7	17	0	0.973	0.932	1.069	1.116	1.058	14048.7	13666.2	13089.7	15024.3	15683.8	14857.4	High	High	High	High	High	High
FALSE	High	Master Protein	Q80Y81	Zinc phosphodiesterase ELAC protein 2 OS=Mus musculus OX=10090 GN=Elac2 PE=1 SV=1	0	173.012	38	23	50	23	1	831	92.7	7.34	150.98	23	0	1.001	0.957	1.175	1.177	1.122	13223.5	13231.3	12659.3	15536.7	15569.6	14842.1	High	High	High	High	High	High
FALSE	High	Master Protein	Q99KF1	Transmembrane emp24 domain-containing protein 9 OS=Mus musculus OX=10090 GN=Tmed9 PE=1 SV=2	0	62.51	35	9	33	7	1	235	27.1	8.41	88.73	9	2	0.969	1.024	1.331	1.347	1.326	11187.3	10845.4	11460.8	14892	15067.5	14837.9	High	High	High	High	High	High
FALSE	High	Master Protein	Q3TPJ8	Cytoplasmic dynein 1 intermediate chain 2 OS=Mus musculus OX=10090 GN=Dync1i2 PE=1 SV=1	0	126.064	40	16	41	16	1	632	70.6	5.24	155.37	16	0	1.093	1.048	1.419	1.423	1.365	10865.6	11877.5	11388.5	15414.1	15459.5	14836.8	High	High	High	High	High	High
FALSE	High	Master Protein	P02798	Metallothionein-2 OS=Mus musculus OX=10090 GN=Mt2 PE=1 SV=2	0	47.884	66	3	17	3	1	61	6.1	7.83	52.3	3	0	0.969	1.278	4.979	5.948	11.738	1263.4	1224.8	1614.8	6290.6	7514.5	14829.5	High	High	High	High	High	High	Acetyl [N-Term]
FALSE	High	Master Protein	Q8CH25	SAFB-like transcription modulator OS=Mus musculus OX=10090 GN=Sltm PE=1 SV=1	0	148.663	26	26	40	25	1	1031	116.9	7.72	111.87	26	0	1.086	1.132	1.135	1.257	1.252	11838.5	12861.7	13406.9	13433.1	14876.8	14824.4	High	High	High	High	High	High
FALSE	High	Master Protein	Q9WTX6	Cullin-1 OS=Mus musculus OX=10090 GN=Cul1 PE=1 SV=1	0	156.886	34	23	46	23	1	776	89.6	8	128.48	23	0	1.05	1.02	0.881	0.867	0.824	17975.5	18880.3	18340.3	15839.1	15584.9	14817	High	High	High	High	High	High
FALSE	High	Master Protein	A2ANY6	Midasin OS=Mus musculus OX=10090 GN=Mdn1 PE=1 SV=1	0	331.472	14	60	78	59	1	5589	629.9	5.72	220.93	60	1	0.947	0.937	0.812	0.848	0.795	18626.5	17630.6	17448.9	15122.3	15788.2	14811.7	High	High	High	High	High	High
FALSE	High	Master Protein	A0JNY3	Molybdopterin molybdenumtransferase OS=Mus musculus OX=10090 GN=Gphn PE=1 SV=1	0	143.547	37	19	43	19	1	772	83.6	5.76	143.65	19	0	1.026	1.009	1.4	1.413	1.433	10322.7	10586	10419.6	14452.9	14583.8	14790.8	High	High	High	High	High	High
FALSE	High	Master Protein	Q8BQM4	HEAT repeat-containing protein 3 OS=Mus musculus OX=10090 GN=Heatr3 PE=1 SV=1	0	146.864	42	20	45	20	1	679	74.3	5.01	144.85	20	0	0.919	0.927	0.997	0.996	0.975	15137.4	13911	14039.3	15088.1	15081.5	14757.3	High	High	High	High	High	High
FALSE	High	Master Protein	P31750	RAC-alpha serine/threonine-protein kinase OS=Mus musculus OX=10090 GN=Akt1 PE=1 SV=2	0	75.662	38	16	27	8	1	480	55.7	5.9	67.24	16	8	0.968	0.933	1.176	1.225	1.172	12583.7	12175	11746.8	14795	15410.6	14749.8	High	High	High	High	High	High
FALSE	High	Master Protein	P50544	Very long-chain specific acyl-CoA dehydrogenase, mitochondrial OS=Mus musculus OX=10090 GN=Acadvl PE=1 SV=3	0	162.838	45	21	40	21	1	656	70.8	8.75	120.36	21	0	0.848	0.863	1.101	1.192	1.098	13426.1	11384	11593.4	14785.2	16000.9	14747.2	High	High	High	High	High	High
FALSE	High	Master Protein	Q9DBC7	cAMP-dependent protein kinase type I-alpha regulatory subunit OS=Mus musculus OX=10090 GN=Prkar1a PE=1 SV=3	0	136.066	43	14	63	14	1	381	43.2	5.35	201.13	14	0	1.351	1.396	0.642	0.545	0.574	25604.6	34597.8	35749.9	16431.9	13960.8	14689.6	High	High	High	High	High	High
FALSE	High	Master Protein	P19973	Lymphocyte-specific protein 1 OS=Mus musculus OX=10090 GN=Lsp1 PE=1 SV=2	0	91.886	46	12	27	12	1	330	36.7	4.82	95.16	12	0	0.908	0.979	3.051	2.897	3.351	4379.5	3975.3	4289.7	13361.4	12689	14674.8	High	High	High	High	High	High
FALSE	High	Master Protein	Q3TRM8	Hexokinase-3 OS=Mus musculus OX=10090 GN=Hk3 PE=1 SV=2	0	208.053	34	21	51	19	1	922	100	5.94	163.04	21	0	0.952	1.032	2.626	2.186	2.323	6309.6	6008.6	6513.4	16570.7	13793.6	14655.3	High	High	High	High	High	High
FALSE	High	Master Protein	Q9DBG5	Perilipin-3 OS=Mus musculus OX=10090 GN=Plin3 PE=1 SV=1	0	126.797	61	19	39	19	1	437	47.2	5.62	125.04	19	0	1.026	0.979	1.904	0.948	1.306	11214.2	11502.4	10980.1	21350.8	10633.8	14651.2	High	High	High	High	High	High
FALSE	High	Master Protein	D3YVL0	Putative helicase MOV-10 OS=Mus musculus OX=10090 GN=Mov10 PE=1 SV=2	0	136.54	25	25	41	25	1	1077	120.9	9.1	115.51	25	0	1.142	1.075	1.064	1.073	0.915	16010.6	18282.3	17205.4	17037.2	17174.5	14644.6	High	High	High	High	High	High
FALSE	High	Master Protein	B7ZNL2	Nap1l4 protein OS=Mus musculus OX=10090 GN=Nap1l4 PE=1 SV=1	0	136.885	46	13	58	11	1	386	43.9	4.68	167.78	13	2	1.032	1.088	0.845	0.885	0.984	14882.5	15362.5	16186.9	12569.1	13176.3	14641.2	High	High	High	High	High	High
FALSE	High	Master Protein	Q8BIJ6	Isoleucine--tRNA ligase, mitochondrial OS=Mus musculus OX=10090 GN=Iars2 PE=1 SV=1	0	114.022	23	18	33	18	1	1012	112.7	6.81	108.02	18	0	0.915	0.918	1.322	1.272	1.257	11644.6	10649.6	10689.4	15397.9	14808.3	14636.4	High	High	High	High	High	High
FALSE	High	Master Protein	P0C0S6	Histone H2A.Z OS=Mus musculus OX=10090 GN=H2afz PE=1 SV=2	0	66.259	54	6	54	4	1	128	13.5	10.58	151.79	6	0	1.243	1.253	1.038	1.268	1.241	11769.2	14626.2	14745.1	12213.8	14925	14611.1	High	High	High	High	High	High
FALSE	High	Master Protein	A0A0N4SV80	Zinc finger protein 638 OS=Mus musculus OX=10090 GN=Zfp638 PE=1 SV=1	0	197.39	21	31	48	31	1	1926	214.3	6.76	140.79	31	0	1.014	1.009	0.83	0.887	0.871	16776.7	17005.7	16929.1	13918.6	14881.9	14610.2	High	High	High	High	High	High
FALSE	High	Master Protein	Q8R0A0	General transcription factor IIF subunit 2 OS=Mus musculus OX=10090 GN=Gtf2f2 PE=1 SV=1	0	48.225	49	11	19	11	1	249	28.4	9.22	45.76	11	0	0.949	0.958	1.125	1.114	1.17	12457.7	11816.4	11933.6	14009.9	13881.5	14571.9	High	High	High	High	High	High
FALSE	High	Master Protein	Q9D2V7	Coronin-7 OS=Mus musculus OX=10090 GN=Coro7 PE=1 SV=2	0	205.841	47	27	45	27	1	922	100.7	5.77	149.62	27	0	1.121	1.007	1.163	1.157	1.098	13246.8	14847.6	13335.9	15405.4	15327.9	14551	High	High	High	High	High	High
FALSE	High	Master Protein	Q99KE1	NAD-dependent malic enzyme, mitochondrial OS=Mus musculus OX=10090 GN=Me2 PE=1 SV=1	0	161.05	49	18	35	18	1	589	65.8	7.61	125.31	18	0	0.871	0.798	0.996	1.139	1.061	13707.8	11937.7	10935.7	13653.6	15612.6	14542.9	High	High	High	High	High	High
FALSE	High	Master Protein	Q9WTX5	S-phase kinase-associated protein 1 OS=Mus musculus OX=10090 GN=Skp1 PE=1 SV=3	0	123.805	74	10	39	10	1	163	18.7	4.54	124.95	10	0	1.013	0.971	0.756	0.727	0.764	18983.6	19232.3	18434	14347.5	13806.1	14505.8	High	High	High	High	High	High
FALSE	High	Master Protein	Q3TMX5	Arginine-rich, mutated in early stage tumors, isoform CRA_b OS=Mus musculus OX=10090 GN=Manf PE=1 SV=1	0	75.979	37	8	40	8	1	179	20.4	8.25	116.93	8	0	1.032	1.093	1.088	0.838	0.963	15045.7	15531.8	16445.8	16371.1	12615.5	14496.5	High	High	High	High	High	High
FALSE	High	Master Protein	Q9WVK4	EH domain-containing protein 1 OS=Mus musculus OX=10090 GN=Ehd1 PE=1 SV=1	0	176.585	52	21	50	20	1	534	60.6	6.83	167.91	21	0	0.871	0.882	0.988	0.907	0.91	15915.1	13854.5	14036.7	15721.8	14427.5	14476.9	High	High	High	High	High	High
FALSE	High	Master Protein	P02340	Cellular tumor antigen p53 OS=Mus musculus OX=10090 GN=Tp53 PE=1 SV=4	0	89.706	47	13	31	1	1	390	43.4	7.23	91.7	13	12	0.726	0.818	1.893	1.722	1.931	7487.1	5432.3	6127.3	14171.8	12895.3	14457.6	High	High	High	High	High	High
FALSE	High	Master Protein	Q7TSV4	Phosphoglucomutase-2 OS=Mus musculus OX=10090 GN=Pgm2 PE=1 SV=1	0	126.403	37	20	36	20	1	620	68.7	6.14	93.18	20	0	1.139	1.118	1.022	1.118	1.014	14251.2	16237.7	15931	14564.5	15927.3	14444.4	High	High	High	High	High	High
FALSE	High	Master Protein	Q9D706	RNA polymerase II-associated protein 3 OS=Mus musculus OX=10090 GN=Rpap3 PE=1 SV=1	0	166.433	43	23	48	23	1	660	74.1	7.99	142.35	23	0	1.025	1	0.938	0.962	0.968	14903.1	15268.6	14904.7	13984.9	14343.5	14430	High	High	High	High	High	High
FALSE	High	Master Protein	P61089	Ubiquitin-conjugating enzyme E2 N OS=Mus musculus OX=10090 GN=Ube2n PE=1 SV=1	0	110.378	65	7	48	7	1	152	17.1	6.57	172.28	7	0	1.075	1.062	0.627	0.658	0.681	21177.6	22767.3	22494.4	13288.4	13935.6	14422	High	High	High	High	High	High
FALSE	High	Master Protein	P62482	Voltage-gated potassium channel subunit beta-2 OS=Mus musculus OX=10090 GN=Kcnab2 PE=1 SV=1	0	103.185	43	11	35	1	1	367	41	9	97.8	11	11	1.11	1.052	2.02	1.97	1.904	7573	8407.3	7967.7	15297.3	14922	14420.2	High	High	High	High	High	High
FALSE	High	Master Protein	Q8C156	Condensin complex subunit 2 OS=Mus musculus OX=10090 GN=Ncaph PE=1 SV=1	0	120.497	26	17	48	17	1	731	82.3	4.96	145.68	17	0	0.964	0.955	0.792	0.763	0.748	19249.9	18556.7	18387.2	15254.6	14685.7	14395.2	High	High	High	High	High	High
FALSE	High	Master Protein	P62852	40S ribosomal protein S25 OS=Mus musculus OX=10090 GN=Rps25 PE=1 SV=1	0	24.464	34	5	29	5	1	125	13.7	10.11	58.16	5	0	0.901	0.949	1.054	1.063	1.149	12525.3	11280.1	11887.4	13207.7	13309.6	14386.2	High	High	High	High	High	High
FALSE	High	Master Protein	Q9D8S5	MCG7614, isoform CRA_c OS=Mus musculus OX=10090 GN=Srsf5 PE=1 SV=1	0	85.492	35	13	39	12	1	270	31	11.56	105.37	13	0	0.938	0.98	0.918	1.083	1.131	12717.6	11923.4	12462.2	11676.2	13776.4	14386.1	High	High	High	High	High	High
FALSE	High	Master Protein	Q9D8V0	Minor histocompatibility antigen H13 OS=Mus musculus OX=10090 GN=Hm13 PE=1 SV=1	0	108.544	23	10	39	10	1	378	41.7	6.04	112.26	10	0	1.005	1.041	1.171	1.104	1.092	13169.5	13234.2	13711.2	15416	14543.1	14382.4	High	High	High	High	High	High
FALSE	High	Master Protein	Q99PG2	Opioid growth factor receptor OS=Mus musculus OX=10090 GN=Ogfr PE=1 SV=1	0	142.995	50	17	41	17	1	633	70.6	4.77	136.81	17	0	1.058	1.081	1.077	1.037	1.051	13665.9	14458.3	14778.5	14713	14168.9	14360.6	High	High	High	High	High	High
FALSE	High	Master Protein	Q9WTQ5	A-kinase anchor protein 12 OS=Mus musculus OX=10090 GN=Akap12 PE=1 SV=1	0	495.552	49	52	124	52	1	1684	180.6	4.44	417.84	52	0	1.103	1.202	0.264	0.267	0.25	57214.7	63111.9	68746.5	15108	15299.7	14296.1	High	High	High	High	High	High
FALSE	High	Master Protein	P47753	F-actin-capping protein subunit alpha-1 OS=Mus musculus OX=10090 GN=Capza1 PE=1 SV=4	0	159.746	61	11	54	1	1	286	32.9	5.55	227.1	11	11	1.083	1.094	1.018	1.019	1.097	13035.8	14123	14260.1	13276.9	13283.1	14295.2	High	High	High	High	High	High
FALSE	High	Master Protein	E9Q317	Histone deacetylase complex subunit SAP18 OS=Mus musculus OX=10090 GN=Sap18 PE=1 SV=1	0	54.663	58	10	36	10	1	172	19.6	9.8	80.71	10	0	1.062	1.104	0.878	0.896	0.878	16247.7	17255.7	17939.1	14269.9	14550.1	14265.3	High	High	High	High	High	High
FALSE	High	Master Protein	Q9CQ65	S-methyl-5'-thioadenosine phosphorylase OS=Mus musculus OX=10090 GN=Mtap PE=1 SV=1	0	164.294	68	14	49	14	1	283	31	7.14	169.03	14	0	1.13	1.073	1.275	1.269	1.277	11152.1	12605.7	11962.4	14223.9	14157	14244.8	High	High	High	High	High	High
FALSE	High	Master Protein	Q3TEA8	Heterochromatin protein 1-binding protein 3 OS=Mus musculus OX=10090 GN=Hp1bp3 PE=1 SV=1	0	70.018	21	13	32	13	1	554	60.8	9.7	89.24	13	0	1.037	1.057	0.78	0.821	0.821	17340	17978.9	18320.4	13519.7	14234.4	14238.7	High	High	High	High	High	High
FALSE	High	Master Protein	Q8BJY1	26S proteasome non-ATPase regulatory subunit 5 OS=Mus musculus OX=10090 GN=Psmd5 PE=1 SV=4	0	169.786	51	16	35	16	1	504	55.9	5.21	129.24	16	0	1.087	1.138	1.252	1.363	1.393	10215.9	11108.6	11624.8	12785.5	13925	14231.1	High	High	High	High	High	High
FALSE	High	Master Protein	Q8BH74	Nuclear pore complex protein Nup107 OS=Mus musculus OX=10090 GN=Nup107 PE=1 SV=1	0	149.9	31	22	48	22	1	926	106.7	5.43	154.45	22	0	0.924	0.906	0.911	0.952	0.88	16147.4	14923.3	14634.1	14717.2	15379	14206.7	High	High	High	High	High	High
FALSE	High	Master Protein	A0A0R4J093	UMP-CMP kinase OS=Mus musculus OX=10090 GN=Cmpk1 PE=1 SV=1	0	68.068	42	8	33	8	1	227	25.7	7.97	102.79	8	0	1.066	1.072	1.704	1.79	1.791	7914.8	8440.3	8487.2	13486	14164.5	14179.1	High	High	High	High	High	High
FALSE	High	Master Protein	Q9DBR0	A-kinase anchor protein 8 OS=Mus musculus OX=10090 GN=Akap8 PE=1 SV=1	0	120.439	31	13	42	13	1	687	76.2	5.14	126.5	13	0	0.926	0.952	0.908	0.838	0.928	15268.5	14134.5	14528.5	13861.9	12787.5	14168.8	High	High	High	High	High	High
FALSE	High	Master Protein	P84091	AP-2 complex subunit mu OS=Mus musculus OX=10090 GN=Ap2m1 PE=1 SV=1	0	90.278	36	14	39	14	1	435	49.6	9.54	115.2	14	0	1.054	1.008	0.759	0.814	0.73	19384.9	20438.2	19549.1	14714.5	15788.3	14142.2	High	High	High	High	High	High
FALSE	High	Master Protein	Q9CR68	Cytochrome b-c1 complex subunit Rieske, mitochondrial OS=Mus musculus OX=10090 GN=Uqcrfs1 PE=1 SV=1	0	85.18	34	10	33	10	1	274	29.3	8.7	97.15	10	0	0.877	0.892	1.04	1.141	1.122	12597.3	11047.5	11240	13104	14376.5	14140.3	High	High	High	High	High	High
FALSE	High	Master Protein	P62073	Mitochondrial import inner membrane translocase subunit Tim10 OS=Mus musculus OX=10090 GN=Timm10 PE=1 SV=1	0	73.9	79	8	42	8	1	90	10.3	6.29	99.01	8	0	0.976	1.135	1.171	1.192	1.404	10058.5	9816	11418.5	11776.3	11988.9	14121.5	High	High	High	High	High	High
FALSE	High	Master Protein	Q9JLB0-2	Isoform Alpha of MAGUK p55 subfamily member 6 OS=Mus musculus OX=10090 GN=Mpp6	0	91.372	35	16	26	16	1	539	60.9	6.18	77.99	16	0	1.117	1.064	1.028	1.053	1.059	13308.6	14871.9	14160.8	13686	14012.8	14091.8	High	High	High	High	High	High
FALSE	High	Master Protein	P58281-2	Isoform 2 of Dynamin-like 120 kDa protein, mitochondrial OS=Mus musculus OX=10090 GN=Opa1	0	177.522	31	27	53	27	1	997	115.5	7.55	150.66	27	0	0.936	0.94	0.848	0.896	0.82	17139.6	16047.6	16117.9	14537.7	15356.7	14055.7	High	High	High	High	High	High
FALSE	High	Master Protein	G3X922	DnaJ heat shock protein family (Hsp40) member C13 OS=Mus musculus OX=10090 GN=Dnajc13 PE=1 SV=1	0	189.269	17	31	48	31	1	2243	254.3	6.77	134.86	31	0	0.997	0.976	1.414	1.557	1.328	10582.7	10554	10324.5	14959.6	16476.5	14050.5	High	High	High	High	High	High
FALSE	High	Master Protein	Q8VCG1	Deoxyuridine triphosphatase OS=Mus musculus OX=10090 GN=Dut PE=1 SV=1	0	74.408	43	8	41	8	1	200	21.2	9.58	124.16	8	0	0.821	0.902	0.915	0.902	1.05	13371	10978.1	12062	12240.4	12063.3	14043.1	High	High	High	High	High	High
FALSE	High	Master Protein	A2A432	Cullin-4B OS=Mus musculus OX=10090 GN=Cul4b PE=1 SV=1	0	152.586	29	22	39	17	1	970	110.6	8.37	120.04	22	5	0.96	0.923	1.163	1.139	1.102	12730	12222.6	11754.7	14801.9	14503.6	14030.9	High	High	High	High	High	High
FALSE	High	Master Protein	P63280	SUMO-conjugating enzyme UBC9 OS=Mus musculus OX=10090 GN=Ube2i PE=1 SV=1	0	122.511	67	7	44	7	1	158	18	8.66	149.45	7	0	1.077	1.064	0.821	0.773	0.845	16600.3	17884.5	17669.9	13627	12826	14020.1	High	High	High	High	High	High
FALSE	High	Master Protein	Q60520-1	Isoform 2 of Paired amphipathic helix protein Sin3a OS=Mus musculus OX=10090 GN=Sin3a	0	152.344	24	25	43	25	1	1277	145.4	7.25	125.51	25	0	1.111	1.121	0.968	1.023	0.954	14690.1	16322.4	16471.3	14225.7	15026.6	14009.9	High	High	High	High	High	High
FALSE	High	Master Protein	P67871	Casein kinase II subunit beta OS=Mus musculus OX=10090 GN=Csnk2b PE=1 SV=1	0	103.566	45	7	36	7	1	215	24.9	5.55	119.17	7	0	1.005	0.979	0.988	0.944	1.092	12820.5	12889.2	12552	12666.7	12103.9	14001	High	High	High	High	High	High
FALSE	High	Master Protein	P43406	Integrin alpha-V OS=Mus musculus OX=10090 GN=Itgav PE=1 SV=2	0	112.87	22	17	33	17	1	1044	115.3	5.63	105.29	17	0	0.916	0.923	1.354	1.365	1.329	10477.2	9594.2	9669.8	14190.8	14305.3	13921.3	High	High	High	High	High	High
FALSE	High	Master Protein	Q924C1	Exportin-5 OS=Mus musculus OX=10090 GN=Xpo5 PE=1 SV=1	0	262.088	34	29	71	29	1	1204	136.9	5.82	225.75	29	0	0.908	0.913	0.675	0.666	0.647	21496.9	19514.2	19628.5	14520.3	14321.2	13913.2	High	High	High	High	High	High
FALSE	High	Master Protein	Q99J62	Replication factor C subunit 4 OS=Mus musculus OX=10090 GN=Rfc4 PE=1 SV=1	0	118.017	49	17	43	17	1	364	39.8	6.7	131.92	17	0	1.011	1.026	1.082	1.097	1.147	12125.8	12259.2	12437.6	13124.9	13299.9	13911.7	High	High	High	High	High	High
FALSE	High	Master Protein	P52293	Importin subunit alpha-1 OS=Mus musculus OX=10090 GN=Kpna2 PE=1 SV=2	0	148.682	34	16	50	15	1	529	57.9	5.68	172.35	16	1	0.712	0.768	0.748	0.555	0.568	24422.8	17382.4	18768.8	18267.5	13561.7	13881.5	High	High	High	High	High	High
FALSE	High	Master Protein	Q03958	Prefoldin subunit 6 OS=Mus musculus OX=10090 GN=Pfdn6 PE=1 SV=1	0	74.821	49	7	43	6	1	127	14.4	8.88	133.36	7	1	1.012	1.092	0.602	0.571	0.596	23265.2	23554.1	25406.4	14011.9	13292.8	13874.4	High	High	High	High	High	High
FALSE	High	Master Protein	Q8BG81	Polymerase delta-interacting protein 3 OS=Mus musculus OX=10090 GN=Poldip3 PE=1 SV=1	0	120.234	44	16	36	3	1	420	46.1	10.05	117.88	16	13	0.769	0.802	0.95	0.921	0.942	14712.7	11310.8	11805.7	13971.3	13551.2	13858.7	High	High	High	High	High	High
FALSE	High	Master Protein	P55258	Ras-related protein Rab-8A OS=Mus musculus OX=10090 GN=Rab8a PE=1 SV=2	0	53.784	49	11	49	4	1	207	23.7	9.07	122.98	11	4	0.943	0.912	1.393	1.528	1.341	10316.9	9730.9	9413.1	14374.4	15763.8	13834.2	High	High	High	High	High	High
FALSE	High	Master Protein	Q62348	Translin OS=Mus musculus OX=10090 GN=Tsn PE=1 SV=1	0	71.049	39	8	29	8	1	228	26.2	6.44	82.59	8	0	1.007	1.112	0.95	1.001	1.008	13716	13814.6	15258.3	13032.1	13724.8	13831.4	High	High	High	High	High	High
FALSE	High	Master Protein	G3UW85	Enhancer of rudimentary homolog OS=Mus musculus OX=10090 GN=Erh PE=1 SV=1	0	97.507	60	6	56	6	1	123	14.3	5.54	204.89	6	0	1.051	1.135	1.023	0.884	0.997	13852.9	14561.3	15723.6	14168.7	12245.2	13811.8	High	High	High	High	High	High
FALSE	High	Master Protein	Q9R1P1	Proteasome subunit beta type-3 OS=Mus musculus OX=10090 GN=Psmb3 PE=1 SV=1	0	112.902	43	9	38	9	1	205	22.9	6.55	135.72	9	0	1.073	1.053	1.064	1.044	1.087	12683.8	13608.1	13356	13494	13242.1	13785.7	High	High	High	High	High	High
FALSE	High	Master Protein	O70145	Neutrophil cytosol factor 2 OS=Mus musculus OX=10090 GN=Ncf2 PE=1 SV=1	0	75.113	31	16	27	16	1	525	59.4	6.61	73.07	16	0	0.966	0.976	2.469	2.511	2.424	5685.7	5490.1	5551	14040.3	14274.7	13782.6	High	High	High	High	High	High
FALSE	High	Master Protein	A0A286YDF5	Myoferlin OS=Mus musculus OX=10090 GN=Myof PE=1 SV=1	0	191.205	22	37	48	37	1	2061	234.4	6.14	121.25	37	0	0.958	0.972	2.147	1.999	1.853	7428.3	7118.6	7221	15951.6	14847.7	13768.1	High	High	High	High	High	High
FALSE	High	Master Protein	O88587	Catechol O-methyltransferase OS=Mus musculus OX=10090 GN=Comt PE=1 SV=2	0	137.993	58	11	37	11	1	265	29.5	5.83	135.08	11	0	1.145	1.116	1.574	1.686	1.731	7949.6	9104	8872.3	12509.2	13403.3	13764.5	High	High	High	High	High	High
FALSE	High	Master Protein	A0A1B0GRP7	Pyridoxal phosphate homeostasis protein (Fragment) OS=Mus musculus OX=10090 GN=Plpbp PE=1 SV=1	0	89.175	46	13	32	12	1	330	36.1	8.51	88.86	13	1	1.085	1.062	0.868	0.88	0.879	15652.8	16991	16627.4	13581.2	13776.1	13754.5	High	High	High	High	High	High
FALSE	High	Master Protein	Q91YK2	Ribosomal RNA processing protein 1 homolog B OS=Mus musculus OX=10090 GN=Rrp1b PE=1 SV=2	0	152.534	37	21	43	21	1	724	80.5	9.72	121.82	21	0	1.031	1.025	0.911	0.9	0.902	15234.9	15708.3	15610.8	13882.1	13716.2	13749	High	High	High	High	High	High
FALSE	High	Master Protein	Q8K1R3	Polyribonucleotide nucleotidyltransferase 1, mitochondrial OS=Mus musculus OX=10090 GN=Pnpt1 PE=1 SV=1	0	127.211	33	24	41	24	1	783	85.6	8.03	100.14	24	0	0.897	0.875	0.918	0.968	0.907	15158.2	13602.1	13269.9	13907.9	14675.7	13745.3	High	High	High	High	High	High
FALSE	High	Master Protein	Q8BVI4	Dihydropteridine reductase OS=Mus musculus OX=10090 GN=Qdpr PE=1 SV=2	0	99.467	56	9	36	9	1	241	25.6	7.81	124.85	9	0	1.195	1.148	0.933	0.944	0.922	14901.9	17801.9	17107.4	13896.4	14072.6	13740.9	High	High	High	High	High	High
FALSE	High	Master Protein	Q91YP2	Neurolysin, mitochondrial OS=Mus musculus OX=10090 GN=Nln PE=1 SV=1	0	167.238	37	21	47	20	1	704	80.4	6.44	146.81	21	0	0.908	0.783	1.003	1.009	0.947	14503.4	13166.6	11355.7	14546.2	14634.9	13739.3	High	High	High	High	High	High
FALSE	High	Master Protein	Q5SUS9	RNA-binding protein EWS OS=Mus musculus OX=10090 GN=Ewsr1 PE=1 SV=1	0	100.87	18	9	47	9	1	661	69	9.29	187.37	9	0	0.828	0.819	0.798	0.819	0.892	15390.4	12749.6	12602.2	12285.4	12606.5	13723.6	High	High	High	High	High	High
FALSE	High	Master Protein	Q923D2	Flavin reductase (NADPH) OS=Mus musculus OX=10090 GN=Blvrb PE=1 SV=3	0	101.297	73	10	32	10	1	206	22.2	7.01	118.46	10	0	1.055	1.096	1.357	1.489	1.731	7916.2	8352.7	8673	10742.7	11788.2	13703.1	High	High	High	High	High	High
FALSE	High	Master Protein	Q8R574	Phosphoribosyl pyrophosphate synthase-associated protein 2 OS=Mus musculus OX=10090 GN=Prpsap2 PE=1 SV=1	0	107.391	39	13	42	12	1	369	40.9	7.17	123.7	13	1	1.137	1.116	1.128	1.205	1.156	11828	13444.4	13198.3	13340.2	14247	13679	High	High	High	High	High	High
FALSE	High	Master Protein	Q9WV70	Nucleolar complex protein 2 homolog OS=Mus musculus OX=10090 GN=Noc2l PE=1 SV=2	0	54.853	15	13	31	2	1	747	85.4	5.97	86.58	13	10	0.926	0.979	0.881	0.931	0.89	15354.7	14219.4	15035.7	13534.7	14288.7	13667.9	High	High	High	High	High	High
FALSE	High	Master Protein	E9QPX3	NADH dehydrogenase [ubiquinone] iron-sulfur protein 4, mitochondrial OS=Mus musculus OX=10090 GN=Ndufs4 PE=1 SV=1	0	54.264	35	6	28	6	1	175	19.8	9.99	84.68	6	0	0.655	0.672	1.009	1.034	1.143	11946.5	7820.1	8027.7	12052.8	12350.9	13656.9	High	High	High	High	High	High
FALSE	High	Master Protein	E9PYH2	Cytosolic acyl coenzyme A thioester hydrolase OS=Mus musculus OX=10090 GN=Acot7 PE=1 SV=1	0	127.805	43	12	50	12	1	384	42.8	8.68	172.54	12	0	1.043	1.018	0.63	0.711	0.687	19888.2	20748.4	20242.2	12528.4	14136.4	13653.4	High	High	High	High	High	High
FALSE	High	Master Protein	Q8CCF0	U4/U6 small nuclear ribonucleoprotein Prp31 OS=Mus musculus OX=10090 GN=Prpf31 PE=1 SV=3	0	114.406	34	13	37	13	1	499	55.4	5.67	121.35	13	0	1.034	1.023	1.238	1.228	1.271	10715.3	11082.4	10964.5	13270.8	13162.1	13620.4	High	High	High	High	High	High
FALSE	High	Master Protein	Q60692	Proteasome subunit beta type-6 OS=Mus musculus OX=10090 GN=Psmb6 PE=1 SV=3	0	63.73	50	8	47	8	1	238	25.4	5.11	148.18	8	0	1.081	1.096	1.111	1.168	1.19	11427.6	12357.3	12529.7	12697.9	13349.6	13598	High	High	High	High	High	High
FALSE	High	Master Protein	Q6ZQL4	WD repeat-containing protein 43 OS=Mus musculus OX=10090 GN=Wdr43 PE=2 SV=2	0	112.17	32	16	38	16	1	677	75.3	5.38	103.66	16	0	0.95	0.954	0.924	0.95	0.905	15011.6	14255.4	14325.3	13876	14256.5	13592.2	High	High	High	High	High	High
FALSE	High	Master Protein	Q8C052	Microtubule-associated protein 1S OS=Mus musculus OX=10090 GN=Map1s PE=1 SV=2	0	130.155	27	19	39	18	1	973	102.9	7.02	122.35	19	1	0.965	1.005	1.055	1.077	1.085	12526	12092.4	12592.9	13218.8	13487.9	13590.5	High	High	High	High	High	High
FALSE	High	Master Protein	P35821	Tyrosine-protein phosphatase non-receptor type 1 OS=Mus musculus OX=10090 GN=Ptpn1 PE=1 SV=2	0	131.653	50	16	36	15	1	432	49.6	6.16	104.33	16	0	1.063	1.053	1.368	1.373	1.273	10673.6	11346.6	11239.5	14598.6	14656.3	13587.3	High	High	High	High	High	High
FALSE	High	Master Protein	Q65Z40	Wings apart-like protein homolog OS=Mus musculus OX=10090 GN=Wapl PE=1 SV=2	0	129.215	23	23	35	23	1	1200	134	5.41	102.1	23	0	0.953	0.987	1.095	1.171	1.118	12157.5	11582.5	11995.6	13315.3	14236.3	13586.1	High	High	High	High	High	High
FALSE	High	Master Protein	P32233	Developmentally-regulated GTP-binding protein 1 OS=Mus musculus OX=10090 GN=Drg1 PE=1 SV=1	0	150.834	51	14	44	13	1	367	40.5	8.9	143.22	14	0	0.928	0.91	1.037	0.951	0.983	13794.9	12798.1	12549.9	14312.2	13115.5	13566.5	High	High	High	High	High	High
FALSE	High	Master Protein	E9Q8Z5	Catenin delta-1 OS=Mus musculus OX=10090 GN=Ctnnd1 PE=1 SV=1	0	201.234	41	30	57	5	1	940	104.9	6.28	163.69	30	24	0.883	0.934	1.027	1.016	0.997	13598.5	12006.1	12696.9	13967.8	13815	13561	High	High	High	High	High	High
FALSE	High	Master Protein	P61202	COP9 signalosome complex subunit 2 OS=Mus musculus OX=10090 GN=Cops2 PE=1 SV=1	0	116.34	40	14	38	1	1	443	51.6	5.53	126.59	14	12	1.022	1.037	0.917	0.911	0.925	14621	14936.9	15164.5	13400.6	13315.7	13519.7	High	High	High	High	High	High
FALSE	High	Master Protein	Q7TNL5	Serine/threonine-protein phosphatase 2A 56 kDa regulatory subunit OS=Mus musculus OX=10090 GN=Ppp2r5d PE=1 SV=1	0	131.779	44	19	43	13	1	595	69.1	7.96	121.79	19	4	1.036	1.018	0.859	0.897	0.868	15567.5	16128.5	15849.7	13369.3	13969	13513.1	High	High	High	High	High	High
FALSE	High	Master Protein	O54825	Bystin OS=Mus musculus OX=10090 GN=Bysl PE=1 SV=3	0	64.272	30	12	27	12	1	436	49.8	7.78	69.53	12	0	0.973	0.992	1.1	1.203	1.182	11424.6	11117.2	11330.6	12561.9	13746.3	13506	High	High	High	High	High	High
FALSE	High	Master Protein	P40630	Transcription factor A, mitochondrial OS=Mus musculus OX=10090 GN=Tfam PE=1 SV=2	0	43.335	33	9	34	8	1	243	28	9.69	70.44	9	0	0.971	1.099	0.647	0.635	0.711	18969.2	18419.3	20844.6	12264	12039.4	13487	High	High	High	High	High	High
FALSE	High	Master Protein	Q6P9Q4	FH1/FH2 domain-containing protein 1 OS=Mus musculus OX=10090 GN=Fhod1 PE=1 SV=3	0	182.249	37	28	43	28	1	1197	129.5	6.28	142.65	28	0	1.089	1.025	1.031	1.113	1.129	11884.9	12942.8	12178.7	12258.5	13222.2	13422.6	High	High	High	High	High	High
FALSE	High	Master Protein	Q9CWW6	Peptidyl-prolyl cis-trans isomerase NIMA-interacting 4 OS=Mus musculus OX=10090 GN=Pin4 PE=1 SV=1	0	55.18	73	9	30	9	1	131	13.8	9.77	71.38	9	0	0.915	0.962	0.877	0.838	0.933	14336	13117	13795.7	12577.4	12008.7	13381.4	High	High	High	High	High	High
FALSE	High	Master Protein	Q9DBY8	Nuclear valosin-containing protein-like OS=Mus musculus OX=10090 GN=Nvl PE=1 SV=1	0	188.807	38	27	48	27	1	855	94.4	6.35	140.85	27	0	0.975	0.961	0.769	0.763	0.751	17811.4	17373.7	17124.7	13693.4	13597.6	13375.6	High	High	High	High	High	High
FALSE	High	Master Protein	D3Z7M5	Nucleolar protein 16 OS=Mus musculus OX=10090 GN=Nop16 PE=1 SV=1	0	56.517	43	8	24	8	1	181	21.5	10.02	62.47	8	0	0.956	1.08	1.109	0.99	1.168	11451.1	10946	12363.7	12699.1	11340.7	13372.9	High	High	High	High	High	High
FALSE	High	Master Protein	Q80TM9	Nischarin OS=Mus musculus OX=10090 GN=Nisch PE=1 SV=2	0	182.416	21	23	45	23	1	1593	174.9	5.16	146.67	23	0	0.923	0.924	1.131	1.078	1.078	12402.3	11450	11456.8	14024.1	13370.2	13372.4	High	High	High	High	High	High
FALSE	High	Master Protein	P97370	Sodium/potassium-transporting ATPase subunit beta-3 OS=Mus musculus OX=10090 GN=Atp1b3 PE=1 SV=1	0	60.616	32	8	33	8	1	278	31.8	8.51	110.56	8	0	0.903	0.904	1.841	1.513	1.774	7536.7	6807.5	6812.3	13877.3	11406.2	13372.3	High	High	High	High	High	High
FALSE	High	Master Protein	Q8BJW6	Eukaryotic translation initiation factor 2A OS=Mus musculus OX=10090 GN=Eif2a PE=1 SV=2	0	173.603	40	17	46	17	1	581	64.4	8.91	147.05	17	0	1.005	0.947	0.969	0.965	0.934	14312.8	14378.1	13556.9	13864.1	13809.2	13368.1	High	High	High	High	High	High
FALSE	High	Master Protein	P14069	Protein S100-A6 OS=Mus musculus OX=10090 GN=S100a6 PE=1 SV=3	0	46.064	55	5	42	5	1	89	10	5.48	119.28	5	0	1.106	1.187	0.767	0.534	0.55	24322.7	26903.3	28863.9	18650.5	12998.1	13366.5	High	High	High	High	High	High
FALSE	High	Master Protein	Q8VCM8	Nicalin OS=Mus musculus OX=10090 GN=Ncln PE=1 SV=2	0	65.407	29	13	30	13	1	563	62.9	6.49	85.99	13	0	1.002	1.001	0.933	0.985	0.908	14707.5	14729.8	14715.2	13727.6	14488.4	13358.2	High	High	High	High	High	High
FALSE	High	Master Protein	Q07417	Short-chain specific acyl-CoA dehydrogenase, mitochondrial OS=Mus musculus OX=10090 GN=Acads PE=1 SV=2	0	98.898	37	12	37	12	1	412	44.9	8.47	120.93	12	0	1.016	0.983	1.254	1.3	1.274	10482.1	10651.5	10308.4	13140.3	13622.2	13354.8	High	High	High	High	High	High
FALSE	High	Master Protein	Q8BY71	Histone acetyltransferase type B catalytic subunit OS=Mus musculus OX=10090 GN=Hat1 PE=1 SV=1	0	113.206	38	14	43	14	1	416	49.2	6.33	138.22	14	0	0.846	0.875	1.111	1.081	1.077	12345.8	10448.6	10807.2	13712.9	13344	13299.3	High	High	High	High	High	High
FALSE	High	Master Protein	A0A0B4J1E2	SNW domain-containing protein 1 OS=Mus musculus OX=10090 GN=Snw1 PE=1 SV=1	0	139.113	44	20	50	20	1	536	61.4	9.48	144.28	20	0	1.051	1.023	1.018	0.975	1.014	13097.4	13770	13403.5	13338.9	12764.6	13284.7	High	High	High	High	High	High
FALSE	High	Master Protein	Q62426	Cystatin-B OS=Mus musculus OX=10090 GN=Cstb PE=1 SV=1	0	18.852	28	3	25	3	1	98	11	7.39	50.69	3	0	1.043	1.127	1.5	1.42	1.603	8281	8637.2	9333.3	12423.6	11755.9	13277.3	High	High	High	High	High	High
FALSE	High	Master Protein	P62274	40S ribosomal protein S29 OS=Mus musculus OX=10090 GN=Rps29 PE=1 SV=2	0.001	5.826	34	3	16	3	1	56	6.7	10.13	25.08	3	0	0.863	0.886	0.948	0.847	1.034	12822.7	11070.3	11358.8	12154.4	10856.2	13263.1	High	High	High	High	High	High
FALSE	High	Master Protein	Q9DCC4	Pyrroline-5-carboxylate reductase 3 OS=Mus musculus OX=10090 GN=Pycr3 PE=1 SV=2	0	66.583	38	9	25	9	1	274	28.7	7.27	72.98	9	0	1.038	1.077	1.071	1.118	1.147	11553.5	11991.4	12447.1	12374.6	12915	13254.6	High	High	High	High	High	High
FALSE	High	Master Protein	Q9QYA2	Mitochondrial import receptor subunit TOM40 homolog OS=Mus musculus OX=10090 GN=Tomm40 PE=1 SV=3	0	141.748	40	9	45	9	1	361	37.9	7.74	148.44	9	0	1.019	0.976	1.026	1.081	1.03	12831.4	13075	12524.8	13165.7	13864.6	13219	High	High	High	High	High	High
FALSE	High	Master Protein	P62320	Small nuclear ribonucleoprotein Sm D3 OS=Mus musculus OX=10090 GN=Snrpd3 PE=1 SV=1	0	70.535	52	5	69	5	1	126	13.9	10.32	261.99	5	0	0.984	0.989	0.95	0.943	0.976	13525.7	13304.3	13381.9	12846.1	12761.1	13195.5	High	High	High	High	High	High
FALSE	High	Master Protein	P51660	Peroxisomal multifunctional enzyme type 2 OS=Mus musculus OX=10090 GN=Hsd17b4 PE=1 SV=3	0	129.814	29	16	38	16	1	735	79.4	8.57	128.01	16	0	1.105	1.044	0.988	1.131	0.972	13553.7	14980	14151	13385.3	15323.8	13170.8	High	High	High	High	High	High
FALSE	High	Master Protein	Q9DBG7	Signal recognition particle receptor subunit alpha OS=Mus musculus OX=10090 GN=Srpra PE=1 SV=1	0	162.198	39	24	55	24	1	636	69.6	8.95	165.78	24	0	0.854	0.843	0.616	0.611	0.569	23156	19772.7	19518.7	14271	14155.3	13167.5	High	High	High	High	High	High
FALSE	High	Master Protein	P62774	Myotrophin OS=Mus musculus OX=10090 GN=Mtpn PE=1 SV=2	0	43.949	35	4	24	4	1	118	12.9	5.52	81.11	4	0	1.021	1.048	1.133	0.987	1.081	12172.8	12423.6	12759.2	13793.2	12018.3	13163.1	High	High	High	High	High	High
FALSE	High	Master Protein	Q91VX2	Ubiquitin-associated protein 2 OS=Mus musculus OX=10090 GN=Ubap2 PE=1 SV=1	0	139.671	24	19	42	19	1	1132	117.9	7.72	132.48	19	0	0.712	0.743	0.546	0.511	0.584	22516.2	16021.9	16725.7	12285.6	11505.2	13159.6	High	High	High	High	High	High
FALSE	High	Master Protein	Q9CY27	Very-long-chain enoyl-CoA reductase OS=Mus musculus OX=10090 GN=Tecr PE=1 SV=1	0	35.853	17	8	34	8	1	308	36.1	9.55	69.94	8	0	0.926	0.941	1.033	1.119	0.995	13205.4	12231.2	12430.2	13634.6	14773	13141.7	High	High	High	High	High	High
FALSE	High	Master Protein	Q9CXT8	Mitochondrial-processing peptidase subunit beta OS=Mus musculus OX=10090 GN=Pmpcb PE=1 SV=1	0	117.31	37	15	35	14	1	489	54.6	6.99	108.12	15	0	0.791	0.782	1.12	1.176	1.186	11076.7	8765	8664.4	12406.8	13029.5	13139.3	High	High	High	High	High	High
FALSE	High	Master Protein	Q3TLP8	RAS-related C3 botulinum substrate 1, isoform CRA_a OS=Mus musculus OX=10090 GN=Rac1 PE=1 SV=1	0	36.273	27	6	33	3	1	211	23.4	8.69	78.52	6	2	0.997	0.988	1.09	1.027	1.084	12115.2	12077.1	11965.8	13203	12437.4	13135.7	High	High	High	High	High	High
FALSE	High	Master Protein	A2BE28	Ribosomal biogenesis protein LAS1L OS=Mus musculus OX=10090 GN=Las1l PE=1 SV=1	0	149.196	28	16	39	16	1	776	89.4	4.44	108.85	16	0	0.963	0.948	1.081	1.118	1.086	12092.9	11646.9	11465.8	13069.8	13515	13128.9	High	High	High	High	High	High
FALSE	High	Master Protein	E9PXY8	Ubiquitin carboxyl-terminal hydrolase 7 OS=Mus musculus OX=10090 GN=Usp7 PE=1 SV=1	0	243.603	35	31	57	31	1	1143	132.8	5.66	184.41	31	0	1.025	0.985	0.879	0.911	0.847	15479.9	15861.6	15252.6	13605.3	14100.1	13108.5	High	High	High	High	High	High
FALSE	High	Master Protein	Q9CQI7	U2 small nuclear ribonucleoprotein B'' OS=Mus musculus OX=10090 GN=Snrpb2 PE=1 SV=1	0	39.524	30	7	33	6	1	225	25.3	9.72	105.35	7	0	0.955	0.979	1.018	1.172	1.066	12286	11738.6	12024.6	12501.4	14400	13101.9	High	High	High	High	High	High
FALSE	High	Master Protein	Q9WTP7	GTP:AMP phosphotransferase AK3, mitochondrial OS=Mus musculus OX=10090 GN=Ak3 PE=1 SV=3	0	82.699	60	13	34	13	1	227	25.4	8.84	85.11	13	0	0.976	1.039	0.865	0.873	0.891	14696	14348.8	15271.3	12715.6	12836.6	13096.6	High	High	High	High	High	High
FALSE	High	Master Protein	Q8R180	ERO1-like protein alpha OS=Mus musculus OX=10090 GN=Ero1a PE=1 SV=2	0	87.392	29	12	38	12	1	464	54.1	6.54	100.19	12	0	1.242	1.309	1.224	1.293	1.286	10183	12646.9	13325.2	12460.8	13162.9	13095	High	High	High	High	High	High
FALSE	High	Master Protein	Q9Z1R9	MCG124046 OS=Mus musculus OX=10090 GN=Prss1 PE=1 SV=1	0	11.008	8	1	43	1	1	246	26.1	4.94	116.65	1	0	0.745	0.983	0.827	0.636	0.906	14441.1	10763.2	14198.6	11946.6	9191.6	13086.9	High	High	High	High	High	High
FALSE	High	Master Protein	Q8BVF2	Phosducin-like protein 3 OS=Mus musculus OX=10090 GN=Pdcl3 PE=1 SV=1	0	63.464	30	8	32	8	1	240	27.6	4.72	85.99	8	0	0.904	0.954	1.277	1.123	1.144	11424	10326.9	10903.5	14592.2	12831.7	13070.8	High	High	High	High	High	High
FALSE	High	Master Protein	Q8R5A3	Amyloid beta A4 precursor protein-binding family B member 1-interacting protein OS=Mus musculus OX=10090 GN=Apbb1ip PE=1 SV=2	0	89.052	29	16	28	13	1	670	74.3	5.35	86.23	16	2	0.871	0.921	1.524	1.488	1.525	8562.2	7460.8	7884.8	13048.1	12738.3	13056.9	High	High	High	High	High	High
FALSE	High	Master Protein	P35279	Ras-related protein Rab-6A OS=Mus musculus OX=10090 GN=Rab6a PE=1 SV=4	0	74.002	58	13	54	12	1	208	23.6	5.54	148.77	13	0	1.046	1.103	0.838	0.894	0.844	15447.5	16158.2	17031.4	12943.3	13804.9	13040.9	High	High	High	High	High	High
FALSE	High	Master Protein	Q62018	RNA polymerase-associated protein CTR9 homolog OS=Mus musculus OX=10090 GN=Ctr9 PE=1 SV=2	0	88.794	15	17	38	16	1	1173	133.3	6.49	116.62	17	1	1.007	0.958	1.024	1.021	0.962	13553.6	13644.8	12986.8	13874.4	13842.2	13038.4	High	High	High	High	High	High
FALSE	High	Master Protein	Q6NZF1	Zinc finger CCCH domain-containing protein 11A OS=Mus musculus OX=10090 GN=Zc3h11a PE=1 SV=1	0	160.582	38	24	40	24	1	792	86.4	8.13	120.59	24	0	0.938	0.928	1.008	1.024	1.024	12734.6	11938.9	11817.5	12841.3	13036.6	13034.8	High	High	High	High	High	High
FALSE	High	Master Protein	Q9CY66	H/ACA ribonucleoprotein complex subunit 1 OS=Mus musculus OX=10090 GN=Gar1 PE=1 SV=1	0	47.804	33	8	30	8	1	231	23.5	11.02	70.7	8	0	1.037	1.057	0.874	0.89	0.91	14259.5	14791	15076.1	12463.8	12692.9	12976.9	High	High	High	High	High	High
FALSE	High	Master Protein	Q8CE96	tRNA (adenine(58)-N(1))-methyltransferase non-catalytic subunit TRM6 OS=Mus musculus OX=10090 GN=Trmt6 PE=1 SV=1	0	62.447	28	14	25	14	1	497	55.5	6.95	57.96	14	0	0.897	0.926	1.259	1.26	1.283	10113.5	9066.9	9365.7	12731.3	12743.4	12975.5	High	High	High	High	High	High
FALSE	High	Master Protein	Q9WUK4	Replication factor C subunit 2 OS=Mus musculus OX=10090 GN=Rfc2 PE=1 SV=1	0	107.403	48	14	30	14	1	349	38.7	6.44	100.28	14	0	1.027	1.01	1.005	0.965	1.034	12533.6	12874.8	12656	12596.1	12092.3	12958.9	High	High	High	High	High	High
FALSE	High	Master Protein	Q9CQW1	Synaptobrevin homolog YKT6 OS=Mus musculus OX=10090 GN=Ykt6 PE=1 SV=1	0	80.093	54	9	33	9	1	198	22.3	6.35	108.91	9	0	1.043	1.06	0.889	0.906	0.849	15249.3	15912	16157.5	13551.2	13823.1	12950.1	High	High	High	High	High	High
FALSE	High	Master Protein	Q8BW10	RNA-binding protein NOB1 OS=Mus musculus OX=10090 GN=Nob1 PE=1 SV=1	0	65.558	33	14	29	14	1	403	45.4	7.31	80.68	14	0	0.786	0.822	0.886	0.983	0.928	13931.9	10954.5	11451.4	12339.6	13701	12929.3	High	High	High	High	High	High
FALSE	High	Master Protein	Q8R010	Aminoacyl tRNA synthase complex-interacting multifunctional protein 2 OS=Mus musculus OX=10090 GN=Aimp2 PE=1 SV=2	0	123.321	47	9	34	9	1	320	35.4	7.83	111.67	9	0	1.043	1.062	0.777	0.789	0.776	16662.7	17373.5	17689.9	12943.7	13148.8	12923.5	High	High	High	High	High	High
FALSE	High	Master Protein	Q9EQH2	Endoplasmic reticulum aminopeptidase 1 OS=Mus musculus OX=10090 GN=Erap1 PE=1 SV=2	0	135.921	24	18	38	18	1	930	106.5	6.2	106.36	18	0	0.782	0.937	1.012	0.966	0.89	14489.6	11335.6	13576.7	14660.2	13993.2	12901.8	High	High	High	High	High	High
FALSE	High	Master Protein	H3BJW3	Cleavage and polyadenylation-specificity factor subunit 6 OS=Mus musculus OX=10090 GN=Cpsf6 PE=1 SV=1	0	122.415	29	13	38	13	1	588	63.4	7.71	128.51	13	0	0.981	1.031	0.895	0.903	0.991	13020.2	12771.5	13426.3	11657.8	11759.9	12900.5	High	High	High	High	High	High
FALSE	High	Master Protein	Q9CQT1	Methylthioribose-1-phosphate isomerase OS=Mus musculus OX=10090 GN=Mri1 PE=1 SV=1	0	83.867	46	13	31	13	1	369	39.4	5.91	82.77	13	0	1.064	1.08	1.519	1.624	1.598	8056.9	8575	8700.5	12235.3	13083.6	12878.2	High	High	High	High	High	High
FALSE	High	Master Protein	P61205	ADP-ribosylation factor 3 OS=Mus musculus OX=10090 GN=Arf3 PE=2 SV=2	0	175.291	70	10	92	1	1	181	20.6	7.43	361.16	10	7	1.104	1.051	0.894	0.952	0.814	15818	17459.6	16624.8	14136.9	15059.9	12868.9	High	High	High	High	High	High
FALSE	High	Master Protein	Q8VCY6	U3 small nucleolar RNA-associated protein 6 homolog OS=Mus musculus OX=10090 GN=Utp6 PE=2 SV=1	0	133.935	38	22	41	21	1	597	70.4	7.71	123.74	22	1	1.04	1.013	1.065	1.132	0.998	12875.3	13385.9	13049	13713.5	14580.2	12852.2	High	High	High	High	High	High
FALSE	High	Master Protein	P28063	Proteasome subunit beta type-8 OS=Mus musculus OX=10090 GN=Psmb8 PE=1 SV=2	0	82.893	44	11	23	11	1	276	30.2	6.68	72.78	11	0	1.103	1.123	1.952	1.685	1.685	7625.2	8414.4	8559.6	14883.2	12846.9	12851	High	High	High	High	High	High
FALSE	High	Master Protein	Q9DB15	39S ribosomal protein L12, mitochondrial OS=Mus musculus OX=10090 GN=Mrpl12 PE=1 SV=2	0	103.953	47	8	44	8	1	201	21.7	9.29	114.01	8	0	0.935	0.949	0.942	0.863	0.938	13687.6	12800.5	12995.3	12896.9	11813.1	12842.5	High	High	High	High	High	High
FALSE	High	Master Protein	Q9CXY6	Interleukin enhancer-binding factor 2 OS=Mus musculus OX=10090 GN=Ilf2 PE=1 SV=1	0	141.533	39	12	37	12	1	390	43	5.26	117.82	12	0	1.075	1.127	0.885	0.922	0.919	13967.2	15008.1	15736.6	12366.3	12883.5	12837.8	High	High	High	High	High	High
FALSE	High	Master Protein	Q9QY81	Nuclear pore membrane glycoprotein 210 OS=Mus musculus OX=10090 GN=Nup210 PE=1 SV=2	0	170.823	18	24	40	24	1	1886	204	6.65	126.71	24	0	1.09	1.08	0.781	0.922	0.81	15835.3	17264.3	17096.3	12373.8	14601.6	12828	High	High	High	High	High	High
FALSE	High	Master Protein	Q8BVE3	V-type proton ATPase subunit H OS=Mus musculus OX=10090 GN=Atp6v1h PE=1 SV=1	0	148.098	36	13	36	13	1	483	55.8	6.61	120.42	13	0	0.994	1.028	1.458	1.256	1.285	9979	9915.4	10257.5	14553.9	12532.4	12820.4	High	High	High	High	High	High
FALSE	High	Master Protein	Q8C7R4	Ubiquitin-like modifier-activating enzyme 6 OS=Mus musculus OX=10090 GN=Uba6 PE=1 SV=1	0	190.614	38	28	47	28	1	1053	117.9	6.11	145.13	28	0	1.062	1.042	1.079	1.103	1.031	12418.5	13184.1	12938.5	13402.2	13695.4	12806.6	High	High	High	High	High	High
FALSE	High	Master Protein	P62835	Ras-related protein Rap-1A OS=Mus musculus OX=10090 GN=Rap1a PE=1 SV=1	0	99.393	72	10	31	3	1	184	21	6.67	98.09	10	7	1.096	1.033	1.086	1.176	1.099	11628.5	12741.7	12015.1	12627.2	13669.7	12780.8	High	High	High	High	High	High
FALSE	High	Master Protein	Q6NZN0	RNA-binding protein 26 OS=Mus musculus OX=10090 GN=Rbm26 PE=1 SV=2	0	114.975	20	17	35	16	1	1012	114.1	9.16	107.35	17	1	1.038	1.011	0.922	0.898	0.945	13524.7	14045.3	13679.8	12464.4	12138.8	12779.1	High	High	High	High	High	High
FALSE	High	Master Protein	Q9CQK7	RWD domain-containing protein 1 OS=Mus musculus OX=10090 GN=Rwdd1 PE=1 SV=1	0	45.374	32	6	24	6	1	243	27.8	4.26	62.93	6	0	1.043	1.12	0.742	0.745	0.837	15253.4	15908.6	17076.9	11313.6	11360.3	12760.3	High	High	High	High	High	High
FALSE	High	Master Protein	Q9DBZ5	Eukaryotic translation initiation factor 3 subunit K OS=Mus musculus OX=10090 GN=Eif3k PE=1 SV=1	0	81.634	59	8	43	8	1	218	25.1	4.93	121.97	8	0	0.984	0.992	1.008	1.007	1.033	12320	12123.7	12226.4	12415.6	12411.9	12732.3	High	High	High	High	High	High
FALSE	High	Master Protein	Q9JJU8	SH3 domain-binding glutamic acid-rich-like protein OS=Mus musculus OX=10090 GN=Sh3bgrl PE=1 SV=1	0	82.754	72	7	39	7	1	114	12.8	4.92	116.36	7	0	1.064	1.093	1.72	1.612	1.958	6494.3	6912.2	7096.7	11173.1	10466.7	12717.4	High	High	High	High	High	High
FALSE	High	Master Protein	Q9CXS4	Centromere protein V OS=Mus musculus OX=10090 GN=Cenpv PE=1 SV=2	0	98.207	54	11	29	11	1	252	27.5	9.79	114.13	11	0	1.115	1.091	0.826	0.902	0.907	14014.8	15630	15289.2	11580.6	12646.3	12708.1	High	High	High	High	High	High
FALSE	High	Master Protein	P70699	Lysosomal alpha-glucosidase OS=Mus musculus OX=10090 GN=Gaa PE=1 SV=2	0	134.018	30	18	40	18	1	953	106.2	5.83	120.82	18	0	1.052	1.082	1.046	1.048	1.018	12480	13134.9	13504.5	13051.1	13076	12706.8	High	High	High	High	High	High
FALSE	High	Master Protein	Q9EST5-2	Isoform 2 of Acidic leucine-rich nuclear phosphoprotein 32 family member B OS=Mus musculus OX=10090 GN=Anp32b	0	81.871	36	11	94	7	1	329	37.4	4.18	229.08	11	0	1.011	1.047	0.819	0.771	0.865	14672.2	14827.3	15363.1	12020.4	11305.1	12696.2	High	High	High	High	High	High
FALSE	High	Master Protein	Q8BLN5	Lanosterol synthase OS=Mus musculus OX=10090 GN=Lss PE=1 SV=2	0	134.112	31	20	45	20	1	733	83.1	6.4	134.83	20	0	0.953	0.933	0.613	0.618	0.607	20901.5	19927.3	19499.7	12810.4	12923.1	12685.7	High	High	High	High	High	High
FALSE	High	Master Protein	Q9CRT8	Exportin-T OS=Mus musculus OX=10090 GN=Xpot PE=1 SV=3	0	128.81	20	14	43	14	1	963	109.7	5.25	137.68	14	0	1.208	1.154	1.013	1.03	1.003	12592.3	15213.5	14532	12756	12964.6	12627	High	High	High	High	High	High
FALSE	High	Master Protein	Q9CXF4	TBC1 domain family member 15 OS=Mus musculus OX=10090 GN=Tbc1d15 PE=1 SV=1	0	129.051	34	19	34	19	1	671	76.5	5.3	104.28	19	0	0.912	0.912	1.103	1.107	1.03	12248.1	11165.3	11164.4	13513.6	13558.9	12620.9	High	High	High	High	High	High
FALSE	High	Master Protein	P50396	Rab GDP dissociation inhibitor alpha OS=Mus musculus OX=10090 GN=Gdi1 PE=1 SV=3	0	299.097	71	24	99	19	1	447	50.5	5.08	317.56	24	0	1.167	1.092	0.375	0.361	0.37	33998.7	39668.1	37111.5	12748.3	12269.8	12579.1	High	High	High	High	High	High
FALSE	High	Master Protein	D3YUP1	Histone-arginine methyltransferase CARM1 OS=Mus musculus OX=10090 GN=Carm1 PE=1 SV=1	0	62.351	18	12	23	12	1	651	70.3	7.18	56.45	12	0	1.055	1.047	1.11	1.229	1.144	10973	11572	11494.2	12179.4	13483.4	12552	High	High	High	High	High	High
FALSE	High	Master Protein	A0A140LJ01	Signal peptidase complex subunit 2 (Fragment) OS=Mus musculus OX=10090 GN=Spcs2 PE=1 SV=1	0	83.269	42	10	23	10	1	252	28.1	8.4	85.29	10	0	1.09	1.104	1.154	1.177	1.129	11103.8	12101.1	12258.7	12812.4	13072.2	12539.7	High	High	High	High	High	High
FALSE	High	Master Protein	Q62384	Zinc finger protein ZPR1 OS=Mus musculus OX=10090 GN=Zpr1 PE=1 SV=1	0	136.364	61	20	34	20	1	459	50.7	4.78	119.03	20	0	1.029	1.05	1.062	1.048	1.152	10884.7	11201.1	11434	11554.2	11407.6	12535.9	High	High	High	High	High	High
FALSE	High	Master Protein	P01899	H-2 class I histocompatibility antigen, D-B alpha chain OS=Mus musculus OX=10090 GN=H2-D1 PE=1 SV=2	0	92.124	36	11	27	4	1	362	40.8	6.73	86.83	11	7	0.932	1.012	1.945	1.382	1.557	8037.8	7490.3	8134.3	15633.3	11105.5	12517.9	High	High	High	High	High	High
FALSE	High	Master Protein	Q9Z0P5	Twinfilin-2 OS=Mus musculus OX=10090 GN=Twf2 PE=1 SV=1	0	87.013	46	12	29	10	1	349	39.4	6.8	84.46	12	1	1.008	0.993	1.489	1.658	1.516	8232.2	8299	8172.1	12259.1	13645	12478.6	High	High	High	High	High	High
FALSE	High	Master Protein	A0A0N4SUH4	Pumilio homolog 3 OS=Mus musculus OX=10090 GN=Pum3 PE=1 SV=1	0	163.41	45	22	51	21	1	648	72.9	9.66	148.73	22	1	0.906	0.912	0.845	0.862	0.817	15249.2	13813.8	13913.8	12878.8	13142.6	12452.2	High	High	High	High	High	High
FALSE	High	Master Protein	Q6PGB6-4	Isoform 4 of N-alpha-acetyltransferase 50 OS=Mus musculus OX=10090 GN=Naa50	0	45.849	35	6	24	6	1	175	20	8.4	69.29	6	0	0.836	0.934	1.56	1.586	1.468	8483.8	7090.4	7925.6	13235.9	13459.4	12451.2	High	High	High	High	High	High
FALSE	High	Master Protein	Q9D2R0	Acetoacetyl-CoA synthetase OS=Mus musculus OX=10090 GN=Aacs PE=1 SV=1	0	100.058	27	19	43	19	1	672	75.2	6.71	102.7	19	0	0.932	0.922	0.607	0.637	0.575	21640.2	20160.7	19955.7	13135.5	13789.3	12450.2	High	High	High	High	High	High
FALSE	High	Master Protein	Q9Z2D8	Methyl-CpG-binding domain protein 3 OS=Mus musculus OX=10090 GN=Mbd3 PE=1 SV=1	0	79.588	47	14	22	12	1	285	32.1	5.82	63.3	14	2	0.936	1.007	1.098	1.069	1.178	10558.3	9885.3	10632.6	11595	11286.2	12440	High	High	High	High	High	High
FALSE	High	Master Protein	G3X914	Cullin-5 OS=Mus musculus OX=10090 GN=Cul5 PE=1 SV=1	0	135.801	30	22	32	22	1	855	99	8.79	81.53	22	0	1.031	1.005	1.015	1.046	0.972	12782.4	13177.2	12843.2	12974.7	13373.5	12426.4	High	High	High	High	High	High
FALSE	High	Master Protein	B9EJ86	Oxysterol-binding protein-related protein 8 OS=Mus musculus OX=10090 GN=Osbpl8 PE=1 SV=1	0	112.287	26	19	34	19	1	889	101.2	6.96	103.08	19	0	1.246	1.194	1.823	1.743	1.585	7838.4	9767.6	9362.4	14289.9	13661.7	12425.1	High	High	High	High	High	High
FALSE	High	Master Protein	G3UY42	Polyadenylate-binding protein 2 OS=Mus musculus OX=10090 GN=Pabpn1 PE=1 SV=1	0	63.482	45	9	28	9	1	319	34	5.1	88.06	9	0	1.055	1.025	0.847	0.89	0.95	13070	13789.1	13399.4	11076.1	11626.5	12417.5	High	High	High	High	High	High
FALSE	High	Master Protein	Q9D0C4	tRNA (guanine(37)-N1)-methyltransferase OS=Mus musculus OX=10090 GN=Trmt5 PE=1 SV=1	0	94.022	38	18	34	17	1	501	56.8	7.91	94.59	18	0	1.063	1.065	1.366	1.357	1.39	8930.5	9489.8	9509.2	12195.8	12116.8	12414.2	High	High	High	High	High	High
FALSE	High	Master Protein	A0A338P6P6	Arf-GAP with coiled-coil, ANK repeat and PH domain-containing protein 2 OS=Mus musculus OX=10090 GN=Acap2 PE=1 SV=1	0	110.624	30	20	32	18	1	805	91.1	6.43	90.13	20	2	1.029	1.011	1.355	1.401	1.243	9978.7	10270.3	10093.2	13525.8	13978.4	12399.1	High	High	High	High	High	High
FALSE	High	Master Protein	E9Q450	Tropomyosin alpha-1 chain OS=Mus musculus OX=10090 GN=Tpm1 PE=1 SV=1	0	119.173	55	21	105	1	1	284	32.8	4.78	234.54	21	11	1.016	1.198	0.84	0.773	0.88	14075.2	14306.3	16858.3	11825.6	10882.3	12385	High	High	High	High	High	High
FALSE	High	Master Protein	Q8K1I7	WAS/WASL-interacting protein family member 1 OS=Mus musculus OX=10090 GN=Wipf1 PE=1 SV=1	0	43.061	21	10	18	10	1	493	50.1	11.41	39.94	10	0	0.899	0.994	2.302	2.267	2.625	4704.8	4231.7	4676.9	10828.2	10663.5	12347.8	High	High	High	High	High	High
FALSE	High	Master Protein	Q6PAC3	DDB1- and CUL4-associated factor 13 OS=Mus musculus OX=10090 GN=Dcaf13 PE=2 SV=2	0	112.07	44	17	33	16	1	445	51.4	9.32	97.13	17	1	1.01	1.022	1.132	1.07	1.071	11513.1	11629.1	11765.8	13034.3	12321.5	12333.1	High	High	High	High	High	High
FALSE	High	Master Protein	P61027	Ras-related protein Rab-10 OS=Mus musculus OX=10090 GN=Rab10 PE=1 SV=1	0	47.13	47	11	43	9	1	200	22.5	8.38	115.98	11	0	1.076	1.077	1.339	1.5	1.291	9551.7	10274	10284.7	12787.9	14331.7	12332	High	High	High	High	High	High
FALSE	High	Master Protein	Q61136	Serine/threonine-protein kinase PRP4 homolog OS=Mus musculus OX=10090 GN=Prpf4b PE=1 SV=3	0	80.935	15	16	30	16	1	1007	116.9	10.23	73.74	16	0	1.033	1.025	0.976	1.01	0.953	12928.2	13356.3	13246.6	12624.4	13058.7	12325.9	High	High	High	High	High	High
FALSE	High	Master Protein	A0A1Y7VMN0	Rho-associated protein kinase 2 (Fragment) OS=Mus musculus OX=10090 GN=Rock2 PE=1 SV=1	0	127.107	22	32	42	1	1	1444	166.7	5.9	103.82	32	24	1.036	1.003	0.992	1.012	0.968	12731	13194.7	12768.5	12634.5	12888.4	12325	High	High	High	High	High	High
FALSE	High	Master Protein	O35864	COP9 signalosome complex subunit 5 OS=Mus musculus OX=10090 GN=Cops5 PE=1 SV=3	0	120.701	44	9	38	9	1	334	37.5	6.54	134.75	9	0	1.101	1.108	0.873	0.974	0.912	13467.5	14834.4	14919	11756.7	13119	12281	High	High	High	High	High	High
FALSE	High	Master Protein	Q8R2M2	Deoxynucleotidyltransferase terminal-interacting protein 2 OS=Mus musculus OX=10090 GN=Dnttip2 PE=1 SV=1	0	174.104	37	21	40	21	1	758	84.2	6.44	131.46	21	0	1.035	1.069	1.142	1.198	1.292	9494.5	9829.6	10151.9	10846.4	11370	12264.9	High	High	High	High	High	High
FALSE	High	Master Protein	O70503	Very-long-chain 3-oxoacyl-CoA reductase OS=Mus musculus OX=10090 GN=Hsd17b12 PE=1 SV=1	0	68.939	24	7	27	7	1	312	34.7	9.52	88.25	7	0	1.043	1.041	1.028	1.163	1.045	11728.6	12231.4	12206.1	12058.5	13641.5	12261.3	High	High	High	High	High	High
FALSE	High	Master Protein	Q61183	Poly(A) polymerase alpha OS=Mus musculus OX=10090 GN=Papola PE=1 SV=4	0	116.927	30	19	35	19	1	739	82.3	7.34	98.16	19	0	0.983	0.983	1.283	1.356	1.275	9603.3	9437.5	9443.9	12317.7	13020	12248.4	High	High	High	High	High	High
FALSE	High	Master Protein	Q810A7	ATP-dependent RNA helicase DDX42 OS=Mus musculus OX=10090 GN=Ddx42 PE=1 SV=3	0	132.86	29	20	39	20	1	929	101.9	6.98	108.76	20	0	0.938	0.917	0.951	0.977	0.951	12866.3	12066.5	11802	12234.7	12569.1	12237.9	High	High	High	High	High	High
FALSE	High	Master Protein	Q99NH0	Ankyrin repeat domain-containing protein 17 OS=Mus musculus OX=10090 GN=Ankrd17 PE=1 SV=2	0	187.582	14	28	45	17	1	2603	274	6.52	136.14	28	11	0.892	0.903	0.936	0.904	0.87	14054.7	12541.8	12686.3	13159.5	12704.8	12225.5	High	High	High	High	High	High
FALSE	High	Master Protein	G3X8T3	Carboxypeptidase OS=Mus musculus OX=10090 GN=Ctsa PE=1 SV=1	0	67.782	19	9	26	9	1	492	55.7	5.87	84.89	9	0	0.991	1.028	2.066	1.938	2.239	5456.1	5406	5606.8	11274.2	10576.3	12218.8	High	High	High	High	High	High
FALSE	High	Master Protein	P27641	X-ray repair cross-complementing protein 5 OS=Mus musculus OX=10090 GN=Xrcc5 PE=1 SV=4	0	180.529	45	25	47	24	1	732	83	5.16	146.88	25	0	0.985	0.949	0.686	0.641	0.629	19387.4	19086.9	18390.4	13304.7	12429.5	12193.5	High	High	High	High	High	High
FALSE	High	Master Protein	F8WJ93	Echinoderm microtubule-associated protein-like 4 OS=Mus musculus OX=10090 GN=Eml4 PE=1 SV=1	0	109.875	21	20	35	2	1	988	109.9	6.49	92.63	20	17	1.041	1.043	1.133	1.193	1.124	10840	11289.8	11305.1	12280.8	12937.3	12188.7	High	High	High	High	High	High
FALSE	High	Master Protein	P49138	MAP kinase-activated protein kinase 2 OS=Mus musculus OX=10090 GN=Mapkapk2 PE=1 SV=2	0	32.79	22	9	15	7	1	386	44	8.57	30.73	9	2	0.934	0.974	1.727	1.648	1.594	7643.2	7138.8	7446.1	13199.8	12596.2	12185.6	High	High	High	High	High	High
FALSE	High	Master Protein	Q3UKJ7	WD40 repeat-containing protein SMU1 OS=Mus musculus OX=10090 GN=Smu1 PE=2 SV=2	0	92.753	27	14	35	14	1	513	57.5	7.18	96.86	14	0	1.003	1.023	0.808	0.834	0.782	15572.9	15618.7	15938.7	12586.9	12980.1	12185.5	High	High	High	High	High	High
FALSE	High	Master Protein	P23492	Purine nucleoside phosphorylase OS=Mus musculus OX=10090 GN=Pnp PE=1 SV=2	0	98.954	44	10	33	10	1	289	32.3	6.16	121.53	10	0	1.052	1.065	1.284	1.395	1.282	9470	9962.5	10089.1	12157.4	13212.3	12143.7	High	High	High	High	High	High
FALSE	High	Master Protein	O35134	DNA-directed RNA polymerase I subunit RPA1 OS=Mus musculus OX=10090 GN=Polr1a PE=1 SV=2	0	138.715	21	27	37	26	1	1717	194	6.93	103.98	27	1	0.761	0.836	1.081	1.138	1.096	11073.5	8424.3	9260.4	11972.8	12600.8	12135.5	High	High	High	High	High	High
FALSE	High	Master Protein	P70404	Isocitrate dehydrogenase [NAD] subunit gamma 1, mitochondrial OS=Mus musculus OX=10090 GN=Idh3g PE=1 SV=1	0	88.956	44	12	30	11	1	393	42.8	9.01	107.15	12	0	0.865	0.876	1.018	1.145	1.107	10945.8	9469.6	9587	11144.8	12534.4	12116.4	High	High	High	High	High	High
FALSE	High	Master Protein	Q9DBR7	Protein phosphatase 1 regulatory subunit 12A OS=Mus musculus OX=10090 GN=Ppp1r12a PE=1 SV=2	0	154.885	28	24	46	24	1	1029	114.9	5.49	128.5	24	0	0.939	0.966	0.647	0.633	0.642	18832.7	17682	18200.6	12188.4	11922.1	12098.9	High	High	High	High	High	High
FALSE	High	Master Protein	D3YTQ3	Heterogeneous nuclear ribonucleoprotein D-like OS=Mus musculus OX=10090 GN=Hnrnpdl PE=1 SV=1	0	111.088	31	14	54	13	1	420	46.2	9.57	157.7	14	0	0.942	1.011	0.519	0.582	0.623	19366.3	18251.6	19584.8	10042.4	11267.3	12059.8	High	High	High	High	High	High
FALSE	High	Master Protein	Q62383	Transcription elongation factor SPT6 OS=Mus musculus OX=10090 GN=Supt6h PE=1 SV=2	0	221.788	29	35	60	35	1	1726	199	4.93	182.79	35	0	0.865	0.921	0.993	0.998	0.989	12162.6	10520.5	11200.5	12082.9	12132.4	12032.9	High	High	High	High	High	High
FALSE	High	Master Protein	Q9JK81	UPF0160 protein MYG1, mitochondrial OS=Mus musculus OX=10090 GN=Myg1 PE=1 SV=1	0	110.364	45	13	33	13	1	380	42.7	7.02	110.07	13	0	1.047	0.941	0.832	0.792	0.804	14957.2	15659.5	14070.4	12438.7	11842.4	12022.7	High	High	High	High	High	High
FALSE	High	Master Protein	P62267	40S ribosomal protein S23 OS=Mus musculus OX=10090 GN=Rps23 PE=1 SV=3	0	84.674	53	8	69	8	1	143	15.8	10.49	227.73	8	0	0.937	0.939	1.075	1.115	1.093	10995.5	10297.9	10323	11816.2	12257	12021.9	High	High	High	High	High	High
FALSE	High	Master Protein	Q9CQ60	6-phosphogluconolactonase OS=Mus musculus OX=10090 GN=Pgls PE=1 SV=1	0	128.671	77	12	45	12	1	257	27.2	5.85	159.98	12	0	1.033	1.026	1.125	0.944	1.133	10600.3	10948.1	10872.2	11926.7	10011.7	12011.1	High	High	High	High	High	High
FALSE	High	Master Protein	Q8K0C9	GDP-mannose 4,6 dehydratase OS=Mus musculus OX=10090 GN=Gmds PE=1 SV=1	0	89.991	45	14	24	14	1	372	42	7.03	72.64	14	0	1.003	1.019	2.1	2.07	1.949	6155.8	6173.1	6274.8	12927.4	12745.2	11999.4	High	High	High	High	High	High
FALSE	High	Master Protein	Q8C7V3	U3 small nucleolar RNA-associated protein 15 homolog OS=Mus musculus OX=10090 GN=Utp15 PE=1 SV=1	0	111.643	38	17	39	17	1	528	59.3	8.79	122.16	17	0	0.95	0.961	0.908	0.93	0.855	14027.9	13321.4	13483.7	12738.2	13050.7	11993.2	High	High	High	High	High	High
FALSE	High	Master Protein	O54941	SWI/SNF-related matrix-associated actin-dependent regulator of chromatin subfamily E member 1 OS=Mus musculus OX=10090 GN=Smarce1 PE=1 SV=1	0	120.499	38	16	42	15	1	411	46.6	4.88	123.1	16	0	0.973	1.062	0.821	0.865	0.965	12423.9	12088.4	13194.8	10195.6	10740.6	11992	High	High	High	High	High	High
FALSE	High	Master Protein	P09671	Superoxide dismutase [Mn], mitochondrial OS=Mus musculus OX=10090 GN=Sod2 PE=1 SV=3	0	65.825	59	9	28	9	1	222	24.6	8.62	73.2	9	0	0.974	0.978	1.143	1.172	1.154	10388.6	10116.5	10159.3	11874.3	12178.5	11986.6	High	High	High	High	High	High
FALSE	High	Master Protein	G3XA48	Isopentenyl-diphosphate Delta-isomerase 1 OS=Mus musculus OX=10090 GN=Idi1 PE=1 SV=1	0	85.771	43	8	33	8	1	283	32.5	7.02	109.75	8	0	0.88	0.884	0.761	0.697	0.805	14873	13085.8	13151.2	11317.7	10371.8	11979.3	High	High	High	High	High	High
FALSE	High	Master Protein	A0A0G2JGQ4	NEDD8 ultimate buster 1 OS=Mus musculus OX=10090 GN=Nub1 PE=1 SV=1	0	118.393	37	19	36	19	1	638	73.1	6.47	111.76	19	0	0.912	0.922	0.988	0.968	0.916	13076.2	11926.5	12059.7	12918.5	12656.8	11978	High	High	High	High	High	High
FALSE	High	Master Protein	Q9D6J6	NADH dehydrogenase [ubiquinone] flavoprotein 2, mitochondrial OS=Mus musculus OX=10090 GN=Ndufv2 PE=1 SV=2	0	65.157	43	8	25	8	1	248	27.3	7.4	85.47	8	0	0.623	0.676	1.047	1.069	1.19	10065.8	6268.8	6807.3	10540	10764.6	11973.5	High	High	High	High	High	High
FALSE	High	Master Protein	Q6P9P6	Kinesin-like protein KIF11 OS=Mus musculus OX=10090 GN=Kif11 PE=1 SV=1	0	207.126	36	30	53	30	1	1052	118	6	162.15	30	0	0.954	1.023	0.792	0.675	0.654	18294	17446.2	18720	14486.3	12347.2	11960.7	High	High	High	High	High	High
FALSE	High	Master Protein	Q9D8L3	Signal sequence receptor, delta OS=Mus musculus OX=10090 GN=Ssr4 PE=1 SV=1	0	57.697	40	6	34	6	1	173	19	5.78	109.14	6	0	1.025	1.062	1.212	1.307	1.253	9546.8	9785.1	10142.6	11573.3	12481.2	11958.6	High	High	High	High	High	High
FALSE	High	Master Protein	O89017	Legumain OS=Mus musculus OX=10090 GN=Lgmn PE=1 SV=1	0	37.148	14	5	20	5	1	435	49.3	6.39	60.05	5	0	1.096	1.087	1.721	1.55	1.979	6042.4	6623.5	6569.1	10401.6	9363.7	11956.9	High	High	High	High	High	High
FALSE	High	Master Protein	Q9EP89	Serine beta-lactamase-like protein LACTB, mitochondrial OS=Mus musculus OX=10090 GN=Lactb PE=1 SV=1	0	75.212	25	12	20	12	1	551	60.7	8.9	60.41	12	0	0.981	1.046	2.391	2.859	2.662	4491.6	4404.1	4698.7	10739.3	12843.5	11956.1	High	High	High	High	High	High
FALSE	High	Master Protein	Q9DBH5	Vesicular integral-membrane protein VIP36 OS=Mus musculus OX=10090 GN=Lman2 PE=1 SV=2	0	96.699	40	11	34	11	1	358	40.4	6.95	112.77	11	0	0.986	0.996	0.941	0.92	0.916	13050	12864.5	13000.7	12279.1	12007.3	11954.5	High	High	High	High	High	High
FALSE	High	Master Protein	Q61334	B-cell receptor-associated protein 29 OS=Mus musculus OX=10090 GN=Bcap29 PE=1 SV=1	0	26.612	23	6	16	6	1	240	27.9	9.72	34.86	6	0	1.002	1.044	2.018	2.141	2.098	5692.2	5704.2	5940.7	11484.6	12186.4	11943.5	High	High	High	High	High	High
FALSE	High	Master Protein	Q8R146	Acylamino-acid-releasing enzyme OS=Mus musculus OX=10090 GN=Apeh PE=1 SV=3	0	118.211	27	15	32	10	1	732	81.5	5.59	100.37	15	5	1.048	1.021	1.176	1.214	1.177	10147	10634.9	10358.3	11928	12317.1	11941.7	High	High	High	High	High	High
FALSE	High	Master Protein	Q924B0	Inositol-1-monophosphatase OS=Mus musculus OX=10090 GN=Impa1 PE=1 SV=1	0	82.059	44	11	35	11	1	277	30.4	5.19	102.2	11	0	1.094	1.079	1.142	1.043	1.072	11126.1	12168.9	12004.4	12705.9	11609.7	11924.1	High	High	High	High	High	High
FALSE	High	Master Protein	Q5SSW2	Proteasome activator complex subunit 4 OS=Mus musculus OX=10090 GN=Psme4 PE=1 SV=1	0	130.602	17	25	39	25	1	1843	211.1	7.01	99.36	25	0	0.977	0.956	0.869	0.864	0.846	14079.9	13751.1	13462.5	12241.5	12161.2	11918.1	High	High	High	High	High	High
FALSE	High	Master Protein	Q8BSY0	Aspartyl/asparaginyl beta-hydroxylase OS=Mus musculus OX=10090 GN=Asph PE=1 SV=1	0	132.888	26	17	39	17	1	741	83	5.08	133.03	17	0	1.095	1.057	1.505	1.315	1.319	9007.5	9860.1	9520.5	13555.9	11845.8	11878.4	High	High	High	High	High	High
FALSE	High	Master Protein	A2A9M4	Dedicator of cytokinesis protein 7 OS=Mus musculus OX=10090 GN=Dock7 PE=1 SV=2	0	169.249	22	31	49	28	1	2130	241.3	6.76	134.47	31	3	1.051	1.01	0.938	1.037	0.918	12935.3	13590	13067.6	12138.7	13415.4	11875	High	High	High	High	High	High
FALSE	High	Master Protein	O08547	Vesicle-trafficking protein SEC22b OS=Mus musculus OX=10090 GN=Sec22b PE=1 SV=3	0	93.165	50	10	35	10	1	215	24.7	8.51	112.53	10	0	1.103	1.146	1.05	1.134	1.061	11187.6	12344.9	12819.3	11746.9	12683.9	11865.4	High	High	High	High	High	High
FALSE	High	Master Protein	Q99LJ0	CTTNBP2 N-terminal-like protein OS=Mus musculus OX=10090 GN=Cttnbp2nl PE=1 SV=1	0	84.143	31	17	27	17	1	638	69.8	7.71	71.02	17	0	0.968	1.038	0.986	1.059	1.107	10714.7	10368	11124.4	10561.5	11350.1	11861.8	High	High	High	High	High	High
FALSE	High	Master Protein	Q99JX7	Nuclear RNA export factor 1 OS=Mus musculus OX=10090 GN=Nxf1 PE=1 SV=3	0	176.268	45	20	47	20	1	618	70.3	8.73	146.64	20	0	1.046	1.054	0.931	0.913	0.905	13092.1	13695.7	13792.6	12183.5	11950.7	11852.7	High	High	High	High	High	High
FALSE	High	Master Protein	A2APB8	Targeting protein for Xklp2 OS=Mus musculus OX=10090 GN=Tpx2 PE=1 SV=1	0	127.904	29	20	39	20	1	745	85.8	9.38	113.81	20	0	1.328	1.364	1.269	1.01	1.018	11639.3	15459.1	15880.1	14765.1	11754.9	11851.1	High	High	High	High	High	High
FALSE	High	Master Protein	P47941	Crk-like protein OS=Mus musculus OX=10090 GN=Crkl PE=1 SV=2	0	103.263	52	12	41	12	1	303	33.8	6.74	131.76	12	0	1.057	1.076	0.917	0.903	0.963	12302.7	13009.2	13240.9	11280.8	11113.5	11851	High	High	High	High	High	High
FALSE	High	Master Protein	P56812	Programmed cell death protein 5 OS=Mus musculus OX=10090 GN=Pdcd5 PE=1 SV=3	0	42.053	45	6	31	6	1	126	14.3	5.68	92.21	6	0	0.972	1.108	0.75	0.705	0.843	14053.6	13666.1	15566	10543.4	9912.4	11850.7	High	High	High	High	High	High
FALSE	High	Master Protein	P82343	N-acylglucosamine 2-epimerase OS=Mus musculus OX=10090 GN=Renbp PE=1 SV=3	0	89.238	29	11	32	11	1	430	49.7	6.06	109.74	11	0	1.096	1.103	1.424	1.349	1.349	8758.2	9598.8	9658.4	12473	11810.9	11814	High	High	High	High	High	High
FALSE	High	Master Protein	Q6PGL7	WASH complex subunit 2 OS=Mus musculus OX=10090 GN=Washc2 PE=1 SV=1	0	253.453	38	30	49	30	1	1334	145.2	4.77	180.92	30	0	1.038	1.033	1.164	1.219	1.262	9328.6	9687.3	9635.1	10860.1	11367.5	11770.2	High	High	High	High	High	High
FALSE	High	Master Protein	E9PUQ5	Golgin subfamily A member 2 OS=Mus musculus OX=10090 GN=Golga2 PE=1 SV=1	0	119.537	29	21	30	21	1	1026	116.2	5.05	94.15	21	0	0.878	0.931	1.164	1.242	1.263	9296.4	8161.7	8652.8	10816.7	11548.7	11740.6	High	High	High	High	High	High
FALSE	High	Master Protein	Q8JZN5	Acyl-CoA dehydrogenase family member 9, mitochondrial OS=Mus musculus OX=10090 GN=Acad9 PE=1 SV=2	0	113.264	36	19	38	19	1	625	68.7	7.46	101.81	19	0	0.897	0.888	1.009	1.051	0.982	11953.1	10726.4	10617.3	12065	12564.4	11739.3	High	High	High	High	High	High
FALSE	High	Master Protein	Q8BH80	Vesicle-associated membrane protein, associated protein B and C OS=Mus musculus OX=10090 GN=Vapb PE=1 SV=1	0	74.251	51	13	37	12	1	243	26.9	7.78	97.08	13	0	1.027	1.067	1.301	1.361	1.317	8909.9	9149.2	9502.6	11589.6	12123	11735	High	High	High	High	High	High
FALSE	High	Master Protein	P97355	Spermine synthase OS=Mus musculus OX=10090 GN=Sms PE=1 SV=1	0	147.522	55	15	37	15	1	366	41.3	5.06	121.88	15	0	1.021	1.051	1.069	1.018	1.063	11017.1	11245.8	11583.6	11780.9	11217.5	11716.4	High	High	High	High	High	High
FALSE	High	Master Protein	A0A0R4J0U2	Serine/threonine-protein phosphatase 4 regulatory subunit 2 OS=Mus musculus OX=10090 GN=Ppp4r2 PE=1 SV=1	0	100.016	40	13	31	1	1	417	46.4	4.56	96.77	13	12	0.891	0.976	1.134	1.179	1.238	9450.7	8424.2	9222.3	10721.4	11140.4	11698	High	High	High	High	High	High
FALSE	High	Master Protein	P70441	Na(+)/H(+) exchange regulatory cofactor NHE-RF1 OS=Mus musculus OX=10090 GN=Slc9a3r1 PE=1 SV=3	0	98.071	43	13	30	13	1	355	38.6	5.9	81.47	13	0	1.053	1.075	1.074	1.063	1.163	10027	10561.5	10781.9	10773.5	10660.5	11665	High	High	High	High	High	High
FALSE	High	Master Protein	Q6PGC1	ATP-dependent RNA helicase DHX29 OS=Mus musculus OX=10090 GN=Dhx29 PE=1 SV=1	0	176.693	26	28	47	27	1	1365	153.9	7.94	129.1	28	1	0.982	0.964	0.696	0.785	0.724	16117.2	15830	15542	11212.4	12646.4	11664.6	High	High	High	High	High	High
FALSE	High	Master Protein	P62715	Serine/threonine-protein phosphatase 2A catalytic subunit beta isoform OS=Mus musculus OX=10090 GN=Ppp2cb PE=1 SV=1	0	168.461	57	12	48	2	1	309	35.6	5.43	189.66	12	13	0.993	0.963	0.964	0.969	0.979	11906.3	11824.6	11460.1	11472.9	11534.5	11654.8	High	High	High	High	High	High
FALSE	High	Master Protein	Q9Z315	U4/U6.U5 tri-snRNP-associated protein 1 OS=Mus musculus OX=10090 GN=Sart1 PE=1 SV=1	0	162.36	32	20	43	18	1	806	90.8	5.82	135.14	20	1	1.033	0.99	1.097	1.015	1.046	11136.7	11505.2	11026.8	12222.4	11300	11648.1	High	High	High	High	High	High
FALSE	High	Master Protein	P70290	55 kDa erythrocyte membrane protein OS=Mus musculus OX=10090 GN=Mpp1 PE=1 SV=1	0	85.648	42	14	25	14	1	466	52.2	7.2	73.14	14	0	0.968	1.013	2.528	2.369	2.585	4505.2	4359.2	4565.1	11387.4	10671.4	11647.1	High	High	High	High	High	High
FALSE	High	Master Protein	Q8CHP8	Glycerol-3-phosphate phosphatase OS=Mus musculus OX=10090 GN=Pgp PE=1 SV=1	0	109.423	49	13	38	13	1	321	34.5	5.35	114.52	13	0	1.112	1.086	1.096	1.249	1.181	9861	10969.9	10706.8	10807.9	12314.9	11645.1	High	High	High	High	High	High
FALSE	High	Master Protein	O88967	ATP-dependent zinc metalloprotease YME1L1 OS=Mus musculus OX=10090 GN=Yme1l1 PE=1 SV=1	0	138.002	34	19	37	19	1	715	80	8.97	120.91	19	0	0.759	0.643	0.823	0.881	0.82	14162.7	10744.9	9112.2	11652.2	12472.4	11615.6	High	High	High	High	High	High
FALSE	High	Master Protein	P29595	NEDD8 OS=Mus musculus OX=10090 GN=Nedd8 PE=1 SV=2	0	18.98	36	4	21	4	1	81	9	7.25	48.07	4	0	0.95	1.001	1.466	1.6	1.485	7813.4	7422.7	7823	11451.6	12498.4	11600.8	High	High	High	High	High	High
FALSE	High	Master Protein	P15532	Nucleoside diphosphate kinase A OS=Mus musculus OX=10090 GN=Nme1 PE=1 SV=1	0	98.657	64	9	127	3	1	152	17.2	7.37	360.13	9	0	1.227	1.141	0.967	1.017	1.116	10379	12740.2	11841.5	10036.8	10555.1	11586	High	High	High	High	High	High
FALSE	High	Master Protein	Q80VD1	Protein FAM98B OS=Mus musculus OX=10090 GN=Fam98b PE=1 SV=1	0	123.028	43	13	37	11	1	429	45.3	8.5	123.99	13	2	1.01	0.885	0.828	0.82	0.856	13533.8	13673.7	11971.2	11205.7	11092.3	11578.8	High	High	High	High	High	High
FALSE	High	Master Protein	P97450	ATP synthase-coupling factor 6, mitochondrial OS=Mus musculus OX=10090 GN=Atp5pf PE=1 SV=1	0	72.63	58	9	27	9	1	108	12.5	9.36	79.93	9	0	1.021	1.079	1.079	0.869	1.034	11193.4	11428.3	12081.5	12079.6	9723.2	11573.2	High	High	High	High	High	High
FALSE	High	Master Protein	P32020	Non-specific lipid-transfer protein OS=Mus musculus OX=10090 GN=Scp2 PE=1 SV=3	0	93.876	27	11	26	11	1	547	59.1	7.44	91.23	11	0	1.047	1.044	1.632	1.562	1.633	7085.1	7420.1	7397	11564.4	11065.4	11573.1	High	High	High	High	High	High
FALSE	High	Master Protein	Q6P5B5	Fragile X mental retardation syndrome-related protein 2 OS=Mus musculus OX=10090 GN=Fxr2 PE=1 SV=1	0	171.346	48	26	54	21	1	674	74.2	6.23	174.97	26	1	0.979	0.991	0.933	0.92	0.919	12588.7	12319.6	12477.1	11746.4	11577.6	11563.2	High	High	High	High	High	High
FALSE	High	Master Protein	P21956	Lactadherin OS=Mus musculus OX=10090 GN=Mfge8 PE=1 SV=3	0	107.847	29	11	39	11	1	463	51.2	6.52	123.95	11	0	0.83	0.904	2.547	1.908	1.746	6591.6	5471.5	5958.9	16791.1	12578.6	11511.1	High	High	High	High	High	High
FALSE	High	Master Protein	Q8BH95	Enoyl-CoA hydratase, mitochondrial OS=Mus musculus OX=10090 GN=Echs1 PE=1 SV=1	0	45.519	31	9	20	9	1	290	31.5	8.48	49.17	9	0	0.847	0.823	0.821	0.963	0.934	12326.6	10434.8	10144	10124	11868.5	11510.8	High	High	High	High	High	High
FALSE	High	Master Protein	Q8K297	Procollagen galactosyltransferase 1 OS=Mus musculus OX=10090 GN=Colgalt1 PE=1 SV=2	0	126.689	32	18	41	18	1	617	71	7.28	129.45	18	0	1.057	0.991	0.917	0.933	0.86	13377.2	14143.3	13260.1	12262	12485.1	11507.4	High	High	High	High	High	High
FALSE	High	Master Protein	Q8K1M3	Protein kinase, cAMP dependent regulatory, type II alpha OS=Mus musculus OX=10090 GN=Prkar2a PE=1 SV=1	0	63.857	30	10	23	9	1	402	45.6	4.93	73.6	10	0	1.005	1.026	1.747	1.775	1.885	6100.4	6133	6259.2	10655.7	10828.9	11499.2	High	High	High	High	High	High
FALSE	High	Master Protein	Q9Z2M7	Phosphomannomutase 2 OS=Mus musculus OX=10090 GN=Pmm2 PE=1 SV=1	0	78.288	40	11	30	10	1	242	27.6	6.42	77.32	11	1	1.02	1	0.997	1.012	1.093	10515.4	10728.8	10513.2	10482.9	10642	11492.8	High	High	High	High	High	High
FALSE	High	Master Protein	P61971	Nuclear transport factor 2 OS=Mus musculus OX=10090 GN=Nutf2 PE=1 SV=1	0	85.64	74	6	57	5	1	127	14.5	5.38	161.35	6	1	1.144	1.116	0.64	0.625	0.68	16901.3	19341.4	18857.5	10820.7	10571.3	11488.6	High	High	High	High	High	High
FALSE	High	Master Protein	Q3ULJ0	Glycerol-3-phosphate dehydrogenase 1-like protein OS=Mus musculus OX=10090 GN=Gpd1l PE=1 SV=2	0	36.924	25	9	16	8	1	351	38.2	6.77	39.87	9	1	1.094	1.052	1.747	1.85	1.863	6160.2	6740.4	6483.5	10759.5	11399.1	11474.8	High	High	High	High	High	High
FALSE	High	Master Protein	Q9D7N9	Adipocyte plasma membrane-associated protein OS=Mus musculus OX=10090 GN=Apmap PE=1 SV=1	0	120.192	47	13	38	13	1	415	46.4	6.32	124.44	13	0	1.115	1.107	1.365	1.295	1.268	9047.8	10087.1	10012	12348.6	11719.9	11472.3	High	High	High	High	High	High
FALSE	High	Master Protein	Q6A0A9	Constitutive coactivator of PPAR-gamma-like protein 1 OS=Mus musculus OX=10090 GN=FAM120A PE=1 SV=2	0	103.062	19	17	32	15	1	1112	121.6	8.92	109.39	17	2	1.044	0.97	1.289	1.291	1.18	9708.1	10137.9	9415.7	12517	12531.8	11457.1	High	High	High	High	High	High
FALSE	High	Master Protein	Q9D1E6	Tubulin-folding cofactor B OS=Mus musculus OX=10090 GN=Tbcb PE=1 SV=2	0	64.397	44	11	37	11	1	244	27.4	5.24	95.2	11	0	0.974	0.958	0.826	0.765	0.823	13898.3	13534.2	13313.7	11481.6	10634.4	11441.4	High	High	High	High	High	High
FALSE	High	Master Protein	G3X8T2	RIKEN cDNA 5830416A07, isoform CRA_c OS=Mus musculus OX=10090 GN=Zc3h18 PE=1 SV=1	0	97.315	21	16	35	16	1	972	108.2	8	114.12	16	0	0.98	0.975	0.916	0.929	0.954	11990.7	11745.6	11685.2	10984.7	11134.6	11434.8	High	High	High	High	High	High
FALSE	High	Master Protein	Q8CJF7	Protein ELYS OS=Mus musculus OX=10090 GN=Ahctf1 PE=1 SV=1	0	202.983	18	30	43	30	1	2243	247.5	6.55	126.5	30	0	0.962	0.969	0.92	0.934	0.937	12194.1	11727.4	11818.4	11214.4	11392.1	11421.4	High	High	High	High	High	High
FALSE	High	Master Protein	Q6P8I4	PEST proteolytic signal-containing nuclear protein OS=Mus musculus OX=10090 GN=Pcnp PE=1 SV=1	0	63.267	52	8	23	8	1	178	19	7.49	72.73	8	0	0.966	1.031	0.91	0.967	1.013	11250.7	10869	11596.5	10240	10877.2	11398.2	High	High	High	High	High	High
FALSE	High	Master Protein	G5E8V9	ADP-ribosylation factor-interacting protein 1 OS=Mus musculus OX=10090 GN=Arfip1 PE=1 SV=1	0	97.049	44	13	33	2	1	373	41.5	6.76	82.53	13	10	0.96	0.975	1.187	1.264	1.136	10024.2	9627.1	9777.4	11897.2	12669.5	11383.2	High	High	High	High	High	High
FALSE	High	Master Protein	B1AUN2	Eukaryotic translation initiation factor 2B, subunit 3 OS=Mus musculus OX=10090 GN=Eif2b3 PE=1 SV=1	0	115.26	44	17	33	17	1	452	50.5	6.74	84.41	17	0	1.053	1.024	1.106	1.112	1.105	10287.7	10833.8	10531.9	11376.9	11437.7	11370.8	High	High	High	High	High	High
FALSE	High	Master Protein	Q9QXB9	Developmentally-regulated GTP-binding protein 2 OS=Mus musculus OX=10090 GN=Drg2 PE=1 SV=1	0	110.001	53	15	39	14	1	364	40.7	8.88	115.97	15	0	0.975	0.939	0.81	0.829	0.771	14708.1	14333	13813.4	11919.8	12199.8	11340.9	High	High	High	High	High	High
FALSE	High	Master Protein	Q9Z2L7	Cytokine receptor-like factor 3 OS=Mus musculus OX=10090 GN=Crlf3 PE=1 SV=1	0	98.737	42	12	28	12	1	442	49.5	5.03	94.14	12	0	1.043	1.109	1.589	1.406	1.657	6842.1	7133.2	7585.9	10874.7	9616.6	11334.2	High	High	High	High	High	High
FALSE	High	Master Protein	Q9D4H8	Cullin-2 OS=Mus musculus OX=10090 GN=Cul2 PE=1 SV=2	0	105.447	34	23	33	23	1	745	86.8	7.01	89.32	23	0	1.038	0.988	0.856	0.911	0.828	13684.5	14202.2	13518.8	11715.5	12470.4	11334.1	High	High	High	High	High	High
FALSE	High	Master Protein	Q9D880	Mitochondrial import inner membrane translocase subunit TIM50 OS=Mus musculus OX=10090 GN=Timm50 PE=1 SV=1	0	88.863	41	11	28	11	1	353	39.8	8.13	88.74	11	0	0.89	0.913	0.976	0.932	1.008	11240.6	10009	10263.7	10974.6	10481.2	11333.6	High	High	High	High	High	High
FALSE	High	Master Protein	Q9EP69	Phosphatidylinositide phosphatase SAC1 OS=Mus musculus OX=10090 GN=Sacm1l PE=1 SV=1	0	98.307	33	17	29	17	1	587	66.9	7.3	82.08	17	0	1.15	1.104	1.283	1.24	1.193	9494.1	10913.6	10477.1	12180.9	11775.8	11328.3	High	High	High	High	High	High
FALSE	High	Master Protein	Q8R2K3	Single-stranded DNA binding protein 1 OS=Mus musculus OX=10090 GN=Ssbp1 PE=1 SV=1	0	63.214	43	6	25	6	1	148	17.1	9.79	66.66	6	0	0.915	0.908	1.058	1.077	1.065	10633.7	9726.6	9650.5	11248.2	11450.9	11322.3	High	High	High	High	High	High
FALSE	High	Master Protein	Q8C163	Nuclease EXOG, mitochondrial OS=Mus musculus OX=10090 GN=Exog PE=1 SV=1	0	44.411	23	6	25	4	1	368	41.4	8.12	43.87	6	1	1.043	0.995	1.308	1.607	1.415	7994.6	8339.9	7957.6	10453.4	12850.8	11309.7	High	High	High	High	High	High
FALSE	High	Master Protein	Q9ES28-2	Isoform A of Rho guanine nucleotide exchange factor 7 OS=Mus musculus OX=10090 GN=Arhgef7	0	115.058	22	14	32	13	1	803	90.3	7.28	106.24	14	1	1.061	1.02	1.375	1.211	1.251	9028	9577.2	9207.2	12414.6	10931.2	11296.2	High	High	High	High	High	High
FALSE	High	Master Protein	Q8BH24	Transmembrane 9 superfamily member 4 OS=Mus musculus OX=10090 GN=Tm9sf4 PE=1 SV=1	0	62.204	23	12	24	12	1	643	74.6	7.23	64.44	12	0	0.981	0.959	1.131	1.075	1.006	11212	10997.1	10749.7	12684.3	12048.6	11282.6	High	High	High	High	High	High
FALSE	High	Master Protein	E9Q3L4	Interferon-activated gene 207 OS=Mus musculus OX=10090 GN=Ifi207 PE=1 SV=2	0	85.922	15	14	23	10	1	978	104.4	9.35	60.35	14	3	1.007	1.087	3	2.403	2.307	4888.4	4922.4	5314.1	14663.7	11746.3	11279.5	High	High	High	High	High	High
FALSE	High	Master Protein	Q61263	Sterol O-acyltransferase 1 OS=Mus musculus OX=10090 GN=Soat1 PE=1 SV=2	0	92.016	18	10	28	10	1	540	63.8	9.01	87.9	10	0	1.106	1.094	2.598	2.582	2.399	4700.8	5199.7	5141.2	12214	12138.6	11278.3	High	High	High	High	High	High
FALSE	High	Master Protein	Q91W39	Nuclear receptor coactivator 5 OS=Mus musculus OX=10090 GN=Ncoa5 PE=1 SV=1	0	73.557	25	13	27	3	1	579	65.3	9.82	68.83	13	9	0.941	0.889	0.934	0.931	0.887	12693.8	11946.5	11286.9	11856.8	11818.1	11256.7	High	High	High	High	High	High
FALSE	High	Master Protein	Q61687	Transcriptional regulator ATRX OS=Mus musculus OX=10090 GN=Atrx PE=1 SV=3	0	108.203	9	21	32	21	1	2476	278.4	6.68	85.56	21	0	0.888	0.963	1.178	1.266	1.166	9637.2	8559.6	9277.8	11353.1	12200.8	11232.4	High	High	High	High	High	High
FALSE	High	Master Protein	Q8K4B0	Metastasis-associated protein MTA1 OS=Mus musculus OX=10090 GN=Mta1 PE=1 SV=1	0	121.464	38	24	41	17	1	715	80.7	9.29	104.8	24	2	0.957	0.921	0.896	0.907	0.898	12513.3	11972	11528.5	11208.3	11344.2	11232.3	High	High	High	High	High	High
FALSE	High	Master Protein	Q99N69	Leupaxin OS=Mus musculus OX=10090 GN=Lpxn PE=1 SV=2	0	89.651	42	11	22	11	1	386	43.5	6.43	57.54	11	0	1.018	1.079	3.653	3.078	3.418	3286.1	3346.3	3544.3	12004.5	10113.7	11232.3	High	High	High	High	High	High
FALSE	High	Master Protein	P01942	Hemoglobin subunit alpha OS=Mus musculus OX=10090 GN=Hba PE=1 SV=2	0	17.078	15	2	38	2	1	142	15.1	8.22	93.24	2	0	1.006	1.052	1.185	0.871	1.016	11057.3	11125.4	11628.6	13099.1	9625.4	11230	High	High	High	High	High	High
FALSE	High	Master Protein	E9PWG6	Non-SMC condensin I complex, subunit G OS=Mus musculus OX=10090 GN=Ncapg PE=1 SV=1	0	167.08	26	20	49	20	1	1004	112.8	5.55	162.2	20	0	0.99	0.999	0.794	0.8	0.743	15096.1	14950.8	15087.6	11985.8	12070.2	11222.9	High	High	High	High	High	High
FALSE	High	Master Protein	A0A3B2WCL5	RAN binding protein 3, isoform CRA_i OS=Mus musculus OX=10090 GN=Ranbp3 PE=1 SV=1	0	106.626	33	14	33	14	1	558	59.3	4.94	109.62	14	0	1.013	1.044	0.996	1.03	1.029	10885.2	11023.7	11366.6	10839.9	11215.7	11206.1	High	High	High	High	High	High
FALSE	High	Master Protein	P40336-2	Isoform 2 of Vacuolar protein sorting-associated protein 26A OS=Mus musculus OX=10090 GN=Vps26a	0	112.444	38	11	36	10	1	359	41.5	6.96	117.25	11	1	0.983	0.987	1.206	1.269	1.139	9838.1	9667.7	9714.2	11864.1	12484.7	11206	High	High	High	High	High	High
FALSE	High	Master Protein	O35593	26S proteasome non-ATPase regulatory subunit 14 OS=Mus musculus OX=10090 GN=Psmd14 PE=1 SV=2	0	114.517	40	8	35	8	1	310	34.6	6.52	124.55	8	0	1.043	1.057	0.96	1.07	0.998	11228.4	11709.8	11865.5	10782.6	12011	11200.8	High	High	High	High	High	High
FALSE	High	Master Protein	Q9ERE7	LRP chaperone MESD OS=Mus musculus OX=10090 GN=Mesd PE=1 SV=1	0	51.321	43	9	28	9	1	224	25.2	6.34	79.83	9	0	1.097	1.048	0.88	0.856	0.843	13286.6	14577.5	13927.6	11696.5	11372.3	11196.5	High	High	High	High	High	High
FALSE	High	Master Protein	Q9JHF5	V-type proton ATPase subunit a OS=Mus musculus OX=10090 GN=Tcirg1 PE=1 SV=1	0	109.213	25	14	33	14	1	834	93.4	6.38	113.49	14	0	0.998	1.042	2.209	2.221	2.002	5580.6	5567.5	5817.1	12329.3	12394.1	11173.8	High	High	High	High	High	High
FALSE	High	Master Protein	Q63850	Nuclear pore glycoprotein p62 OS=Mus musculus OX=10090 GN=Nup62 PE=1 SV=2	0	118.352	25	11	29	11	1	526	53.2	5.31	110.34	11	0	1.042	1.151	0.959	0.889	1.101	10136.3	10560.9	11670.5	9725.3	9013.9	11159.5	High	High	High	High	High	High
FALSE	High	Master Protein	Q8R332	Nucleoporin p58/p45 OS=Mus musculus OX=10090 GN=Nup58 PE=1 SV=1	0	41.614	12	7	24	7	1	587	59.4	9.29	62.58	7	0	0.928	1.081	1.137	0.984	1.253	8895	8257.5	9615.8	10116	8748.8	11146.4	High	High	High	High	High	High
FALSE	High	Master Protein	Q9CR41	Huntingtin-interacting protein K OS=Mus musculus OX=10090 GN=Hypk PE=1 SV=2	0	78.195	43	6	28	6	1	129	14.7	4.93	112.22	6	0	1.008	1.072	1.584	1.651	1.805	6175	6225.8	6617.8	9778.2	10195.2	11143.7	High	High	High	High	High	High
FALSE	High	Master Protein	Q99K01-4	Isoform 4 of Pyridoxal-dependent decarboxylase domain-containing protein 1 OS=Mus musculus OX=10090 GN=Pdxdc1	0	186.927	41	22	43	22	1	793	88	5.52	148.13	22	0	1.063	1.046	0.932	0.941	0.913	12205.9	12974.5	12773.5	11371.8	11491.4	11143.2	High	High	High	High	High	High
FALSE	High	Master Protein	Q60737	Casein kinase II subunit alpha OS=Mus musculus OX=10090 GN=Csnk2a1 PE=1 SV=2	0	132.75	48	13	54	13	1	391	45.1	7.74	183.84	13	0	1.027	1.024	0.924	0.938	0.928	12009.3	12331.7	12293.9	11097.2	11267.9	11139.5	High	High	High	High	High	High
FALSE	High	Master Protein	Q9R020	Zinc finger Ran-binding domain-containing protein 2 OS=Mus musculus OX=10090 GN=Zranb2 PE=1 SV=2	0	65.493	28	10	22	10	1	330	37.3	9.89	69.92	10	0	0.903	0.923	0.917	0.948	1.062	10478.5	9464.9	9669.2	9611.9	9930.9	11129	High	High	High	High	High	High
FALSE	High	Master Protein	E9Q481	Serine/threonine-protein phosphatase 4 regulatory subunit 3A OS=Mus musculus OX=10090 GN=Ppp4r3a PE=1 SV=1	0	135.89	23	15	36	8	1	833	95.3	4.94	109.65	15	6	0.956	0.915	1.29	1.26	1.2	9268.3	8862.9	8478.8	11959.1	11680.3	11125.5	High	High	High	High	High	High
FALSE	High	Master Protein	Q3TAQ9	WD repeat domain 36 OS=Mus musculus OX=10090 GN=Wdr36 PE=1 SV=1	0	137.681	24	17	40	17	1	899	99.7	7.11	120.59	17	0	1.009	0.982	1.01	1.093	0.976	11384.4	11490.6	11183.8	11494.3	12448	11115.9	High	High	High	High	High	High
FALSE	High	Master Protein	Q9QZ88-2	Isoform 2 of Vacuolar protein sorting-associated protein 29 OS=Mus musculus OX=10090 GN=Vps29	0	38.334	32	6	23	6	1	186	20.9	7.05	47.3	6	0	0.972	0.996	1.25	1.248	1.236	8983.8	8731.2	8948.3	11232.3	11212.5	11102.5	High	High	High	High	High	High
FALSE	High	Master Protein	P28740-2	Isoform 2 of Kinesin-like protein KIF2A OS=Mus musculus OX=10090 GN=Kif2a	0	108.289	30	17	35	16	1	659	74.8	6.46	98.2	17	0	0.98	0.935	0.891	0.847	0.834	13289.9	13022.1	12427.4	11840.9	11252	11088.2	High	High	High	High	High	High
FALSE	High	Master Protein	O54962	Barrier-to-autointegration factor OS=Mus musculus OX=10090 GN=Banf1 PE=1 SV=1	0	29.887	60	6	23	5	1	89	10.1	6.09	43.62	6	0	1.185	1.15	1.155	0.96	1.124	9861.7	11681.4	11336.7	11392.9	9472	11081.2	High	High	High	High	High	High
FALSE	High	Master Protein	P57784	U2 small nuclear ribonucleoprotein A' OS=Mus musculus OX=10090 GN=Snrpa1 PE=1 SV=2	0	131.023	48	8	39	8	1	255	28.3	8.62	147.79	8	0	0.959	1.03	0.97	1.005	1.117	9915.3	9511.7	10213.6	9619.5	9969.1	11072.6	High	High	High	High	High	High
FALSE	High	Master Protein	P00375	Dihydrofolate reductase OS=Mus musculus OX=10090 GN=Dhfr PE=1 SV=3	0	83.598	59	9	29	9	1	187	21.6	8.53	92.56	9	0	1.033	1.01	0.914	0.934	0.918	12029.6	12430.6	12149.5	10998.5	11237.2	11048	High	High	High	High	High	High
FALSE	High	Master Protein	A2AH25	Rho GTPase-activating protein 1 OS=Mus musculus OX=10090 GN=Arhgap1 PE=1 SV=1	0	89.184	31	11	29	11	1	479	54.4	5.87	93.55	11	0	1.092	1.073	1.636	1.663	1.6	6899.2	7531.6	7402.6	11288.2	11470.6	11037.1	High	High	High	High	High	High
FALSE	High	Master Protein	Q9WVA2	Mitochondrial import inner membrane translocase subunit Tim8 A OS=Mus musculus OX=10090 GN=Timm8a1 PE=1 SV=1	0	31.57	59	4	15	4	1	97	11	5.16	35.3	4	0	0.95	1.132	1.481	1.167	1.722	6403.2	6080.3	7251.4	9483.5	7474	11025.3	High	High	High	High	High	High	Acetyl [N-Term]
FALSE	High	Master Protein	Q8VHE0	Translocation protein SEC63 homolog OS=Mus musculus OX=10090 GN=Sec63 PE=1 SV=4	0	148.416	28	20	41	20	1	760	87.8	5.38	140.79	20	0	1.113	1.056	0.807	0.782	0.731	15071.3	16779.7	15915.2	12160.4	11783.5	11020.9	High	High	High	High	High	High
FALSE	High	Master Protein	Q8CD92	Tetratricopeptide repeat protein 27 OS=Mus musculus OX=10090 GN=Ttc27 PE=1 SV=2	0	112.094	24	17	34	17	1	847	96.4	5.77	100.44	17	0	0.971	0.971	0.888	0.951	0.867	12687.1	12317.9	12321.4	11261	12066.8	10999.5	High	High	High	High	High	High
FALSE	High	Master Protein	Q9Z1P6	NADH dehydrogenase [ubiquinone] 1 alpha subcomplex subunit 7 OS=Mus musculus OX=10090 GN=Ndufa7 PE=1 SV=3	0	46.932	72	9	19	8	1	113	12.6	10.17	51.2	9	0	0.711	0.738	1.094	1.128	1.204	9127.4	6490.6	6740.2	9988.2	10293.4	10985	High	High	High	High	High	High
FALSE	High	Master Protein	D3Z041	Long-chain-fatty-acid--CoA ligase 1 OS=Mus musculus OX=10090 GN=Acsl1 PE=1 SV=1	0	96.884	30	18	27	18	1	699	78	7.47	73.68	18	0	1.036	1.015	1.621	1.583	1.517	7231.5	7495.2	7337.9	11720.3	11446.8	10969	High	High	High	High	High	High
FALSE	High	Master Protein	Q6Y7W8	GRB10-interacting GYF protein 2 OS=Mus musculus OX=10090 GN=Gigyf2 PE=1 SV=2	0	128.652	19	22	39	21	1	1291	149.1	5.57	110.08	22	0	0.935	0.933	1.026	0.987	0.987	11105.9	10385.4	10365.1	11395.9	10961.5	10964	High	High	High	High	High	High
FALSE	High	Master Protein	O08599	Syntaxin-binding protein 1 OS=Mus musculus OX=10090 GN=Stxbp1 PE=1 SV=2	0	133.682	41	20	38	20	1	594	67.5	6.96	123.18	20	0	0.995	0.979	1.159	1.103	1.04	10544.3	10488.1	10319.3	12220.6	11633.9	10962.5	High	High	High	High	High	High
FALSE	High	Master Protein	Q80TY0	Formin-binding protein 1 OS=Mus musculus OX=10090 GN=Fnbp1 PE=1 SV=2	0	103.585	30	14	28	14	1	616	71.3	5.67	87.98	14	0	0.915	0.925	2.103	2.017	2.052	5337.3	4881.8	4935	11224.8	10767.7	10953.9	High	High	High	High	High	High
FALSE	High	Master Protein	Q9JI11	Serine/threonine-protein kinase 4 OS=Mus musculus OX=10090 GN=Stk4 PE=1 SV=1	0	100.953	30	14	35	9	1	487	55.5	5.19	97.86	14	5	0.991	0.98	1.307	1.29	1.25	8751.6	8675.1	8575.1	11440.4	11286.8	10939.7	High	High	High	High	High	High
FALSE	High	Master Protein	P97379	Ras GTPase-activating protein-binding protein 2 OS=Mus musculus OX=10090 GN=G3bp2 PE=1 SV=2	0	67.604	24	11	29	10	1	482	54.1	5.62	87.29	11	0	0.796	0.838	1.194	1.162	1.233	8867.2	7058.5	7430.5	10587.1	10307.9	10931.2	High	High	High	High	High	High
FALSE	High	Master Protein	Q9DCA5	Ribosome biogenesis protein BRX1 homolog OS=Mus musculus OX=10090 GN=Brix1 PE=1 SV=3	0	64.383	42	12	32	11	1	353	41.2	10.02	79.7	12	1	0.896	1.003	0.917	1.025	1.031	10590.1	9489.2	10617.8	9708.1	10855.8	10914.3	High	High	High	High	High	High
FALSE	High	Master Protein	Q9D0W5	Peptidyl-prolyl cis-trans isomerase-like 1 OS=Mus musculus OX=10090 GN=Ppil1 PE=1 SV=1	0	47.3	45	7	24	7	1	166	18.2	7.99	69.93	7	0	1.073	1.063	1.086	1.005	1.098	9915.9	10637.5	10540.9	10766.7	9969.2	10890.3	High	High	High	High	High	High
FALSE	High	Master Protein	P54923	[Protein ADP-ribosylarginine] hydrolase OS=Mus musculus OX=10090 GN=Adprh PE=1 SV=1	0	105.13	38	9	36	9	1	362	40	5.76	122.76	9	0	1.011	1.007	1.11	1.116	1.12	9714.6	9823.4	9780.4	10779.8	10841.3	10882.9	High	High	High	High	High	High
FALSE	High	Master Protein	Q91WD5	NADH dehydrogenase [ubiquinone] iron-sulfur protein 2, mitochondrial OS=Mus musculus OX=10090 GN=Ndufs2 PE=1 SV=1	0	89.336	35	11	35	11	1	463	52.6	6.99	115.02	11	0	0.727	0.726	1.093	1.144	1.135	9585.7	6972.4	6955.8	10478.1	10964.7	10875.1	High	High	High	High	High	High
FALSE	High	Master Protein	Q9JI13	Something about silencing protein 10 OS=Mus musculus OX=10090 GN=Utp3 PE=1 SV=1	0	103.199	18	9	30	9	1	469	53.4	5.54	84.01	9	0	0.977	0.987	1.043	1.044	1.072	10117.9	9885.1	9982	10551.1	10562	10849.8	High	High	High	High	High	High
FALSE	High	Master Protein	O88532	Zinc finger RNA-binding protein OS=Mus musculus OX=10090 GN=Zfr PE=1 SV=2	0	192.761	32	25	44	25	1	1074	116.8	9.04	149.83	25	0	1.059	1.08	0.819	0.802	0.841	12892.6	13651.4	13922.2	10557.2	10343.9	10842.3	High	High	High	High	High	High
FALSE	High	Master Protein	A0A3B2W7V8	Tight junction protein ZO-2 OS=Mus musculus OX=10090 GN=Tjp2 PE=1 SV=1	0	113.528	21	24	38	24	1	1258	141.5	7.34	97.69	24	0	1.011	1.024	1.075	0.997	0.98	11061.5	11186.8	11323.1	11892.8	11027.3	10841.8	High	High	High	High	High	High
FALSE	High	Master Protein	O54984	ATPase Asna1 OS=Mus musculus OX=10090 GN=Asna1 PE=1 SV=2	0	104.068	36	9	30	9	1	348	38.8	4.91	93.09	9	0	1.041	1.063	1.093	1.129	1.134	9551	9943.2	10156.2	10435.9	10778.7	10833.6	High	High	High	High	High	High
FALSE	High	Master Protein	Q8BGH2	Sorting and assembly machinery component 50 homolog OS=Mus musculus OX=10090 GN=Samm50 PE=1 SV=1	0	132.599	40	14	33	14	1	469	51.8	6.8	94.92	14	0	0.971	0.993	0.84	0.842	0.846	12795.4	12429.2	12709.7	10751.8	10777.2	10822.8	High	High	High	High	High	High
FALSE	High	Master Protein	O35226-2	Isoform Rpn10B of 26S proteasome non-ATPase regulatory subunit 4 OS=Mus musculus OX=10090 GN=Psmd4	0	141.798	44	11	43	2	1	379	41	4.79	157.47	11	9	1.02	1.064	0.968	0.995	1.093	9900.7	10103.1	10537.8	9584.1	9850.7	10820.4	High	High	High	High	High	High
FALSE	High	Master Protein	Q9DB05	Alpha-soluble NSF attachment protein OS=Mus musculus OX=10090 GN=Napa PE=1 SV=1	0	127.317	51	13	40	13	1	295	33.2	5.45	140.42	13	0	0.993	1.044	1.27	1.28	1.341	8068.4	8015.2	8421.7	10249	10325.4	10818.7	High	High	High	High	High	High
FALSE	High	Master Protein	P31938	Dual specificity mitogen-activated protein kinase kinase 1 OS=Mus musculus OX=10090 GN=Map2k1 PE=1 SV=2	0	71.485	44	11	28	8	1	393	43.4	6.7	77.71	11	3	1.053	1.084	1.189	1.135	1.175	9196.2	9684.9	9968.6	10932.5	10439.6	10802.9	High	High	High	High	High	High
FALSE	High	Master Protein	E9PUB7	Protein misato homolog 1 OS=Mus musculus OX=10090 GN=Msto1 PE=1 SV=1	0	108.527	32	13	31	13	1	556	61.2	6.46	104.56	13	0	1.002	1.005	1.548	1.653	1.599	6747.8	6758.8	6778.8	10447.4	11151.4	10793	High	High	High	High	High	High
FALSE	High	Master Protein	Q9Z0J0	NPC intracellular cholesterol transporter 2 OS=Mus musculus OX=10090 GN=Npc2 PE=1 SV=1	0	42.401	39	5	19	5	1	149	16.4	7.68	58.12	5	0	0.895	0.904	2.984	1.695	2.12	5088.7	4555.9	4600.8	15182.1	8623.8	10786.8	High	High	High	High	High	High
FALSE	High	Master Protein	Q62419	Endophilin-A2 OS=Mus musculus OX=10090 GN=Sh3gl1 PE=1 SV=1	0	121.844	56	16	38	16	1	368	41.5	5.72	103.65	16	0	0.94	1.025	0.934	0.92	0.976	11049.2	10381.4	11327.3	10315.9	10166.3	10782.1	High	High	High	High	High	High
FALSE	High	Master Protein	Q8CAY6	Acetyl-CoA acetyltransferase, cytosolic OS=Mus musculus OX=10090 GN=Acat2 PE=1 SV=2	0	95.219	42	12	29	12	1	397	41.3	7.5	99.87	12	0	1.003	1.06	0.928	1.038	0.971	11102	11136.8	11773.3	10303.5	11518.6	10776	High	High	High	High	High	High
FALSE	High	Master Protein	Q6A065	Centrosomal protein of 170 kDa OS=Mus musculus OX=10090 GN=Cep170 PE=1 SV=2	0	199.075	25	30	46	26	1	1588	174.9	7.17	141.28	30	4	1.049	1.052	0.793	0.809	0.782	13773.3	14449.2	14485.1	10916.7	11145.8	10769.7	High	High	High	High	High	High
FALSE	High	Master Protein	Q8BQ46	TAF15 RNA polymerase II, TATA box binding protein (TBP)-associated factor OS=Mus musculus OX=10090 GN=Taf15 PE=1 SV=1	0	120.739	32	11	64	8	1	557	58.6	8.4	218.02	11	0	0.96	1.041	1.166	1.219	1.387	7751.7	7443.9	8070.8	9039.1	9450.8	10752	High	High	High	High	High	High
FALSE	High	Master Protein	Q58A65-2	Isoform 2 of C-Jun-amino-terminal kinase-interacting protein 4 OS=Mus musculus OX=10090 GN=Spag9	0	112.677	19	20	36	17	1	1307	144.6	5.15	102.28	20	3	1.115	1.105	0.928	0.994	0.933	11508.6	12828.2	12713.7	10676.6	11434.9	10739.2	High	High	High	High	High	High
FALSE	High	Master Protein	Q9CRB9	MICOS complex subunit Mic19 OS=Mus musculus OX=10090 GN=Chchd3 PE=1 SV=1	0	70.06	56	11	33	11	1	227	26.3	8.37	98.83	11	0	0.894	0.927	0.74	0.8	0.748	14340.3	12814.7	13291.9	10607.9	11474.6	10725.7	High	High	High	High	High	High
FALSE	High	Master Protein	P12265	Beta-glucuronidase OS=Mus musculus OX=10090 GN=Gusb PE=1 SV=2	0	82.2	22	11	25	11	1	648	74.1	6.7	84.92	11	0	1.078	1.053	1.887	2.028	1.782	6015.2	6485.2	6336.1	11353	12199.3	10722.1	High	High	High	High	High	High
FALSE	High	Master Protein	Q923D5	WW domain-binding protein 11 OS=Mus musculus OX=10090 GN=Wbp11 PE=1 SV=2	0	78.547	20	14	36	14	1	641	69.8	8.4	103.67	14	0	0.958	0.979	0.786	0.772	0.876	12230.2	11713.3	11979.2	9616.2	9441.5	10716.7	High	High	High	High	High	High
FALSE	High	Master Protein	O88271	Craniofacial development protein 1 OS=Mus musculus OX=10090 GN=Cfdp1 PE=1 SV=1	0	74.183	46	13	25	13	1	295	32.9	4.86	70.79	13	0	0.904	1.048	0.874	0.863	1.054	10162.8	9190.2	10647.1	8880.9	8767	10714.1	High	High	High	High	High	High
FALSE	High	Master Protein	Q9R0P9	Ubiquitin carboxyl-terminal hydrolase isozyme L1 OS=Mus musculus OX=10090 GN=Uchl1 PE=1 SV=1	0	158.926	78	12	71	12	1	223	24.8	5.24	293.03	12	0	1.273	1.295	0.274	0.252	0.258	41525.8	52869.1	53777.4	11370	10474	10707.2	High	High	High	High	High	High
FALSE	High	Master Protein	Q9DCT2	NADH dehydrogenase [ubiquinone] iron-sulfur protein 3, mitochondrial OS=Mus musculus OX=10090 GN=Ndufs3 PE=1 SV=2	0	66.454	40	11	24	11	1	263	30.1	7.17	80.55	11	0	0.696	0.736	1.026	1.186	1.158	9236.3	6424.4	6793.7	9479.7	10957.6	10699.8	High	High	High	High	High	High
FALSE	High	Master Protein	Q9CWZ3-2	Isoform 2 of RNA-binding protein 8A OS=Mus musculus OX=10090 GN=Rbm8a	0	73.979	50	6	27	1	1	173	19.7	5.92	86.76	6	6	0.973	0.973	0.976	0.965	1.003	10665.5	10379.1	10372.7	10408.4	10291.9	10695.8	High	High	High	High	High	High
FALSE	High	Master Protein	Q9D1M4	Eukaryotic translation elongation factor 1 epsilon-1 OS=Mus musculus OX=10090 GN=Eef1e1 PE=1 SV=1	0	41.333	41	7	26	7	1	174	19.8	8.59	64.17	7	0	1.059	1.156	1.116	1.176	1.138	9400.1	9954.9	10868.9	10492.8	11054.1	10693.6	High	High	High	High	High	High
FALSE	High	Master Protein	Q9Z0S1	3'(2'),5'-bisphosphate nucleotidase 1 OS=Mus musculus OX=10090 GN=Bpnt1 PE=1 SV=2	0	122.191	71	16	36	16	1	308	33.2	5.82	128.97	16	0	1.052	1.043	0.796	0.799	0.824	12977.8	13649.3	13531.5	10326.9	10370.7	10688.6	High	High	High	High	High	High
FALSE	High	Master Protein	Q9Z103	Activity-dependent neuroprotector homeobox protein OS=Mus musculus OX=10090 GN=Adnp PE=1 SV=2	0	131.256	24	25	44	25	1	1108	124.2	6.86	114.08	25	0	0.955	0.977	0.787	0.846	0.818	13038.8	12456.7	12736.4	10266	11028.7	10668.1	High	High	High	High	High	High
FALSE	High	Master Protein	Q921W4	Quinone oxidoreductase-like protein 1 OS=Mus musculus OX=10090 GN=Cryzl1 PE=1 SV=1	0	78.382	38	11	25	11	1	348	38.7	5.97	70.56	11	0	1.15	1.068	0.692	0.69	0.686	15552.6	17884.5	16617	10769.5	10725.6	10667.3	High	High	High	High	High	High
FALSE	High	Master Protein	Q9CQJ6	Density-regulated protein OS=Mus musculus OX=10090 GN=Denr PE=1 SV=1	0	54.227	32	6	26	6	1	198	22.2	5.3	75.07	6	0	0.963	0.925	1.647	1.472	1.679	6342.6	6109	5864.1	10448.1	9333.2	10652.1	High	High	High	High	High	High
FALSE	High	Master Protein	G3UZA7	Small ubiquitin-related modifier OS=Mus musculus OX=10090 GN=Sumo3 PE=1 SV=1	0	25.2	29	4	26	1	1	113	12.7	5.96	78.72	4	3	1	0.987	0.725	0.786	0.72	14774	14773.8	14575.3	10714.6	11618.7	10643.7	High	High	High	High	High	High
FALSE	High	Master Protein	Q3UMA3	Hepatocyte growth factor-regulated tyrosine kinase substrate OS=Mus musculus OX=10090 GN=Hgs PE=1 SV=1	0	88.29	24	17	26	16	1	776	86.1	6.16	81.04	17	1	0.908	1.01	0.941	0.953	1.013	10502.9	9537.1	10607.6	9883.3	10005.2	10636.9	High	High	High	High	High	High
FALSE	High	Master Protein	Q9JMG1	Endothelial differentiation-related factor 1 OS=Mus musculus OX=10090 GN=Edf1 PE=1 SV=1	0	30.786	38	8	21	8	1	148	16.4	9.99	41.76	8	0	0.717	0.787	0.864	0.855	0.934	11370.1	8156.7	8947.8	9829	9716.9	10622.6	High	High	High	High	High	High
FALSE	High	Master Protein	Q9D1G1	Ras-related protein Rab-1B OS=Mus musculus OX=10090 GN=Rab1b PE=1 SV=1	0	140.348	74	12	102	5	1	201	22.2	5.73	303.2	12	0	0.973	0.981	1.191	1.25	1.197	8870.4	8635.2	8703.4	10560.8	11092.2	10615.8	High	High	High	High	High	High
FALSE	High	Master Protein	P05132	cAMP-dependent protein kinase catalytic subunit alpha OS=Mus musculus OX=10090 GN=Prkaca PE=1 SV=3	0	125.676	52	14	42	7	1	351	40.5	8.79	135.33	14	6	1.052	0.964	0.775	0.821	0.718	14781.6	15557	14248.1	11460.5	12130.6	10606.5	High	High	High	High	High	High
FALSE	High	Master Protein	Q8K4L0	ATP-dependent RNA helicase DDX54 OS=Mus musculus OX=10090 GN=Ddx54 PE=1 SV=1	0	134.329	28	20	32	20	1	874	97.7	10.01	93.59	20	0	0.898	0.961	0.746	0.789	0.74	14336.9	12879.3	13773.3	10693.3	11314.8	10604.2	High	High	High	High	High	High
FALSE	High	Master Protein	Q6A0A2	La-related protein 4B OS=Mus musculus OX=10090 GN=Larp4b PE=1 SV=2	0	126.795	30	19	30	18	1	741	81.6	7.49	87.72	19	0	0.933	0.918	1.043	1.063	1.128	9388.8	8756.1	8614.7	9793.2	9976.2	10587	High	High	High	High	High	High
FALSE	High	Master Protein	Q9D024	Coiled-coil domain-containing protein 47 OS=Mus musculus OX=10090 GN=Ccdc47 PE=1 SV=2	0	106.606	32	14	38	14	1	483	55.8	4.84	138.56	14	0	1.133	1.123	0.801	0.801	0.836	12646	14324.4	14203.8	10134.7	10134	10575.5	High	High	High	High	High	High
FALSE	High	Master Protein	Q8CGY8	UDP-N-acetylglucosamine--peptide N-acetylglucosaminyltransferase 110 kDa subunit OS=Mus musculus OX=10090 GN=Ogt PE=1 SV=2	0	151.167	28	19	41	19	1	1046	116.9	6.7	142.35	19	0	1.091	0.996	1.101	1.075	1.022	10344.3	11286.7	10299.3	11389.6	11116.4	10574.5	High	High	High	High	High	High
FALSE	High	Master Protein	Q6ZWU9	40S ribosomal protein S27 OS=Mus musculus OX=10090 GN=Rps27 PE=1 SV=3	0	36.634	45	4	30	1	1	84	9.5	9.45	89.65	4	3	0.871	0.861	1.058	0.986	0.987	10709.5	9331.3	9215.8	11330.6	10557.7	10572.1	High	High	High	High	High	High
FALSE	High	Master Protein	Q9D1P4	Cysteine and histidine-rich domain-containing protein 1 OS=Mus musculus OX=10090 GN=Chordc1 PE=1 SV=1	0	102.123	50	13	25	13	1	331	37.3	7.9	90.12	13	0	1.063	0.967	0.78	0.783	0.746	14151.7	15037.3	13690.3	11035.7	11079	10553.1	High	High	High	High	High	High
FALSE	High	Master Protein	Q8VDP4	Cell cycle and apoptosis regulator protein 2 OS=Mus musculus OX=10090 GN=Ccar2 PE=1 SV=2	0	124.185	24	18	34	18	1	922	102.9	5.25	98.82	18	0	1.101	1.043	0.866	0.936	0.875	12050.5	13268.9	12563.6	10430	11284.2	10549.1	High	High	High	High	High	High
FALSE	High	Master Protein	P60670	Nuclear protein localization protein 4 homolog OS=Mus musculus OX=10090 GN=Nploc4 PE=1 SV=3	0	143.937	47	21	41	21	1	608	68	6.46	135.98	21	0	1.062	1.074	0.751	0.746	0.776	13586.6	14433.3	14598.1	10203.2	10137.4	10538	High	High	High	High	High	High
FALSE	High	Master Protein	Q9D4G5	Processing of precursor 1, ribonuclease P/MRP family, (S. cerevisiae) OS=Mus musculus OX=10090 GN=Pop1 PE=1 SV=1	0	141.373	29	23	40	23	1	1015	114	9.33	106.79	23	0	0.937	0.973	1.526	1.532	1.396	7547.1	7069.6	7343.2	11513.3	11563.4	10537.4	High	High	High	High	High	High
FALSE	High	Master Protein	Q9Z1A1	TFG protein OS=Mus musculus OX=10090 GN=Tfg PE=1 SV=1	0	96.405	29	8	35	8	1	397	43	5.1	122.47	8	0	0.993	1.042	0.924	0.937	0.959	10987.1	10911.1	11452	10153.5	10293.2	10535.4	High	High	High	High	High	High
FALSE	High	Master Protein	P35991	Tyrosine-protein kinase BTK OS=Mus musculus OX=10090 GN=Btk PE=1 SV=4	0	129.715	40	20	34	19	1	659	76.4	7.9	93.46	20	1	0.984	0.995	2.169	2.166	2.068	5093.2	5009.7	5066.4	11047.7	11032	10534.5	High	High	High	High	High	High
FALSE	High	Master Protein	Q62093	Serine/arginine-rich splicing factor 2 OS=Mus musculus OX=10090 GN=Srsf2 PE=1 SV=4	0	46.13	21	6	26	5	1	221	25.5	11.85	80.79	6	0	0.922	1.041	0.853	0.866	1.008	10452.4	9632.3	10884.7	8920.9	9056	10532.1	High	High	High	High	High	High
FALSE	High	Master Protein	Q99LS3	Phosphoserine phosphatase OS=Mus musculus OX=10090 GN=Psph PE=1 SV=1	0	95.267	51	8	44	8	1	225	25.1	6.14	166.43	8	0	1.539	1.597	0.675	0.657	0.725	14508.1	22329.1	23165.5	9790.8	9536.5	10512.5	High	High	High	High	High	High
FALSE	High	Master Protein	Q9D7N3	28S ribosomal protein S9, mitochondrial OS=Mus musculus OX=10090 GN=Mrps9 PE=1 SV=3	0	108.346	45	14	34	14	1	390	44.9	8.81	98.19	14	0	0.905	0.926	1.052	1.063	1.107	9482.2	8582.8	8778.5	9971	10077	10500.9	High	High	High	High	High	High
FALSE	High	Master Protein	Q61164	Transcriptional repressor CTCF OS=Mus musculus OX=10090 GN=Ctcf PE=1 SV=2	0	119.418	27	12	33	12	1	736	83.7	6.9	120.26	12	0	0.993	1.014	0.812	0.833	0.909	11544	11468.9	11701.1	9373.7	9621.3	10488.1	High	High	High	High	High	High
FALSE	High	Master Protein	P46467	Vacuolar protein sorting-associated protein 4B OS=Mus musculus OX=10090 GN=Vps4b PE=1 SV=2	0	65.885	30	11	27	9	1	444	49.4	7.11	52.47	11	2	1.052	1.059	1.258	1.185	1.234	8495.3	8940.8	9000.2	10687.5	10069.6	10481	High	High	High	High	High	High
FALSE	High	Master Protein	F6WIU1	Protein KRI1 homolog OS=Mus musculus OX=10090 GN=Kri1 PE=1 SV=2	0	76.208	25	15	22	15	1	705	82.2	5.15	65.36	15	0	0.988	1.059	1.142	1.19	1.253	8350.2	8247.7	8841.7	9538.8	9939.9	10466.6	High	High	High	High	High	High
FALSE	High	Master Protein	O54879	High mobility group protein B3 OS=Mus musculus OX=10090 GN=Hmgb3 PE=1 SV=3	0	47.78	34	10	32	7	1	200	23	8.37	37.98	10	0	0.936	1.008	2.364	2.58	2.974	3518	3292.8	3544.5	8318	9077.3	10462	High	High	High	High	High	High
FALSE	High	Master Protein	P28033	CCAAT/enhancer-binding protein beta OS=Mus musculus OX=10090 GN=Cebpb PE=1 SV=1	0	27.639	21	7	15	5	1	296	31.4	8.56	29.04	7	1	1.035	1.244	1.779	1.669	1.832	5709.1	5909.9	7100	10157.1	9531.2	10456.8	High	High	High	High	High	High
FALSE	High	Master Protein	Q9D824	Pre-mRNA 3'-end-processing factor FIP1 OS=Mus musculus OX=10090 GN=Fip1l1 PE=1 SV=1	0	99.751	25	11	31	11	1	581	64.9	5.77	97.55	11	0	0.903	1.024	0.772	0.837	0.994	10516.3	9501.2	10773.7	8117.5	8798.9	10455.5	High	High	High	High	High	High
FALSE	High	Master Protein	Q9CPW4	Actin-related protein 2/3 complex subunit 5 OS=Mus musculus OX=10090 GN=Arpc5 PE=1 SV=3	0	48.281	44	7	19	7	1	151	16.3	5.67	65.9	7	0	1.072	1.066	1.612	1.312	1.437	7274.5	7800.3	7751.1	11728.1	9545.1	10452.2	High	High	High	High	High	High
FALSE	High	Master Protein	Q52KI8	Serine/arginine repetitive matrix protein 1 OS=Mus musculus OX=10090 GN=Srrm1 PE=1 SV=2	0	80.208	15	11	30	9	1	946	106.8	11.87	90.25	11	2	0.95	0.983	0.869	0.863	0.889	11757.9	11175.6	11556.7	10222.6	10149.6	10448.9	High	High	High	High	High	High
FALSE	High	Master Protein	Q9QXT0	Protein canopy homolog 2 OS=Mus musculus OX=10090 GN=Cnpy2 PE=1 SV=1	0	81.349	55	10	37	10	1	182	20.8	5.07	107.48	10	0	1.226	1.302	0.801	0.826	0.933	11199.5	13735.5	14582.9	8967.6	9253.6	10444.4	High	High	High	High	High	High
FALSE	High	Master Protein	O08807	Peroxiredoxin-4 OS=Mus musculus OX=10090 GN=Prdx4 PE=1 SV=1	0	109.686	51	11	86	9	1	274	31	7.15	290.9	11	0	1.119	1.058	0.76	0.732	0.699	14897.6	16665.3	15766.3	11315	10906.7	10419.9	High	High	High	High	High	High
FALSE	High	Master Protein	O35855	Branched-chain-amino-acid aminotransferase, mitochondrial OS=Mus musculus OX=10090 GN=Bcat2 PE=1 SV=2	0	71.586	31	10	19	10	1	393	44.1	8.29	67.44	10	0	1.045	1	2.228	2.198	1.958	5312.9	5550.6	5310.7	11837.7	11675.3	10401.6	High	High	High	High	High	High
FALSE	High	Master Protein	Q8CFE2	Histone PARylation factor 1 OS=Mus musculus OX=10090 GN=Hpf1 PE=1 SV=1	0	102.403	47	14	43	14	1	346	39.3	7.69	117.62	14	0	1.119	1.117	0.878	0.851	0.92	11295.8	12640	12620.3	9916.9	9614.6	10388.5	High	High	High	High	High	High
FALSE	High	Master Protein	P83870	PHD finger-like domain-containing protein 5A OS=Mus musculus OX=10090 GN=Phf5a PE=1 SV=1	0	43.88	61	7	22	7	1	110	12.4	8.41	53.34	7	0	0.727	0.752	0.828	0.814	0.871	11918.8	8665.6	8957.5	9863.1	9707.8	10377.1	High	High	High	High	High	High
FALSE	High	Master Protein	Q8BM55	Transmembrane protein 214 OS=Mus musculus OX=10090 GN=Tmem214 PE=1 SV=1	0	64.61	23	15	28	15	1	687	76.4	9.29	75.22	15	0	0.867	0.818	0.876	0.858	0.781	13258.3	11490.1	10844.8	11610.8	11379.2	10359.7	High	High	High	High	High	High
FALSE	High	Master Protein	Q99KC8	von Willebrand factor A domain-containing protein 5A OS=Mus musculus OX=10090 GN=Vwa5a PE=1 SV=2	0	121.662	26	16	35	16	1	793	87.1	6.58	109.05	16	0	1.065	1.073	1.965	1.712	1.605	6450.5	6868.1	6919.2	12674.5	11040.9	10352.2	High	High	High	High	High	High
FALSE	High	Master Protein	S4R270	Bridging integrator 2 OS=Mus musculus OX=10090 GN=Bin2 PE=1 SV=1	0	86.479	34	12	21	11	1	505	54.7	4.81	73.98	12	0	1.053	1.088	2.684	2.961	3.442	3006	3164.4	3271.8	8069.2	8902.1	10345.8	High	High	High	High	High	High
FALSE	High	Master Protein	A0A0A6YVU8	MCG119397 OS=Mus musculus OX=10090 GN=Gm9774 PE=4 SV=1	0	64.906	17	7	28	7	1	407	42.1	5.07	88.16	7	0	0.927	1.069	0.896	0.985	1.169	8843.7	8194.3	9456.3	7928	8707.2	10336.5	High	High	High	High	High	High
FALSE	High	Master Protein	Q80X98	DEAH (Asp-Glu-Ala-His) box polypeptide 38 OS=Mus musculus OX=10090 GN=Dhx38 PE=1 SV=1	0	157.72	27	27	39	27	1	1228	140.5	6.49	114.79	27	0	0.937	0.934	0.874	0.911	0.871	11871	11128	11082.4	10378	10809.8	10333.8	High	High	High	High	High	High
FALSE	High	Master Protein	Q3UPH1	Protein PRRC1 OS=Mus musculus OX=10090 GN=Prrc1 PE=1 SV=1	0	131.605	41	11	26	11	1	443	46.3	5.95	89.74	11	0	1.192	1.197	0.943	1.098	1.138	9072	10815	10856.5	8558.7	9956.9	10321.7	High	High	High	High	High	High
FALSE	High	Master Protein	Q8R2U0	Nucleoporin SEH1 OS=Mus musculus OX=10090 GN=Seh1l PE=2 SV=1	0	92.719	41	12	27	12	1	360	39.7	8.05	90.86	12	0	0.973	0.95	0.97	1.028	0.968	10647	10358.2	10116.6	10328.2	10941.5	10309.3	High	High	High	High	High	High
FALSE	High	Master Protein	Q91YE6	Importin-9 OS=Mus musculus OX=10090 GN=Ipo9 PE=1 SV=3	0	177.38	30	20	45	20	1	1041	116	4.81	155.3	20	0	1.053	1.036	0.841	0.852	0.823	12516.2	13176.9	12972.5	10529.2	10659.4	10306.4	High	High	High	High	High	High
FALSE	High	Master Protein	Q6PIP5	NudC domain-containing protein 1 OS=Mus musculus OX=10090 GN=Nudcd1 PE=1 SV=2	0	156.182	41	16	35	16	1	582	66.7	5.3	124.33	16	0	1.054	1.013	0.831	0.844	0.801	12845.6	13533.8	13010.4	10677.4	10835.5	10288.8	High	High	High	High	High	High
FALSE	High	Master Protein	P42669	Transcriptional activator protein Pur-alpha OS=Mus musculus OX=10090 GN=Pura PE=1 SV=1	0	90.286	49	10	30	9	1	321	34.9	6.44	93.2	10	1	1.033	1.08	1.182	1.244	1.306	7878.1	8138.4	8511.9	9315.5	9801.1	10287.6	High	High	High	High	High	High
FALSE	High	Master Protein	Q99PU8-3	Isoform 3 of ATP-dependent RNA helicase DHX30 OS=Mus musculus OX=10090 GN=Dhx30	0	95.812	16	17	27	17	1	1223	136.4	8.44	79.69	17	0	0.993	0.951	1.136	1.197	1.137	9045.2	8977.8	8604.8	10279.4	10831.6	10283.1	High	High	High	High	High	High
FALSE	High	Master Protein	E9QM77	Ataxin-2 OS=Mus musculus OX=10090 GN=Atxn2 PE=1 SV=1	0	137.148	24	22	42	5	1	1286	136.4	9.54	136.72	22	14	0.98	0.972	0.721	0.739	0.761	13516.4	13242.3	13141.1	9751.2	9981.9	10279.5	High	High	High	High	High	High
FALSE	High	Master Protein	O35643	AP-1 complex subunit beta-1 OS=Mus musculus OX=10090 GN=Ap1b1 PE=1 SV=2	0	306.31	43	33	94	17	1	943	103.9	5.17	295.49	33	0	1.075	1.041	0.859	0.861	0.862	11912.9	12807	12396.1	10232.4	10259.4	10263.9	High	High	High	High	High	High
FALSE	High	Master Protein	P52431	DNA polymerase delta catalytic subunit OS=Mus musculus OX=10090 GN=Pold1 PE=1 SV=2	0	92.345	19	18	31	18	1	1105	123.7	7.61	81.58	18	0	0.75	0.789	1.065	1.069	1.029	9938.6	7456.3	7840.7	10586.2	10627.2	10227.1	High	High	High	High	High	High
FALSE	High	Master Protein	Q8K1J6	CCA tRNA nucleotidyltransferase 1, mitochondrial OS=Mus musculus OX=10090 GN=Trnt1 PE=1 SV=1	0	95.705	45	16	30	16	1	434	49.9	8.56	104.93	16	0	1.075	1.082	0.908	0.936	0.927	11015.6	11843.7	11913.9	10005.3	10308.9	10214.3	High	High	High	High	High	High
FALSE	High	Master Protein	A0A2I3BQV5	Exportin-7 OS=Mus musculus OX=10090 GN=Xpo7 PE=1 SV=1	0	107.573	21	19	34	19	1	1088	123.9	6.54	96.97	19	0	1.146	1.104	0.903	0.952	0.896	11372.1	13035.6	12558.5	10269.5	10828	10193.5	High	High	High	High	High	High
FALSE	High	Master Protein	P55096	ATP-binding cassette sub-family D member 3 OS=Mus musculus OX=10090 GN=Abcd3 PE=1 SV=2	0	101.639	26	14	30	14	1	659	75.4	9.26	96.01	14	0	1.072	1.039	0.811	0.825	0.776	13128.5	14073.7	13641.6	10652.6	10830.4	10184.6	High	High	High	High	High	High
FALSE	High	Master Protein	Q8BFQ4	WD repeat-containing protein 82 OS=Mus musculus OX=10090 GN=Wdr82 PE=1 SV=1	0	45.864	29	10	18	10	1	313	35.1	7.69	54.88	10	0	1.043	0.985	1.016	0.926	0.947	10759.6	11217.5	10597.5	10932.3	9966.8	10184.3	High	High	High	High	High	High
FALSE	High	Master Protein	Q3UYV9	Nuclear cap-binding protein subunit 1 OS=Mus musculus OX=10090 GN=Ncbp1 PE=1 SV=2	0	127.04	24	15	36	15	1	790	91.9	6.64	118.48	15	0	1.036	1.071	0.845	0.821	0.849	11991.9	12421.3	12849	10134.3	9841.1	10179.5	High	High	High	High	High	High
FALSE	High	Master Protein	Q9QUR7	Peptidyl-prolyl cis-trans isomerase NIMA-interacting 1 OS=Mus musculus OX=10090 GN=Pin1 PE=1 SV=1	0	71.62	45	6	33	6	1	165	18.4	8.79	119.59	6	0	0.848	0.926	0.793	0.779	0.922	11031.6	9356.3	10212.3	8750.5	8597.1	10172.5	High	High	High	High	High	High
FALSE	High	Master Protein	P20060	Beta-hexosaminidase subunit beta OS=Mus musculus OX=10090 GN=Hexb PE=1 SV=2	0	68.519	24	11	21	11	1	536	61.1	8.12	64.1	11	0	1.116	1.2	1.665	1.75	1.69	6008.8	6707.2	7211.2	10003.8	10514.7	10157.1	High	High	High	High	High	High
FALSE	High	Master Protein	Q8JZU2	Tricarboxylate transport protein, mitochondrial OS=Mus musculus OX=10090 GN=Slc25a1 PE=1 SV=1	0	31.652	18	6	16	6	1	311	33.9	9.89	45.52	6	0	1.039	1.096	1.163	1.04	1.169	8681.4	9021	9516.4	10095.7	9031.4	10152.8	High	High	High	High	High	High
FALSE	High	Master Protein	Q8R4X3	RNA-binding protein 12 OS=Mus musculus OX=10090 GN=Rbm12 PE=1 SV=3	0	116.913	22	16	35	16	1	992	102.7	8.32	100.31	16	0	1.023	1.011	0.935	0.94	0.941	10776.2	11021.4	10898.3	10073.4	10126.3	10140	High	High	High	High	High	High
FALSE	High	Master Protein	Q91Z38	Tetratricopeptide repeat protein 1 OS=Mus musculus OX=10090 GN=Ttc1 PE=1 SV=1	0	87.615	48	12	33	11	1	292	33.2	5.01	95.83	12	1	1.001	1.05	0.782	0.782	0.852	11903.2	11910.9	12492.8	9311.9	9302.4	10139.4	High	High	High	High	High	High
FALSE	High	Master Protein	Q9D0B0	Serine/arginine-rich splicing factor 9 OS=Mus musculus OX=10090 GN=Srsf9 PE=1 SV=1	0	58.292	39	10	25	10	1	222	25.6	8.65	61.43	10	0	1.039	1.035	0.667	0.642	0.716	14140.1	14694.4	14633.8	9432	9077.4	10127.7	High	High	High	High	High	High
FALSE	High	Master Protein	P06797	Cathepsin L1 OS=Mus musculus OX=10090 GN=Ctsl PE=1 SV=2	0	74.81	48	9	21	9	1	334	37.5	6.83	64.44	9	0	0.981	1.073	2.782	2.485	2.934	3452.2	3388.3	3702.8	9605.3	8578.9	10127.5	High	High	High	High	High	High
FALSE	High	Master Protein	Q9CW46	Ribonucleoprotein PTB-binding 1 OS=Mus musculus OX=10090 GN=Raver1 PE=1 SV=2	0	113.105	26	12	37	12	1	748	79.3	8.72	130.12	12	0	0.99	0.996	0.978	1.032	1.044	9696	9597.3	9660.9	9486.5	10003.6	10125.2	High	High	High	High	High	High
FALSE	High	Master Protein	P48722	Heat shock 70 kDa protein 4L OS=Mus musculus OX=10090 GN=Hspa4l PE=1 SV=2	0	230.922	43	28	58	26	1	838	94.3	5.74	192.34	28	0	1.256	1.179	0.556	0.595	0.537	18840.6	23663.4	22215.5	10478.9	11213.2	10123.7	High	High	High	High	High	High
FALSE	High	Master Protein	P19157	Glutathione S-transferase P 1 OS=Mus musculus OX=10090 GN=Gstp1 PE=1 SV=2	0	89.691	31	6	38	6	1	210	23.6	7.87	141.72	6	0	1.168	1.171	0.954	0.921	0.922	10978.3	12827.5	12859.5	10477.2	10115.4	10123.2	High	High	High	High	High	High
FALSE	High	Master Protein	Q8BRF7	Sec1 family domain-containing protein 1 OS=Mus musculus OX=10090 GN=Scfd1 PE=1 SV=1	0	118.076	33	16	29	16	1	639	72.3	6.38	88.61	16	0	0.997	0.972	1.01	0.963	0.918	11014	10978.7	10704	11126.2	10610.7	10107.9	High	High	High	High	High	High
FALSE	High	Master Protein	Q80U72-3	Isoform 3 of Protein scribble homolog OS=Mus musculus OX=10090 GN=Scrib	0	103.056	16	20	29	18	1	1665	179.6	5.2	91.76	20	2	0.926	0.868	0.858	0.881	0.881	11467.1	10624.1	9958.4	9844.3	10098.4	10103.4	High	High	High	High	High	High
FALSE	High	Master Protein	P18155	Bifunctional methylenetetrahydrofolate dehydrogenase/cyclohydrolase, mitochondrial OS=Mus musculus OX=10090 GN=Mthfd2 PE=1 SV=1	0	99.353	41	12	41	12	1	350	37.8	8.88	133.95	12	0	0.882	0.834	0.595	0.66	0.692	14581.6	12864.4	12167.3	8674.3	9627.3	10095.1	High	High	High	High	High	High
FALSE	High	Master Protein	Q8K2T8	RNA polymerase II-associated factor 1 homolog OS=Mus musculus OX=10090 GN=Paf1 PE=1 SV=1	0	119.237	34	15	31	15	1	535	60.5	4.65	100.7	15	0	0.999	0.996	0.977	0.991	1.077	9373.8	9360.5	9335.2	9162.6	9291.1	10094.2	High	High	High	High	High	High
FALSE	High	Master Protein	Q7TQI3	Ubiquitin thioesterase OTUB1 OS=Mus musculus OX=10090 GN=Otub1 PE=1 SV=2	0	100.973	46	9	43	9	1	271	31.3	4.94	153.85	9	0	1.066	1.094	0.895	0.902	0.91	11085.3	11814.7	12130.3	9923.7	9995.1	10084.7	High	High	High	High	High	High
FALSE	High	Master Protein	O88379	Bromodomain adjacent to zinc finger domain protein 1A OS=Mus musculus OX=10090 GN=Baz1a PE=1 SV=3	0	134.465	17	22	32	22	1	1555	178.3	6.54	94.06	22	0	0.908	0.949	1.13	1.135	1.065	9464.3	8589.9	8978.5	10693.7	10746.2	10079.7	High	High	High	High	High	High
FALSE	High	Master Protein	Q91YT7	YTH domain-containing family protein 2 OS=Mus musculus OX=10090 GN=Ythdf2 PE=1 SV=1	0	69.226	20	11	32	7	1	579	62.2	8.79	89.01	11	1	0.849	0.87	0.864	0.86	0.858	11742.6	9966.7	10218.2	10147.8	10099.4	10079.3	High	High	High	High	High	High
FALSE	High	Master Protein	P51125	Calpastatin OS=Mus musculus OX=10090 GN=Cast PE=1 SV=2	0	92.061	22	12	27	12	1	788	84.9	5.52	85.16	12	0	1.105	1.118	0.985	0.988	1.107	9092.8	10050.2	10165.5	8954.6	8981.6	10069.3	High	High	High	High	High	High
FALSE	High	Master Protein	E9QA15	Caldesmon 1 OS=Mus musculus OX=10090 GN=Cald1 PE=1 SV=1	0	161.401	25	19	48	2	1	768	89.2	5.5	150.22	19	15	1.131	1.195	0.44	0.489	0.486	20735.6	23453.6	24779.8	9113.4	10136.3	10067.2	High	High	High	High	High	High
FALSE	High	Master Protein	A0A087WNW8	CLIP-associating protein 1 OS=Mus musculus OX=10090 GN=Clasp1 PE=1 SV=2	0	135.608	19	22	35	20	1	1475	162.8	8.53	96.59	22	2	0.985	0.99	1.034	1.056	0.954	10542.4	10381.5	10432.4	10902.4	11135.4	10058	High	High	High	High	High	High
FALSE	High	Master Protein	F7C846	Metaxin-1 OS=Mus musculus OX=10090 GN=Mtx1 PE=1 SV=1	0	50.242	18	7	15	7	1	461	51.3	9.6	41.05	7	0	1.021	1.074	1.153	1.205	1.271	7908.6	8073.5	8493.9	9120.1	9530	10054.4	High	High	High	High	High	High
FALSE	High	Master Protein	Q60631	Growth factor receptor-bound protein 2 OS=Mus musculus OX=10090 GN=Grb2 PE=1 SV=1	0	57.442	43	10	23	10	1	217	25.2	6.32	64.55	10	0	0.847	0.883	1.231	1.077	1.108	9073.5	7681.8	8016.3	11171.3	9768.9	10049.3	High	High	High	High	High	High
FALSE	High	Master Protein	Q91WN1	DnaJ homolog subfamily C member 9 OS=Mus musculus OX=10090 GN=Dnajc9 PE=1 SV=2	0	92.557	48	10	36	10	1	259	30	5.94	113	10	0	0.967	0.983	0.871	0.871	0.891	11264.8	10892.7	11077.6	9817.3	9806.8	10037.9	High	High	High	High	High	High
FALSE	High	Master Protein	Q9D8T2	Gasdermin-D OS=Mus musculus OX=10090 GN=Gsdmdc1 PE=1 SV=1	0	91.215	31	12	29	12	1	487	53.2	5.1	88.15	12	0	1.1	1.1	2.411	2.265	2.124	4724.5	5196.9	5195.3	11389.6	10701.9	10036.2	High	High	High	High	High	High
FALSE	High	Master Protein	Q8R3N6	THO complex subunit 1 OS=Mus musculus OX=10090 GN=Thoc1 PE=1 SV=1	0	82.03	24	14	32	14	1	657	75.4	4.97	88.4	14	0	1.017	0.999	1.187	1.163	1.158	8660.7	8806.9	8652.1	10276.9	10070.7	10028.5	High	High	High	High	High	High
FALSE	High	Master Protein	P52479	Ubiquitin carboxyl-terminal hydrolase 10 OS=Mus musculus OX=10090 GN=Usp10 PE=1 SV=3	0	137.102	37	19	36	1	1	792	87	5.17	112.7	19	17	0.857	0.861	0.822	0.821	0.803	12483.9	10701.1	10742.6	10260.6	10248.7	10025.4	High	High	High	High	High	High
FALSE	High	Master Protein	Q8BJF9	Charged multivesicular body protein 2b OS=Mus musculus OX=10090 GN=Chmp2b PE=1 SV=1	0	30.527	28	7	13	7	1	213	23.9	8.78	29.2	7	0	1.086	1.231	1.409	1.444	1.648	6076	6597	7482.2	8558.7	8773.1	10012.7	High	High	High	High	High	High
FALSE	High	Master Protein	P28659-4	Isoform 4 of CUGBP Elav-like family member 1 OS=Mus musculus OX=10090 GN=Celf1	0	91.706	39	15	29	12	1	513	55.1	8.38	97.8	15	2	0.951	0.992	1.054	1.106	1.1	9081.1	8637.2	9006.4	9570.2	10044	9986.5	High	High	High	High	High	High
FALSE	High	Master Protein	Q8BLH7	HIRA-interacting protein 3 OS=Mus musculus OX=10090 GN=Hirip3 PE=1 SV=1	0	68.226	20	11	23	11	1	601	65.2	7.84	77.16	11	0	0.943	0.971	1.593	1.69	1.801	5537.7	5223	5374.4	8820.3	9357.8	9975	High	High	High	High	High	High
FALSE	High	Master Protein	Q8BH59	Calcium-binding mitochondrial carrier protein Aralar1 OS=Mus musculus OX=10090 GN=Slc25a12 PE=1 SV=1	0	136.894	30	17	44	12	1	677	74.5	8.25	124.75	17	0	0.969	0.933	1.057	1.087	1	9970.6	9662.6	9300	10541.5	10834.6	9972.5	High	High	High	High	High	High
FALSE	High	Master Protein	Q5XK38	Hmgn2 protein OS=Mus musculus OX=10090 GN=Hmgn2 PE=1 SV=1	0	24.801	43	6	20	6	1	92	9.6	9.99	48.44	6	0	0.982	1.201	0.515	0.823	0.851	11713	11498.3	14070.6	6036.6	9640	9970.3	High	High	High	High	High	High
FALSE	High	Master Protein	Q3UDE2	Tubulin--tyrosine ligase-like protein 12 OS=Mus musculus OX=10090 GN=Ttll12 PE=1 SV=1	0	182.743	45	22	40	22	1	639	74	5.63	139.86	22	0	1.153	1.068	0.745	0.81	0.737	13529.1	15593.1	14449.8	10078.4	10957.3	9970.1	High	High	High	High	High	High
FALSE	High	Master Protein	Q6PAR5-4	Isoform 4 of GTPase-activating protein and VPS9 domain-containing protein 1 OS=Mus musculus OX=10090 GN=Gapvd1	0	125.29	20	23	36	23	1	1464	162.8	5.2	104.95	23	0	1.002	0.994	1.077	1.142	1.039	9581.7	9605.4	9520.1	10322.7	10942.7	9960.1	High	High	High	High	High	High
FALSE	High	Master Protein	Q9R059	Four and a half LIM domains protein 3 OS=Mus musculus OX=10090 GN=Fhl3 PE=1 SV=2	0	76.691	57	12	27	12	1	289	31.8	6.2	75.18	12	0	1.1	1.195	1.114	1.06	1.173	8432	9277.4	10076.6	9392.7	8934.9	9894.3	High	High	High	High	High	High
FALSE	High	Master Protein	Q9DCE5	p21-activated protein kinase-interacting protein 1 OS=Mus musculus OX=10090 GN=Pak1ip1 PE=1 SV=2	0	61.023	34	11	22	11	1	382	42.1	8.47	61.3	11	0	1.013	0.996	1.237	1.344	1.26	7843.4	7945.3	7808.7	9700.3	10541.6	9886.2	High	High	High	High	High	High
FALSE	High	Master Protein	O35551-6	Isoform 6 of Rab GTPase-binding effector protein 1 OS=Mus musculus OX=10090 GN=Rabep1	0	74.394	20	17	21	17	1	864	99.7	5.01	62.28	17	0	1.073	1.08	1.186	1.122	1.172	8435.2	9050.7	9106.7	10000.9	9460.6	9885.7	High	High	High	High	High	High
FALSE	High	Master Protein	Q99K28-2	Isoform 2 of ADP-ribosylation factor GTPase-activating protein 2 OS=Mus musculus OX=10090 GN=Arfgap2	0	78.71	29	15	26	15	1	534	58.1	8.28	69.12	15	0	0.95	0.927	1.114	1.032	1.126	8773.5	8335.5	8128.7	9770.6	9056.4	9880.4	High	High	High	High	High	High
FALSE	High	Master Protein	Q8BP92	Reticulocalbin-2 OS=Mus musculus OX=10090 GN=Rcn2 PE=1 SV=1	0	195.275	64	16	59	16	1	320	37.2	4.42	201.42	16	0	1.202	1.165	0.829	0.825	0.894	11049.1	13276.9	12877.4	9157.7	9118.8	9879.8	High	High	High	High	High	High
FALSE	High	Master Protein	Q3TVK3	Aspartyl aminopeptidase OS=Mus musculus OX=10090 GN=Dnpep PE=1 SV=1	0	125.861	39	12	40	12	1	475	52.4	7.25	127.64	12	0	1.121	1.052	1.013	1.02	0.938	10535	11807.4	11078.2	10672.4	10742.7	9877.6	High	High	High	High	High	High
FALSE	High	Master Protein	Q9ESX5	H/ACA ribonucleoprotein complex subunit DKC1 OS=Mus musculus OX=10090 GN=Dkc1 PE=1 SV=4	0	85.872	26	13	32	13	1	509	57.4	9.28	98.71	13	0	0.992	0.987	0.99	1.03	0.945	10445	10364.6	10311.7	10342.3	10754.3	9866.9	High	High	High	High	High	High
FALSE	High	Master Protein	Q6PGG2	GEM-interacting protein OS=Mus musculus OX=10090 GN=Gmip PE=1 SV=1	0	90.808	22	16	23	16	1	971	107.5	5.77	78.77	16	0	0.98	1.045	1.837	1.835	1.842	5357.5	5252.9	5597.2	9840.2	9832.5	9866.7	High	High	High	High	High	High
FALSE	High	Master Protein	Q8R5J9	PRA1 family protein 3 OS=Mus musculus OX=10090 GN=Arl6ip5 PE=1 SV=2	0	35.762	24	5	21	5	1	188	21.5	9.61	64.99	5	0	1.032	1.057	1.344	1.462	1.403	7027.9	7253.4	7426.4	9448	10274.4	9858.8	High	High	High	High	High	High
FALSE	High	Master Protein	A0A0R4J069	Selenocysteine lyase OS=Mus musculus OX=10090 GN=Scly PE=1 SV=1	0	95.47	38	12	24	6	1	432	47.2	6.67	86.06	12	6	1.115	1.098	1.616	1.531	1.586	6208.6	6922.7	6819.1	10031.2	9506.1	9848.4	High	High	High	High	High	High
FALSE	High	Master Protein	P83741-3	Isoform 3 of Serine/threonine-protein kinase WNK1 OS=Mus musculus OX=10090 GN=Wnk1	0	82.551	9	19	26	19	1	2635	279.6	6.34	67.18	19	0	1.049	0.998	1.099	1.106	1.116	8821.8	9252.5	8805.5	9695.4	9753.9	9847.1	High	High	High	High	High	High
FALSE	High	Master Protein	P47754	F-actin-capping protein subunit alpha-2 OS=Mus musculus OX=10090 GN=Capza2 PE=1 SV=3	0	162.937	65	11	66	9	1	286	32.9	5.85	280.3	11	0	1.136	1.096	1.007	0.957	0.991	9935.6	11286.1	10894.4	10001.2	9505.2	9845.1	High	High	High	High	High	High
FALSE	High	Master Protein	Q9R0U0	Serine/arginine-rich splicing factor 10 OS=Mus musculus OX=10090 GN=Srsf10 PE=1 SV=2	0	67.502	25	9	28	9	1	262	31.3	11.27	74.37	9	0	1.015	0.996	0.825	0.79	0.866	11355.9	11529.6	11315.1	9370.2	8968.8	9838.8	High	High	High	High	High	High
FALSE	High	Master Protein	Q06138	Calcium-binding protein 39 OS=Mus musculus OX=10090 GN=Cab39 PE=1 SV=2	0	50.199	37	11	18	8	1	341	39.8	6.89	45.52	11	3	1.103	1.162	1.186	1.219	1.179	8346.6	9202.8	9697.3	9897.6	10178	9837.3	High	High	High	High	High	High
FALSE	High	Master Protein	Q60598	Src substrate cortactin OS=Mus musculus OX=10090 GN=Cttn PE=1 SV=2	0	106.402	32	16	42	16	1	546	61.2	5.4	111.02	16	0	1.093	1.054	0.301	0.31	0.298	33007.2	36093.3	34782.2	9934.1	10222.3	9836.2	High	High	High	High	High	High
FALSE	High	Master Protein	Q9Z0H1	WD repeat-containing protein 46 OS=Mus musculus OX=10090 GN=Wdr46 PE=2 SV=1	0	119.147	28	14	29	14	1	622	69	9.77	99.67	14	0	0.927	0.913	0.915	0.923	0.826	11900.4	11029.1	10867.8	10892.7	10986.4	9829.8	High	High	High	High	High	High
FALSE	High	Master Protein	Q9DC69	NADH dehydrogenase [ubiquinone] 1 alpha subcomplex subunit 9, mitochondrial OS=Mus musculus OX=10090 GN=Ndufa9 PE=1 SV=2	0	62.057	32	10	20	10	1	377	42.5	9.74	57.81	10	0	0.803	0.861	0.985	1.134	1.017	9667.6	7767.3	8323.2	9524.3	10959.2	9829.3	High	High	High	High	High	High
FALSE	High	Master Protein	Q91WM3	U3 small nucleolar RNA-interacting protein 2 OS=Mus musculus OX=10090 GN=Rrp9 PE=1 SV=1	0	70.893	32	13	22	13	1	475	52.1	7.88	61.23	13	0	1.012	0.982	1.013	1.007	1.012	9697.2	9817.3	9523.9	9824.6	9764.4	9818.2	High	High	High	High	High	High
FALSE	High	Master Protein	Q0GNC1	Inverted formin-2 OS=Mus musculus OX=10090 GN=Inf2 PE=1 SV=1	0	100.067	17	15	27	14	1	1273	138.5	5.21	89.86	15	1	0.991	1.008	1.866	1.673	1.708	5739.5	5687.8	5784.2	10712.5	9603.6	9805.8	High	High	High	High	High	High
FALSE	High	Master Protein	Q9CYX7	RRP15-like protein OS=Mus musculus OX=10090 GN=Rrp15 PE=1 SV=2	0	29.53	23	9	19	9	1	281	31	8.76	45.49	9	0	1.046	1.116	0.789	0.766	0.872	11245.6	11758.7	12547.8	8868	8612.5	9804.8	High	High	High	High	High	High
FALSE	High	Master Protein	Q8K2P7	Sodium-coupled neutral amino acid transporter 1 OS=Mus musculus OX=10090 GN=Slc38a1 PE=1 SV=1	0	36.586	12	7	22	7	1	485	53.8	7.08	59.74	7	0	0.901	1.003	0.825	0.766	0.861	11346.1	10219.5	11378	9357.5	8695	9766.8	High	High	High	High	High	High
FALSE	High	Master Protein	Q8K1N4	Spermatogenesis-associated serine-rich protein 2 OS=Mus musculus OX=10090 GN=Spats2 PE=1 SV=1	0	84.326	37	19	28	18	1	545	58.9	9	70.71	19	1	0.933	0.98	1.023	1.037	1.055	9248.2	8624.6	9058.6	9463.8	9588.7	9760.5	High	High	High	High	High	High
FALSE	High	Master Protein	P56391	Cytochrome c oxidase subunit 6B1 OS=Mus musculus OX=10090 GN=Cox6b1 PE=1 SV=2	0	38.245	70	6	21	6	1	86	10.1	8.72	60.35	6	0	0.859	0.83	1.623	1.108	1.311	7445.5	6394.6	6176.3	12083.4	8250.9	9758.2	High	High	High	High	High	High
FALSE	High	Master Protein	Q7TT37	Elongator complex protein 1 OS=Mus musculus OX=10090 GN=Elp1 PE=1 SV=2	0	183.767	24	22	36	22	1	1333	149.5	6	112.2	22	0	0.901	0.907	1.073	1.166	1.044	9349	8422.1	8483	10027.5	10897.9	9756.3	High	High	High	High	High	High
FALSE	High	Master Protein	Q8K183	Pyridoxal kinase OS=Mus musculus OX=10090 GN=Pdxk PE=1 SV=1	0	92.854	43	11	32	11	1	312	35	6.29	98.73	11	0	1.108	1.082	1.429	1.409	1.348	7236.9	8015.2	7831	10338.8	10197.8	9753.4	High	High	High	High	High	High
FALSE	High	Master Protein	P62075	Mitochondrial import inner membrane translocase subunit Tim13 OS=Mus musculus OX=10090 GN=Timm13 PE=1 SV=1	0	25.773	46	4	17	4	1	95	10.5	8.18	51.32	4	0	0.846	0.945	1.122	0.964	1.192	8164.4	6904.2	7717	9160.8	7866.4	9730.6	High	High	High	High	High	High
FALSE	High	Master Protein	A0A2K6EDM5	Muscleblind-like protein 2 OS=Mus musculus OX=10090 GN=Mbnl2 PE=1 SV=1	0	26.689	21	8	16	2	1	385	41.3	8.92	40.45	8	5	0.929	1.057	0.889	0.912	0.991	9809	9115.4	10372.3	8715.5	8943.4	9723.3	High	High	High	High	High	High
FALSE	High	Master Protein	P22907	Porphobilinogen deaminase OS=Mus musculus OX=10090 GN=Hmbs PE=1 SV=2	0	72.247	40	12	27	12	1	361	39.3	6.87	74.59	12	0	1.188	1.151	0.836	0.854	0.852	11400.8	13540.8	13117.2	9531.1	9740.1	9716.5	High	High	High	High	High	High
FALSE	High	Master Protein	O35218	Cleavage and polyadenylation specificity factor subunit 2 OS=Mus musculus OX=10090 GN=Cpsf2 PE=1 SV=1	0	137.805	40	22	39	22	1	782	88.3	5.11	125.94	22	0	0.994	0.998	1.206	1.166	1.118	8657.1	8608	8640	10436.2	10097.1	9678	High	High	High	High	High	High
FALSE	High	Master Protein	P17563	Methanethiol oxidase OS=Mus musculus OX=10090 GN=Selenbp1 PE=1 SV=2	0	120.928	46	16	34	16	1	472	52.5	6.29	102.93	16	0	1.043	1.06	1.684	2.166	1.873	5165.8	5388.5	5476.1	8699.7	11186.5	9676.7	High	High	High	High	High	High
FALSE	High	Master Protein	O08529	Calpain-2 catalytic subunit OS=Mus musculus OX=10090 GN=Capn2 PE=1 SV=4	0	140.239	38	18	41	18	1	700	79.8	4.96	132.53	18	0	1.166	1.132	0.907	0.727	0.725	13339.2	15549	15096.7	12098.6	9704	9670.5	High	High	High	High	High	High
FALSE	High	Master Protein	E9PUA5	Kinesin-like protein OS=Mus musculus OX=10090 GN=Kifc5b PE=1 SV=1	0	126.838	44	26	46	3	1	672	73.6	8.81	113.41	26	20	1.052	1.098	0.79	0.764	0.752	12860.2	13534.4	14125.1	10159.3	9823.7	9667.3	High	High	High	High	High	High
FALSE	High	Master Protein	O70378	ER membrane protein complex subunit 8 OS=Mus musculus OX=10090 GN=Emc8 PE=1 SV=1	0	78.893	53	9	37	9	1	207	23.3	6.15	124.88	9	0	1.029	0.997	0.971	0.925	0.938	10301.6	10601.7	10268.8	10003.8	9533.4	9662.2	High	High	High	High	High	High
FALSE	High	Master Protein	Q3UL36	Arginine and glutamate-rich protein 1 OS=Mus musculus OX=10090 GN=Arglu1 PE=1 SV=2	0	24.894	25	9	17	9	1	271	32.9	10.36	33.98	9	0	1.103	1.1	0.954	0.923	0.99	9757.6	10762.7	10737.2	9308.6	9006.9	9660.9	High	High	High	High	High	High
FALSE	High	Master Protein	P56383	ATP synthase F(0) complex subunit C2, mitochondrial OS=Mus musculus OX=10090 GN=Atp5mc2 PE=2 SV=2	0.006	3.93	5	1	12	1	1	146	15.5	10.35	28.21	1	0	0.907	1.014	0.869	1.016	0.964	10016.7	9090.1	10156.5	8701.7	10172.6	9659.3	High	High	High	High	High	High
FALSE	High	Master Protein	P35235-2	Isoform 2 of Tyrosine-protein phosphatase non-receptor type 11 OS=Mus musculus OX=10090 GN=Ptpn11	0	112.088	37	19	34	1	1	593	68	7.3	94.84	19	15	1.018	0.995	0.76	0.776	0.741	13013.2	13241.9	12946.1	9886.8	10098.9	9644.5	High	High	High	High	High	High
FALSE	High	Master Protein	Q9JKB1	Ubiquitin carboxyl-terminal hydrolase isozyme L3 OS=Mus musculus OX=10090 GN=Uchl3 PE=1 SV=2	0	123.106	43	9	42	9	1	230	26.1	5.05	125.64	9	0	1.075	1.058	0.979	0.977	1.05	9182.9	9869.2	9713.8	8987	8971.1	9644.2	High	High	High	High	High	High
FALSE	High	Master Protein	Q06185	ATP synthase subunit e, mitochondrial OS=Mus musculus OX=10090 GN=Atp5me PE=1 SV=2	0	17.185	34	3	17	3	1	71	8.2	9.35	49.01	3	0	0.786	0.906	0.91	0.944	0.988	9747.8	7656.9	8829.8	8874.9	9199	9634.5	High	High	High	High	High	High
FALSE	High	Master Protein	Q9JJY4	Probable ATP-dependent RNA helicase DDX20 OS=Mus musculus OX=10090 GN=Ddx20 PE=1 SV=2	0	152.185	41	22	37	22	1	825	91.7	6.74	125.75	22	0	1.002	1.023	1.156	1.324	1.231	7808.2	7823.8	7987.1	9030	10337.3	9613.8	High	High	High	High	High	High
FALSE	High	Master Protein	Q9JJT9	Phosphorylated adapter RNA export protein OS=Mus musculus OX=10090 GN=Phax PE=1 SV=1	0	57.991	25	9	19	9	1	385	43.2	5.34	52.63	9	0	0.914	0.996	1.252	1.234	1.376	6976.3	6376.6	6946.6	8736.8	8607.3	9597.1	High	High	High	High	High	High
FALSE	High	Master Protein	Q80U78	Pumilio homolog 1 OS=Mus musculus OX=10090 GN=Pum1 PE=1 SV=2	0	99.027	19	18	27	11	1	1189	126.5	6.86	76.03	18	6	0.925	0.949	0.985	0.928	0.991	9680.6	8953.9	9182.7	9531.2	8983.3	9595.6	High	High	High	High	High	High
FALSE	High	Master Protein	Q91YT0	NADH dehydrogenase [ubiquinone] flavoprotein 1, mitochondrial OS=Mus musculus OX=10090 GN=Ndufv1 PE=1 SV=1	0	107.306	42	14	30	14	1	464	50.8	8.21	99.69	14	0	0.72	0.721	1.154	1.146	1.202	7981.6	5745.6	5756	9211	9148.3	9591.4	High	High	High	High	High	High
FALSE	High	Master Protein	A0A0R4J187	X-ray repair cross-complementing protein 6 OS=Mus musculus OX=10090 GN=Xrcc6 PE=1 SV=1	0	104.017	34	15	37	14	1	608	69.4	6.52	94.7	15	0	0.986	0.969	0.667	0.711	0.693	13835.6	13642.6	13406.8	9226.5	9836.8	9582.5	High	High	High	High	High	High
FALSE	High	Master Protein	O88545	COP9 signalosome complex subunit 6 OS=Mus musculus OX=10090 GN=Cops6 PE=1 SV=1	0	95.919	50	11	30	11	1	324	35.9	5.73	116.41	11	0	1.063	1.038	0.885	0.88	0.891	10742.5	11415.1	11156	9505.6	9455.6	9575.5	High	High	High	High	High	High
FALSE	High	Master Protein	Q921M7	Protein FAM49B OS=Mus musculus OX=10090 GN=Fam49b PE=1 SV=1	0	121.696	53	13	36	11	1	324	36.8	6.06	128.27	13	2	1.042	1.074	1.084	1.086	1.118	8558.1	8913.5	9188.5	9275.1	9292.4	9566.1	High	High	High	High	High	High
FALSE	High	Master Protein	Q9JLV1	BAG family molecular chaperone regulator 3 OS=Mus musculus OX=10090 GN=Bag3 PE=1 SV=2	0	206.662	60	26	56	26	1	577	61.8	7.27	178.39	26	0	0.967	0.988	0.451	0.434	0.454	21031	20330.9	20773.2	9476.1	9119.5	9554	High	High	High	High	High	High
FALSE	High	Master Protein	P70460	Vasodilator-stimulated phosphoprotein OS=Mus musculus OX=10090 GN=Vasp PE=1 SV=4	0	88.955	35	9	35	9	1	375	39.6	8.53	111.45	9	0	1.257	1.227	1.081	1.032	1.046	9124.4	11470.5	11191.4	9859.7	9419.7	9548.4	High	High	High	High	High	High
FALSE	High	Master Protein	Q6P9R2	Serine/threonine-protein kinase OSR1 OS=Mus musculus OX=10090 GN=Oxsr1 PE=1 SV=1	0	103.701	28	12	31	7	1	527	58.2	6.43	108.63	12	4	1.117	1.065	1.337	1.348	1.368	6979.9	7797.7	7434.1	9332.2	9411.3	9547.3	High	High	High	High	High	High
FALSE	High	Master Protein	Q8BYK6-3	Isoform 3 of YTH domain-containing family protein 3 OS=Mus musculus OX=10090 GN=Ythdf3	0	65.347	23	12	24	6	1	596	65.4	9.23	67.1	12	6	0.952	0.908	0.853	0.86	0.802	11885	11319.5	10787.8	10135.5	10219.8	9536.4	High	High	High	High	High	High
FALSE	High	Master Protein	Q6PGH2	Jupiter microtubule associated homolog 2 OS=Mus musculus OX=10090 GN=Jpt2 PE=1 SV=1	0	64.94	58	9	32	9	1	190	20	8.62	86.61	9	0	0.891	1.022	0.985	0.898	1.061	8967.6	7991.6	9163.9	8830.2	8056.9	9516.6	High	High	High	High	High	High
[truncated: 5,177 more rows]
