# Supplementary material for: Proteomic Analysis of Protective Effects of Dl-3-n-Butylphthalide against mpp + -Induced Toxicity via downregulating P53 pathway in N2A Cells
Source: Proteome Sci. 2023 Jan 3;21:1. doi: 10.1186/s12953-022-00199-x (PMC9809048; doi:10.1186/s12953-022-00199-x)
Supplement: Supplementary file 4 — Additional file 4. [file 12953_2022_199_MOESM4_ESM.xlsx]

## Sheet: Proteins
																								NBP2		MPP2
Checked	Protein FDR Confidence: Combined	Master	Accession	Description	Exp. q-value: Combined	Sum PEP Score	Coverage [%]	# Peptides	# PSMs	# Unique Peptides	# Protein Groups	# AAs	MW [kDa]	calc. pI	Score Sequest HT: Sequest HT	# Peptides (by Search Engine): Sequest HT	# Razor Peptides	Abundance Ratio: (F1, 127) / (F1, 126)	Abundance Ratio: (F1, 128) / (F1, 126)	Abundance Ratio: (F1, 129) / (F1, 126)	Abundance Ratio: (F1, 130) / (F1, 126)	Abundance Ratio: (F1, 131) / (F1, 126)	Abundances (Grouped): F1, 126	Abundances (Grouped): F1, 127	Abundances (Grouped): F1, 128	Abundances (Grouped): F1, 129	Abundances (Grouped): F1, 130	Abundances (Grouped): F1, 131	Found in Sample: [S1] F1: 126, Control	Found in Sample: [S2] F1: 127, Sample	Found in Sample: [S3] F1: 128, Sample	Found in Sample: [S4] F1: 129, Sample	Found in Sample: [S5] F1: 130, Sample	Found in Sample: [S6] F1: 131, Sample	Modifications
FALSE	High	Master Protein	P11499	Heat shock protein HSP 90-beta OS=Mus musculus OX=10090 GN=Hsp90ab1 PE=1 SV=3	0	801.977	75	52	1285	29	1	724	83.2	5.03	4574.55	52	27	1.05	1.03	0.675	0.701	0.711	411127	431731	423424	277519	288266	292295	High	High	High	High	High	High
FALSE	High	Master Protein	P63017	Heat shock cognate 71 kDa protein OS=Mus musculus OX=10090 GN=Hspa8 PE=1 SV=1	0	636.371	83	44	1238	28	1	646	70.8	5.52	4547.58	44	16	0.894	0.891	0.862	0.862	0.834	358163	320316	319021	308720	308732	298691	High	High	High	High	High	High
FALSE	High	Master Protein	P17182	Alpha-enolase OS=Mus musculus OX=10090 GN=Eno1 PE=1 SV=3	0	532.298	84	31	1716	22	1	434	47.1	6.8	7033.8	31	9	1.062	1.111	1.409	1.545	1.636	277370	294467	308242	390687	428538	453913	High	High	High	High	High	High
FALSE	High	Master Protein	P60710	Actin, cytoplasmic 1 OS=Mus musculus OX=10090 GN=Actb PE=1 SV=1	0	560.577	88	27	1477	4	1	375	41.7	5.48	6529.54	27	32	0.899	0.914	1.023	1.035	1.026	319584	287350	292090	327047	330882	327883	High	High	High	High	High	High
FALSE	High	Master Protein	P58252	Elongation factor 2 OS=Mus musculus OX=10090 GN=Eef2 PE=1 SV=2	0	738.541	75	55	661	54	1	858	95.3	6.83	2334.3	55	1	0.877	0.913	0.558	0.561	0.561	292146	256236	266780	162913	163998	163986	High	High	High	High	High	High
FALSE	High	Master Protein	P10126	Elongation factor 1-alpha 1 OS=Mus musculus OX=10090 GN=Eef1a1 PE=1 SV=3	0	469.788	65	24	910	13	1	462	50.1	9.01	3581.95	24	13	0.881	0.897	0.801	0.853	0.831	294221	259154	264018	235589	251010	244550	High	High	High	High	High	High
FALSE	High	Master Protein	Q8VDD5	Myosin-9 OS=Mus musculus OX=10090 GN=Myh9 PE=1 SV=4	0	1365.54	57	116	759	100	1	1960	226.2	5.66	2785.41	116	15	1.095	1.07	0.96	0.947	0.951	238970	261628	255742	229505	226385	227271	High	High	High	High	High	High
FALSE	High	Master Protein	Q8BTM8	Filamin-A OS=Mus musculus OX=10090 GN=Flna PE=1 SV=5	0	1546.8	62	126	691	110	1	2647	281	6.04	2700.9	126	16	0.937	0.913	0.689	0.658	0.653	251260	235373	229485	173067	165338	164058	High	High	High	High	High	High
FALSE	High	Master Protein	P09405	Nucleolin OS=Mus musculus OX=10090 GN=Ncl PE=1 SV=2	0	348.989	51	49	531	48	1	707	76.7	4.75	1542.72	49	1	0.985	0.983	1.163	1.295	1.253	210657	207506	207164	244985	272744	264045	High	High	High	High	High	High
FALSE	High	Master Protein	P08113	Endoplasmin OS=Mus musculus OX=10090 GN=Hsp90b1 PE=1 SV=2	0	491.524	59	44	557	43	1	802	92.4	4.82	2135.25	44	0	1.136	1.122	0.649	0.658	0.648	170358	193451	191082	110582	112093	110412	High	High	High	High	High	High
FALSE	High	Master Protein	Q8CGP2-2	Isoform 2 of Histone H2B type 1-P OS=Mus musculus OX=10090 GN=Hist1h2bp	0	112.484	62	12	424	1	1	138	15.6	10.24	1251.09	12	13	1.072	1.055	0.852	0.814	0.785	179392	192344	189172	152793	146113	140850	High	High	High	High	High	High
FALSE	High	Master Protein	P17742	Peptidyl-prolyl cis-trans isomerase A OS=Mus musculus OX=10090 GN=Ppia PE=1 SV=2	0	127.934	84	14	431	11	1	164	18	7.9	1059.01	14	1	1.09	1.145	0.867	0.904	0.896	163162	177810	186864	141430	147542	146214	High	High	High	High	High	High
FALSE	High	Master Protein	P20152	Vimentin OS=Mus musculus OX=10090 GN=Vim PE=1 SV=3	0	462.327	84	44	635	39	1	466	53.7	5.12	2406.27	44	5	1.038	1.071	1.461	1.134	1.16	172836	179475	185028	252519	195922	200541	High	High	High	High	High	High
FALSE	High	Master Protein	P52480	Pyruvate kinase PKM OS=Mus musculus OX=10090 GN=Pkm PE=1 SV=4	0	618.87	75	39	908	5	1	531	57.8	7.47	3428.19	39	43	1.118	1.151	1.792	1.843	1.93	159026	177869	183111	285014	293141	306946	High	High	High	High	High	High
FALSE	High	Master Protein	P63038	60 kDa heat shock protein, mitochondrial OS=Mus musculus OX=10090 GN=Hspd1 PE=1 SV=1	0	743.721	80	39	1078	39	1	573	60.9	6.18	4647.03	39	0	0.963	0.982	1.138	1.238	1.228	185695	178829	182417	211320	229908	227988	High	High	High	High	High	High
FALSE	High	Master Protein	P19096	Fatty acid synthase OS=Mus musculus OX=10090 GN=Fasn PE=1 SV=2	0	1241.16	56	105	554	104	1	2504	272.3	6.58	2081.42	105	1	0.882	0.885	0.613	0.675	0.662	202559	178626	179202	124236	136747	134161	High	High	High	High	High	High
FALSE	High	Master Protein	P14873	Microtubule-associated protein 1B OS=Mus musculus OX=10090 GN=Map1b PE=1 SV=2	0	988.59	47	93	360	92	1	2464	270.1	4.83	1312.04	93	1	1.165	1.145	0.286	0.284	0.292	152253	177393	174363	43539.7	43273.4	44454	High	High	High	High	High	High
FALSE	High	Master Protein	Q60864	Stress-induced-phosphoprotein 1 OS=Mus musculus OX=10090 GN=Stip1 PE=1 SV=1	0	378.898	77	45	325	45	1	543	62.5	6.8	947.47	45	0	1.126	1.103	0.647	0.7	0.679	147976	166611	163174	95711.7	103590	100534	High	High	High	High	High	High
FALSE	High	Master Protein	Q9JHU4	Cytoplasmic dynein 1 heavy chain 1 OS=Mus musculus OX=10090 GN=Dync1h1 PE=1 SV=2	0	1678.28	50	196	616	196	1	4644	531.7	6.42	2090.88	196	0	1.144	1.12	1.331	1.449	1.48	141928	162342	158958	188921	205669	210100	High	High	High	High	High	High
FALSE	High	Master Protein	Q01320	DNA topoisomerase 2-alpha OS=Mus musculus OX=10090 GN=Top2a PE=1 SV=2	0	571.504	43	67	301	54	1	1528	172.7	8.6	974.9	67	14	1.074	1.05	0.423	0.392	0.398	150670	161763	158227	63798.9	59099.4	59917	High	High	High	High	High	High
FALSE	High	Master Protein	Q8CGC7	Bifunctional glutamate/proline--tRNA ligase OS=Mus musculus OX=10090 GN=Eprs PE=1 SV=4	0	869.077	63	80	385	79	1	1512	170	7.66	1390.08	80	1	1.24	1.182	0.671	0.745	0.746	130979	162411	154756	87925	97596.3	97764.3	High	High	High	High	High	High
FALSE	High	Master Protein	E9Q616	AHNAK nucleoprotein (desmoyokin) OS=Mus musculus OX=10090 GN=Ahnak PE=1 SV=1	0	1772.45	67	193	636	192	1	5656	603.9	6.3	2067.34	193	0	0.981	1.001	1.674	1.232	1.157	153802	150908	153982	257408	189542	177967	High	High	High	High	High	High
FALSE	High	Master Protein	P68373	Tubulin alpha-1C chain OS=Mus musculus OX=10090 GN=Tuba1c PE=1 SV=1	0	397.913	71	26	561	6	1	449	49.9	5.1	2041.09	26	25	0.974	0.985	0.755	0.718	0.732	156292	152157	153882	118009	112295	114344	High	High	High	High	High	High
FALSE	High	Master Protein	P16546	Spectrin alpha chain, non-erythrocytic 1 OS=Mus musculus OX=10090 GN=Sptan1 PE=1 SV=4	0	1090.77	61	133	345	133	1	2472	284.4	5.33	1214.9	133	0	0.982	0.993	0.344	0.326	0.33	152513	149788	151474	52394.4	49793.4	50328.8	High	High	High	High	High	High
FALSE	High	Master Protein	Q8BGQ7	Alanine--tRNA ligase, cytoplasmic OS=Mus musculus OX=10090 GN=Aars PE=1 SV=1	0	706.031	70	53	353	53	1	968	106.8	5.67	1345.01	53	0	1.228	1.179	0.522	0.563	0.546	124010	152304	146177	64790.3	69812.4	67730.9	High	High	High	High	High	High
FALSE	High	Master Protein	P38647	Stress-70 protein, mitochondrial OS=Mus musculus OX=10090 GN=Hspa9 PE=1 SV=3	0	508.918	65	41	418	40	1	679	73.4	6.07	1498.99	41	0	1.157	1.14	0.921	1.011	0.958	122574	141825	139695	112949	123887	117384	High	High	High	High	High	High
FALSE	High	Master Protein	A0A0A0MQF6	Glyceraldehyde-3-phosphate dehydrogenase OS=Mus musculus OX=10090 GN=Gapdh PE=1 SV=1	0	461.314	79	23	803	1	1	359	38.6	8.97	3478.01	23	30	1.057	1.124	1.563	1.57	1.684	117709	124362	132285	183936	184856	198233	High	High	High	High	High	High
FALSE	High	Master Protein	Q3U2G2	Heat shock 70 kDa protein 4 OS=Mus musculus OX=10090 GN=Hspa4 PE=1 SV=1	0	699.516	73	55	389	52	1	842	94.1	5.21	1363.97	55	4	1.077	1.069	1.011	1.075	1.08	122837	132342	131325	124190	132078	132691	High	High	High	High	High	High
FALSE	High	Master Protein	P20029	Endoplasmic reticulum chaperone BiP OS=Mus musculus OX=10090 GN=Hspa5 PE=1 SV=3	0	490.842	59	37	557	34	1	655	72.4	5.16	2091.88	37	0	1.029	1.024	1.227	1.166	1.106	125532	129208	128577	154006	146336	138877	High	High	High	High	High	High
FALSE	High	Master Protein	P42932	T-complex protein 1 subunit theta OS=Mus musculus OX=10090 GN=Cct8 PE=1 SV=3	0	453.247	74	37	364	37	1	548	59.5	5.62	1327.86	37	0	1.028	1.022	0.761	0.829	0.822	125741	129224	128493	95649.6	104216	103305	High	High	High	High	High	High
FALSE	High	Master Protein	P68372	Tubulin beta-4B chain OS=Mus musculus OX=10090 GN=Tubb4b PE=1 SV=1	0	420.46	83	26	478	3	1	445	49.8	4.89	1715.97	26	30	1.001	1.015	0.834	0.833	0.851	126265	126378	128164	105244	105145	107407	High	High	High	High	High	High
FALSE	High	Master Protein	A6ZI44	Fructose-bisphosphate aldolase OS=Mus musculus OX=10090 GN=Aldoa PE=1 SV=1	0	439.684	74	31	729	24	1	418	45.1	7.91	3291.81	31	7	1.062	1.115	1.607	1.673	1.701	112484	119444	125416	180769	188138	191334	High	High	High	High	High	High
FALSE	High	Master Protein	P62806	Histone H4 OS=Mus musculus OX=10090 GN=Hist1h4a PE=1 SV=2	0	81.1	58	7	366	7	1	103	11.4	11.36	1212.83	7	0	1.074	1.05	0.788	0.827	0.803	117980	126728	123932	93000.5	97606	94758.2	High	High	High	High	High	High
FALSE	High	Master Protein	Q01853	Transitional endoplasmic reticulum ATPase OS=Mus musculus OX=10090 GN=Vcp PE=1 SV=4	0	709.265	75	53	317	51	1	806	89.3	5.26	1171.26	53	2	1.029	1.042	0.632	0.641	0.645	117987	121420	122897	74564.5	75579.8	76154.8	High	High	High	High	High	High
FALSE	High	Master Protein	Q3V117	ATP-citrate synthase OS=Mus musculus OX=10090 GN=Acly PE=1 SV=1	0	550.027	55	50	297	1	1	1101	120.7	7.44	1049.36	50	57	1.009	1.012	0.585	0.621	0.618	119634	120654	121065	70030.1	74347.7	73987	High	High	High	High	High	High
FALSE	High	Master Protein	Q8VEK3	Heterogeneous nuclear ribonucleoprotein U OS=Mus musculus OX=10090 GN=Hnrnpu PE=1 SV=1	0	396.558	51	36	369	36	1	800	87.9	6.24	1299.97	36	0	0.983	0.992	0.666	0.708	0.731	121060	119050	120149	80644.1	85700.9	88477.2	High	High	High	High	High	High
FALSE	High	Master Protein	A0A1B0GSX0	L-lactate dehydrogenase OS=Mus musculus OX=10090 GN=Ldha PE=1 SV=1	0	298.902	65	21	285	21	1	361	39.7	8.35	944.57	21	0	1.068	1.132	1.144	1.226	1.295	106040	113273	119995	121293	130015	137340	High	High	High	High	High	High
FALSE	High	Master Protein	P07901	Heat shock protein HSP 90-alpha OS=Mus musculus OX=10090 GN=Hsp90aa1 PE=1 SV=4	0	669.152	71	47	1030	29	1	733	84.7	5.01	3545.36	47	2	1.129	1.092	1.426	1.481	1.499	109840	124045	119962	156584	162684	164690	High	High	High	High	High	High
FALSE	High	Master Protein	P15331-2	Isoform 3u of Peripherin OS=Mus musculus OX=10090 GN=Prph	0	312.426	72	40	321	4	1	507	57.8	5.81	1165.62	40	33	1.216	1.174	0.298	0.286	0.29	102074	124093	119813	30443.9	29159.4	29644.4	High	High	High	High	High	High
FALSE	High	Master Protein	P26039	Talin-1 OS=Mus musculus OX=10090 GN=Tln1 PE=1 SV=2	0	1464.74	72	136	419	117	1	2541	269.7	6.18	1636.28	136	16	1.136	1.115	1.254	1.117	1.142	106170	120659	118393	133103	118570	121246	High	High	High	High	High	High
FALSE	High	Master Protein	P09103	Protein disulfide-isomerase OS=Mus musculus OX=10090 GN=P4hb PE=1 SV=2	0	317.488	75	35	294	34	1	509	57	4.88	1017.94	35	1	1.069	1.088	0.95	0.961	0.957	108095	115552	117630	102637	103905	103409	High	High	High	High	High	High
FALSE	High	Master Protein	Q9QXS1	Plectin OS=Mus musculus OX=10090 GN=Plec PE=1 SV=3	0	1397.75	49	210	456	203	1	4691	533.9	5.96	1500.02	210	7	1.027	1.015	1.588	1.39	1.395	115745	118872	117511	183858	160913	161451	High	High	High	High	High	High
FALSE	High	Master Protein	Q9D0E1	Heterogeneous nuclear ribonucleoprotein M OS=Mus musculus OX=10090 GN=Hnrnpm PE=1 SV=3	0	434.84	70	49	315	49	1	729	77.6	8.63	936.97	49	0	1.044	1.055	0.85	0.962	0.96	111027	115960	117089	94346.3	106788	106600	High	High	High	High	High	High
FALSE	High	Master Protein	P14211	Calreticulin OS=Mus musculus OX=10090 GN=Calr PE=1 SV=1	0	388.548	78	28	398	28	1	416	48	4.49	1691.33	28	0	1.024	1.029	0.921	0.923	0.881	112560	115216	115823	103666	103940	99133.1	High	High	High	High	High	High
FALSE	High	Master Protein	Q61699	Heat shock protein 105 kDa OS=Mus musculus OX=10090 GN=Hsph1 PE=1 SV=2	0	559.952	71	50	286	47	1	858	96.3	5.53	1035.99	50	1	1.106	1.086	0.526	0.528	0.531	106394	117695	115587	55953.8	56173.4	56535.3	High	High	High	High	High	High
FALSE	High	Master Protein	P35564	Calnexin OS=Mus musculus OX=10090 GN=Canx PE=1 SV=1	0	290.959	59	34	242	34	1	591	67.2	4.64	802.1	34	0	1.144	1.116	0.621	0.653	0.633	103083	117952	115054	63984.9	67264.6	65287.5	High	High	High	High	High	High
FALSE	High	Master Protein	Q8BTS0	DEAD (Asp-Glu-Ala-Asp) box polypeptide 5 OS=Mus musculus OX=10090 GN=Ddx5 PE=1 SV=1	0	324.717	58	38	271	30	1	615	69.2	8.92	820.88	38	9	0.791	0.811	0.626	0.644	0.643	140637	111261	114014	87974.7	90633.8	90388.1	High	High	High	High	High	High
FALSE	High	Master Protein	P43277	Histone H1.3 OS=Mus musculus OX=10090 GN=Hist1h1d PE=1 SV=2	0	84.098	41	12	187	2	1	221	22.1	11.03	567.94	12	10	1.067	1.053	0.929	0.988	0.913	105563	112627	111204	98120.1	104277	96373.5	High	High	High	High	High	High
FALSE	High	Master Protein	P09411	Phosphoglycerate kinase 1 OS=Mus musculus OX=10090 GN=Pgk1 PE=1 SV=4	0	479.356	80	30	441	30	1	417	44.5	7.9	1615	30	0	1.089	1.152	1.646	1.679	1.786	94699.2	103150	109092	155849	158991	169156	High	High	High	High	High	High
FALSE	High	Master Protein	Q5SXR6	Clathrin heavy chain OS=Mus musculus OX=10090 GN=Cltc PE=1 SV=1	0	971.479	64	79	413	79	1	1679	191.9	5.69	1671.34	79	0	1.105	1.088	1.086	1.171	1.224	98830.8	109241	107568	107300	115735	121009	High	High	High	High	High	High
FALSE	High	Master Protein	Q03265	ATP synthase subunit alpha, mitochondrial OS=Mus musculus OX=10090 GN=Atp5f1a PE=1 SV=1	0	373.6	59	30	444	30	1	553	59.7	9.19	1658.24	30	0	0.92	0.925	0.927	1.038	1.028	115753	106546	107055	107253	120099	119038	High	High	High	High	High	High
FALSE	High	Master Protein	P80316	T-complex protein 1 subunit epsilon OS=Mus musculus OX=10090 GN=Cct5 PE=1 SV=1	0	453.466	79	37	330	35	1	541	59.6	6.02	1272.2	37	1	1.057	1.049	0.857	0.901	0.908	101974	107793	106951	87419.1	91865.3	92589	High	High	High	High	High	High
FALSE	High	Master Protein	P63101	14-3-3 protein zeta/delta OS=Mus musculus OX=10090 GN=Ywhaz PE=1 SV=1	0	261.367	89	23	255	14	1	245	27.8	4.79	887.29	23	11	0.999	1.034	0.924	0.82	0.818	100758	100664	104144	93075.1	82657.6	82378.3	High	High	High	High	High	High
FALSE	High	Master Protein	Q61937	Nucleophosmin OS=Mus musculus OX=10090 GN=Npm1 PE=1 SV=1	0	255.305	67	19	316	19	1	292	32.5	4.77	1282.35	19	0	0.919	0.945	0.992	1.002	0.961	110201	101275	104118	109320	110458	105936	High	High	High	High	High	High	Acetyl [N-Term]
FALSE	High	Master Protein	P62983	Ubiquitin-40S ribosomal protein S27a OS=Mus musculus OX=10090 GN=Rps27a PE=1 SV=2	0	117.737	64	11	292	11	1	156	17.9	9.64	909.62	11	0	0.975	0.972	0.821	0.839	0.859	106734	104031	103722	87668.1	89592.6	91693.2	High	High	High	High	High	High
FALSE	High	Master Protein	P80314	T-complex protein 1 subunit beta OS=Mus musculus OX=10090 GN=Cct2 PE=1 SV=4	0	551.779	70	32	371	32	1	535	57.4	6.4	1505.3	32	0	0.96	0.974	0.758	0.785	0.777	105860	101668	103143	80249.4	83149.7	82283.2	High	High	High	High	High	High
FALSE	High	Master Protein	O88569	Heterogeneous nuclear ribonucleoproteins A2/B1 OS=Mus musculus OX=10090 GN=Hnrnpa2b1 PE=1 SV=2	0	271.244	72	21	322	2	1	353	37.4	8.95	1194.28	21	21	1.065	1.077	0.832	0.85	0.873	91769.4	97744.2	98845.2	76320.3	77994.6	80118	High	High	High	High	High	High
FALSE	High	Master Protein	P80318	T-complex protein 1 subunit gamma OS=Mus musculus OX=10090 GN=Cct3 PE=1 SV=1	0	459.587	74	42	324	42	1	545	60.6	6.7	1152.61	42	0	1.08	1.068	0.852	0.924	0.926	92450.4	99825.9	98711.1	78730.1	85430.4	85653.9	High	High	High	High	High	High
FALSE	High	Master Protein	P50580	Proliferation-associated protein 2G4 OS=Mus musculus OX=10090 GN=Pa2g4 PE=1 SV=3	0	281.369	69	22	351	21	1	394	43.7	6.86	1257.55	22	1	1.03	1.019	0.963	1.001	0.983	96667.5	99541.8	98544.5	93083.3	96800.9	95008.3	High	High	High	High	High	High
FALSE	High	Master Protein	A2AVJ7	Ribosome-binding protein 1 OS=Mus musculus OX=10090 GN=Rrbp1 PE=1 SV=1	0	676.917	72	95	332	95	1	1464	158.3	9.19	1106.29	95	0	0.931	0.936	1.39	1.371	1.307	103448	96355.7	96796.6	143843	141876	135238	High	High	High	High	High	High
FALSE	High	Master Protein	P05202	Aspartate aminotransferase, mitochondrial OS=Mus musculus OX=10090 GN=Got2 PE=1 SV=1	0	213.371	57	22	209	21	1	430	47.4	9	682.64	22	1	1.022	1.015	0.76	0.782	0.785	93546.3	95587.8	94906.7	71054.2	73187.1	73391.2	High	High	High	High	High	High
FALSE	High	Master Protein	P27773	Protein disulfide-isomerase A3 OS=Mus musculus OX=10090 GN=Pdia3 PE=1 SV=2	0	383.311	68	34	302	33	1	505	56.6	6.21	1044.51	34	0	1.051	1.048	1.172	1.165	1.129	90205.1	94774.1	94561.2	105698	105118	101817	High	High	High	High	High	High
FALSE	High	Master Protein	Q62261	Spectrin beta chain, non-erythrocytic 1 OS=Mus musculus OX=10090 GN=Sptbn1 PE=1 SV=2	0	902.357	55	104	254	104	1	2363	274.1	5.58	941.98	104	0	0.974	0.972	0.354	0.34	0.346	96185.3	93688.2	93459.7	34084.1	32699.4	33286.7	High	High	High	High	High	High
FALSE	High	Master Protein	P11983	T-complex protein 1 subunit alpha OS=Mus musculus OX=10090 GN=Tcp1 PE=1 SV=3	0	555.425	78	34	297	4	1	556	60.4	6.16	1071.2	34	36	1.036	1.055	0.901	0.844	0.865	87975.1	91144.6	92833.6	79276.4	74221.3	76078.9	High	High	High	High	High	High
FALSE	High	Master Protein	Q02053	Ubiquitin-like modifier-activating enzyme 1 OS=Mus musculus OX=10090 GN=Uba1 PE=1 SV=1	0	626.653	72	54	269	54	1	1058	117.7	5.66	1030.52	54	0	1.095	1.083	0.745	0.801	0.82	85431.4	93509	92488.9	63622.8	68399.8	70050.4	High	High	High	High	High	High
FALSE	High	Master Protein	P80315	T-complex protein 1 subunit delta OS=Mus musculus OX=10090 GN=Cct4 PE=1 SV=3	0	444.813	82	38	252	37	1	539	58	8.02	921.42	38	1	0.978	0.975	0.761	0.783	0.794	94823.5	92773.6	92485.2	72191.7	74252.6	75318.7	High	High	High	High	High	High
FALSE	High	Master Protein	Q7TPV4	Myb-binding protein 1A OS=Mus musculus OX=10090 GN=Mybbp1a PE=1 SV=2	0	821.135	58	63	316	63	1	1344	151.9	8.95	1178.21	63	0	0.992	0.995	0.94	1.044	1.048	90795.3	90093.7	90352.4	85382.2	94796.4	95171.5	High	High	High	High	High	High
FALSE	High	Master Protein	A2A7S7	Tyrosine--tRNA ligase OS=Mus musculus OX=10090 GN=Yars PE=1 SV=1	0	256.095	65	39	168	38	1	564	63	8.44	497.79	39	1	1.397	1.324	0.742	0.818	0.801	68188.7	95269.3	90296.1	50601.4	55748.4	54608	High	High	High	High	High	High
FALSE	High	Master Protein	P30416	Peptidyl-prolyl cis-trans isomerase FKBP4 OS=Mus musculus OX=10090 GN=Fkbp4 PE=1 SV=5	0	283.421	73	30	202	30	1	458	51.5	5.72	668.32	30	0	1.116	1.082	0.697	0.78	0.772	83292.4	92960.2	90124	58066.3	64995.3	64292.3	High	High	High	High	High	High
FALSE	High	Master Protein	F6ZDS4	Nucleoprotein TPR OS=Mus musculus OX=10090 GN=Tpr PE=1 SV=1	0	691.852	46	102	286	100	1	2431	273.8	5.03	967.87	102	2	1.052	1.039	0.963	1.007	0.99	85045.5	89470.5	88331.9	81878.7	85622.1	84234.2	High	High	High	High	High	High
FALSE	High	Master Protein	Q9D0I9	Arginine--tRNA ligase, cytoplasmic OS=Mus musculus OX=10090 GN=Rars PE=1 SV=2	0	346.186	53	36	211	35	1	660	75.6	7.55	658.04	36	1	1.175	1.146	0.99	1.074	1.058	75315.2	88524.8	86275.4	74547.8	80888	79719.7	High	High	High	High	High	High
FALSE	High	Master Protein	P30681	High mobility group protein B2 OS=Mus musculus OX=10090 GN=Hmgb2 PE=1 SV=3	0	124.482	46	16	179	11	1	210	24.1	7.31	462.72	16	4	1.032	0.992	0.611	0.618	0.586	86947.5	89717.9	86245.9	53145	53757.6	50988.3	High	High	High	High	High	High
FALSE	High	Master Protein	Q61753	D-3-phosphoglycerate dehydrogenase OS=Mus musculus OX=10090 GN=Phgdh PE=1 SV=3	0	305.24	48	22	320	22	1	533	56.5	6.54	1279.32	22	0	1.136	1.141	0.979	1.042	1.008	75286.3	85494	85911.5	73718.9	78439.4	75872.7	High	High	High	High	High	High
FALSE	High	Master Protein	E9PVX6	Proliferation marker protein Ki-67 OS=Mus musculus OX=10090 GN=Mki67 PE=1 SV=1	0	1021.52	53	120	280	120	1	3177	350.7	9.72	1031.77	120	0	1.117	1.088	1.027	1.062	1.042	78929.7	88173.1	85847.6	81077.7	83827.7	82276.3	High	High	High	High	High	High
FALSE	High	Master Protein	E9PVA8	eIF-2-alpha kinase activator GCN1 OS=Mus musculus OX=10090 GN=Gcn1 PE=1 SV=1	0	704.273	41	94	242	94	1	2671	292.8	7.36	803.62	94	0	0.996	0.978	0.729	0.786	0.788	87496.1	87123.6	85547.7	63762.6	68787	68987.4	High	High	High	High	High	High
FALSE	High	Master Protein	P80313	T-complex protein 1 subunit eta OS=Mus musculus OX=10090 GN=Cct7 PE=1 SV=1	0	498.351	77	33	297	33	1	544	59.6	7.84	1111.05	33	0	1.051	1.051	0.792	0.864	0.881	81281.8	85455.8	85464.6	64413.3	70200.9	71583.9	High	High	High	High	High	High
FALSE	High	Master Protein	Q9JIK5	Nucleolar RNA helicase 2 OS=Mus musculus OX=10090 GN=Ddx21 PE=1 SV=3	0	500.628	60	46	255	45	1	851	93.5	9.11	970.36	46	1	0.883	0.867	0.633	0.677	0.653	97472.8	86089.8	84517.6	61723.3	65995.4	63661.1	High	High	High	High	High	High
FALSE	High	Master Protein	P16045	Galectin-1 OS=Mus musculus OX=10090 GN=Lgals1 PE=1 SV=3	0	171.705	78	10	303	10	1	135	14.9	5.49	1097.78	10	0	0.977	1.017	0.776	0.689	0.695	82940.6	81024.2	84311.7	64366.6	57164.7	57639.1	High	High	High	High	High	High
FALSE	High	Master Protein	Q9Z1Q9	Valine--tRNA ligase OS=Mus musculus OX=10090 GN=Vars PE=1 SV=1	0	569.714	52	54	253	54	1	1263	140.1	7.77	931.5	54	0	1.098	1.079	0.757	0.79	0.803	78009.7	85639.7	84143.2	59029.1	61602.8	62665.6	High	High	High	High	High	High
FALSE	High	Master Protein	P14824	Annexin A6 OS=Mus musculus OX=10090 GN=Anxa6 PE=1 SV=3	0	347.181	67	42	172	40	1	673	75.8	5.5	597.12	42	2	1.135	1.135	0.596	0.57	0.574	73936.2	83922.2	83924.9	44076.5	42129.5	42433.2	High	High	High	High	High	High
FALSE	High	Master Protein	Q64727	Vinculin OS=Mus musculus OX=10090 GN=Vcl PE=1 SV=4	0	587.893	70	69	224	69	1	1066	116.6	6	801	69	0	1.038	1.022	0.781	0.728	0.716	81514	84571.5	83331.4	63685.7	59307.2	58401.1	High	High	High	High	High	High
FALSE	High	Master Protein	A0A1W2P768	Histone H3.2 OS=Mus musculus OX=10090 GN=Hist2h3c1 PE=1 SV=1	0	122.087	43	8	151	1	1	181	20.2	11.39	407.3	8	7	1.007	0.997	0.869	0.838	0.811	82925.6	83490.3	82692.5	72085.3	69515.8	67251.4	High	High	High	High	High	High
FALSE	High	Master Protein	P80317	T-complex protein 1 subunit zeta OS=Mus musculus OX=10090 GN=Cct6a PE=1 SV=3	0	411.644	76	34	224	34	1	531	58	7.08	828	34	0	1.043	1.043	0.876	0.896	0.909	79236.8	82611	82658.3	69405.7	71012.8	71995.5	High	High	High	High	High	High
FALSE	High	Master Protein	Q78PY7	Staphylococcal nuclease domain-containing protein 1 OS=Mus musculus OX=10090 GN=Snd1 PE=1 SV=1	0	504.848	65	53	246	53	1	910	102	7.43	855.08	53	0	0.963	0.958	0.766	0.744	0.759	86198.1	82967.9	82602.6	65986	64163.5	65409.8	High	High	High	High	High	High
FALSE	High	Master Protein	P57780	Alpha-actinin-4 OS=Mus musculus OX=10090 GN=Actn4 PE=1 SV=1	0	552.6	64	54	303	39	1	912	104.9	5.41	1105.54	54	15	1.087	1.074	1.017	1.046	1.046	76270.7	82905.9	81897.4	77545.4	79773.4	79807.2	High	High	High	High	High	High
FALSE	High	Master Protein	P23116	Eukaryotic translation initiation factor 3 subunit A OS=Mus musculus OX=10090 GN=Eif3a PE=1 SV=5	0	473.503	43	65	255	65	1	1344	161.8	6.77	809.77	65	0	0.992	0.982	1.059	1.097	1.093	82964.2	82287.5	81436.6	87899.1	91012.4	90719.5	High	High	High	High	High	High
FALSE	High	Master Protein	O35685	Nuclear migration protein nudC OS=Mus musculus OX=10090 GN=Nudc PE=1 SV=1	0	231.345	70	22	186	21	1	332	38.3	5.26	582.45	22	1	1.083	1.078	0.746	0.752	0.719	75384.6	81653.8	81274.6	56259.6	56670.7	54224.1	High	High	High	High	High	High
FALSE	High	Master Protein	P16460	Argininosuccinate synthase OS=Mus musculus OX=10090 GN=Ass1 PE=1 SV=1	0	270.625	69	25	152	25	1	412	46.6	8.22	521.4	25	0	1.289	1.242	0.239	0.241	0.247	65191.4	84004.8	80994.8	15555	15678.9	16133.3	High	High	High	High	High	High
FALSE	High	Master Protein	A0A0R4J0Z1	Protein disulfide-isomerase A4 OS=Mus musculus OX=10090 GN=Pdia4 PE=1 SV=1	0	389.48	63	37	211	36	1	641	72.3	5.22	716.7	37	1	1.091	1.071	0.778	0.77	0.733	75494.7	82335.2	80826.9	58767.6	58103.8	55331.4	High	High	High	High	High	High
FALSE	High	Master Protein	E9PWE8	Dihydropyrimidinase-related protein 3 OS=Mus musculus OX=10090 GN=Dpysl3 PE=1 SV=1	0	431.318	69	33	187	28	1	683	73.8	6.46	739.91	33	7	1.102	1.129	0.314	0.304	0.308	70649.4	77874	79784.1	22159	21467.8	21766.2	High	High	High	High	High	High
FALSE	High	Master Protein	Q9CZD3	Glycine--tRNA ligase OS=Mus musculus OX=10090 GN=Gars PE=1 SV=1	0	402.763	67	41	192	41	1	729	81.8	6.65	630.58	41	0	1.412	1.309	0.699	0.758	0.745	60774.9	85793.5	79567.1	42502.2	46061.1	45300	High	High	High	High	High	High
FALSE	High	Master Protein	Q9ERU9	E3 SUMO-protein ligase RanBP2 OS=Mus musculus OX=10090 GN=Ranbp2 PE=1 SV=2	0	766.431	39	107	282	106	1	3053	340.9	6.18	941.07	107	1	1.004	0.988	0.889	0.913	0.928	80448.3	80766.6	79498.8	71556.4	73426.7	74674.6	High	High	High	High	High	High
FALSE	High	Master Protein	P14733	Lamin-B1 OS=Mus musculus OX=10090 GN=Lmnb1 PE=1 SV=3	0	405.598	63	41	228	37	1	588	66.7	5.16	789.44	41	3	1.105	1.085	0.889	0.999	0.967	73221.4	80882.3	79438.4	65079.6	73135.3	70829.1	High	High	High	High	High	High
FALSE	High	Master Protein	P40142	Transketolase OS=Mus musculus OX=10090 GN=Tkt PE=1 SV=1	0	474.809	74	35	359	35	1	623	67.6	7.5	1595.02	35	0	0.963	0.962	1.263	1.398	1.376	82585.5	79530.8	79409.7	104334	115463	113597	High	High	High	High	High	High
FALSE	High	Master Protein	P18760	Cofilin-1 OS=Mus musculus OX=10090 GN=Cfl1 PE=1 SV=3	0	164.052	73	13	237	11	1	166	18.5	8.09	782.18	13	3	0.96	0.962	1.569	1.358	1.382	81956.1	78671.4	78832.1	128602	111330	113274	High	High	High	High	High	High
FALSE	High	Master Protein	Q9D8N0	Elongation factor 1-gamma OS=Mus musculus OX=10090 GN=Eef1g PE=1 SV=3	0	239.68	62	24	213	24	1	437	50	6.74	707.86	24	0	0.944	0.949	0.853	0.928	0.916	81252.2	76671.6	77091.5	69271.3	75425	74435.8	High	High	High	High	High	High
FALSE	High	Master Protein	O55143	Sarcoplasmic/endoplasmic reticulum calcium ATPase 2 OS=Mus musculus OX=10090 GN=Atp2a2 PE=1 SV=2	0	516.371	49	43	216	42	1	1044	114.8	5.34	818.14	43	1	1.078	1.073	0.823	0.846	0.862	71300.9	76843.2	76485.7	58695	60336	61443.6	High	High	High	High	High	High
FALSE	High	Master Protein	P26041	Moesin OS=Mus musculus OX=10090 GN=Msn PE=1 SV=3	0	389.173	71	47	263	35	1	577	67.7	6.6	841.16	47	13	1.121	1.095	1.473	1.602	1.563	69463.7	77840.8	76050.4	102296	111314	108545	High	High	High	High	High	High
FALSE	High	Master Protein	P62908	40S ribosomal protein S3 OS=Mus musculus OX=10090 GN=Rps3 PE=1 SV=1	0	209.594	80	19	229	19	1	243	26.7	9.66	762.23	19	0	0.926	0.925	1.004	1.047	1.013	81963.2	75882	75801.5	82272.7	85830.4	82997	High	High	High	High	High	High
FALSE	High	Master Protein	Q921K2	Poly [ADP-ribose] polymerase OS=Mus musculus OX=10090 GN=Parp1 PE=1 SV=1	0	423.898	52	46	185	46	1	1014	112.7	8.95	636.2	46	0	1.159	1.122	0.918	0.983	1.018	67420.2	78164.8	75662.8	61899.1	66289.3	68600.1	High	High	High	High	High	High
FALSE	High	Master Protein	Q6NZJ6	Eukaryotic translation initiation factor 4 gamma 1 OS=Mus musculus OX=10090 GN=Eif4g1 PE=1 SV=1	0	459.764	39	57	243	1	1	1600	176	5.4	750.76	57	59	0.934	0.908	0.978	1.055	1.029	82254.6	76801	74653	80470.8	86809.4	84669.1	High	High	High	High	High	High
FALSE	High	Master Protein	P35700	Peroxiredoxin-1 OS=Mus musculus OX=10090 GN=Prdx1 PE=1 SV=1	0	151.166	73	13	209	11	1	199	22.2	8.12	664.39	13	2	1.078	1.086	1.309	1.415	1.383	68384.2	73717.8	74264.8	89542.3	96777.4	94600.8	High	High	High	High	High	High
FALSE	High	Master Protein	Q61024	Asparagine synthetase [glutamine-hydrolyzing] OS=Mus musculus OX=10090 GN=Asns PE=1 SV=3	0	277.151	53	24	176	24	1	561	64.2	6.58	611.2	24	0	1.304	1.273	0.51	0.529	0.524	58223.3	75950.1	74091.8	29670	30778.4	30536.7	High	High	High	High	High	High
FALSE	High	Master Protein	E9QNN1	ATP-dependent RNA helicase A OS=Mus musculus OX=10090 GN=Dhx9 PE=1 SV=1	0	499.461	48	56	234	55	1	1384	149.6	6.83	864.3	56	1	1.028	1.03	0.791	0.879	0.902	71637.1	73653.6	73766.9	56646.7	62947.4	64623.6	High	High	High	High	High	High
FALSE	High	Master Protein	Q9JKF1	Ras GTPase-activating-like protein IQGAP1 OS=Mus musculus OX=10090 GN=Iqgap1 PE=1 SV=2	0	934.514	59	77	326	75	1	1657	188.6	6.48	1329.7	77	2	1.103	1.101	1.564	1.471	1.525	66276.3	73120	72980.7	103625	97486.2	101052	High	High	High	High	High	High
FALSE	High	Master Protein	P47962	60S ribosomal protein L5 OS=Mus musculus OX=10090 GN=Rpl5 PE=1 SV=3	0	240.018	62	20	262	20	1	297	34.4	9.77	917.43	20	0	0.933	0.931	0.917	0.952	0.951	78365.5	73081.3	72968.6	71868.9	74565	74507.4	High	High	High	High	High	High
FALSE	High	Master Protein	Q8BK67	Protein RCC2 OS=Mus musculus OX=10090 GN=Rcc2 PE=1 SV=1	0	315.664	65	25	201	25	1	520	55.9	8.72	795.23	25	0	1.135	1.095	0.673	0.67	0.688	66079.5	75003	72374.5	44500.6	44292.7	45460.1	High	High	High	High	High	High
FALSE	High	Master Protein	P60843	Eukaryotic initiation factor 4A-I OS=Mus musculus OX=10090 GN=Eif4a1 PE=1 SV=1	0	521.734	81	31	351	16	1	406	46.1	5.48	1261.77	31	16	0.88	0.889	1.211	1.234	1.205	80939.9	71254.7	71957.4	98048.6	99870.7	97498.3	High	High	High	High	High	High
FALSE	High	Master Protein	P97351	40S ribosomal protein S3a OS=Mus musculus OX=10090 GN=Rps3a PE=1 SV=3	0	183.781	67	22	255	22	1	264	29.9	9.73	897.44	22	0	0.887	0.908	1.073	1.031	0.977	78525.7	69613.7	71339.6	84245.1	80929	76724.8	High	High	High	High	High	High
FALSE	High	Master Protein	P61979-2	Isoform 2 of Heterogeneous nuclear ribonucleoprotein K OS=Mus musculus OX=10090 GN=Hnrnpk	0	336.509	64	26	232	2	1	464	51	5.33	763.54	26	30	0.942	0.975	0.795	0.785	0.796	72656.7	68449.5	70850.2	57758.1	57015.7	57810.1	High	High	High	High	High	High
FALSE	High	Master Protein	Q8R2P8	Lysine--tRNA ligase OS=Mus musculus OX=10090 GN=Kars PE=1 SV=1	0	270.397	54	30	164	30	1	624	71.2	6.43	563.78	30	0	1.05	1.025	0.677	0.698	0.699	68788.4	72218.2	70515.8	46569.8	48032.2	48062.2	High	High	High	High	High	High
FALSE	High	Master Protein	P56480	ATP synthase subunit beta, mitochondrial OS=Mus musculus OX=10090 GN=Atp5f1b PE=1 SV=2	0	625.42	85	31	334	31	1	529	56.3	5.34	1394.82	31	0	0.906	0.948	0.916	0.965	0.986	73859.7	66893	69985.8	67681.8	71276.2	72836.3	High	High	High	High	High	High
FALSE	High	Master Protein	Q9QUR6	Prolyl endopeptidase OS=Mus musculus OX=10090 GN=Prep PE=1 SV=1	0	395.459	60	33	237	33	1	710	80.7	5.73	864.81	33	0	1.089	1.069	0.659	0.721	0.735	64851.6	70640	69341.1	42764.1	46737.9	47636.5	High	High	High	High	High	High
FALSE	High	Master Protein	Q60932	Voltage-dependent anion-selective channel protein 1 OS=Mus musculus OX=10090 GN=Vdac1 PE=1 SV=3	0	227.899	73	17	294	15	1	296	32.3	8.43	1140.28	17	2	1.066	1.097	0.716	0.78	0.798	63078.2	67270.2	69175.6	45165.8	49177.2	50328	High	High	High	High	High	High
FALSE	High	Master Protein	P54227	Stathmin OS=Mus musculus OX=10090 GN=Stmn1 PE=1 SV=2	0	66.878	50	9	138	9	1	149	17.3	5.97	380.6	9	0	1.148	1.09	0.621	0.506	0.509	63396.3	72779	69073.5	39351.9	32075.2	32285.1	High	High	High	High	High	High
FALSE	High	Master Protein	P27659	60S ribosomal protein L3 OS=Mus musculus OX=10090 GN=Rpl3 PE=1 SV=3	0	281.354	54	23	254	23	1	403	46.1	10.21	973.81	23	0	0.912	0.929	0.965	0.944	0.94	73615.6	67139.2	68417.9	71055.9	69479	69171.9	High	High	High	High	High	High
FALSE	High	Master Protein	P08249	Malate dehydrogenase, mitochondrial OS=Mus musculus OX=10090 GN=Mdh2 PE=1 SV=3	0	268.83	70	21	208	21	1	338	35.6	8.68	751.74	21	0	0.99	0.992	1.045	1.081	1.084	67810.2	67136.3	67264.7	70890.5	73274.8	73512	High	High	High	High	High	High
FALSE	High	Master Protein	Q8BMJ2	Leucine--tRNA ligase, cytoplasmic OS=Mus musculus OX=10090 GN=Lars PE=1 SV=2	0	489.657	52	52	204	52	1	1178	134.1	7.05	726.96	52	0	1.212	1.153	0.963	1.056	1.071	58124.1	70422.9	67033.5	55996.2	61386.6	62226.4	High	High	High	High	High	High
FALSE	High	Master Protein	G5E924	Heterogeneous nuclear ribonucleoprotein L (Fragment) OS=Mus musculus OX=10090 GN=Hnrnpl PE=1 SV=1	0	375.3	71	27	247	27	1	615	66.9	8.18	950.27	27	0	1.103	1.105	0.754	0.798	0.825	60260.3	66466.2	66564.9	45463.6	48094.7	49741.6	High	High	High	High	High	High
FALSE	High	Master Protein	P14152	Malate dehydrogenase, cytoplasmic OS=Mus musculus OX=10090 GN=Mdh1 PE=1 SV=3	0	186.707	78	19	150	19	1	334	36.5	6.58	458.45	19	0	1.136	1.122	0.813	0.838	0.84	59103.9	67125.8	66300.5	48047.8	49524.2	49634	High	High	High	High	High	High
FALSE	High	Master Protein	P68040	Receptor of activated protein C kinase 1 OS=Mus musculus OX=10090 GN=Rack1 PE=1 SV=3	0	241.912	80	20	227	20	1	317	35.1	7.69	928.26	20	0	0.908	0.945	0.906	0.933	0.916	70104.5	63659.5	66236.7	63534.5	65433.4	64180.8	High	High	High	High	High	High
FALSE	High	Master Protein	Q99PV0	Pre-mRNA-processing-splicing factor 8 OS=Mus musculus OX=10090 GN=Prpf8 PE=1 SV=2	0	614.811	41	79	240	79	1	2335	273.4	8.84	838.44	79	0	1.023	1.009	0.901	0.976	1.011	65327.8	66837.8	65909.5	58879.8	63738.5	66062	High	High	High	High	High	High
FALSE	High	Master Protein	P48678	Prelamin-A/C OS=Mus musculus OX=10090 GN=Lmna PE=1 SV=2	0	439.757	69	51	291	48	1	665	74.2	6.98	948.28	51	2	1.071	1.059	2.279	1.908	1.915	60922.1	65221.2	64516.2	138826	116230	116661	High	High	High	High	High	High
FALSE	High	Master Protein	Q9CY58	Plasminogen activator inhibitor 1 RNA-binding protein OS=Mus musculus OX=10090 GN=Serbp1 PE=1 SV=2	0	219.708	45	21	152	21	1	407	44.7	8.54	527.02	21	0	0.91	0.94	1.098	1.016	0.938	68270.2	62145.3	64204.3	74989.5	69358.5	64067.4	High	High	High	High	High	High
FALSE	High	Master Protein	Q922B2	Aspartate--tRNA ligase, cytoplasmic OS=Mus musculus OX=10090 GN=Dars PE=1 SV=2	0	259.184	63	30	184	30	1	501	57.1	6.49	569.24	30	0	1.133	1.13	1.02	0.969	0.998	56785.9	64330.8	64140.7	57945	55014.7	56669.6	High	High	High	High	High	High
FALSE	High	Master Protein	A0A0R4J1E2	Elongation factor 1-delta OS=Mus musculus OX=10090 GN=Eef1d PE=1 SV=1	0	290.532	35	27	220	3	1	660	72.9	6.51	869.27	27	26	0.967	0.992	0.942	0.864	0.842	64514.1	62397.8	63994	60740.1	55710.9	54313.4	High	High	High	High	High	High
FALSE	High	Master Protein	Q99020	Heterogeneous nuclear ribonucleoprotein A/B OS=Mus musculus OX=10090 GN=Hnrnpab PE=1 SV=1	0	165.97	48	16	156	15	1	285	30.8	7.91	506.13	16	1	1.033	1.083	0.882	0.853	0.842	57890.9	59803.7	62709	51059.9	49388.3	48766.1	High	High	High	High	High	High
FALSE	High	Master Protein	P62702	40S ribosomal protein S4, X isoform OS=Mus musculus OX=10090 GN=Rps4x PE=1 SV=2	0	195.841	58	20	199	20	1	263	29.6	10.15	609.04	20	0	0.954	0.938	0.944	1.087	1.045	66732.6	63660	62609.3	62985.3	72509.7	69729.7	High	High	High	High	High	High
FALSE	High	Master Protein	Q9CR16	Peptidyl-prolyl cis-trans isomerase D OS=Mus musculus OX=10090 GN=Ppid PE=1 SV=3	0	280.406	71	25	169	23	1	370	40.7	7.43	547.4	25	1	1.052	1.089	1.094	1.19	1.166	57380	60371.4	62481.1	62772.9	68267.5	66908.2	High	High	High	High	High	High
FALSE	High	Master Protein	P29341	Polyadenylate-binding protein 1 OS=Mus musculus OX=10090 GN=Pabpc1 PE=1 SV=2	0	340.78	61	35	198	15	1	636	70.6	9.5	645.35	35	24	0.9	0.91	1.13	1.082	1.084	68599.9	61739.2	62411.6	77534.1	74219	74382.7	High	High	High	High	High	High	Acetyl [N-Term]
FALSE	High	Master Protein	Q62318	Transcription intermediary factor 1-beta OS=Mus musculus OX=10090 GN=Trim28 PE=1 SV=3	0	430.088	60	33	207	33	1	834	88.8	5.77	862.86	33	0	1.06	1.073	0.813	0.9	0.905	57528.5	60979.7	61725.1	46744	51788.2	52037.4	High	High	High	High	High	High
FALSE	High	Master Protein	Q80X90	Filamin-B OS=Mus musculus OX=10090 GN=Flnb PE=1 SV=3	0	984.044	55	102	292	90	1	2602	277.7	5.71	1047.75	102	3	1.033	1.03	1.411	1.305	1.35	59862.3	61859.1	61644.5	84438.8	78133.4	80819.7	High	High	High	High	High	High
FALSE	High	Master Protein	Q3UH59	Myosin-10 OS=Mus musculus OX=10090 GN=Myh10 PE=1 SV=1	0	682.833	47	82	230	64	1	2013	233.3	5.57	843.6	82	2	1.215	1.181	0.399	0.39	0.389	51933.2	63096	61312.1	20735.4	20256.2	20198.2	High	High	High	High	High	High
FALSE	High	Master Protein	Q99KI0	Aconitate hydratase, mitochondrial OS=Mus musculus OX=10090 GN=Aco2 PE=1 SV=1	0	425.292	58	37	218	37	1	780	85.4	7.93	836.22	37	0	0.829	0.822	0.651	0.675	0.697	74461.5	61699	61195.5	48451.5	50287.4	51888	High	High	High	High	High	High
FALSE	High	Master Protein	E9Q7G0	Nuclear mitotic apparatus protein 1 OS=Mus musculus OX=10090 GN=Numa1 PE=1 SV=1	0	747.749	54	93	224	59	1	2094	235.5	5.87	816.26	93	34	1.03	1.024	1.025	1.083	1.075	59352	61107.6	60765.7	60844.3	64251.2	63773.9	High	High	High	High	High	High
FALSE	High	Master Protein	Q99K85	Phosphoserine aminotransferase OS=Mus musculus OX=10090 GN=Psat1 PE=1 SV=1	0	245.488	71	21	148	20	1	370	40.4	8.03	526.86	21	0	1.258	1.261	0.788	0.864	0.845	48057.9	60477.8	60623.5	37881.6	41541.7	40596.3	High	High	High	High	High	High
FALSE	High	Master Protein	Q91YQ5	Dolichyl-diphosphooligosaccharide--protein glycosyltransferase subunit 1 OS=Mus musculus OX=10090 GN=Rpn1 PE=1 SV=1	0	261.913	59	31	163	31	1	608	68.5	6.46	543.88	31	0	1.063	1.042	0.808	0.847	0.837	58039.9	61694.9	60467.4	46921	49156.8	48578	High	High	High	High	High	High
FALSE	High	Master Protein	P62259	14-3-3 protein epsilon OS=Mus musculus OX=10090 GN=Ywhae PE=1 SV=1	0	251.594	75	19	214	16	1	255	29.2	4.74	761.22	19	0	1.048	1.079	1.427	1.291	1.238	56011	58714.3	60433.9	79911.5	72334.6	69320.6	High	High	High	High	High	High
FALSE	High	Master Protein	Q8JZQ9	Eukaryotic translation initiation factor 3 subunit B OS=Mus musculus OX=10090 GN=Eif3b PE=1 SV=1	0	355.251	53	34	168	34	1	803	91.3	5.02	589.82	34	0	0.927	0.941	0.843	0.945	0.953	63950.3	59299.1	60162.4	53941.8	60431.9	60940.8	High	High	High	High	High	High
FALSE	High	Master Protein	Q8CAQ8-2	Isoform 2 of MICOS complex subunit Mic60 OS=Mus musculus OX=10090 GN=Immt	0	385.055	72	51	166	0	1	746	82.9	6.61	577.47	51	48	0.928	0.911	0.878	0.912	0.904	65927.2	61205.2	60071.2	57868.9	60125.8	59575.5	Not Found	Not Found	Not Found	Not Found	Not Found	Not Found
FALSE	High	Master Protein	Q6P4T2	U5 small nuclear ribonucleoprotein 200 kDa helicase OS=Mus musculus OX=10090 GN=Snrnp200 PE=1 SV=1	0	653.273	40	74	201	74	1	2136	244.4	6.06	737.41	74	0	1.018	1.005	0.911	0.961	0.992	59534.3	60617.4	59854.9	54220.4	57228.2	59058.8	High	High	High	High	High	High
FALSE	High	Master Protein	G3X956	Suppressor of Ty 16 OS=Mus musculus OX=10090 GN=Supt16 PE=1 SV=1	0	369.66	48	44	155	44	1	1047	119.8	5.66	499.42	44	0	1.026	1.014	0.798	0.851	0.866	58966	60519.5	59818.8	47056.5	50202.2	51058.9	High	High	High	High	High	High
FALSE	High	Master Protein	Q8VHM5	Heterogeneous nuclear ribonucleoprotein R OS=Mus musculus OX=10090 GN=Hnrnpr PE=1 SV=1	0	242.929	45	26	151	20	1	632	70.8	8.13	519.93	26	6	1.124	1.117	0.653	0.647	0.661	53049.4	59633.8	59282.2	34642.8	34332.2	35058.6	High	High	High	High	High	High
FALSE	High	Master Protein	Q9D0R2	Threonine--tRNA ligase, cytoplasmic OS=Mus musculus OX=10090 GN=Tars PE=1 SV=2	0	308.111	55	36	155	33	1	722	83.3	7.36	515.03	36	3	1.179	1.147	0.914	1.066	1.038	51455.5	60657.6	59032.7	47007.4	54843.3	53433.4	High	High	High	High	High	High
FALSE	High	Master Protein	Q62167	ATP-dependent RNA helicase DDX3X OS=Mus musculus OX=10090 GN=Ddx3x PE=1 SV=3	0	290.135	54	34	189	33	1	662	73.1	7.18	629.34	34	0	0.844	0.871	0.843	0.931	0.93	67614.4	57083.5	58876.4	56971.1	62958	62879.6	High	High	High	High	High	High
FALSE	High	Master Protein	Q9DCD0	6-phosphogluconate dehydrogenase, decarboxylating OS=Mus musculus OX=10090 GN=Pgd PE=1 SV=3	0	344.051	65	30	219	29	1	483	53.2	7.23	768.79	30	1	1.04	1.032	1.509	1.844	1.84	56702.6	58943.2	58540.1	85564.3	104571	104309	High	High	High	High	High	High
FALSE	High	Master Protein	Q8VIJ6	Splicing factor, proline- and glutamine-rich OS=Mus musculus OX=10090 GN=Sfpq PE=1 SV=1	0	342.124	44	27	198	26	1	699	75.4	9.44	673.22	27	1	0.973	0.971	0.803	0.785	0.78	59635.8	58018.5	57895.6	47904.5	46839.7	46490.5	High	High	High	High	High	High
FALSE	High	Master Protein	Q8C483	Serine--tRNA ligase, cytoplasmic OS=Mus musculus OX=10090 GN=Sars PE=1 SV=1	0	259.046	57	28	154	28	1	536	61.1	7.43	532.43	28	0	1.37	1.343	0.718	0.777	0.775	43056.4	58977.7	57811.3	30912.1	33471.9	33365.2	High	High	High	High	High	High
FALSE	High	Master Protein	Q9JKR6	Hypoxia up-regulated protein 1 OS=Mus musculus OX=10090 GN=Hyou1 PE=1 SV=1	0	442.228	47	35	185	35	1	999	111.1	5.19	711.93	35	0	1.059	1.046	0.812	0.801	0.785	55001.1	58230.4	57556.8	44648.7	44075	43181.7	High	High	High	High	High	High
FALSE	High	Master Protein	Q9D8E6	60S ribosomal protein L4 OS=Mus musculus OX=10090 GN=Rpl4 PE=1 SV=3	0	199.997	50	26	166	26	1	419	47.1	11	514.04	26	0	0.915	0.934	0.974	1.045	1.023	61533.1	56309.7	57456.7	59927.3	64312.1	62925.7	High	High	High	High	High	High
FALSE	High	Master Protein	Q8BU30	Isoleucine--tRNA ligase, cytoplasmic OS=Mus musculus OX=10090 GN=Iars PE=1 SV=2	0	392.617	43	45	163	45	1	1262	144.2	6.55	561.65	45	0	1.179	1.146	0.9	0.996	1.011	49941.6	58862.8	57247.3	44926.2	49728.2	50476.6	High	High	High	High	High	High
FALSE	High	Master Protein	Q8BKC5	Importin-5 OS=Mus musculus OX=10090 GN=Ipo5 PE=1 SV=3	0	544.793	59	43	190	43	1	1097	123.5	4.93	731.92	43	0	0.988	0.999	0.924	0.918	0.935	57132.5	56472.6	57062.7	52814.5	52431	53426.9	High	High	High	High	High	High
FALSE	High	Master Protein	P06745	Glucose-6-phosphate isomerase OS=Mus musculus OX=10090 GN=Gpi PE=1 SV=4	0	250.805	57	28	169	28	1	558	62.7	8.13	559.36	28	0	1.033	1.051	1.184	1.301	1.363	54066.8	55876.3	56838.3	64028.1	70363.6	73667.1	High	High	High	High	High	High
FALSE	High	Master Protein	Q9R0P9	Ubiquitin carboxyl-terminal hydrolase isozyme L1 OS=Mus musculus OX=10090 GN=Uchl1 PE=1 SV=1	0	169.175	71	12	100	11	1	223	24.8	5.24	433.39	12	1	1.185	1.209	0.283	0.263	0.267	46821.9	55481.5	56611.2	13244.7	12326.9	12504.2	High	High	High	High	High	High
FALSE	High	Master Protein	Q1HFZ0	tRNA (cytosine(34)-C(5))-methyltransferase OS=Mus musculus OX=10090 GN=Nsun2 PE=1 SV=2	0	413.098	66	42	188	42	1	757	85.4	6.58	682.28	42	0	0.992	1.003	0.848	0.866	0.875	56191.6	55718.5	56339.9	47654.3	48682.7	49191.7	High	High	High	High	High	High
FALSE	High	Master Protein	B2RQC6	CAD protein OS=Mus musculus OX=10090 GN=Cad PE=1 SV=1	0	721.988	50	74	207	74	1	2225	243.1	6.43	825.39	74	0	1.019	1.009	0.919	1.005	1.047	55527.6	56565.2	56052.5	51042.4	55816	58120.4	High	High	High	High	High	High
FALSE	High	Master Protein	A2AGT5	Cytoskeleton-associated protein 5 OS=Mus musculus OX=10090 GN=Ckap5 PE=1 SV=1	0	560.922	45	75	178	75	1	2032	225.5	7.96	570.32	75	0	0.99	0.974	0.816	0.788	0.781	57493.8	56904.3	56012.3	46895.8	45309.5	44918.6	High	High	High	High	High	High
FALSE	High	Master Protein	Q64737	Trifunctional purine biosynthetic protein adenosine-3 OS=Mus musculus OX=10090 GN=Gart PE=1 SV=3	0	507.884	53	42	175	42	1	1010	107.4	6.68	701.49	42	0	1.028	1.005	1.041	1.17	1.167	55503.3	57064	55772.6	57805.1	64922	64789.7	High	High	High	High	High	High
FALSE	High	Master Protein	Q61598	Rab GDP dissociation inhibitor beta OS=Mus musculus OX=10090 GN=Gdi2 PE=1 SV=1	0	337.042	60	25	200	19	1	445	50.5	6.25	765.61	25	6	1.037	1.036	0.984	1.028	1.049	53815.8	55799.3	55748.6	52978.2	55328.5	56441.5	High	High	High	High	High	High
FALSE	High	Master Protein	Q3V3R1	Monofunctional C1-tetrahydrofolate synthase, mitochondrial OS=Mus musculus OX=10090 GN=Mthfd1l PE=1 SV=2	0	413.249	60	43	156	42	1	977	105.7	7.02	543.99	43	1	0.751	0.761	0.6	0.62	0.639	72785.2	54646.5	55363.6	43677.4	45146.3	46528.3	High	High	High	High	High	High
FALSE	High	Master Protein	Q5EBP8	Heterogeneous nuclear ribonucleoprotein A1 OS=Mus musculus OX=10090 GN=Hnrnpa1 PE=1 SV=1	0	240.027	61	21	254	1	1	373	38.8	9.13	980.19	21	21	0.861	0.858	0.601	0.574	0.62	64514.7	55574.3	55344.3	38786.3	37058.9	39981.2	High	High	High	High	High	High
FALSE	High	Master Protein	P50247	Adenosylhomocysteinase OS=Mus musculus OX=10090 GN=Ahcy PE=1 SV=3	0	304.579	66	25	172	24	1	432	47.7	6.54	620.27	25	1	1.034	1.033	0.909	0.977	0.997	53556.6	55350.8	55334.9	48691.3	52336.5	53406.3	High	High	High	High	High	High
FALSE	High	Master Protein	E9PZF0	Nucleoside diphosphate kinase OS=Mus musculus OX=10090 GN=Gm20390 PE=3 SV=1	0	130.786	71	13	170	7	1	267	30.2	8.72	611.33	13	7	1.028	0.994	1.068	1.138	1.107	55380.4	56913.4	55041.8	59164	63039.9	61328.7	High	High	High	High	High	High
FALSE	High	Master Protein	Q99K48	Non-POU domain-containing octamer-binding protein OS=Mus musculus OX=10090 GN=Nono PE=1 SV=3	0	334.357	62	25	208	23	1	473	54.5	8.95	755.42	25	1	0.898	0.907	0.7	0.692	0.709	60325.5	54174.6	54721.7	42219.8	41767.8	42750.6	High	High	High	High	High	High
FALSE	High	Master Protein	Q6PB66	Leucine-rich PPR motif-containing protein, mitochondrial OS=Mus musculus OX=10090 GN=Lrpprc PE=1 SV=2	0	504.229	54	65	183	65	1	1392	156.5	6.83	650.7	65	0	0.933	0.912	0.943	0.994	1.019	59918.3	55905.6	54622.6	56514.3	59568	61036.3	High	High	High	High	High	High
FALSE	High	Master Protein	P21107-2	Isoform 2 of Tropomyosin alpha-3 chain OS=Mus musculus OX=10090 GN=Tpm3	0	193.273	69	26	185	7	1	248	29	4.78	502.9	26	19	0.95	0.984	2.005	1.758	1.583	55472.6	52694	54566.4	111196	97522.9	87821.3	High	High	High	High	High	High
FALSE	High	Master Protein	Q9CZN7	Serine hydroxymethyltransferase, mitochondrial OS=Mus musculus OX=10090 GN=Shmt2 PE=1 SV=1	0	327.941	72	33	179	32	1	504	55.7	8.47	624.25	33	1	1.039	1.037	0.989	1.11	1.083	52410.1	54446.6	54375.2	51812	58198.4	56740.1	High	High	High	High	High	High
FALSE	High	Master Protein	Q91VM5	RNA binding motif protein, X-linked-like-1 OS=Mus musculus OX=10090 GN=Rbmxl1 PE=2 SV=1	0	169.022	65	32	134	16	1	388	42.1	9.99	377.51	32	15	1.032	1.027	0.834	0.888	0.881	52564.1	54238.5	54009.1	43843.5	46654.3	46327.7	High	High	High	High	High	High
FALSE	High	Master Protein	P62827	GTP-binding nuclear protein Ran OS=Mus musculus OX=10090 GN=Ran PE=1 SV=3	0	75.336	37	8	114	8	1	216	24.4	7.49	380.73	8	0	1.141	1.157	0.679	0.765	0.738	46389.2	52935.9	53676.2	31495	35474.2	34252	High	High	High	High	High	High
FALSE	High	Master Protein	Q8R050	Eukaryotic peptide chain release factor GTP-binding subunit ERF3A OS=Mus musculus OX=10090 GN=Gspt1 PE=1 SV=2	0	239.567	43	26	135	26	1	636	68.6	5.21	438.93	26	0	1.014	1.006	0.834	0.916	0.9	53213.4	53946.1	53555.5	44356.2	48726.6	47906.6	High	High	High	High	High	High
FALSE	High	Master Protein	F8VQC7	Kinectin OS=Mus musculus OX=10090 GN=Ktn1 PE=1 SV=1	0	449.411	54	64	142	6	1	1327	152.4	5.9	518.46	64	55	1.015	0.999	0.578	0.6	0.606	53370	54160.4	53342	30837.4	32032.5	32327	High	High	High	High	High	High
FALSE	High	Master Protein	Q8VHX6	Filamin-C OS=Mus musculus OX=10090 GN=Flnc PE=1 SV=3	0	669.366	43	92	222	74	1	2726	290.9	5.95	719.95	92	1	1.125	1.021	0.397	0.399	0.397	51902.8	58368.2	53004.2	20614.2	20702.4	20609.6	High	High	High	High	High	High
FALSE	High	Master Protein	Q9Z204-2	Isoform C1 of Heterogeneous nuclear ribonucleoproteins C1/C2 OS=Mus musculus OX=10090 GN=Hnrnpc	0	202.731	54	23	156	2	1	300	33	5.03	501.58	23	23	0.941	0.989	0.86	0.922	0.885	53475.3	50301.4	52909.5	45964.7	49325.9	47300.7	High	High	High	High	High	High
FALSE	High	Master Protein	Q8BG05	Heterogeneous nuclear ribonucleoprotein A3 OS=Mus musculus OX=10090 GN=Hnrnpa3 PE=1 SV=1	0	207.776	57	22	169	18	1	379	39.6	9.01	621.9	22	4	1.009	1.01	0.955	0.946	0.983	52348	52813	52857	49968.5	49534.2	51482.8	High	High	High	High	High	High
FALSE	High	Master Protein	Q8CG48	Structural maintenance of chromosomes protein 2 OS=Mus musculus OX=10090 GN=Smc2 PE=1 SV=2	0	382.192	52	54	147	54	1	1191	134.2	8.41	512.25	54	0	1.02	1.006	0.679	0.72	0.719	52378.6	53413.9	52691.9	35566.1	37736.7	37684.5	High	High	High	High	High	High
FALSE	High	Master Protein	G5E902	MCG10343, isoform CRA_b OS=Mus musculus OX=10090 GN=Slc25a3 PE=1 SV=1	0	102.712	35	12	103	12	1	358	39.7	9.29	294.47	12	0	1.113	1.069	0.753	0.892	0.891	49286.9	54877.7	52685.6	37088.6	43965.7	43913.9	High	High	High	High	High	High
FALSE	High	Master Protein	P62821	Ras-related protein Rab-1A OS=Mus musculus OX=10090 GN=Rab1A PE=1 SV=3	0	196.966	76	16	179	9	1	205	22.7	6.21	634.73	16	7	1.076	1.056	0.997	1.087	1.052	49838.9	53617	52649.4	49678.8	54156	52439.5	High	High	High	High	High	High
FALSE	High	Master Protein	Q3TUE1	Far upstream element-binding protein 1 OS=Mus musculus OX=10090 GN=Fubp1 PE=1 SV=1	0	256.937	57	32	161	2	1	642	67.4	7.61	526.69	32	29	0.938	0.966	0.705	0.736	0.718	54374.1	51029.1	52504.9	38341.8	40014	39028.8	High	High	High	High	High	High
FALSE	High	Master Protein	P17710	Hexokinase-1 OS=Mus musculus OX=10090 GN=Hk1 PE=1 SV=3	0	295.277	41	41	124	38	1	974	108.2	6.8	415.04	41	3	1.099	1.073	0.844	0.881	0.893	48547.3	53350.3	52067.3	40997	42768.1	43340.9	High	High	High	High	High	High
FALSE	High	Master Protein	Q9Z1N5	Spliceosome RNA helicase Ddx39b OS=Mus musculus OX=10090 GN=Ddx39b PE=1 SV=1	0	184.906	56	22	130	12	1	428	49	5.67	468.25	22	12	1.042	1.024	0.695	0.738	0.75	50850.8	52999.9	52055.6	35342.6	37549	38125.7	High	High	High	High	High	High
FALSE	High	Master Protein	Q6ZQ38	Cullin-associated NEDD8-dissociated protein 1 OS=Mus musculus OX=10090 GN=Cand1 PE=1 SV=2	0	367.857	48	45	144	44	1	1230	136.2	5.78	512.89	45	1	1.102	1.121	0.747	0.791	0.819	46309.4	51033.9	51912.8	34616.2	36643.2	37948.6	High	High	High	High	High	High
FALSE	High	Master Protein	P43276	Histone H1.5 OS=Mus musculus OX=10090 GN=Hist1h1b PE=1 SV=2	0	71.532	34	9	129	6	1	223	22.6	10.92	387.46	9	0	1.084	1.051	0.472	0.479	0.445	49133.8	53241.3	51644.8	23201.7	23528.5	21863.1	High	High	High	High	High	High
FALSE	High	Master Protein	Q00612	Glucose-6-phosphate 1-dehydrogenase X OS=Mus musculus OX=10090 GN=G6pdx PE=1 SV=3	0	207.474	52	26	160	26	1	515	59.2	6.49	529.71	26	0	1.055	1.019	0.955	1.011	0.998	50629.8	53420.2	51590.3	48353.5	51208.6	50535.7	High	High	High	High	High	High
FALSE	High	Master Protein	Q64514	Tripeptidyl-peptidase 2 OS=Mus musculus OX=10090 GN=Tpp2 PE=1 SV=3	0	376.323	45	46	158	1	1	1262	139.8	6.58	514.88	46	44	0.999	0.975	0.795	0.85	0.848	52900.2	52829.9	51564.2	42055.2	44940.3	44865.9	High	High	High	High	High	High
FALSE	High	Master Protein	P25444	40S ribosomal protein S2 OS=Mus musculus OX=10090 GN=Rps2 PE=1 SV=3	0	170.294	59	18	154	18	1	293	31.2	10.24	489.13	18	0	0.917	0.94	0.975	1.018	1.034	54664	50140	51365.2	53304.7	55621.5	56542.3	High	High	High	High	High	High
FALSE	High	Master Protein	P32067	Lupus La protein homolog OS=Mus musculus OX=10090 GN=Ssb PE=1 SV=1	0	175.68	54	25	118	24	1	415	47.7	9.77	348.26	25	1	1.01	0.998	1.081	1.115	1.077	51375.4	51894.3	51267.8	55514.8	57264.2	55347.9	High	High	High	High	High	High
FALSE	High	Master Protein	P51881	ADP/ATP translocase 2 OS=Mus musculus OX=10090 GN=Slc25a5 PE=1 SV=3	0	206.95	71	22	185	11	1	298	32.9	9.73	462.13	22	14	1.032	1.017	1.522	1.565	1.623	50365.1	51964.3	51235.7	76668.2	78828.6	81762.5	High	High	High	High	High	High
FALSE	High	Master Protein	Q05D44	Eukaryotic translation initiation factor 5B OS=Mus musculus OX=10090 GN=Eif5b PE=1 SV=2	0	402.324	45	44	146	44	1	1216	137.5	5.59	522.46	44	0	1.047	1.014	0.882	0.948	0.945	50487.3	52855.8	51213.4	44553.1	47880.7	47694.8	High	High	High	High	High	High
FALSE	High	Master Protein	Q8BGD9	Eukaryotic translation initiation factor 4B OS=Mus musculus OX=10090 GN=Eif4b PE=1 SV=1	0	253.455	47	29	139	29	1	611	68.8	5.67	499.08	29	0	0.932	0.926	0.953	0.929	0.868	55111	51363.7	51026	52532.4	51203.1	47814.1	High	High	High	High	High	High
FALSE	High	Master Protein	Q8VDJ3	Vigilin OS=Mus musculus OX=10090 GN=Hdlbp PE=1 SV=1	0	478.06	52	60	199	59	1	1268	141.7	6.87	651.25	60	1	0.91	0.915	1.055	1.017	1.018	55655.2	50661.1	50929.1	58737.5	56596.1	56658.2	High	High	High	High	High	High
FALSE	High	Master Protein	P10852-2	Isoform 2 of 4F2 cell-surface antigen heavy chain OS=Mus musculus OX=10090 GN=Slc3a2	0	196.716	42	20	100	19	1	565	62.2	5.5	319.43	20	1	1.382	1.332	0.665	0.756	0.715	38100.6	52648.1	50759.9	25318.8	28807.3	27241.3	High	High	High	High	High	High
FALSE	High	Master Protein	Q99LF4	tRNA-splicing ligase RtcB homolog OS=Mus musculus OX=10090 GN=Rtcb PE=1 SV=1	0	215.461	57	23	118	23	1	505	55.2	7.23	431.07	23	0	1.051	1.051	0.695	0.739	0.726	48279.3	50760.6	50732.3	33531.6	35655	35051.8	High	High	High	High	High	High
FALSE	High	Master Protein	Q8C2Q7	Heterogeneous nuclear ribonucleoprotein H OS=Mus musculus OX=10090 GN=Hnrnph1 PE=1 SV=1	0	303.507	59	22	284	9	1	472	51.2	6.8	1083.44	22	15	0.958	1.011	0.729	0.744	0.756	50198.1	48114.6	50731.2	36576.7	37365	37950.1	High	High	High	High	High	High
FALSE	High	Master Protein	Q922D8	C-1-tetrahydrofolate synthase, cytoplasmic OS=Mus musculus OX=10090 GN=Mthfd1 PE=1 SV=4	0	375.19	59	41	184	40	1	935	101.1	7.14	637	41	0	1.029	1.003	1.277	1.404	1.392	50553.6	52042.9	50707.2	64561.5	70977.1	70374.7	High	High	High	High	High	High
FALSE	High	Master Protein	P63158	High mobility group protein B1 OS=Mus musculus OX=10090 GN=Hmgb1 PE=1 SV=2	0	149.722	41	15	149	12	1	215	24.9	5.74	478.33	15	0	1.052	1.033	0.715	0.692	0.647	48949.8	51475.9	50547.5	34995.5	33856.7	31675.8	High	High	High	High	High	High
FALSE	High	Master Protein	P12970	60S ribosomal protein L7a OS=Mus musculus OX=10090 GN=Rpl7a PE=1 SV=2	0	125.229	48	17	110	16	1	266	30	10.56	321.4	17	1	0.863	0.878	1.067	0.989	0.936	57245.4	49376.3	50281.3	61091.7	56624.8	53583.7	High	High	High	High	High	High
FALSE	High	Master Protein	A0A087WR50	Fibronectin OS=Mus musculus OX=10090 GN=Fn1 PE=1 SV=1	0	474.656	30	49	150	46	1	2386	262.7	5.82	546.89	49	3	0.926	0.869	0.458	0.422	0.539	57738.1	53481.1	50172.8	26416.4	24355.5	31128	High	High	High	High	High	High
FALSE	High	Master Protein	P47911	60S ribosomal protein L6 OS=Mus musculus OX=10090 GN=Rpl6 PE=1 SV=3	0	122.605	54	21	122	21	1	296	33.5	10.7	318.89	21	0	0.923	0.919	0.995	1.035	1.004	54320.3	50134.8	49926.2	54044.4	56224.1	54549.6	High	High	High	High	High	High
FALSE	High	Master Protein	Q6ZWN5	40S ribosomal protein S9 OS=Mus musculus OX=10090 GN=Rps9 PE=1 SV=3	0	72.518	57	14	114	14	1	194	22.6	10.65	284.13	14	0	0.973	0.938	0.94	1.113	1.081	53165.2	51755.3	49887.6	49994.4	59166.1	57490.6	High	High	High	High	High	High
FALSE	High	Master Protein	Q8CIE6	Coatomer subunit alpha OS=Mus musculus OX=10090 GN=Copa PE=1 SV=2	0	344.05	44	47	146	47	1	1224	138.3	7.65	496.06	47	0	1.1	1.068	0.9	0.965	0.982	46423.3	51087.9	49595.1	41779.7	44805	45601.9	High	High	High	High	High	High
FALSE	High	Master Protein	Q8VDN2	Sodium/potassium-transporting ATPase subunit alpha-1 OS=Mus musculus OX=10090 GN=Atp1a1 PE=1 SV=1	0	509.098	51	48	233	34	1	1023	112.9	5.45	864.58	48	17	0.886	0.882	1.256	1.444	1.459	56186.2	49794.2	49559.8	70563.2	81112.2	81958.7	High	High	High	High	High	High
FALSE	High	Master Protein	Q9DBJ1	Phosphoglycerate mutase 1 OS=Mus musculus OX=10090 GN=Pgam1 PE=1 SV=3	0	294.113	68	12	265	12	1	254	28.8	7.18	1094.4	12	0	1.078	1.134	1.717	1.692	1.722	43488.9	46866.8	49332	74666	73580.7	74898.7	High	High	High	High	High	High
FALSE	High	Master Protein	P60335	Poly(rC)-binding protein 1 OS=Mus musculus OX=10090 GN=Pcbp1 PE=1 SV=1	0	261.041	85	18	149	13	1	356	37.5	7.09	581.97	18	8	0.943	0.968	0.904	0.92	0.919	50893.6	47995.1	49278.1	46009.1	46816.1	46755.7	High	High	High	High	High	High
FALSE	High	Master Protein	Q3U0V1	Far upstream element-binding protein 2 OS=Mus musculus OX=10090 GN=Khsrp PE=1 SV=2	0	320.222	57	35	166	31	1	748	76.7	7.33	603.99	35	4	0.942	0.975	0.98	0.984	0.968	50434.8	47502.9	49174.3	49401.1	49631.2	48823.5	High	High	High	High	High	High
FALSE	High	Master Protein	Q8CG47	Structural maintenance of chromosomes protein 4 OS=Mus musculus OX=10090 GN=Smc4 PE=1 SV=1	0	367.638	42	51	156	50	1	1286	146.8	7.3	517.19	51	1	0.997	0.987	0.684	0.703	0.701	49787.9	49651	49131.8	34079.8	35000.2	34921.9	High	High	High	High	High	High
FALSE	High	Master Protein	P24369	Peptidyl-prolyl cis-trans isomerase B OS=Mus musculus OX=10090 GN=Ppib PE=1 SV=2	0	103.056	63	14	100	13	1	216	23.7	9.55	253.51	14	1	1.096	1.115	0.83	0.877	0.865	44014.6	48249.9	49086.3	36515	38600.2	38084.2	High	High	High	High	High	High
FALSE	High	Master Protein	P63242	Eukaryotic translation initiation factor 5A-1 OS=Mus musculus OX=10090 GN=Eif5a PE=1 SV=2	0	189.921	68	11	267	11	1	154	16.8	5.24	1149.32	11	0	0.951	0.992	1.13	1.163	1.149	48984.3	46586.7	48597.1	55335.5	56992.7	56288	High	High	High	High	High	High
FALSE	High	Master Protein	Q9Z2X1	Heterogeneous nuclear ribonucleoprotein F OS=Mus musculus OX=10090 GN=Hnrnpf PE=1 SV=3	0	260.614	59	19	338	16	1	415	45.7	5.49	1338.8	19	0	1.042	1.097	1.032	1.094	1.092	44179.5	46047.4	48444.6	45589.1	48344.1	48234.6	High	High	High	High	High	High
FALSE	High	Master Protein	Q9WV55	Vesicle-associated membrane protein-associated protein A OS=Mus musculus OX=10090 GN=Vapa PE=1 SV=2	0	108.574	55	15	127	14	1	249	27.8	8.4	382.06	15	1	1.121	1.079	0.905	0.966	0.933	44785.3	50205.4	48319.9	40515.9	43249.2	41772.8	High	High	High	High	High	High
FALSE	High	Master Protein	P17751	Triosephosphate isomerase OS=Mus musculus OX=10090 GN=Tpi1 PE=1 SV=4	0	258.474	72	15	191	15	1	299	32.2	5.74	754.46	15	0	1.134	1.2	1.534	1.537	1.652	39822.7	45168.3	47798.9	61105.4	61224.7	65797.6	High	High	High	High	High	High
FALSE	High	Master Protein	Q3TML0	Protein disulfide-isomerase A6 OS=Mus musculus OX=10090 GN=Pdia6 PE=1 SV=1	0	292.514	72	25	139	25	1	445	48.7	5.19	482.2	25	0	1.093	1.114	1.11	1.141	1.074	42914.9	46899.8	47798.1	47641.3	48980.2	46070.6	High	High	High	High	High	High
FALSE	High	Master Protein	P68510	14-3-3 protein eta OS=Mus musculus OX=10090 GN=Ywhah PE=1 SV=2	0	223.913	84	20	152	13	1	246	28.2	4.89	513.96	20	3	1.055	1.072	1.122	0.967	0.934	44562.5	47028.9	47775.2	49990.5	43094.5	41634.4	High	High	High	High	High	High
FALSE	High	Master Protein	P70168	Importin subunit beta-1 OS=Mus musculus OX=10090 GN=Kpnb1 PE=1 SV=2	0	383.106	53	33	155	33	1	876	97.1	4.78	594.89	33	0	1.008	1.01	0.999	1.077	1.073	47255.3	47619.6	47730.3	47188.3	50883.4	50694	High	High	High	High	High	High
FALSE	High	Master Protein	O35286	Pre-mRNA-splicing factor ATP-dependent RNA helicase DHX15 OS=Mus musculus OX=10090 GN=Dhx15 PE=1 SV=2	0	281.549	42	37	140	36	1	795	90.9	7.46	450.27	37	1	1.09	1.078	0.942	0.982	1.004	44194.1	48155.3	47654.8	41638.6	43407.9	44365.3	High	High	High	High	High	High
FALSE	High	Master Protein	Q9D819	Inorganic pyrophosphatase OS=Mus musculus OX=10090 GN=Ppa1 PE=1 SV=1	0	208.748	74	18	137	18	1	289	32.6	5.6	521.27	18	0	0.992	1.017	0.698	0.752	0.757	46665.3	46302.2	47480.5	32567.2	35096.9	35322.3	High	High	High	High	High	High
FALSE	High	Master Protein	E9QAS4	Chromodomain-helicase-DNA-binding protein 4 OS=Mus musculus OX=10090 GN=Chd4 PE=1 SV=1	0	537.501	46	65	176	53	1	1902	216.2	5.92	605.87	65	12	1.014	1.004	0.982	1.073	1.097	46763.8	47436.5	46960.2	45925.1	50185	51295.5	High	High	High	High	High	High
FALSE	High	Master Protein	Q99PT1	Rho GDP-dissociation inhibitor 1 OS=Mus musculus OX=10090 GN=Arhgdia PE=1 SV=3	0	174.024	64	17	151	17	1	204	23.4	5.2	460.19	17	0	1.066	1.071	0.945	0.988	0.966	43605	46465.9	46721.5	41191.7	43063.1	42134.3	High	High	High	High	High	High
FALSE	High	Master Protein	Q9CPY7	Cytosol aminopeptidase OS=Mus musculus OX=10090 GN=Lap3 PE=1 SV=3	0	307.593	69	28	123	28	1	519	56.1	7.72	453.25	28	0	1.024	1.013	0.802	0.836	0.82	45927.4	47031.5	46547	36830.6	38412.1	37642.2	High	High	High	High	High	High
FALSE	High	Master Protein	Q91ZW3	SWI/SNF-related matrix-associated actin-dependent regulator of chromatin subfamily A member 5 OS=Mus musculus OX=10090 GN=Smarca5 PE=1 SV=1	0	288.415	43	45	130	44	1	1051	121.6	8.15	405.64	45	1	1.017	1.002	0.792	0.815	0.833	46217.4	46990.3	46331.7	36609.7	37669.1	38490.5	High	High	High	High	High	High
FALSE	High	Master Protein	O35129	Prohibitin-2 OS=Mus musculus OX=10090 GN=Phb2 PE=1 SV=1	0	159.963	72	21	102	21	1	299	33.3	9.83	326.53	21	0	0.967	0.93	0.824	0.922	0.912	49557.5	47921.7	46069.4	40821.8	45700	45209.5	High	High	High	High	High	High
FALSE	High	Master Protein	A0A286YDA2	Nucleolar and coiled-body phosphoprotein 1 OS=Mus musculus OX=10090 GN=Nolc1 PE=1 SV=1	0	181.906	35	28	125	1	1	700	73.4	9.35	326.51	28	27	0.92	0.924	1.291	1.454	1.422	49607	45658.9	45839.6	64049.1	72151.8	70547.9	High	High	High	High	High	High
FALSE	High	Master Protein	Q3U1J4	DNA damage-binding protein 1 OS=Mus musculus OX=10090 GN=Ddb1 PE=1 SV=2	0	373.372	46	46	154	46	1	1140	126.8	5.26	541.81	46	0	0.899	0.87	0.906	0.935	0.975	52633	47335.5	45807.1	47706.7	49215.6	51292.4	High	High	High	High	High	High
FALSE	High	Master Protein	Q6P5E4	UDP-glucose:glycoprotein glucosyltransferase 1 OS=Mus musculus OX=10090 GN=Uggt1 PE=1 SV=4	0	615.059	50	56	180	56	1	1551	176.3	5.62	704.92	56	0	1.176	1.143	0.746	0.748	0.76	40020.8	47078.7	45757.1	29867.7	29925.6	30429.1	High	High	High	High	High	High
FALSE	High	Master Protein	Q9WTQ5	A-kinase anchor protein 12 OS=Mus musculus OX=10090 GN=Akap12 PE=1 SV=1	0	522.879	48	53	121	53	1	1684	180.6	4.44	495.11	53	0	1.075	1.067	0.302	0.289	0.3	42871.4	46071.6	45745.9	12947	12401.5	12875.6	High	High	High	High	High	High
FALSE	High	Master Protein	Q9CXW3	Calcyclin-binding protein OS=Mus musculus OX=10090 GN=Cacybp PE=1 SV=1	0	106.173	49	12	89	12	1	229	26.5	7.87	319.55	12	0	1.122	1.119	0.608	0.647	0.618	40491.9	45417.9	45330.3	24633.2	26216.9	25028.1	High	High	High	High	High	High
FALSE	High	Master Protein	Q99L45	Eukaryotic translation initiation factor 2 subunit 2 OS=Mus musculus OX=10090 GN=Eif2s2 PE=1 SV=1	0	305.807	69	25	150	25	1	331	38.1	5.8	551.67	25	0	1.01	1.021	1.239	1.357	1.314	44209.2	44649.4	45143.6	54770.7	59970.7	58083.5	High	High	High	High	High	High
FALSE	High	Master Protein	Q9CWJ9	Bifunctional purine biosynthesis protein PURH OS=Mus musculus OX=10090 GN=Atic PE=1 SV=2	0	452.919	68	30	201	30	1	592	64.2	6.76	862.88	30	0	1.045	1.046	1.018	1.087	1.089	43082.2	45025.6	45068.9	43845.2	46810.5	46902.6	High	High	High	High	High	High
FALSE	High	Master Protein	A0A0R4IZY0	Thimet oligopeptidase OS=Mus musculus OX=10090 GN=Thop1 PE=1 SV=1	0	305.913	60	37	141	36	1	687	78	5.99	428.19	37	1	1.071	1.061	1.122	1.19	1.214	42288.9	45297.2	44888.6	47465.7	50322.7	51326	High	High	High	High	High	High
FALSE	High	Master Protein	A2AFQ0	E3 ubiquitin-protein ligase HUWE1 OS=Mus musculus OX=10090 GN=Huwe1 PE=1 SV=1	0	582.489	25	84	169	2	1	4378	482.4	5.22	609.64	84	75	1.058	1.054	0.77	0.838	0.851	42525.3	45009.8	44837.7	32740.1	35638	36197.1	High	High	High	High	High	High
FALSE	High	Master Protein	O70251	Elongation factor 1-beta OS=Mus musculus OX=10090 GN=Eef1b PE=1 SV=5	0	251.408	85	15	166	13	1	225	24.7	4.69	690.75	15	0	0.823	0.879	1.101	0.907	0.865	50840.4	41838.8	44684	55976.3	46137	43982.1	High	High	High	High	High	High
FALSE	High	Master Protein	Q8K310	Matrin-3 OS=Mus musculus OX=10090 GN=Matr3 PE=1 SV=1	0	306.663	48	37	117	36	1	846	94.6	6.25	409.58	37	1	1.04	1.029	0.784	0.806	0.798	43069.9	44812.6	44336.3	33777.5	34719.3	34378.5	High	High	High	High	High	High
FALSE	High	Master Protein	P47757-4	Isoform 3 of F-actin-capping protein subunit beta OS=Mus musculus OX=10090 GN=Capzb	0	164.32	60	17	115	17	1	301	33.7	6.43	392.21	17	0	1.085	1.082	1.024	1.102	1.071	40972.2	44447.6	44313	41973.6	45143.1	43899.5	High	High	High	High	High	High
FALSE	High	Master Protein	O88844	Isocitrate dehydrogenase [NADP] cytoplasmic OS=Mus musculus OX=10090 GN=Idh1 PE=1 SV=2	0	230.724	61	24	138	23	1	414	46.6	7.17	456.5	24	1	1.071	1.075	1.26	1.394	1.34	41233.9	44166.4	44312	51944.4	57471.1	55240.4	High	High	High	High	High	High
FALSE	High	Master Protein	Q5SWU9-2	Isoform 2 of Acetyl-CoA carboxylase 1 OS=Mus musculus OX=10090 GN=Acaca	0	448.276	32	64	147	63	1	2383	269.8	6.51	487.43	64	1	0.987	0.98	0.871	0.926	0.92	45202.2	44615.7	44309	39386.9	41836.7	41566.2	High	High	High	High	High	High
FALSE	High	Master Protein	Q9Z277	Tyrosine-protein kinase BAZ1B OS=Mus musculus OX=10090 GN=Baz1b PE=1 SV=2	0	375.29	39	56	125	56	1	1479	170.5	8.6	392.54	56	0	1.025	1.041	0.723	0.724	0.728	42012.7	43053	43747.8	30366.6	30436.6	30593.4	High	High	High	High	High	High
FALSE	High	Master Protein	P97311	DNA replication licensing factor MCM6 OS=Mus musculus OX=10090 GN=Mcm6 PE=1 SV=1	0	310.917	55	43	136	43	1	821	92.8	5.45	454.23	43	0	0.968	0.958	0.903	0.927	0.917	45625.5	44154.6	43706	41194.1	42288.9	41848	High	High	High	High	High	High
FALSE	High	Master Protein	P61222	ATP-binding cassette sub-family E member 1 OS=Mus musculus OX=10090 GN=Abce1 PE=1 SV=1	0	204.348	42	25	112	24	1	599	67.3	8.34	370.12	25	0	0.991	0.988	0.828	0.872	0.903	43997.1	43612.7	43458.5	36436.7	38353	39731.8	High	High	High	High	High	High
FALSE	High	Master Protein	Q5XJF6	Ribosomal protein OS=Mus musculus OX=10090 GN=Rpl10a PE=1 SV=1	0	178.143	62	15	141	15	1	217	24.8	9.94	532.39	15	0	0.923	0.925	1.01	1.044	1.018	46753.9	43166.9	43248.1	47200.9	48801.6	47578.4	High	High	High	High	High	High
FALSE	High	Master Protein	G5E866	Splicing factor 3B subunit 1 OS=Mus musculus OX=10090 GN=Sf3b1 PE=1 SV=1	0	474.985	51	53	165	53	1	1304	145.7	7.09	610.75	53	0	1.038	1.029	0.915	0.991	1.014	41842.7	43415.3	43057.5	38303	41453.9	42438.8	High	High	High	High	High	High
FALSE	High	Master Protein	P62754	40S ribosomal protein S6 OS=Mus musculus OX=10090 GN=Rps6 PE=1 SV=1	0	129.504	47	16	114	15	1	249	28.7	10.84	329.85	16	1	0.911	0.935	1.118	1.081	1.043	45976.4	41880.3	42989	51385.7	49699.8	47974.1	High	High	High	High	High	High
FALSE	High	Master Protein	Q8BVQ9	26S proteasome regulatory subunit 7 OS=Mus musculus OX=10090 GN=Psmc2 PE=1 SV=1	0	263.534	60	28	146	27	1	475	52.8	6.28	499.17	28	1	0.974	0.978	1.015	1.035	1.004	43918.2	42791.9	42964.4	44596.8	45438.1	44115.4	High	High	High	High	High	High
FALSE	High	Master Protein	Q76MZ3	Serine/threonine-protein phosphatase 2A 65 kDa regulatory subunit A alpha isoform OS=Mus musculus OX=10090 GN=Ppp2r1a PE=1 SV=3	0	287.269	53	25	121	19	1	589	65.3	5.11	411.64	25	6	0.981	0.989	1.121	1.094	1.077	43449.2	42626.4	42956.9	48715.4	47538.4	46808.8	High	High	High	High	High	High
FALSE	High	Master Protein	Q8BK64	Activator of 90 kDa heat shock protein ATPase homolog 1 OS=Mus musculus OX=10090 GN=Ahsa1 PE=1 SV=2	0	245.71	67	21	121	21	1	338	38.1	5.53	458.18	21	0	1.013	1.015	1.03	1.093	1.082	42294.2	42825.8	42945.2	43549.5	46244.4	45777.5	High	High	High	High	High	High
FALSE	High	Master Protein	P63325	40S ribosomal protein S10 OS=Mus musculus OX=10090 GN=Rps10 PE=1 SV=1	0	92.624	59	13	138	12	1	165	18.9	10.15	385.71	13	0	0.922	0.893	0.9	0.995	0.962	47923.7	44204.6	42788.3	43120.4	47701.4	46084	High	High	High	High	High	High
FALSE	High	Master Protein	P48962	ADP/ATP translocase 1 OS=Mus musculus OX=10090 GN=Slc25a4 PE=1 SV=4	0	176.146	63	19	166	8	1	298	32.9	9.72	442.41	19	0	1.064	1.064	0.59	0.607	0.643	40223.3	42779.1	42783.1	23718.4	24414.6	25858.6	High	High	High	High	High	High
FALSE	High	Master Protein	P61982	14-3-3 protein gamma OS=Mus musculus OX=10090 GN=Ywhag PE=1 SV=2	0	190.649	71	17	156	9	1	247	28.3	4.89	512.96	17	2	1.147	1.173	1.442	1.232	1.18	36396.7	41737.6	42688.9	52482.7	44845.8	42957.3	High	High	High	High	High	High
FALSE	High	Master Protein	O35887	Calumenin OS=Mus musculus OX=10090 GN=Calu PE=1 SV=1	0	252.412	64	16	116	4	1	315	37	4.67	474.19	16	14	1.073	1.096	0.46	0.413	0.434	38825.5	41644.5	42563.9	17868.5	16038.5	16848.5	High	High	High	High	High	High
FALSE	High	Master Protein	Q61035	Histidine--tRNA ligase, cytoplasmic OS=Mus musculus OX=10090 GN=Hars PE=1 SV=2	0	242.321	70	31	108	28	1	509	57.4	6	360.21	31	3	1.116	1.098	1.091	1.145	1.149	38669.3	43169.9	42440.1	42174.4	44292.4	44419.8	High	High	High	High	High	High
FALSE	High	Master Protein	A0A1B0GR11	Transaldolase OS=Mus musculus OX=10090 GN=Taldo1 PE=1 SV=1	0	122.431	43	20	110	20	1	382	42.1	7.02	326.73	20	0	1.052	1.076	1.488	1.556	1.483	39457.2	41528.2	42437.1	58719.7	61409.2	58505.1	High	High	High	High	High	High
FALSE	High	Master Protein	O88685	26S proteasome regulatory subunit 6A OS=Mus musculus OX=10090 GN=Psmc3 PE=1 SV=2	0	318.809	75	26	136	26	1	442	49.5	5.19	485.14	26	0	1.026	1.067	0.946	1.034	1.023	39694.9	40717.1	42342	37541.2	41060.1	40606.6	High	High	High	High	High	High
FALSE	High	Master Protein	P17918	Proliferating cell nuclear antigen OS=Mus musculus OX=10090 GN=Pcna PE=1 SV=2	0	229.311	75	16	153	15	1	261	28.8	4.77	558.56	16	1	0.839	0.877	1.433	1.374	1.409	48265.8	40482.2	42339.4	69148.2	66314.8	68011.1	High	High	High	High	High	High
FALSE	High	Master Protein	Q64433	10 kDa heat shock protein, mitochondrial OS=Mus musculus OX=10090 GN=Hspe1 PE=1 SV=2	0	59.453	63	7	88	7	1	102	11	8.35	246.99	7	0	1.004	1.001	1.004	0.96	0.926	42282.6	42432.6	42307.3	42463.8	40603.8	39139.9	High	High	High	High	High	High
FALSE	High	Master Protein	Q921M3	Splicing factor 3B subunit 3 OS=Mus musculus OX=10090 GN=Sf3b3 PE=1 SV=1	0	367.747	41	37	152	37	1	1217	135.5	5.26	539.23	37	0	0.887	0.891	0.653	0.711	0.751	47477.1	42107	42280.6	30980.1	33737.9	35651	High	High	High	High	High	High
FALSE	High	Master Protein	P47963	60S ribosomal protein L13 OS=Mus musculus OX=10090 GN=Rpl13 PE=1 SV=3	0	70.599	45	12	94	11	1	211	24.3	11.55	258.48	12	0	0.855	0.866	1.133	0.953	0.908	48607.9	41566.5	42117.8	55080.5	46318.5	44120.1	High	High	High	High	High	High
FALSE	High	Master Protein	Q7TPR4	Alpha-actinin-1 OS=Mus musculus OX=10090 GN=Actn1 PE=1 SV=1	0	575.721	72	52	295	37	1	892	103	5.38	1064.88	52	0	1.066	1.073	1.34	1.249	1.281	39161.2	41759.6	42039.5	52474.6	48908.3	50163.3	High	High	High	High	High	High	Acetyl [N-Term]
FALSE	High	Master Protein	Q8VDM4	26S proteasome non-ATPase regulatory subunit 2 OS=Mus musculus OX=10090 GN=Psmd2 PE=1 SV=1	0	415.355	62	39	151	39	1	908	100.1	5.17	548.54	39	0	0.98	0.962	0.932	1.016	1.025	43621.8	42768.2	41942.6	40657.4	44329.9	44717.4	High	High	High	High	High	High
FALSE	High	Master Protein	Q9CW03	Structural maintenance of chromosomes protein 3 OS=Mus musculus OX=10090 GN=Smc3 PE=1 SV=2	0	380.453	49	52	141	52	1	1217	141.5	7.18	480.18	52	0	0.997	0.981	0.967	1.002	1.008	42657.9	42539.6	41867.1	41232.5	42746	43010.2	High	High	High	High	High	High
FALSE	High	Master Protein	Q99LE6	ATP-binding cassette sub-family F member 2 OS=Mus musculus OX=10090 GN=Abcf2 PE=1 SV=1	0	182.431	41	29	104	29	1	628	71.7	7.05	316.81	29	0	0.856	0.848	0.598	0.628	0.62	48728.8	41735.4	41312.6	29152.8	30620	30235.1	High	High	High	High	High	High
FALSE	High	Master Protein	P62751	60S ribosomal protein L23a OS=Mus musculus OX=10090 GN=Rpl23a PE=1 SV=1	0	87.458	51	10	143	10	1	156	17.7	10.45	495.02	10	0	0.895	0.89	1.252	1.035	0.941	46412.5	41548.3	41293.5	58123.2	48037.4	43689	High	High	High	High	High	High
FALSE	High	Master Protein	Q9D6Z1	Nucleolar protein 56 OS=Mus musculus OX=10090 GN=Nop56 PE=1 SV=2	0	373.467	63	30	134	30	1	580	64.4	9.14	502.8	30	0	1.033	1.02	0.89	0.888	0.904	40333.4	41662.3	41145.5	35912.2	35827.1	36478.4	High	High	High	High	High	High
FALSE	High	Master Protein	Q8BJ71	Nuclear pore complex protein Nup93 OS=Mus musculus OX=10090 GN=Nup93 PE=1 SV=1	0	318.419	52	43	145	43	1	819	93.2	5.72	440.68	43	0	0.95	0.943	1.008	1.033	1.054	43487.1	41316.5	41012.6	43826.3	44908.3	45823	High	High	High	High	High	High
FALSE	High	Master Protein	Q9QYJ0	DnaJ homolog subfamily A member 2 OS=Mus musculus OX=10090 GN=Dnaja2 PE=1 SV=1	0	221.71	61	23	137	22	1	412	45.7	6.48	467.17	23	1	0.957	0.968	0.899	0.937	0.926	42209.7	40394	40859.3	37966.9	39531.6	39096.5	High	High	High	High	High	High
FALSE	High	Master Protein	Q9CU62	Structural maintenance of chromosomes protein 1A OS=Mus musculus OX=10090 GN=Smc1a PE=1 SV=4	0	354.998	49	55	143	55	1	1233	143.1	7.64	456.55	55	0	0.986	0.961	0.885	0.944	0.946	42486.8	41883.5	40848.7	37604.8	40098.6	40197	High	High	High	High	High	High
FALSE	High	Master Protein	O35381	Acidic leucine-rich nuclear phosphoprotein 32 family member A OS=Mus musculus OX=10090 GN=Anp32a PE=1 SV=1	0	113.949	48	12	103	8	1	247	28.5	4.07	342.25	12	4	0.948	0.974	1.018	0.867	0.988	41827.7	39635.3	40755.3	42597	36263.7	41325.3	High	High	High	High	High	High
FALSE	High	Master Protein	Q9WTM5	RuvB-like 2 OS=Mus musculus OX=10090 GN=Ruvbl2 PE=1 SV=3	0	285.38	76	27	133	27	1	463	51.1	5.64	493.4	27	0	1.059	1.069	1.081	1.156	1.189	38092.6	40328.8	40733.2	41175.6	44024.4	45287.9	High	High	High	High	High	High
FALSE	High	Master Protein	Q61033	Lamina-associated polypeptide 2, isoforms alpha/zeta OS=Mus musculus OX=10090 GN=Tmpo PE=1 SV=4	0	361.289	64	33	124	25	1	693	75.1	8.05	508.54	33	8	1.03	1.036	0.529	0.542	0.54	39226.9	40414.5	40657	20746.3	21255.2	21189.1	High	High	High	High	High	High
FALSE	High	Master Protein	Q8BP47	Asparagine--tRNA ligase, cytoplasmic OS=Mus musculus OX=10090 GN=Nars PE=1 SV=2	0	278.675	51	28	132	27	1	559	64.2	5.86	504.78	28	0	1.29	1.291	0.886	0.97	0.966	31377.6	40471.2	40522.2	27795.7	30447.6	30320.8	High	High	High	High	High	High
FALSE	High	Master Protein	Q91VR5	ATP-dependent RNA helicase DDX1 OS=Mus musculus OX=10090 GN=Ddx1 PE=1 SV=1	0	260.208	47	29	112	29	1	740	82.4	7.21	403.2	29	0	1.052	1.037	0.837	0.876	0.878	38972	41016.8	40427.5	32628.7	34158.2	34208.5	High	High	High	High	High	High
FALSE	High	Master Protein	Q6ZWZ7	60S ribosomal protein L17 OS=Mus musculus OX=10090 GN=Rpl17 PE=1 SV=1	0	104.095	53	10	149	9	1	184	21.4	10.18	514.1	10	0	0.89	0.895	1.097	1.002	0.959	45071.4	40097	40358.7	49458.3	45161.2	43216.5	High	High	High	High	High	High
FALSE	High	Master Protein	P14148	60S ribosomal protein L7 OS=Mus musculus OX=10090 GN=Rpl7 PE=1 SV=2	0	146.441	57	18	128	17	1	270	31.4	10.89	412.72	18	0	0.928	0.909	1.006	1.013	0.975	44340.6	41130	40309.6	44619.7	44926.3	43251.1	High	High	High	High	High	High
FALSE	High	Master Protein	P62962	Profilin-1 OS=Mus musculus OX=10090 GN=Pfn1 PE=1 SV=2	0	158.876	66	8	242	8	1	140	14.9	8.28	802.88	8	0	1.003	1.06	1.417	1.407	1.473	37971.8	38081.6	40234.1	53787.4	53427	55933	High	High	High	High	High	High
FALSE	High	Master Protein	P26043	Radixin OS=Mus musculus OX=10090 GN=Rdx PE=1 SV=3	0	278.993	61	42	158	26	1	583	68.5	6.2	497.65	42	4	1.036	1.038	0.773	0.864	0.846	38745.3	40148.4	40211.3	29932	33484.5	32773.3	High	High	High	High	High	High
FALSE	High	Master Protein	P14869	60S acidic ribosomal protein P0 OS=Mus musculus OX=10090 GN=Rplp0 PE=1 SV=3	0	167.297	62	17	154	17	1	317	34.2	6.25	531.04	17	0	0.925	0.965	1.081	1.052	1.024	41587.9	38475	40112.6	44939.3	43760.7	42582.8	High	High	High	High	High	High
FALSE	High	Master Protein	Q3U4W8	Ubiquitin carboxyl-terminal hydrolase OS=Mus musculus OX=10090 GN=Usp5 PE=1 SV=1	0	316.698	47	32	118	32	1	835	93.3	5.06	412.17	32	0	1.042	1.055	0.762	0.8	0.805	37933.5	39509.4	40008.1	28891.4	30329.6	30530.7	High	High	High	High	High	High
FALSE	High	Master Protein	Q9WTP6	Adenylate kinase 2, mitochondrial OS=Mus musculus OX=10090 GN=Ak2 PE=1 SV=5	0	177.051	77	17	119	17	1	239	26.5	7.39	379.49	17	0	0.975	0.972	1.053	0.956	0.908	41005.5	39973.7	39871.9	43165.3	39184.6	37232.6	High	High	High	High	High	High
FALSE	High	Master Protein	Q6ZQ58	La-related protein 1 OS=Mus musculus OX=10090 GN=Larp1 PE=1 SV=3	0	342.597	52	42	119	42	1	1072	121.1	8.79	405.28	42	0	1.135	1.091	0.973	1.039	0.994	36484.3	41408.7	39805.3	35503.3	37898.4	36269.5	High	High	High	High	High	High
FALSE	High	Master Protein	A0A1B0GS68	Predicted gene 45713 OS=Mus musculus OX=10090 GN=Gm45713 PE=2 SV=1	0	66.007	19	11	117	11	1	446	50.8	10.23	342.97	11	0	0.948	0.949	0.918	1.027	1.017	41953.6	39781.2	39796.7	38519	43106.2	42678.1	High	High	High	High	High	High
FALSE	High	Master Protein	Q9ERK4	Exportin-2 OS=Mus musculus OX=10090 GN=Cse1l PE=1 SV=1	0	362.872	58	43	126	43	1	971	110.4	5.77	447.22	43	0	0.996	1	1.043	1.082	1.111	39794.7	39624.3	39778.1	41498.2	43053.7	44222	High	High	High	High	High	High
FALSE	High	Master Protein	Q9ER72	Cysteine--tRNA ligase, cytoplasmic OS=Mus musculus OX=10090 GN=Cars PE=1 SV=2	0	278.452	58	40	120	40	1	831	94.8	6.76	400.17	40	0	1.174	1.109	0.751	0.859	0.837	35639.3	41849	39540.6	26782.1	30599.6	29846	High	High	High	High	High	High
FALSE	High	Master Protein	O88342	WD repeat-containing protein 1 OS=Mus musculus OX=10090 GN=Wdr1 PE=1 SV=3	0	283.006	64	27	128	27	1	606	66.4	6.6	486.54	27	0	1.107	1.079	0.963	0.962	0.963	36489.9	40389.5	39366.5	35128.4	35098.7	35142.3	High	High	High	High	High	High
FALSE	High	Master Protein	P27661	Histone H2AX OS=Mus musculus OX=10090 GN=H2afx PE=1 SV=2	0	86.647	72	9	88	5	1	143	15.1	10.74	293.28	9	4	1.079	1.066	0.816	0.832	0.802	36831.7	39752.6	39252.7	30068	30637.7	29554.1	High	High	High	High	High	High
FALSE	High	Master Protein	Q99L47	Hsc70-interacting protein OS=Mus musculus OX=10090 GN=St13 PE=1 SV=1	0	137.619	34	13	112	13	1	371	41.6	5.26	402.74	13	0	1.02	1.061	0.988	1.01	0.963	36939.8	37663	39204.8	36499.4	37307.4	35567.2	High	High	High	High	High	High
FALSE	High	Master Protein	Q99JF8	PC4 and SFRS1-interacting protein OS=Mus musculus OX=10090 GN=Psip1 PE=1 SV=1	0	164.027	45	23	103	22	1	528	59.7	9.13	318.93	23	1	1.076	1.059	0.908	0.896	0.888	36897.7	39695.6	39074.8	33498.9	33058	32767.8	High	High	High	High	High	High
FALSE	High	Master Protein	Q9DCL9	Multifunctional protein ADE2 OS=Mus musculus OX=10090 GN=Paics PE=1 SV=4	0	236.188	62	22	119	21	1	425	47	7.23	392.95	22	1	1.04	1.036	0.809	0.893	0.889	37640.9	39149.1	38984.1	30469.5	33606.6	33459.7	High	High	High	High	High	High
FALSE	High	Master Protein	P51859	Hepatoma-derived growth factor OS=Mus musculus OX=10090 GN=Hdgf PE=1 SV=2	0	115.299	46	10	115	9	1	237	26.3	4.83	354.3	10	0	1.028	1.039	1.349	1.23	1.209	37368.6	38418.6	38832.8	50422.8	45970.5	45163.4	High	High	High	High	High	High
FALSE	High	Master Protein	P25206	DNA replication licensing factor MCM3 OS=Mus musculus OX=10090 GN=Mcm3 PE=1 SV=2	0	432.334	61	41	154	41	1	812	91.5	5.55	605.26	41	0	0.956	0.961	0.878	0.843	0.863	40095.8	38347.7	38529	35191	33783	34615.5	High	High	High	High	High	High
FALSE	High	Master Protein	Q9DBG3-2	Isoform 2 of AP-2 complex subunit beta OS=Mus musculus OX=10090 GN=Ap2b1	0	283.821	43	36	109	20	1	951	105.7	5.34	381.94	36	15	1.076	1.068	0.824	0.804	0.839	35997.5	38715.8	38443.3	29650.1	28924.8	30194.6	High	High	High	High	High	High
FALSE	High	Master Protein	Q6NS46	Protein RRP5 homolog OS=Mus musculus OX=10090 GN=Pdcd11 PE=1 SV=2	0	385.99	33	52	128	52	1	1862	207.6	8.75	413.55	52	0	0.959	0.936	0.908	0.959	0.974	40968.5	39308.4	38329	37189.9	39274.2	39887.8	High	High	High	High	High	High
FALSE	High	Master Protein	Q9QZD9	Eukaryotic translation initiation factor 3 subunit I OS=Mus musculus OX=10090 GN=Eif3i PE=1 SV=1	0	234.638	83	20	121	20	1	325	36.4	5.64	432.84	20	0	0.972	0.996	0.995	1.038	1.049	38419.7	37330.6	38253.8	38226.9	39895.9	40287.5	High	High	High	High	High	High
FALSE	High	Master Protein	P07742	Ribonucleoside-diphosphate reductase large subunit OS=Mus musculus OX=10090 GN=Rrm1 PE=1 SV=2	0	368.587	57	36	134	36	1	792	90.2	6.7	510.12	36	0	0.784	0.798	0.732	0.798	0.83	47879.7	37514.1	38218.1	35051.1	38199.6	39748.4	High	High	High	High	High	High
FALSE	High	Master Protein	Q9WUM4	Coronin-1C OS=Mus musculus OX=10090 GN=Coro1c PE=1 SV=2	0	193.286	53	25	89	23	1	474	53.1	7.08	296.12	25	2	1.093	1.059	1.079	1.146	1.149	35901.9	39233.7	38020.4	38749.3	41144.1	41251.3	High	High	High	High	High	High
FALSE	High	Master Protein	Q61171	Peroxiredoxin-2 OS=Mus musculus OX=10090 GN=Prdx2 PE=1 SV=3	0	93.055	56	8	82	8	1	198	21.8	5.41	307.78	8	0	1.122	1.169	0.63	0.677	0.68	32418.1	36378.2	37903.7	20436.6	21946.1	22050.8	High	High	High	High	High	High
FALSE	High	Master Protein	P24547	Inosine-5'-monophosphate dehydrogenase 2 OS=Mus musculus OX=10090 GN=Impdh2 PE=1 SV=2	0	294.988	50	24	156	21	1	514	55.8	7.28	590.29	24	3	0.945	0.964	1.629	1.919	1.923	39284.7	37132	37872.8	63981.9	75382.1	75563.8	High	High	High	High	High	High
FALSE	High	Master Protein	Q9CQN1	Heat shock protein 75 kDa, mitochondrial OS=Mus musculus OX=10090 GN=Trap1 PE=1 SV=1	0	350.404	57	34	175	33	1	706	80.2	6.68	634.33	34	0	0.907	0.902	1.102	1.157	1.173	41941.3	38057	37850.9	46233.9	48530.7	49215	High	High	High	High	High	High
FALSE	High	Master Protein	A2AN08-5	Isoform 5 of E3 ubiquitin-protein ligase UBR4 OS=Mus musculus OX=10090 GN=Ubr4	0	636.392	23	87	156	86	1	5208	574.8	6.05	543.38	87	0	1.085	1.074	0.845	0.896	0.908	35241.8	38249.9	37836.8	29775.7	31564.2	32005.3	High	High	High	High	High	High
FALSE	High	Master Protein	Q3THK7	GMP synthase [glutamine-hydrolyzing] OS=Mus musculus OX=10090 GN=Gmps PE=1 SV=2	0	305.368	60	35	123	35	1	693	76.7	6.73	428.52	35	0	0.9	0.916	0.769	0.773	0.779	41133	37011.7	37662.6	31642.4	31795.3	32043.9	High	High	High	High	High	High
FALSE	High	Master Protein	P67778	Prohibitin OS=Mus musculus OX=10090 GN=Phb PE=1 SV=1	0	166.355	70	17	105	17	1	272	29.8	5.76	345.16	17	0	0.956	0.956	0.997	0.979	0.967	39313.5	37570.3	37591.1	39212.2	38469.7	38030.3	High	High	High	High	High	High
FALSE	High	Master Protein	Q99ME9	Nucleolar GTP-binding protein 1 OS=Mus musculus OX=10090 GN=Gtpbp4 PE=1 SV=3	0	199.863	51	32	102	32	1	634	74.1	9.52	330.5	32	0	0.971	0.945	0.807	0.829	0.806	39738.4	38567.1	37549.3	32084.1	32939	32028.2	High	High	High	High	High	High
FALSE	High	Master Protein	P49717	DNA replication licensing factor MCM4 OS=Mus musculus OX=10090 GN=Mcm4 PE=1 SV=1	0	322.98	58	39	113	39	1	862	96.7	7.2	403.35	39	0	0.98	0.981	0.863	0.883	0.878	38276.2	37524	37547	33048.7	33809	33619.4	High	High	High	High	High	High
FALSE	High	Master Protein	Q9WVA4	Transgelin-2 OS=Mus musculus OX=10090 GN=Tagln2 PE=1 SV=4	0	220.444	82	15	135	13	1	199	22.4	8.24	426.45	15	4	1.127	1.144	1.719	1.229	1.312	32673.9	36834	37381.2	56154.3	40172.5	42881.8	High	High	High	High	High	High
FALSE	High	Master Protein	Q8BWY3	Eukaryotic peptide chain release factor subunit 1 OS=Mus musculus OX=10090 GN=Etf1 PE=1 SV=4	0	228.607	65	21	114	21	1	437	49	5.71	412.92	21	0	1.088	1.09	0.953	1.043	1.055	34269.3	37299.5	37362.1	32654.5	35752.5	36142.4	High	High	High	High	High	High
FALSE	High	Master Protein	P35979	60S ribosomal protein L12 OS=Mus musculus OX=10090 GN=Rpl12 PE=1 SV=2	0	123.413	67	10	126	10	1	165	17.8	9.42	442.1	10	0	0.933	0.965	0.995	1.01	0.968	38660.9	36057.9	37294.5	38458.4	39060.7	37405.6	High	High	High	High	High	High
FALSE	High	Master Protein	P14685	26S proteasome non-ATPase regulatory subunit 3 OS=Mus musculus OX=10090 GN=Psmd3 PE=1 SV=3	0	244.667	58	28	119	28	1	530	60.7	8.44	393.3	28	0	1.056	1.043	0.983	1.069	1.069	35580.9	37585.9	37105.8	34987.2	38038.1	38048.8	High	High	High	High	High	High
FALSE	High	Master Protein	Q6ZQ08-4	Isoform 4 of CCR4-NOT transcription complex subunit 1 OS=Mus musculus OX=10090 GN=Cnot1	0	339.023	29	57	119	57	1	2376	266.7	7.11	366.65	57	0	0.991	0.987	0.717	0.719	0.737	37530.6	37204.6	37040.2	26904	26989.1	27654.3	High	High	High	High	High	High
FALSE	High	Master Protein	H7BX95	Serine/arginine-rich-splicing factor 1 OS=Mus musculus OX=10090 GN=Srsf1 PE=1 SV=1	0	142.018	54	15	133	15	1	253	28.3	10.08	446.63	15	0	1.01	1.047	0.987	0.972	0.951	35257.6	35620.7	36930.2	34795.3	34269.9	33538.1	High	High	High	High	High	High
FALSE	High	Master Protein	Q91YI0	Argininosuccinate lyase OS=Mus musculus OX=10090 GN=Asl PE=1 SV=1	0	213.469	52	22	85	22	1	464	51.7	6.96	275.42	22	0	1.175	1.166	0.536	0.56	0.554	31659.4	37210.2	36918.4	16962.3	17725.4	17544.3	High	High	High	High	High	High
FALSE	High	Master Protein	Q6ZWV3	60S ribosomal protein L10 OS=Mus musculus OX=10090 GN=Rpl10 PE=1 SV=3	0	156.722	58	15	146	15	1	214	24.6	10.08	495.3	15	0	0.927	0.925	0.988	1.018	0.989	39845.1	36937.1	36855.4	39369.3	40545.9	39425	High	High	High	High	High	High
FALSE	High	Master Protein	Q08943-2	Isoform 2 of FACT complex subunit SSRP1 OS=Mus musculus OX=10090 GN=Ssrp1	0	180.908	36	21	85	20	1	713	81.4	7.01	254.45	21	1	1.034	1.034	0.828	0.83	0.837	35615.9	36836.5	36840.1	29477.6	29568.5	29810.4	High	High	High	High	High	High
FALSE	High	Master Protein	Q8CI94	Glycogen phosphorylase, brain form OS=Mus musculus OX=10090 GN=Pygb PE=1 SV=3	0	289.738	45	35	114	25	1	843	96.7	6.73	398.07	35	10	1.236	1.201	0.969	1.035	1.047	30620.4	37858.9	36789.5	29672.3	31699	32051	High	High	High	High	High	High
FALSE	High	Master Protein	A0A1W2P7A1	40S ribosomal protein S12 OS=Mus musculus OX=10090 GN=Rps12 PE=1 SV=1	0	92.901	47	6	113	6	1	148	16	8.16	439.04	6	0	0.877	0.94	1.04	0.891	0.93	39013.8	34210.2	36656.6	40567.4	34745.5	36292.5	High	High	High	High	High	High
FALSE	High	Master Protein	O55029	Coatomer subunit beta' OS=Mus musculus OX=10090 GN=Copb2 PE=1 SV=2	0	306.955	54	37	132	37	1	905	102.4	5.3	467.32	37	0	1.098	1.067	0.916	1.014	1.02	34306.5	37678.4	36601.6	31430	34797.1	34979.2	High	High	High	High	High	High
FALSE	High	Master Protein	P56959	RNA-binding protein FUS OS=Mus musculus OX=10090 GN=Fus PE=1 SV=1	0	154.629	29	14	107	12	1	518	52.6	9.36	416.76	14	2	0.953	0.952	0.787	0.822	0.835	38423.3	36600.7	36577.8	30222.8	31599.4	32096.9	High	High	High	High	High	High
FALSE	High	Master Protein	Q9Z0N1	Eukaryotic translation initiation factor 2 subunit 3, X-linked OS=Mus musculus OX=10090 GN=Eif2s3x PE=1 SV=2	0	242.634	57	19	133	19	1	472	51	8.4	448.49	19	0	1.023	1.009	1.224	1.354	1.362	36153.4	36998.2	36475.2	44239.4	48969.2	49226.5	High	High	High	High	High	High
FALSE	High	Master Protein	Q8R1B4	Eukaryotic translation initiation factor 3 subunit C OS=Mus musculus OX=10090 GN=Eif3c PE=1 SV=1	0	282.069	39	33	136	32	1	911	105.5	5.78	453.86	33	1	0.994	0.989	0.978	1.065	1.049	36855.8	36619.7	36442.9	36038.1	39268.6	38672.2	High	High	High	High	High	High
FALSE	High	Master Protein	Q68FL6	Methionine--tRNA ligase, cytoplasmic OS=Mus musculus OX=10090 GN=Mars PE=1 SV=1	0	288.162	47	37	119	36	1	902	101.4	7.14	412.37	37	1	1.086	1.062	0.87	1.022	1.019	34292.5	37244.4	36416.3	29829.6	35054.5	34934.7	High	High	High	High	High	High
FALSE	High	Master Protein	P50396	Rab GDP dissociation inhibitor alpha OS=Mus musculus OX=10090 GN=Gdi1 PE=1 SV=3	0	286.837	60	24	132	18	1	447	50.5	5.08	466.78	24	0	1.204	1.163	0.416	0.386	0.406	31294.4	37666.9	36391.8	13025.3	12064.8	12703.7	High	High	High	High	High	High
FALSE	High	Master Protein	Q9CZW5	Mitochondrial import receptor subunit TOM70 OS=Mus musculus OX=10090 GN=Tomm70 PE=1 SV=2	0	252.069	57	27	94	26	1	611	67.5	7.53	341.49	27	1	1.042	1.028	1.041	1.01	0.992	35371.6	36841.8	36364.1	36806.3	35738.4	35073.1	High	High	High	High	High	High
FALSE	High	Master Protein	P11440	Cyclin-dependent kinase 1 OS=Mus musculus OX=10090 GN=Cdk1 PE=1 SV=3	0	155.185	69	18	101	15	1	297	34.1	8.43	361.51	18	3	0.742	0.776	0.579	0.605	0.601	46809.4	34748.2	36320.5	27111.3	28299.1	28145.6	High	High	High	High	High	High
FALSE	High	Master Protein	Q91WK2	Eukaryotic translation initiation factor 3 subunit H OS=Mus musculus OX=10090 GN=Eif3h PE=1 SV=1	0	233.166	69	23	115	23	1	352	39.8	6.67	405.58	23	0	0.934	0.956	1.019	1.046	1.01	37909.5	35397.5	36251.8	38617.6	39640.4	38275.1	High	High	High	High	High	High
FALSE	High	Master Protein	A0A1L1STE6	Isocitrate dehydrogenase [NAD] subunit, mitochondrial OS=Mus musculus OX=10090 GN=Idh3a PE=1 SV=1	0	146.24	48	19	95	19	1	384	41.5	6.93	290.56	19	0	0.873	0.878	1.014	1.106	1.095	41171.7	35934.3	36151	41732.5	45523.9	45079.1	High	High	High	High	High	High
FALSE	High	Master Protein	P63085	Mitogen-activated protein kinase 1 OS=Mus musculus OX=10090 GN=Mapk1 PE=1 SV=3	0	173.114	59	17	79	12	1	358	41.2	6.98	251.42	17	7	1.053	1.056	0.788	0.761	0.759	34227	36024.2	36127.6	26965.5	26056.9	25968.7	High	High	High	High	High	High
FALSE	High	Master Protein	Q9EPU0-2	Isoform 2 of Regulator of nonsense transcripts 1 OS=Mus musculus OX=10090 GN=Upf1	0	381.79	49	40	137	39	1	1113	122.6	6.68	526.82	40	1	0.948	0.957	0.818	0.84	0.863	37734	35754.7	36101.7	30866.4	31688.7	32572.1	High	High	High	High	High	High
FALSE	High	Master Protein	Q8QZY1	Eukaryotic translation initiation factor 3 subunit L OS=Mus musculus OX=10090 GN=Eif3l PE=1 SV=1	0	242.867	47	24	128	24	1	564	66.6	6.44	426.15	24	0	0.945	0.946	1.056	1.031	1.005	37821.2	35732.9	35775	39935.1	38994.1	37993.3	High	High	High	High	High	High
FALSE	High	Master Protein	Q60930	Voltage-dependent anion-selective channel protein 2 OS=Mus musculus OX=10090 GN=Vdac2 PE=1 SV=2	0	190.723	67	16	147	15	1	295	31.7	7.49	589.38	16	0	1.062	1.077	1.39	1.437	1.455	33142.2	35189.4	35707.4	46051.7	47609.3	48225.8	High	High	High	High	High	High
FALSE	High	Master Protein	Q8VCN5	Cystathionine gamma-lyase OS=Mus musculus OX=10090 GN=Cth PE=1 SV=1	0	185.073	65	19	78	19	1	398	43.5	7.65	285.34	19	0	1.421	1.364	0.445	0.46	0.468	26141.1	37150	35666.3	11645.4	12025.1	12224.9	High	High	High	High	High	High
FALSE	High	Master Protein	P62242	40S ribosomal protein S8 OS=Mus musculus OX=10090 GN=Rps8 PE=1 SV=2	0	117.679	52	11	119	11	1	208	24.2	10.32	415.77	11	0	0.897	0.909	1.086	0.986	1.003	39242.7	35191.4	35659.3	42598.5	38688.9	39378.7	High	High	High	High	High	High
FALSE	High	Master Protein	Q3TXS7	26S proteasome non-ATPase regulatory subunit 1 OS=Mus musculus OX=10090 GN=Psmd1 PE=1 SV=1	0	281.61	42	32	121	32	1	953	105.7	5.39	391.13	32	0	1.06	1.036	0.86	0.922	0.948	34351.1	36418.9	35573.1	29529.2	31671.6	32552.3	High	High	High	High	High	High
FALSE	High	Master Protein	G3X8Y3	N-alpha-acetyltransferase 15, NatA auxiliary subunit OS=Mus musculus OX=10090 GN=Naa15 PE=1 SV=1	0	318.824	53	44	159	37	1	865	101	7.52	548.43	44	8	1.032	1.028	2.113	2.267	2.29	34463.5	35566.8	35414.7	72818.8	78121.9	78926.9	High	High	High	High	High	High
FALSE	High	Master Protein	P97310	DNA replication licensing factor MCM2 OS=Mus musculus OX=10090 GN=Mcm2 PE=1 SV=3	0	321.547	50	34	139	34	1	904	102	5.72	496.12	34	0	0.979	0.981	0.877	0.889	0.891	35970.6	35219	35288.7	31535.7	31979.9	32039.6	High	High	High	High	High	High
FALSE	High	Master Protein	Q3UEB3	Poly(U)-binding-splicing factor PUF60 OS=Mus musculus OX=10090 GN=Puf60 PE=1 SV=2	0	197.731	54	23	100	23	1	564	60.2	5.29	337.3	23	0	0.966	0.962	0.747	0.747	0.749	36580.8	35322	35202.1	27340.6	27323	27415.7	High	High	High	High	High	High
FALSE	High	Master Protein	Q922I7	MCG13402, isoform CRA_c OS=Mus musculus OX=10090 GN=Ptbp1 PE=1 SV=1	0	382.847	68	23	163	20	1	555	59.3	9.16	800.26	23	2	1.003	1.066	0.788	0.805	0.835	33002.1	33085.4	35192.2	26006.8	26563.6	27541.7	High	High	High	High	High	High
FALSE	High	Master Protein	Q8BP67	60S ribosomal protein L24 OS=Mus musculus OX=10090 GN=Rpl24 PE=1 SV=2	0	75.502	45	11	77	11	1	157	17.8	11.25	234.12	11	0	0.897	0.916	1.016	0.919	0.938	38375.9	34439.6	35146.2	38993.1	35275.1	35980	High	High	High	High	High	High
FALSE	High	Master Protein	Q6ZWX6	Eukaryotic translation initiation factor 2 subunit 1 OS=Mus musculus OX=10090 GN=Eif2s1 PE=1 SV=3	0	217.771	63	20	156	20	1	315	36.1	5.08	502.02	20	0	1.011	1.008	1.373	1.334	1.323	34803.9	35171.8	35087.2	47799.9	46428.4	46049.8	High	High	High	High	High	High
FALSE	High	Master Protein	Q61335	B-cell receptor-associated protein 31 OS=Mus musculus OX=10090 GN=Bcap31 PE=1 SV=4	0	107.782	40	13	70	12	1	245	27.9	8.7	205.18	13	0	1.087	1.046	0.805	0.755	0.739	33514.3	36437.5	35042.9	26991.2	25306.3	24777.1	High	High	High	High	High	High
FALSE	High	Master Protein	P62196	26S proteasome regulatory subunit 8 OS=Mus musculus OX=10090 GN=Psmc5 PE=1 SV=1	0	240.472	69	26	117	24	1	406	45.6	7.55	384.39	26	0	1.017	1.016	0.905	0.984	0.973	34200.4	34771	34742.5	30948	33646.8	33286	High	High	High	High	High	High
FALSE	High	Master Protein	Q9DBC7	cAMP-dependent protein kinase type I-alpha regulatory subunit OS=Mus musculus OX=10090 GN=Prkar1a PE=1 SV=3	0	130.584	46	16	79	12	1	381	43.2	5.35	283.01	16	4	1.341	1.325	0.577	0.54	0.527	26196.2	35128.8	34708.6	15103.1	14146.1	13796.6	High	High	High	High	High	High
FALSE	High	Master Protein	P03975	IgE-binding protein OS=Mus musculus OX=10090 GN=Iap PE=2 SV=1	0	232.256	46	22	121	22	1	557	62.7	9.31	454.27	22	0	0.467	0.49	0.199	0.194	0.201	70770	33063.7	34705.9	14085.3	13764.6	14236.7	High	High	High	High	High	High
FALSE	High	Master Protein	P97807	Fumarate hydratase, mitochondrial OS=Mus musculus OX=10090 GN=Fh PE=1 SV=3	0	285.203	60	22	109	21	1	507	54.3	9.04	369.25	22	1	1.003	1.008	0.789	0.893	0.873	34311.3	34429.9	34590.1	27086.2	30649.5	29967.5	High	High	High	High	High	High
FALSE	High	Master Protein	P43275	Histone H1.1 OS=Mus musculus OX=10090 GN=Hist1h1a PE=1 SV=2	0	35.754	23	6	67	4	1	213	21.8	10.93	205.25	6	0	1.157	1.142	0.109	0.107	0.11	30233.8	34979.8	34529.6	3293.9	3232.9	3325.6	High	High	High	High	High	High
FALSE	High	Master Protein	Q6P5F9	Exportin-1 OS=Mus musculus OX=10090 GN=Xpo1 PE=1 SV=1	0	318.594	39	31	121	31	1	1071	123	6.07	427.54	31	0	1.113	1.111	0.847	0.85	0.892	31011.6	34503.1	34465.6	26254.6	26353.9	27662.3	High	High	High	High	High	High
FALSE	High	Master Protein	Q9Z110	Delta-1-pyrroline-5-carboxylate synthase OS=Mus musculus OX=10090 GN=Aldh18a1 PE=1 SV=2	0	299.617	57	33	99	33	1	795	87.2	7.55	375.93	33	0	1.078	1.044	0.769	0.841	0.838	32827.4	35381.1	34272.8	25232.6	27607.4	27522	High	High	High	High	High	High
FALSE	High	Master Protein	Q9Z1F9	SUMO-activating enzyme subunit 2 OS=Mus musculus OX=10090 GN=Uba2 PE=1 SV=1	0	376.314	64	31	105	31	1	638	70.5	5.24	400.43	31	0	1.078	1.078	0.778	0.855	0.859	31802	34296.6	34270.7	24756.5	27180.3	27303.2	High	High	High	High	High	High
FALSE	High	Master Protein	P48036	Annexin A5 OS=Mus musculus OX=10090 GN=Anxa5 PE=1 SV=1	0	183.674	78	26	143	25	1	319	35.7	4.96	439.59	26	0	1.143	1.166	3.098	2.339	2.293	29355.5	33548.4	34237.2	90949.7	68655.9	67307.2	High	High	High	High	High	High
FALSE	High	Master Protein	Q9DCC5	Cbx3 protein OS=Mus musculus OX=10090 GN=Cbx3 PE=1 SV=1	0	153.498	69	12	98	10	1	183	20.8	5.33	355.24	12	2	0.994	1.049	0.775	0.789	0.763	32550.8	32351.2	34153.5	25237.5	25673	24851.1	High	High	High	High	High	High
FALSE	High	Master Protein	Q6P5D8	Structural maintenance of chromosomes flexible hinge domain-containing protein 1 OS=Mus musculus OX=10090 GN=Smchd1 PE=1 SV=2	0	430.286	41	69	122	68	1	2007	225.5	7.24	412.83	69	1	1.075	1.05	0.991	1.041	1.062	32487.7	34914.4	34116.4	32207.1	33808.6	34506.4	High	High	High	High	High	High
FALSE	High	Master Protein	Q9ESZ8	General transcription factor II-I OS=Mus musculus OX=10090 GN=Gtf2i PE=1 SV=3	0	294.586	48	37	102	32	1	998	112.2	6.55	363.28	37	5	1.039	1.037	0.763	0.779	0.796	32781.4	34061.9	33995.8	25007.9	25551.8	26084.8	High	High	High	High	High	High
FALSE	High	Master Protein	Q9DCN2	NADH-cytochrome b5 reductase 3 OS=Mus musculus OX=10090 GN=Cyb5r3 PE=1 SV=3	0	155.694	58	14	92	14	1	301	34.1	8.38	364.94	14	0	1.198	1.186	0.67	0.658	0.666	28554.9	34206.1	33876.6	19144.4	18791.1	19010.3	High	High	High	High	High	High
FALSE	High	Master Protein	A2AH85	116 kDa U5 small nuclear ribonucleoprotein component OS=Mus musculus OX=10090 GN=Eftud2 PE=1 SV=1	0	345.731	57	40	133	39	1	972	109.4	5	466.48	40	0	0.942	0.953	0.896	0.941	0.975	35545	33486.9	33857.8	31839.1	33433.8	34654.8	High	High	High	High	High	High
FALSE	High	Master Protein	Q9QYI3	DnaJ homolog subfamily C member 7 OS=Mus musculus OX=10090 GN=Dnajc7 PE=1 SV=2	0	267.055	63	30	102	30	1	494	56.4	6.49	339.63	30	0	0.84	0.854	0.786	0.802	0.782	39533.3	33224.8	33755.3	31078.8	31705.1	30903	High	High	High	High	High	High
FALSE	High	Master Protein	O70435	Proteasome subunit alpha type-3 OS=Mus musculus OX=10090 GN=Psma3 PE=1 SV=3	0	83.466	48	14	80	14	1	255	28.4	5.44	237.27	14	0	1.053	1.034	1.045	1.178	1.159	32548.1	34259.7	33662	34000.2	38335.7	37737.4	High	High	High	High	High	High
FALSE	High	Master Protein	Q8BMK4	Cytoskeleton-associated protein 4 OS=Mus musculus OX=10090 GN=Ckap4 PE=1 SV=2	0	259.077	62	33	117	33	1	575	63.7	5.64	401.68	33	0	1.013	1.011	1.27	1.008	1.036	33235.3	33667.8	33613.9	42200.8	33498	34440	High	High	High	High	High	High
FALSE	High	Master Protein	Q00PI9	Heterogeneous nuclear ribonucleoprotein U-like protein 2 OS=Mus musculus OX=10090 GN=Hnrnpul2 PE=1 SV=2	0	248.768	40	27	93	27	1	745	84.9	4.89	316.32	27	0	1.17	1.147	0.882	0.863	0.876	29270.2	34236.7	33567.6	25830	25259.5	25650.7	High	High	High	High	High	High
FALSE	High	Master Protein	A0A1L1SQ51	Talin-2 OS=Mus musculus OX=10090 GN=Tln2 PE=1 SV=1	0	530.364	34	72	142	53	1	2544	271.8	5.57	478.44	72	1	0.971	0.969	0.69	0.704	0.706	34643.2	33632.5	33554.8	23892.9	24373.6	24464.9	High	High	High	High	High	High
FALSE	High	Master Protein	Q91W50	Cold shock domain-containing protein E1 OS=Mus musculus OX=10090 GN=Csde1 PE=1 SV=1	0	298.564	49	39	135	39	1	798	88.7	6.37	434.72	39	0	0.787	0.801	1.161	1.132	1.144	41847.3	32926.2	33532.9	48587.1	47369.2	47893.8	High	High	High	High	High	High
FALSE	High	Master Protein	Q8BHN3-2	Isoform 2 of Neutral alpha-glucosidase AB OS=Mus musculus OX=10090 GN=Ganab	0	279.236	44	35	131	1	1	966	109.3	6.15	436.87	35	32	1.152	1.106	0.855	0.878	0.906	30282	34887	33490.2	25876.9	26587.4	27445.5	High	High	High	High	High	High
FALSE	High	Master Protein	Q61768	Kinesin-1 heavy chain OS=Mus musculus OX=10090 GN=Kif5b PE=1 SV=3	0	388.626	52	44	118	31	1	963	109.5	6.44	428.07	44	11	1.018	1.002	0.88	0.893	0.901	33370.4	33983.2	33448.7	29358.2	29795.8	30059.4	High	High	High	High	High	High
FALSE	High	Master Protein	Q04750	DNA topoisomerase 1 OS=Mus musculus OX=10090 GN=Top1 PE=1 SV=2	0	228.388	41	33	111	33	1	767	90.8	9.33	347.86	33	0	1.031	1.02	1.085	1.155	1.158	32781.9	33786.2	33424.6	35581.1	37865.5	37947.1	High	High	High	High	High	High
FALSE	High	Master Protein	Q9EQU5	Protein SET OS=Mus musculus OX=10090 GN=Set PE=1 SV=1	0	173.36	55	14	146	3	1	289	33.4	4.32	574.25	14	11	0.975	1.006	2.006	2.013	1.932	33211.6	32373.7	33410.2	66627.4	66862.3	64179.2	High	High	High	High	High	High
FALSE	High	Master Protein	S4R1M2	Scaffold attachment factor B1 OS=Mus musculus OX=10090 GN=Safb PE=1 SV=1	0	252.152	39	35	104	27	1	939	105.3	5.38	336.73	35	8	1.011	1.024	0.792	0.813	0.814	32512.8	32885.2	33297.9	25758.8	26438.3	26458.1	High	High	High	High	High	High
FALSE	High	Master Protein	Q99LX0	Protein/nucleic acid deglycase DJ-1 OS=Mus musculus OX=10090 GN=Park7 PE=1 SV=1	0	178.836	79	11	129	11	1	189	20	6.77	445.89	11	0	1.159	1.161	1.409	1.522	1.564	28684.8	33232.7	33291.5	40421.7	43664.4	44857.7	High	High	High	High	High	High
FALSE	High	Master Protein	P26040	Ezrin OS=Mus musculus OX=10090 GN=Ezr PE=1 SV=3	0	223.674	49	33	142	20	1	586	69.4	6.1	441.08	33	1	1.115	1.088	0.964	0.943	0.924	30544.1	34051.2	33226.6	29446.6	28801	28215.6	High	High	High	High	High	High
FALSE	High	Master Protein	Q9WVE8	Protein kinase C and casein kinase substrate in neurons protein 2 OS=Mus musculus OX=10090 GN=Pacsin2 PE=1 SV=1	0	172.405	45	20	85	20	1	486	55.8	5.2	289.14	20	0	1.048	1.046	0.677	0.706	0.683	31698.8	33223.4	33160.9	21474	22384.8	21649.7	High	High	High	High	High	High
FALSE	High	Master Protein	P62192	26S proteasome regulatory subunit 4 OS=Mus musculus OX=10090 GN=Psmc1 PE=1 SV=1	0	260.716	65	26	112	24	1	440	49.2	6.21	408.2	26	3	0.976	0.985	1.111	1.136	1.101	33538.8	32730.7	33036.5	37245.5	38096.2	36939.7	High	High	High	High	High	High
FALSE	High	Master Protein	E9Q555	E3 ubiquitin-protein ligase RNF213 OS=Mus musculus OX=10090 GN=Rnf213 PE=1 SV=2	0	620.274	24	104	159	104	1	5152	584.4	6.8	510.66	104	0	1.014	0.966	1.483	1.457	1.315	34022	34507.9	32881.4	50468.8	49573	44753.3	High	High	High	High	High	High
FALSE	High	Master Protein	P99024	Tubulin beta-5 chain OS=Mus musculus OX=10090 GN=Tubb5 PE=1 SV=1	0	425.338	83	26	547	4	1	444	49.6	4.89	1998.64	26	2	1.036	1.068	0.699	0.731	0.726	30707.9	31816.9	32796.4	21479.7	22441.4	22293.2	High	High	High	High	High	High
FALSE	High	Master Protein	P50516	V-type proton ATPase catalytic subunit A OS=Mus musculus OX=10090 GN=Atp6v1a PE=1 SV=2	0	329.583	61	30	169	30	1	617	68.3	5.58	623.86	30	0	1.052	1.043	1.842	1.672	1.666	31420	33040.4	32774.8	57882.3	52542.4	52332.6	High	High	High	High	High	High
FALSE	High	Master Protein	Q9JIF0	Protein arginine N-methyltransferase 1 OS=Mus musculus OX=10090 GN=Prmt1 PE=1 SV=1	0	186.667	48	16	109	16	1	371	42.4	5.43	350.36	16	0	0.889	0.887	0.686	0.7	0.715	36886.7	32806.3	32707	25288.3	25821.4	26356.9	High	High	High	High	High	High
FALSE	High	Master Protein	Q3THS6	S-adenosylmethionine synthase isoform type-2 OS=Mus musculus OX=10090 GN=Mat2a PE=1 SV=2	0	171.066	51	17	97	17	1	395	43.7	6.48	328.09	17	0	0.863	0.85	0.764	0.747	0.737	38382.7	33105.8	32610.5	29314.9	28671.2	28305.9	High	High	High	High	High	High
FALSE	High	Master Protein	A2AKU9	ATP synthase subunit gamma OS=Mus musculus OX=10090 GN=Atp5c1 PE=1 SV=1	0	106.203	42	13	84	1	1	297	32.8	9.13	239.9	13	13	0.882	0.863	0.945	0.957	0.963	37752.5	33306.2	32584	35687.6	36137.1	36340.3	High	High	High	High	High	High
FALSE	High	Master Protein	H3BL37	Treacle protein OS=Mus musculus OX=10090 GN=Tcof1 PE=1 SV=1	0	311.474	35	41	110	40	1	1356	138.5	9.26	347.27	41	0	1.097	1.075	1.238	1.239	1.204	30280	33211.5	32553.8	37496.7	37515.7	36458.7	High	High	High	High	High	High
FALSE	High	Master Protein	P14576	Signal recognition particle 54 kDa protein OS=Mus musculus OX=10090 GN=Srp54 PE=1 SV=2	0	245.435	53	24	94	2	1	504	55.7	8.75	344.3	24	24	1.03	1.042	0.93	0.927	0.911	31205.8	32141.8	32524.4	29024.6	28943.3	28438.5	High	High	High	High	High	High
FALSE	High	Master Protein	Q569Z5	Probable ATP-dependent RNA helicase DDX46 OS=Mus musculus OX=10090 GN=Ddx46 PE=1 SV=2	0	275.36	42	41	110	41	1	1032	117.4	9.26	373.62	41	0	0.981	0.99	1.007	1.08	1.08	32854.7	32240.9	32517.7	33078.2	35488.5	35490.2	High	High	High	High	High	High
FALSE	High	Master Protein	P05201	Aspartate aminotransferase, cytoplasmic OS=Mus musculus OX=10090 GN=Got1 PE=1 SV=3	0	153.501	59	21	89	21	1	413	46.2	7.14	292.81	21	0	1.295	1.287	1.359	1.546	1.577	25253.7	32709.8	32502.2	34322.4	39047.6	39821	High	High	High	High	High	High
FALSE	High	Master Protein	Q64511	DNA topoisomerase 2-beta OS=Mus musculus OX=10090 GN=Top2b PE=1 SV=2	0	387.278	37	54	150	40	1	1612	181.8	8.29	501.71	54	0	1.159	1.132	0.627	0.676	0.713	28663.8	33216.4	32434.9	17979.3	19369.9	20438.4	High	High	High	High	High	High
FALSE	High	Master Protein	P45376	Aldose reductase OS=Mus musculus OX=10090 GN=Akr1b1 PE=1 SV=3	0	126.198	56	15	88	15	1	316	35.7	7.18	314.81	15	0	1.073	1.064	0.986	0.869	0.883	30393.1	32624.2	32348.1	29967.8	26400.7	26841.2	High	High	High	High	High	High
FALSE	High	Master Protein	Q62351	Transferrin receptor protein 1 OS=Mus musculus OX=10090 GN=Tfrc PE=1 SV=1	0	244.683	46	30	106	30	1	763	85.7	6.57	382.73	30	0	0.819	0.847	1.171	1.338	1.256	38163.5	31267.8	32306.6	44701.5	51073.9	47935	High	High	High	High	High	High
FALSE	High	Master Protein	P68033	Actin, alpha cardiac muscle 1 OS=Mus musculus OX=10090 GN=Actc1 PE=1 SV=1	0	226.101	54	19	654	4	1	377	42	5.39	1885.48	19	0	0.907	0.963	1.048	0.993	1.052	33508.9	30391.1	32285.3	35116.1	33274.1	35257.6	High	High	High	High	High	High
FALSE	High	Master Protein	P70296	Phosphatidylethanolamine-binding protein 1 OS=Mus musculus OX=10090 GN=Pebp1 PE=1 SV=3	0	177.551	70	9	112	9	1	187	20.8	5.4	469.24	9	0	1.066	1.131	0.72	0.655	0.679	28422.5	30307.4	32159.4	20465.3	18605.5	19303.3	High	High	High	High	High	High
FALSE	High	Master Protein	P61358	60S ribosomal protein L27 OS=Mus musculus OX=10090 GN=Rpl27 PE=1 SV=2	0	59.698	44	6	89	6	1	136	15.8	10.56	312.71	6	0	0.891	0.898	1.095	0.967	0.939	35751.4	31846.4	32115.5	39133	34570.7	33569.5	High	High	High	High	High	High
FALSE	High	Master Protein	B1AU75	Nuclear autoantigenic sperm protein OS=Mus musculus OX=10090 GN=Nasp PE=1 SV=1	0	331.913	58	33	112	31	1	773	84	4.37	424.42	33	1	0.993	1.007	1.009	1.1	1.082	31862.7	31630.1	32100	32159.7	35040.4	34462.4	High	High	High	High	High	High
FALSE	High	Master Protein	P61759	Prefoldin subunit 3 OS=Mus musculus OX=10090 GN=Vbp1 PE=1 SV=2	0	161.544	81	15	65	15	1	196	22.4	6.28	227.63	15	0	0.989	1.01	0.545	0.49	0.496	31691.9	31331.2	32020.6	17274.1	15515.4	15703.4	High	High	High	High	High	High
FALSE	High	Master Protein	Q61881	DNA replication licensing factor MCM7 OS=Mus musculus OX=10090 GN=Mcm7 PE=1 SV=1	0	250.2	49	30	103	30	1	719	81.2	6.37	361.46	30	0	0.997	0.997	0.863	0.91	0.903	32126.9	32036	32017.9	27731.9	29230.8	29001.4	High	High	High	High	High	High
FALSE	High	Master Protein	Q91VC3	Eukaryotic initiation factor 4A-III OS=Mus musculus OX=10090 GN=Eif4a3 PE=1 SV=3	0	229.301	64	25	127	22	1	411	46.8	6.73	430.77	25	0	1.059	1.037	0.856	0.896	0.91	30846.5	32672.3	32001.8	26407	27625.3	28060.8	High	High	High	High	High	High
FALSE	High	Master Protein	Q9JIF7	Coatomer subunit beta OS=Mus musculus OX=10090 GN=Copb1 PE=1 SV=1	0	355.051	48	36	136	36	1	953	107	6	484.71	36	0	1.085	1.073	0.956	1.007	1.048	29775.3	32312.3	31942.2	28453.4	29977.8	31205.8	High	High	High	High	High	High
FALSE	High	Master Protein	Q61553	Fascin OS=Mus musculus OX=10090 GN=Fscn1 PE=1 SV=4	0	191.458	51	20	85	20	1	493	54.5	6.89	317.64	20	0	1.178	1.154	0.457	0.455	0.459	27679.4	32599.1	31934.6	12646.2	12587.4	12692.3	High	High	High	High	High	High
FALSE	High	Master Protein	Q8K4Z5	Splicing factor 3A subunit 1 OS=Mus musculus OX=10090 GN=Sf3a1 PE=1 SV=1	0	270.546	36	28	96	28	1	791	88.5	5.22	342.09	28	0	0.999	0.99	0.947	0.977	0.97	32213.9	32195.8	31887.7	30522.5	31482.3	31251	High	High	High	High	High	High
FALSE	High	Master Protein	P46061	Ran GTPase-activating protein 1 OS=Mus musculus OX=10090 GN=Rangap1 PE=1 SV=2	0	259.656	47	24	115	24	1	589	63.5	4.68	381.02	24	0	0.551	0.566	0.647	0.583	0.561	56069.7	30916	31757	36258.6	32712.9	31446.3	High	High	High	High	High	High
FALSE	High	Master Protein	E9QPI5	Sister chromatid cohesion protein PDS5 homolog A OS=Mus musculus OX=10090 GN=Pds5a PE=1 SV=1	0	286.931	38	45	100	39	1	1332	150.1	7.85	317.46	45	5	1.061	1.055	0.855	0.924	0.943	30104.4	31928.1	31754.9	25724.7	27808.4	28377.2	High	High	High	High	High	High
FALSE	High	Master Protein	Q9DBG6	Dolichyl-diphosphooligosaccharide--protein glycosyltransferase subunit 2 OS=Mus musculus OX=10090 GN=Rpn2 PE=1 SV=1	0	271.204	56	22	100	22	1	631	69	5.81	416.49	22	0	1.102	1.094	0.882	0.933	0.948	29029.1	31999.8	31750	25591.5	27086.3	27517	High	High	High	High	High	High
FALSE	High	Master Protein	P46978	Dolichyl-diphosphooligosaccharide--protein glycosyltransferase subunit STT3A OS=Mus musculus OX=10090 GN=Stt3a PE=1 SV=1	0	136.41	28	20	85	19	1	705	80.5	8.1	261.59	20	1	1.13	1.103	0.841	0.904	0.91	28772.4	32501.6	31733.4	24193.5	26019	26196.1	High	High	High	High	High	High
FALSE	High	Master Protein	Q9R1P0	Proteasome subunit alpha type-4 OS=Mus musculus OX=10090 GN=Psma4 PE=1 SV=1	0	163.909	68	13	85	13	1	261	29.5	7.72	276.98	13	0	1.076	1.065	1.129	1.107	1.138	29785.2	32042.6	31714.1	33620.7	32963.7	33893.5	High	High	High	High	High	High
FALSE	High	Master Protein	Q8BMA6	Signal recognition particle subunit SRP68 OS=Mus musculus OX=10090 GN=Srp68 PE=1 SV=2	0	273.547	55	34	95	34	1	625	70.5	8.57	342.78	34	0	1.043	1.032	0.866	0.863	0.866	30727	32057.3	31699.9	26606.7	26514.6	26598.7	High	High	High	High	High	High
FALSE	High	Master Protein	Q920E5	Farnesyl pyrophosphate synthase OS=Mus musculus OX=10090 GN=Fdps PE=1 SV=1	0	183.245	69	15	102	9	1	353	40.6	5.66	350.12	15	6	0.961	0.955	1.122	1.16	1.008	33160.6	31883.4	31668.2	37194.1	38452.5	33433.8	High	High	High	High	High	High
FALSE	High	Master Protein	Q9WVJ2	26S proteasome non-ATPase regulatory subunit 13 OS=Mus musculus OX=10090 GN=Psmd13 PE=1 SV=1	0	236.215	78	24	95	24	1	376	42.8	5.71	322.41	24	0	0.94	0.949	0.887	0.867	0.871	33307.7	31314.9	31606.2	29544.6	28881.4	29011.6	High	High	High	High	High	High
FALSE	High	Master Protein	Q9CZU6	Citrate synthase, mitochondrial OS=Mus musculus OX=10090 GN=Cs PE=1 SV=1	0	150.951	41	15	96	15	1	464	51.7	8.57	293.74	15	0	0.82	0.806	0.757	0.806	0.801	39163.1	32111.8	31557.1	29639.9	31564.6	31381.1	High	High	High	High	High	High
FALSE	High	Master Protein	Q80UG5	Septin-9 OS=Mus musculus OX=10090 GN=Sept9 PE=1 SV=1	0	213.534	57	30	87	30	1	583	65.5	8.9	308.23	30	0	1.076	1.055	0.592	0.561	0.565	29870	32144.1	31527.4	17673.4	16742.2	16869.8	High	High	High	High	High	High
FALSE	High	Master Protein	Q63918	Caveolae-associated protein 2 OS=Mus musculus OX=10090 GN=Cavin2 PE=1 SV=3	0	174.967	54	18	64	17	1	418	46.7	5.21	248.61	18	1	1.161	1.116	0.383	0.401	0.394	28232.2	32779.6	31493.3	10801.6	11317.1	11134.6	High	High	High	High	High	High
FALSE	High	Master Protein	O08528	Hexokinase-2 OS=Mus musculus OX=10090 GN=Hk2 PE=1 SV=1	0	331.982	48	39	134	33	1	917	102.5	6.11	455.08	39	3	1.059	1.085	1.315	1.392	1.445	29018.8	30720	31471.3	38163.1	40408.1	41944	High	High	High	High	High	High
FALSE	High	Master Protein	P08228	Superoxide dismutase [Cu-Zn] OS=Mus musculus OX=10090 GN=Sod1 PE=1 SV=2	0	96.841	63	10	81	10	1	154	15.9	6.51	296.07	10	0	0.96	0.968	0.846	0.809	0.77	32305.8	31023	31286.1	27325	26125	24873	High	High	High	High	High	High
FALSE	High	Master Protein	Q8K2B3	Succinate dehydrogenase [ubiquinone] flavoprotein subunit, mitochondrial OS=Mus musculus OX=10090 GN=Sdha PE=1 SV=1	0	314.488	61	26	131	26	1	664	72.5	7.37	547.35	26	0	0.895	0.905	0.968	1.032	1.081	34512.5	30902.1	31243.9	33402.3	35623.8	37319.1	High	High	High	High	High	High
FALSE	High	Master Protein	Q3U4X8	DNA ligase OS=Mus musculus OX=10090 GN=Lig1 PE=1 SV=1	0	290.707	47	39	92	3	1	932	104	7.09	309.68	39	35	1.029	1.004	0.798	0.823	0.827	31069	31967.3	31197.2	24785.9	25582.9	25703.6	High	High	High	High	High	High
FALSE	High	Master Protein	Q3TLH4	Protein PRRC2C OS=Mus musculus OX=10090 GN=Prrc2c PE=1 SV=3	0	326.415	26	57	112	5	1	2846	310.7	9.1	346.62	57	47	0.971	0.964	1.024	1.012	0.995	32331.2	31395.2	31152.3	33118	32719.9	32168.9	High	High	High	High	High	High
FALSE	High	Master Protein	Q8BG32	26S proteasome non-ATPase regulatory subunit 11 OS=Mus musculus OX=10090 GN=Psmd11 PE=1 SV=3	0	216.745	65	24	92	24	1	422	47.4	6.48	330.12	24	0	1.045	1.048	1.095	1.075	1.061	29720	31042.8	31152.3	32548.4	31961.2	31546.7	High	High	High	High	High	High
FALSE	High	Master Protein	Q7TMK9	Heterogeneous nuclear ribonucleoprotein Q OS=Mus musculus OX=10090 GN=Syncrip PE=1 SV=2	0	289.614	52	25	171	3	1	623	69.6	8.59	697.35	25	19	1.029	1.053	1.622	1.764	1.786	29541.8	30389.7	31118.9	47907.2	52099.4	52767.3	High	High	High	High	High	High
FALSE	High	Master Protein	P33174	Chromosome-associated kinesin KIF4 OS=Mus musculus OX=10090 GN=Kif4 PE=1 SV=3	0	362.444	51	50	106	49	1	1231	139.4	6.68	375.78	50	1	0.904	0.889	0.611	0.613	0.604	34864.1	31500.2	31002.1	21293.1	21359.1	21051.9	High	High	High	High	High	High
FALSE	High	Master Protein	Q922Q8	Leucine-rich repeat-containing protein 59 OS=Mus musculus OX=10090 GN=Lrrc59 PE=1 SV=1	0	117.948	35	12	74	12	1	307	34.9	9.52	235.19	12	0	0.988	0.996	0.973	0.97	0.891	31111.6	30739.2	30981.3	30270.2	30176	27707	High	High	High	High	High	High
FALSE	High	Master Protein	P54728	UV excision repair protein RAD23 homolog B OS=Mus musculus OX=10090 GN=Rad23b PE=1 SV=2	0	113.556	41	11	68	9	1	416	43.5	4.83	232.47	11	2	1.012	1.058	0.812	0.64	0.664	29253.8	29593.2	30956.7	23741.5	18733.5	19410.3	High	High	High	High	High	High
FALSE	High	Master Protein	Q9R1T2	SUMO-activating enzyme subunit 1 OS=Mus musculus OX=10090 GN=Sae1 PE=1 SV=1	0	196.063	72	21	87	21	1	350	38.6	5.36	317.27	21	0	1.114	1.107	0.882	0.926	0.92	27945.6	31133.2	30933	24651.9	25876.1	25720.4	High	High	High	High	High	High
FALSE	High	Master Protein	H9KV00	Protein SON OS=Mus musculus OX=10090 GN=Son PE=1 SV=1	0	410.219	30	53	124	10	1	2477	268.7	5.71	417.27	53	43	1.016	1.015	0.91	0.881	0.866	30404.9	30902.9	30870.1	27669.6	26782.6	26332.6	High	High	High	High	High	High
FALSE	High	Master Protein	Q52KC3	DNA helicase OS=Mus musculus OX=10090 GN=Mcm5 PE=1 SV=1	0	244.252	46	29	107	29	1	734	82.4	8.29	385.14	29	0	0.993	0.985	0.888	0.891	0.905	31237.2	31011.8	30772.5	27729.8	27834.4	28280.3	High	High	High	High	High	High
FALSE	High	Master Protein	P62717	60S ribosomal protein L18a OS=Mus musculus OX=10090 GN=Rpl18a PE=1 SV=1	0	82.931	55	11	112	11	1	176	20.7	10.71	308.15	11	0	0.972	0.965	0.955	0.98	1.002	31790	30896.5	30670.6	30350.4	31140.8	31866.9	High	High	High	High	High	High
FALSE	High	Master Protein	P62281	40S ribosomal protein S11 OS=Mus musculus OX=10090 GN=Rps11 PE=1 SV=3	0	70.095	56	12	83	12	1	158	18.4	10.3	246.26	12	0	0.937	0.938	1.104	1.111	1.081	32681.4	30610.3	30653.8	36089.9	36317.2	35316.9	High	High	High	High	High	High
FALSE	High	Master Protein	P32921-2	Isoform 2 of Tryptophan--tRNA ligase, cytoplasmic OS=Mus musculus OX=10090 GN=Wars	0	228.595	56	24	99	24	1	475	53.6	7.08	343.06	24	0	1.28	1.201	1.318	1.397	1.372	25521.1	32676.9	30651	33641.5	35664.8	35021.1	High	High	High	High	High	High
FALSE	High	Master Protein	Q9QUM9	Proteasome subunit alpha type-6 OS=Mus musculus OX=10090 GN=Psma6 PE=1 SV=1	0	185.857	73	16	127	16	1	246	27.4	6.76	489.47	16	0	1.045	1.062	1.068	1.016	1.092	28695.6	29978.8	30478.6	30649.2	29169	31345.8	High	High	High	High	High	High
FALSE	High	Master Protein	Q3U9G9	Delta(14)-sterol reductase OS=Mus musculus OX=10090 GN=Lbr PE=1 SV=2	0	103.463	23	15	71	15	1	626	71.4	9.36	254	15	0	1.123	1.105	0.626	0.737	0.733	27573.4	30957.3	30463.9	17262.7	20318.1	20212	High	High	High	High	High	High
FALSE	High	Master Protein	P10711	Transcription elongation factor A protein 1 OS=Mus musculus OX=10090 GN=Tcea1 PE=1 SV=2	0	187.737	71	19	81	19	1	301	33.9	8.38	282.16	19	0	1.184	1.149	0.763	0.836	0.782	26405.6	31255.3	30339.9	20154.3	22076.4	20649.6	High	High	High	High	High	High
FALSE	High	Master Protein	Q3UZG4	Aminoacyl tRNA synthase complex-interacting multifunctional protein 1 OS=Mus musculus OX=10090 GN=Aimp1 PE=1 SV=1	0	198.606	70	16	97	15	1	319	35.1	8.57	390.12	16	0	1.019	1.029	0.782	0.791	0.77	29473.1	30027.7	30323	23035.1	23300.8	22708.6	High	High	High	High	High	High
FALSE	High	Master Protein	Q05816	Fatty acid-binding protein 5 OS=Mus musculus OX=10090 GN=Fabp5 PE=1 SV=3	0	157.404	81	11	152	11	1	135	15.1	6.54	602.53	11	0	1.01	1.098	2.648	2.829	2.609	27570.1	27847.3	30278.6	73008.4	78002.5	71942.2	High	High	High	High	High	High
FALSE	High	Master Protein	Q8K363	ATP-dependent RNA helicase DDX18 OS=Mus musculus OX=10090 GN=Ddx18 PE=1 SV=1	0	252.2	44	27	87	27	1	660	74.1	9.52	315.75	27	0	0.986	0.982	0.878	0.874	0.866	30797.9	30360	30258.9	27053.2	26925.1	26663.2	High	High	High	High	High	High
FALSE	High	Master Protein	P63028	Translationally-controlled tumor protein OS=Mus musculus OX=10090 GN=Tpt1 PE=1 SV=1	0	111.883	58	9	99	9	1	172	19.5	4.86	320.58	9	0	0.792	0.855	1.181	1.045	1.037	35281.8	27944.9	30176.1	41654.3	36870.5	36569.8	High	High	High	High	High	High
FALSE	High	Master Protein	F6RPJ9	Insulin-degrading enzyme (Fragment) OS=Mus musculus OX=10090 GN=Ide PE=1 SV=1	0	256.373	39	35	114	35	1	987	114.2	6.27	367.2	35	0	1.068	1.058	1.035	1.147	1.153	28509.4	30445	30166.9	29505.3	32708.9	32860.1	High	High	High	High	High	High
FALSE	High	Master Protein	O70194	Eukaryotic translation initiation factor 3 subunit D OS=Mus musculus OX=10090 GN=Eif3d PE=1 SV=2	0	282.051	59	26	130	26	1	548	63.9	6.05	497.06	26	0	0.933	0.954	0.926	0.987	0.974	31570.7	29463.9	30112.7	29229.2	31155.7	30764.8	High	High	High	High	High	High
FALSE	High	Master Protein	P62889	60S ribosomal protein L30 OS=Mus musculus OX=10090 GN=Rpl30 PE=1 SV=2	0	93.826	71	8	92	8	1	115	12.8	9.63	301.36	8	0	0.882	0.908	0.963	0.913	0.905	33065.3	29165.7	30021.1	31847.5	30184.4	29912.3	High	High	High	High	High	High
FALSE	High	Master Protein	Q9D8W5	26S proteasome non-ATPase regulatory subunit 12 OS=Mus musculus OX=10090 GN=Psmd12 PE=1 SV=4	0	226.054	58	26	105	24	1	456	52.9	7.06	361.05	26	1	0.987	0.98	0.882	0.92	0.925	30625.8	30226.8	30019.9	27003.5	28171	28315.6	High	High	High	High	High	High
FALSE	High	Master Protein	P48722	Heat shock 70 kDa protein 4L OS=Mus musculus OX=10090 GN=Hspa4l PE=1 SV=2	0	319.201	55	40	91	38	1	838	94.3	5.74	303.56	40	0	1.205	1.194	0.608	0.591	0.61	25104.3	30258.1	29984.4	15272.3	14838.6	15317.8	High	High	High	High	High	High
FALSE	High	Master Protein	Q60710	Deoxynucleoside triphosphate triphosphohydrolase SAMHD1 OS=Mus musculus OX=10090 GN=Samhd1 PE=1 SV=3	0	210.973	49	29	98	29	1	658	75.8	7.93	302.08	29	0	1.052	1.065	1.282	1.268	1.279	28003.9	29467.1	29826.7	35891.5	35506.2	35803.1	High	High	High	High	High	High
FALSE	High	Master Protein	Q921F2	TAR DNA-binding protein 43 OS=Mus musculus OX=10090 GN=Tardbp PE=1 SV=1	0	169.416	51	14	78	14	1	414	44.5	6.7	259.65	14	0	1.062	1.085	0.727	0.737	0.742	27452.3	29143.3	29787.2	19965.9	20232.6	20357.7	High	High	High	High	High	High
FALSE	High	Master Protein	Q9JIX8-4	Isoform 4 of Apoptotic chromatin condensation inducer in the nucleus OS=Mus musculus OX=10090 GN=Acin1	0	245.17	29	34	96	17	1	1298	146.2	6.13	334.57	34	15	1.008	1.027	0.83	0.811	0.793	28992.8	29219.7	29768.7	24063	23521.3	22982.2	High	High	High	High	High	High
FALSE	High	Master Protein	E9PUU4	Gem-associated protein 5 OS=Mus musculus OX=10090 GN=Gemin5 PE=1 SV=1	0	293.557	38	48	101	48	1	1503	166.6	6.74	319.28	48	0	0.997	0.971	0.976	1.102	1.091	30649	30561.8	29760.2	29923	33773.7	33450.5	High	High	High	High	High	High
FALSE	High	Master Protein	P54071	Isocitrate dehydrogenase [NADP], mitochondrial OS=Mus musculus OX=10090 GN=Idh2 PE=1 SV=3	0	198.601	52	22	87	21	1	452	50.9	8.69	336.53	22	0	1.04	1.039	1.439	1.442	1.478	28517.4	29667	29635.5	41041.5	41114.3	42139.4	High	High	High	High	High	High
FALSE	High	Master Protein	Q7TQH0-2	Isoform 2 of Ataxin-2-like protein OS=Mus musculus OX=10090 GN=Atxn2l	0	208.586	33	27	90	26	1	1074	113	8.59	311.37	27	0	0.947	0.944	0.852	0.811	0.795	31254.1	29593.3	29490.1	26639.2	25342.4	24859.4	High	High	High	High	High	High
FALSE	High	Master Protein	Q5SWN2	Replication protein A subunit OS=Mus musculus OX=10090 GN=Rpa1 PE=1 SV=2	0	205.04	46	26	85	26	1	644	71.4	8.18	301.48	26	0	1.006	0.993	0.76	0.806	0.811	29623.1	29798.9	29411	22500.7	23888.6	24033.6	High	High	High	High	High	High
FALSE	High	Master Protein	Q9Z1Z0	General vesicular transport factor p115 OS=Mus musculus OX=10090 GN=Uso1 PE=1 SV=2	0	293.186	38	31	97	31	1	959	106.9	4.93	346.48	31	0	1.128	1.117	0.865	0.858	0.851	26330.3	29700.2	29399.5	22780.7	22581.6	22418.6	High	High	High	High	High	High
FALSE	High	Master Protein	Q9WUK2	Eukaryotic translation initiation factor 4H OS=Mus musculus OX=10090 GN=Eif4h PE=1 SV=3	0	101.529	64	16	64	16	1	248	27.3	7.23	204.44	16	0	0.942	0.969	0.86	0.844	0.846	30322.7	28570.4	29394.8	26069.1	25600.7	25660.9	High	High	High	High	High	High
FALSE	High	Master Protein	P24527	Leukotriene A-4 hydrolase OS=Mus musculus OX=10090 GN=Lta4h PE=1 SV=4	0	214.975	52	27	90	27	1	611	69	6.42	313.78	27	0	1.131	1.115	0.76	0.808	0.814	26356.8	29812.3	29388.7	20021.4	21296.1	21466.5	High	High	High	High	High	High
FALSE	High	Master Protein	Q6GT24	Peroxiredoxin-6 OS=Mus musculus OX=10090 GN=Prdx6 PE=1 SV=1	0	160.154	65	13	92	13	1	224	24.8	6.37	331.93	13	0	1.132	1.153	0.979	0.957	0.943	25449.8	28804.3	29348.6	24907.9	24345.5	24007.4	High	High	High	High	High	High
FALSE	High	Master Protein	Q62376	U1 small nuclear ribonucleoprotein 70 kDa OS=Mus musculus OX=10090 GN=Snrnp70 PE=1 SV=2	0	134.784	38	17	96	17	1	448	52	9.94	286.13	17	0	1.031	1.02	0.977	0.962	0.925	28770.3	29661.4	29347.1	28110.8	27680.3	26619	High	High	High	High	High	High
FALSE	High	Master Protein	Q9EPL8	Importin-7 OS=Mus musculus OX=10090 GN=Ipo7 PE=1 SV=2	0	339.958	42	32	119	32	1	1038	119.4	4.82	455.89	32	0	1.014	1.022	0.938	0.914	0.919	28610.4	29007	29253	26843.2	26143	26305.5	High	High	High	High	High	High
FALSE	High	Master Protein	Q6DFW4	Nucleolar protein 58 OS=Mus musculus OX=10090 GN=Nop58 PE=1 SV=1	0	188.104	40	18	98	18	1	536	60.3	8.34	367.27	18	0	1.052	1.052	0.923	0.962	0.949	27777	29208.4	29212.4	25627.4	26730.9	26366.9	High	High	High	High	High	High
FALSE	High	Master Protein	Q3U367	4-trimethylaminobutyraldehyde dehydrogenase OS=Mus musculus OX=10090 GN=Aldh9a1 PE=1 SV=1	0	214.906	48	21	79	20	1	518	55.9	7.46	284.47	21	1	1.164	1.158	0.704	0.748	0.765	25137.9	29261	29115.2	17699.5	18803	19219.3	High	High	High	High	High	High
FALSE	High	Master Protein	Q61543	Golgi apparatus protein 1 OS=Mus musculus OX=10090 GN=Glg1 PE=1 SV=1	0	317.594	44	42	103	42	1	1175	133.6	6.84	362.18	42	0	1.097	1.156	0.946	0.91	0.965	25148.3	27593.8	29072.6	23798.2	22886.9	24259.4	High	High	High	High	High	High
FALSE	High	Master Protein	F6VW30	14-3-3 protein theta (Fragment) OS=Mus musculus OX=10090 GN=Ywhaq PE=1 SV=1	0	233.095	66	19	154	13	1	303	34.3	6.38	537.49	19	0	0.969	1.043	1.034	0.904	0.925	27860.7	27010	29050.8	28819.6	25189.9	25783.5	High	High	High	High	High	High
FALSE	High	Master Protein	Q6P542	ATP-binding cassette sub-family F member 1 OS=Mus musculus OX=10090 GN=Abcf1 PE=1 SV=1	0	268.726	49	31	100	30	1	837	94.9	6.51	374.82	31	1	1.035	1.014	1.024	1.053	1.072	28593.7	29608	28980.9	29276.9	30120.5	30656.2	High	High	High	High	High	High
FALSE	High	Master Protein	Q60598	Src substrate cortactin OS=Mus musculus OX=10090 GN=Cttn PE=1 SV=2	0	144.616	37	19	46	19	1	546	61.2	5.4	137.55	19	0	1.082	1.052	0.332	0.322	0.332	27543.6	29813.7	28972.2	9151.5	8869.5	9144.1	High	High	High	High	High	High
FALSE	High	Master Protein	P63037	DnaJ homolog subfamily A member 1 OS=Mus musculus OX=10090 GN=Dnaja1 PE=1 SV=1	0	218.384	56	18	87	17	1	397	44.8	7.08	340.59	18	1	0.87	0.88	0.613	0.641	0.639	32934.4	28637	28967	20187.1	21108.4	21030.6	High	High	High	High	High	High
FALSE	High	Master Protein	Q60597	2-oxoglutarate dehydrogenase, mitochondrial OS=Mus musculus OX=10090 GN=Ogdh PE=1 SV=3	0	341.788	47	36	123	29	1	1023	116.4	6.83	436.08	36	7	0.818	0.818	0.896	0.912	0.957	35323.3	28893.3	28902.1	31655	32213.1	33812.7	High	High	High	High	High	High
FALSE	High	Master Protein	P34022	Ran-specific GTPase-activating protein OS=Mus musculus OX=10090 GN=Ranbp1 PE=1 SV=2	0	87.21	46	8	73	8	1	203	23.6	5.22	243.58	8	0	0.98	1.037	1.192	1.152	1.061	27830.2	27263.3	28864.1	33165.4	32074.1	29538.8	High	High	High	High	High	High
FALSE	High	Master Protein	Q9Z1X4-3	Isoform 3 of Interleukin enhancer-binding factor 3 OS=Mus musculus OX=10090 GN=Ilf3	0	261.988	39	28	99	24	1	911	97.7	8.95	348.69	28	5	1.091	1.085	0.919	0.97	0.948	26573.4	28987.6	28822.6	24419.7	25775.8	25194	High	High	High	High	High	High
FALSE	High	Master Protein	Q9CZ30	Obg-like ATPase 1 OS=Mus musculus OX=10090 GN=Ola1 PE=1 SV=1	0	172.38	59	21	80	20	1	396	44.7	7.81	267.95	21	1	1.034	1.029	1.135	1.267	1.271	27971.8	28920.2	28778.1	31748	35431.6	35560.1	High	High	High	High	High	High
FALSE	High	Master Protein	P07356	Annexin A2 OS=Mus musculus OX=10090 GN=Anxa2 PE=1 SV=2	0	186.768	59	22	126	22	1	339	38.7	7.69	417.16	22	0	1.078	1.141	2.854	2.026	2.277	25194.6	27156.1	28759.1	71901.5	51044	57373.2	High	High	High	High	High	High
FALSE	High	Master Protein	O08553	Dihydropyrimidinase-related protein 2 OS=Mus musculus OX=10090 GN=Dpysl2 PE=1 SV=2	0	374.062	64	26	162	20	1	572	62.2	6.38	641.15	26	1	1.035	1.037	0.696	0.711	0.701	27715.1	28671.4	28751.1	19291.2	19717.4	19426	High	High	High	High	High	High
FALSE	High	Master Protein	Q9CXW4	60S ribosomal protein L11 OS=Mus musculus OX=10090 GN=Rpl11 PE=1 SV=4	0	60.941	49	8	159	8	1	178	20.2	9.6	633.29	8	0	0.929	0.918	0.947	0.962	0.964	31260.1	29043	28694.4	29593.9	30075.3	30126.4	High	High	High	High	High	High
FALSE	High	Master Protein	Q91ZJ5	UTP--glucose-1-phosphate uridylyltransferase OS=Mus musculus OX=10090 GN=Ugp2 PE=1 SV=3	0	246.646	56	25	81	25	1	508	56.9	7.61	318.8	25	0	1.153	1.143	0.83	0.865	0.896	25062.9	28896.6	28646.4	20795.4	21675.4	22456.6	High	High	High	High	High	High
FALSE	High	Master Protein	P09055	Integrin beta-1 OS=Mus musculus OX=10090 GN=Itgb1 PE=1 SV=1	0	225.298	40	29	91	29	1	798	88.2	5.94	311.2	29	0	0.756	0.82	0.708	0.566	0.581	34900.8	26368.1	28634.1	24722.6	19750.1	20284.3	High	High	High	High	High	High
FALSE	High	Master Protein	Q3UJB0	Splicing factor 3b, subunit 2 OS=Mus musculus OX=10090 GN=Sf3b2 PE=1 SV=1	0	293.417	41	31	98	31	1	878	98.1	5.62	350.97	31	0	1.012	1.009	1.056	1.042	1.017	28360.4	28701.4	28621.8	29936.6	29548.6	28856.3	High	High	High	High	High	High
FALSE	High	Master Protein	Q61233	Plastin-2 OS=Mus musculus OX=10090 GN=Lcp1 PE=1 SV=4	0	491.531	70	37	263	32	1	627	70.1	5.33	1027.55	37	5	0.986	1.033	4.542	4.648	4.69	27685.6	27285.8	28613	125740	128670	129839	High	High	High	High	High	High
FALSE	High	Master Protein	Q64012-2	Isoform 1 of RNA-binding protein Raly OS=Mus musculus OX=10090 GN=Raly	0	204.124	58	18	81	18	1	296	31.2	9.38	322.22	18	0	0.756	0.793	0.931	1.007	0.964	36101.4	27303.6	28612	33625.8	36340.4	34811.9	High	High	High	High	High	High
FALSE	High	Master Protein	Q9JII6	Aldo-keto reductase family 1 member A1 OS=Mus musculus OX=10090 GN=Akr1a1 PE=1 SV=3	0	144.298	56	18	81	17	1	325	36.6	7.39	268.49	18	1	1.199	1.206	1.41	1.484	1.408	23610	28300.9	28471.7	33279	35032.1	33232.4	High	High	High	High	High	High
FALSE	High	Master Protein	P70372	ELAV-like protein 1 OS=Mus musculus OX=10090 GN=Elavl1 PE=1 SV=2	0	112.413	48	12	60	11	1	326	36.1	9.04	195.67	12	1	1.04	1.034	0.616	0.645	0.643	27494.3	28585.1	28419.4	16939.6	17720.3	17686	High	High	High	High	High	High
FALSE	High	Master Protein	Q9Z2U0	Proteasome subunit alpha type-7 OS=Mus musculus OX=10090 GN=Psma7 PE=1 SV=1	0	147.797	64	15	96	15	1	248	27.8	8.46	347.56	15	0	1.045	1.044	1.076	1.214	1.184	27178	28403.7	28376	29247.3	33004.8	32185.2	High	High	High	High	High	High
FALSE	High	Master Protein	Q5XJY5	Coatomer subunit delta OS=Mus musculus OX=10090 GN=Arcn1 PE=1 SV=2	0	212.716	48	22	80	22	1	511	57.2	6.21	267.11	22	0	1.127	1.103	0.985	1.067	1.066	25624.5	28877.9	28271.4	25228.7	27338.1	27313.6	High	High	High	High	High	High
FALSE	High	Master Protein	A0A1B0GSG5	Ribonuclease inhibitor OS=Mus musculus OX=10090 GN=Rnh1 PE=1 SV=1	0	299.639	76	24	137	24	1	492	53.9	5.01	575.35	24	0	1.049	1.07	2.395	1.91	1.924	26345.4	27635.4	28185.4	63104.5	50312.2	50682.7	High	High	High	High	High	High
FALSE	High	Master Protein	Q9CQM8	60S ribosomal protein L21 OS=Mus musculus OX=10090 GN=Rpl21 PE=1 SV=1	0	65.48	47	11	77	11	1	160	18.6	10.49	173.88	11	0	0.92	0.928	1.046	0.956	0.934	30290.7	27866.5	28101	31671.1	28951.6	28296.1	High	High	High	High	High	High
FALSE	High	Master Protein	G3X9B1	HEAT repeat-containing 1 OS=Mus musculus OX=10090 GN=Heatr1 PE=1 SV=1	0	357.081	30	49	99	49	1	2143	241.9	6.98	319.47	49	0	1.016	1.01	1.037	1.113	1.103	27800.3	28256	28073.2	28820.3	30937.6	30672.7	High	High	High	High	High	High
FALSE	High	Master Protein	Q60865	Caprin-1 OS=Mus musculus OX=10090 GN=Caprin1 PE=1 SV=2	0	206.459	34	20	114	20	1	707	78.1	5.25	424.84	20	0	0.626	0.661	1.392	1.238	1.181	42329	26507.3	27962.8	58940.9	52408.9	49987.1	High	High	High	High	High	High
FALSE	High	Master Protein	Q9QUJ7	Long-chain-fatty-acid--CoA ligase 4 OS=Mus musculus OX=10090 GN=Acsl4 PE=1 SV=2	0	291.604	49	26	98	24	1	711	79	8.28	357.24	26	2	1.118	1.104	0.997	0.994	1.015	25303.7	28286.5	27947.4	25224.5	25159.7	25689.7	High	High	High	High	High	High
FALSE	High	Master Protein	P84084	ADP-ribosylation factor 5 OS=Mus musculus OX=10090 GN=Arf5 PE=1 SV=2	0	160.072	79	12	86	5	1	180	20.5	6.79	324.48	12	8	1.047	1.052	0.88	0.929	0.921	26561.4	27806.4	27940.6	23369	24673.7	24455.9	High	High	High	High	High	High
FALSE	High	Master Protein	P50431	Serine hydroxymethyltransferase, cytosolic OS=Mus musculus OX=10090 GN=Shmt1 PE=1 SV=3	0	173.902	45	19	80	18	1	478	52.6	6.95	264.79	19	0	1.081	1.096	0.867	0.926	0.927	25492.9	27551	27927.6	22110.4	23608	23619.7	High	High	High	High	High	High
FALSE	High	Master Protein	Q9CZU3	Exosome RNA helicase MTR4 OS=Mus musculus OX=10090 GN=Mtrex PE=1 SV=1	0	295.158	40	38	115	36	1	1040	117.6	6.4	390.27	38	2	0.953	0.938	0.956	1.019	1.049	29768.5	28373.4	27919.9	28449.3	30332.5	31240.7	High	High	High	High	High	High
FALSE	High	Master Protein	Q9CVB6	Actin-related protein 2/3 complex subunit 2 OS=Mus musculus OX=10090 GN=Arpc2 PE=1 SV=3	0	153.96	66	18	77	18	1	300	34.3	7.36	254	18	0	1.044	1.009	1.277	1.258	1.23	27661.8	28884	27909.8	35331.5	34793.6	34029	High	High	High	High	High	High
FALSE	High	Master Protein	P43247	DNA mismatch repair protein Msh2 OS=Mus musculus OX=10090 GN=Msh2 PE=1 SV=1	0	297.961	52	36	82	36	1	935	104.1	5.96	288.29	36	0	1.084	1.072	0.978	1.068	1.084	26006.4	28200.8	27872	25424.6	27785.4	28180.5	High	High	High	High	High	High
FALSE	High	Master Protein	P13864	DNA (cytosine-5)-methyltransferase 1 OS=Mus musculus OX=10090 GN=Dnmt1 PE=1 SV=5	0	374.483	39	51	118	7	1	1620	183.1	7.74	401.27	51	42	0.715	0.738	0.778	0.793	0.794	37769	27001.6	27867	29389.5	29955.2	29999.8	High	High	High	High	High	High
FALSE	High	Master Protein	Q8QZT1	Acetyl-CoA acetyltransferase, mitochondrial OS=Mus musculus OX=10090 GN=Acat1 PE=1 SV=1	0	189.791	53	18	81	18	1	424	44.8	8.51	261.1	18	0	0.953	0.922	0.965	1.078	1.078	30193.2	28770.5	27844	29140.5	32548.8	32545.1	High	High	High	High	High	High
FALSE	High	Master Protein	Q8CGK3	Lon protease homolog, mitochondrial OS=Mus musculus OX=10090 GN=Lonp1 PE=1 SV=2	0	342.681	49	30	107	29	1	949	105.8	6.57	403.38	30	1	0.977	0.946	1.091	1.178	1.202	29335.7	28654.4	27758.9	32015.8	34552.5	35272.1	High	High	High	High	High	High
FALSE	High	Master Protein	P35550	rRNA 2'-O-methyltransferase fibrillarin OS=Mus musculus OX=10090 GN=Fbl PE=1 SV=2	0	133.603	43	16	87	16	1	327	34.3	10.24	276.32	16	0	1.03	0.985	0.823	0.894	0.881	28130.2	28972.4	27699.3	23139	25137.8	24793.9	High	High	High	High	High	High
FALSE	High	Master Protein	O55142	60S ribosomal protein L35a OS=Mus musculus OX=10090 GN=Rpl35a PE=1 SV=2	0	37.433	53	7	56	7	1	110	12.5	10.89	153.77	7	0	0.915	0.911	0.967	1.035	0.998	30416.6	27831.6	27697.5	29399.6	31478.4	30347.3	High	High	High	High	High	High
FALSE	High	Master Protein	Q7TNC4	Putative RNA-binding protein Luc7-like 2 OS=Mus musculus OX=10090 GN=Luc7l2 PE=1 SV=1	0	160.315	45	18	73	12	1	392	46.6	10.1	244.1	18	7	1.089	1.084	0.715	0.727	0.715	25504.5	27774	27651.9	18228	18545.7	18228	High	High	High	High	High	High
FALSE	High	Master Protein	Q9CZX8	40S ribosomal protein S19 OS=Mus musculus OX=10090 GN=Rps19 PE=1 SV=3	0	69.081	47	8	87	8	1	145	16.1	10.4	256.91	8	0	0.928	0.947	1.042	1.073	0.994	29193	27092.8	27647.5	30417	31325	29019.8	High	High	High	High	High	High
FALSE	High	Master Protein	P62814	V-type proton ATPase subunit B, brain isoform OS=Mus musculus OX=10090 GN=Atp6v1b2 PE=1 SV=1	0	305.82	68	25	125	24	1	511	56.5	5.81	480.55	25	1	1.044	1.043	1.784	1.647	1.64	26487.4	27663.3	27615.9	47258.9	43633.5	43438	High	High	High	High	High	High
FALSE	High	Master Protein	Q9WU78	Programmed cell death 6-interacting protein OS=Mus musculus OX=10090 GN=Pdcd6ip PE=1 SV=3	0	298.909	53	38	100	38	1	869	96	6.52	335.18	38	0	0.964	0.973	1.37	1.449	1.433	28362.4	27343.1	27590.4	38857.5	41097.7	40652.6	High	High	High	High	High	High
FALSE	High	Master Protein	P35486	Pyruvate dehydrogenase E1 component subunit alpha, somatic form, mitochondrial OS=Mus musculus OX=10090 GN=Pdha1 PE=1 SV=1	0	143.919	51	18	77	18	1	390	43.2	8.19	258.63	18	0	0.824	0.809	0.771	0.856	0.852	33994.4	28012.2	27513.3	26197.9	29094.2	28967.4	High	High	High	High	High	High
FALSE	High	Master Protein	Q99KP6	Pre-mRNA-processing factor 19 OS=Mus musculus OX=10090 GN=Prpf19 PE=1 SV=1	0	159.815	51	17	85	17	1	504	55.2	6.61	334.06	17	0	1.009	1.024	1.077	1.14	1.137	26778.2	27015.8	27421.7	28834.9	30539.9	30444.6	High	High	High	High	High	High
FALSE	High	Master Protein	Q9ERG0	LIM domain and actin-binding protein 1 OS=Mus musculus OX=10090 GN=Lima1 PE=1 SV=3	0	192.689	43	27	75	26	1	753	84	6.6	239.73	27	1	0.939	0.91	0.758	0.68	0.678	30085.4	28236.2	27389.5	22805.2	20446.5	20400	High	High	High	High	High	High
FALSE	High	Master Protein	Q99JY9	Actin-related protein 3 OS=Mus musculus OX=10090 GN=Actr3 PE=1 SV=3	0	261.157	69	22	105	17	1	418	47.3	5.88	409.08	22	6	1.065	1.076	1.266	1.305	1.311	25405	27048.8	27345.7	32159.3	33141.2	33295.1	High	High	High	High	High	High
FALSE	High	Master Protein	Q9D1R9	60S ribosomal protein L34 OS=Mus musculus OX=10090 GN=Rpl34 PE=1 SV=2	0	48.191	43	7	79	7	1	117	13.3	11.47	203.72	7	0	0.894	0.902	0.992	0.926	0.946	30303.1	27080.5	27322.5	30067.6	28070.1	28658.3	High	High	High	High	High	High
FALSE	High	Master Protein	Q5SUR0	Phosphoribosylformylglycinamidine synthase OS=Mus musculus OX=10090 GN=Pfas PE=1 SV=1	0	412.72	47	43	114	43	1	1337	144.5	5.67	425.03	43	0	1.057	1.049	1.05	1.073	1.078	25955	27436.8	27220.6	27262.2	27839.2	27973.9	High	High	High	High	High	High
FALSE	High	Master Protein	Q9Z1D1	Eukaryotic translation initiation factor 3 subunit G OS=Mus musculus OX=10090 GN=Eif3g PE=1 SV=2	0	163.54	56	20	98	20	1	320	35.6	5.9	361.85	20	0	0.941	0.942	0.981	1.043	1.013	28855.7	27151.9	27196.3	28319	30102.3	29225	High	High	High	High	High	High
FALSE	High	Master Protein	P14131	40S ribosomal protein S16 OS=Mus musculus OX=10090 GN=Rps16 PE=1 SV=4	0	70.909	70	13	68	13	1	146	16.4	10.21	180.78	13	0	0.969	0.946	1.049	1.123	1.051	28733.6	27835	27187.9	30152.7	32265.4	30200.6	High	High	High	High	High	High
FALSE	High	Master Protein	Q99MR6	Serrate RNA effector molecule homolog OS=Mus musculus OX=10090 GN=Srrt PE=1 SV=1	0	236.439	39	34	103	34	1	875	100.4	5.97	331.23	34	0	0.956	0.969	1.01	1.068	1.047	28053.9	26816.4	27183.4	28340.5	29955.9	29385.2	High	High	High	High	High	High
FALSE	High	Master Protein	P51410	60S ribosomal protein L9 OS=Mus musculus OX=10090 GN=Rpl9 PE=2 SV=2	0	129.724	65	10	107	10	1	192	21.9	9.95	415.4	10	0	0.951	0.99	0.957	0.99	0.993	27430.8	26091.2	27155.8	26252.2	27157.5	27235.3	High	High	High	High	High	High
FALSE	High	Master Protein	P60229	Eukaryotic translation initiation factor 3 subunit E OS=Mus musculus OX=10090 GN=Eif3e PE=1 SV=1	0	222.853	62	22	95	22	1	445	52.2	6.04	338.56	22	0	0.905	0.908	1.002	0.975	0.934	29587.9	26790.6	26853.8	29640.2	28852.1	27637.9	High	High	High	High	High	High
FALSE	High	Master Protein	Q61584-3	Isoform B of Fragile X mental retardation syndrome-related protein 1 OS=Mus musculus OX=10090 GN=Fxr1	0	236.395	46	30	66	27	1	677	76.2	7.53	242.31	30	3	1.072	1.088	0.665	0.667	0.668	24659.8	26440	26822.6	16391.8	16437.4	16465.9	High	High	High	High	High	High
FALSE	High	Master Protein	P63087-2	Isoform 2 of Serine/threonine-protein phosphatase PP1-gamma catalytic subunit OS=Mus musculus OX=10090 GN=Ppp1cc	0	179.467	62	16	86	5	1	337	38.5	6.13	337.53	16	12	0.957	0.994	0.912	0.76	0.856	26972.5	25817.8	26798.3	24609.4	20505.8	23075.1	High	High	High	High	High	High
FALSE	High	Master Protein	O70318	Band 4.1-like protein 2 OS=Mus musculus OX=10090 GN=Epb41l2 PE=1 SV=2	0	286.704	41	36	100	34	1	988	109.9	5.43	355.83	36	2	1.057	1.05	1.034	1.125	1.088	25492.9	26936.9	26770.5	26353.2	28667.6	27748.8	High	High	High	High	High	High
FALSE	High	Master Protein	Q9WUA2	Phenylalanine--tRNA ligase beta subunit OS=Mus musculus OX=10090 GN=Farsb PE=1 SV=2	0	239.915	57	32	102	31	1	589	65.7	7.12	382.65	32	1	1.088	1.069	1.351	1.44	1.48	24953.3	27151.4	26672.7	33707	35943.2	36934.8	High	High	High	High	High	High
FALSE	High	Master Protein	Q9WUA3	ATP-dependent 6-phosphofructokinase, platelet type OS=Mus musculus OX=10090 GN=Pfkp PE=1 SV=1	0	353.021	52	32	121	30	1	784	85.4	7.11	440.77	32	2	1.175	1.178	1.309	1.417	1.613	22642.6	26615.2	26669.2	29648.5	32082.2	36533.7	High	High	High	High	High	High
FALSE	High	Master Protein	Q8BFY9	Transportin-1 OS=Mus musculus OX=10090 GN=Tnpo1 PE=1 SV=2	0	266.548	41	24	101	19	1	898	102.3	4.98	380.94	24	4	1.044	1.094	0.924	0.938	1.016	24380.4	25449.3	26665.5	22533.5	22877.4	24764.6	High	High	High	High	High	High
FALSE	High	Master Protein	Q61081	Hsp90 co-chaperone Cdc37 OS=Mus musculus OX=10090 GN=Cdc37 PE=1 SV=1	0	151.94	38	15	78	15	1	379	44.6	5.34	251.23	15	0	1.087	1.081	1.175	1.422	1.36	24670.5	26809.6	26657.6	28995.5	35093.7	33560.4	High	High	High	High	High	High
FALSE	High	Master Protein	P10639	Thioredoxin OS=Mus musculus OX=10090 GN=Txn PE=1 SV=3	0	41.319	63	6	64	6	1	105	11.7	4.92	226.15	6	0	1.07	1.083	0.863	0.95	0.928	24484.6	26193.4	26513.1	21140.3	23257.3	22715.6	High	High	High	High	High	High
FALSE	High	Master Protein	Q61686	Chromobox protein homolog 5 OS=Mus musculus OX=10090 GN=Cbx5 PE=1 SV=1	0	126.19	63	12	68	11	1	191	22.2	5.86	233.2	12	1	1.021	1.028	0.878	0.871	0.848	25792.9	26343	26508.9	22638.6	22469	21879.8	High	High	High	High	High	High
FALSE	High	Master Protein	Q9Z1Z2	Serine-threonine kinase receptor-associated protein OS=Mus musculus OX=10090 GN=Strap PE=1 SV=2	0	191.719	57	14	79	14	1	350	38.4	5.12	328.7	14	0	0.905	0.958	0.959	1.052	1.016	27616.7	25002.3	26454.4	26488.1	29055.9	28058	High	High	High	High	High	High
FALSE	High	Master Protein	Q9JLI8	Squamous cell carcinoma antigen recognized by T-cells 3 OS=Mus musculus OX=10090 GN=Sart3 PE=1 SV=1	0	245.682	40	33	72	33	1	962	109.6	5.24	237.8	33	0	1.11	1.086	0.825	0.883	0.892	24269.2	26944.9	26352.7	20027.2	21432.8	21645.5	High	High	High	High	High	High
FALSE	High	Master Protein	P53996-3	Isoform 3 of Cellular nucleic acid-binding protein OS=Mus musculus OX=10090 GN=Cnbp	0	97.695	70	12	75	12	1	177	19.5	7.71	241.94	12	0	1.061	0.994	0.8	1.093	1.058	26446.9	28065.1	26293.3	21168.3	28900.8	27981.1	High	High	High	High	High	High
FALSE	High	Master Protein	P62918	60S ribosomal protein L8 OS=Mus musculus OX=10090 GN=Rpl8 PE=1 SV=2	0	119.52	52	14	97	14	1	257	28	11.03	341.69	14	0	0.89	0.91	1.022	1.043	0.997	28838.3	25657.7	26239.8	29479.5	30073.7	28758.8	High	High	High	High	High	High
FALSE	High	Master Protein	Q8BTI8	Serine/arginine repetitive matrix protein 2 OS=Mus musculus OX=10090 GN=Srrm2 PE=1 SV=3	0	311.517	22	46	111	39	1	2703	294.7	12.03	352.41	46	6	1.024	1.017	1.041	0.958	0.961	25789.4	26406.6	26231.2	26839.5	24708.3	24788.7	High	High	High	High	High	High
FALSE	High	Master Protein	Q9CQE8	RNA transcription, translation and transport factor protein OS=Mus musculus OX=10090 GN=RTRAF PE=1 SV=1	0	102.654	62	15	77	15	1	244	28.1	6.89	230.5	15	0	0.972	0.971	0.907	0.84	0.798	27001.5	26250.2	26230.8	24502.9	22670	21544.5	High	High	High	High	High	High
FALSE	High	Master Protein	G5E829	Plasma membrane calcium-transporting ATPase 1 OS=Mus musculus OX=10090 GN=Atp2b1 PE=1 SV=1	0	260.15	32	32	88	31	1	1220	134.7	5.91	308.23	32	1	1.099	1.077	0.914	0.995	0.986	24319.9	26725.8	26197.3	22229.6	24196.4	23986.4	High	High	High	High	High	High
FALSE	High	Master Protein	Q9D0I8	mRNA turnover protein 4 homolog OS=Mus musculus OX=10090 GN=Mrto4 PE=1 SV=1	0	100.018	56	14	62	14	1	239	27.5	8.54	175.02	14	0	0.855	0.853	0.731	0.769	0.766	30656.2	26205.4	26142.7	22410.9	23586.3	23478.8	High	High	High	High	High	High
FALSE	High	Master Protein	Q64674	Spermidine synthase OS=Mus musculus OX=10090 GN=Srm PE=1 SV=1	0	355.837	81	19	126	19	1	302	34	5.5	564.07	19	0	1.019	1.043	1.165	1.196	1.23	25042.1	25525.4	26124.6	29185.4	29948.8	30806.2	High	High	High	High	High	High
FALSE	High	Master Protein	Q9D0K2	Succinyl-CoA:3-ketoacid coenzyme A transferase 1, mitochondrial OS=Mus musculus OX=10090 GN=Oxct1 PE=1 SV=1	0	322.446	64	22	115	22	1	520	56	8.53	445.52	22	0	0.91	0.895	1.106	1.181	1.185	29186.4	26568.7	26114.7	32277.2	34458.8	34580.5	High	High	High	High	High	High
FALSE	High	Master Protein	Q6IRU2	Tropomyosin alpha-4 chain OS=Mus musculus OX=10090 GN=Tpm4 PE=1 SV=3	0	134.991	67	21	105	16	1	248	28.5	4.68	279.34	21	0	0.942	0.969	1.045	0.722	0.711	26918.3	25349.3	26072.4	28117.8	19441.8	19146.4	High	High	High	High	High	High
FALSE	High	Master Protein	Q569Z6	Thyroid hormone receptor-associated protein 3 OS=Mus musculus OX=10090 GN=Thrap3 PE=1 SV=1	0	153.751	29	30	78	29	1	951	108.1	10.17	222.63	30	1	1.008	0.96	1.034	1.149	1.129	27132.9	27357.9	26058	28047.4	31186	30635.1	High	High	High	High	High	High
FALSE	High	Master Protein	Q7TNV0	Protein DEK OS=Mus musculus OX=10090 GN=Dek PE=1 SV=1	0	99.37	33	14	57	14	1	380	43.1	6.86	182.55	14	0	0.996	0.984	0.839	0.841	0.846	26471.9	26370.5	26038.9	22212.8	22267.8	22393.5	High	High	High	High	High	High
FALSE	High	Master Protein	P54276	DNA mismatch repair protein Msh6 OS=Mus musculus OX=10090 GN=Msh6 PE=1 SV=3	0	275.989	35	40	90	40	1	1358	151	6.73	295.28	40	0	1.055	1.041	1.023	1.091	1.108	24973.8	26357	25990.5	25558.1	27240.5	27662.2	High	High	High	High	High	High
FALSE	High	Master Protein	P28656	Nucleosome assembly protein 1-like 1 OS=Mus musculus OX=10090 GN=Nap1l1 PE=1 SV=2	0	230.521	51	15	101	13	1	391	45.3	4.46	403.53	15	2	0.817	0.851	0.711	0.649	0.642	30449.8	24879.5	25926.8	21650.5	19749.9	19560.9	High	High	High	High	High	High
FALSE	High	Master Protein	P70398	Probable ubiquitin carboxyl-terminal hydrolase FAF-X OS=Mus musculus OX=10090 GN=Usp9x PE=1 SV=2	0	324.071	25	52	88	50	1	2559	290.5	5.87	294.81	52	1	1.112	1.1	0.76	0.795	0.821	23567.6	26202.9	25925.7	17907.1	18726	19340	High	High	High	High	High	High
FALSE	High	Master Protein	Q91VK1	Basic leucine zipper and W2 domain-containing protein 2 OS=Mus musculus OX=10090 GN=Bzw2 PE=1 SV=1	0	163.893	60	25	93	22	1	419	48	6.68	310.68	25	0	0.947	0.916	1.384	1.522	1.435	28277.5	26769	25904	39136.1	43050	40574.7	High	High	High	High	High	High
FALSE	High	Master Protein	P97496	SWI/SNF complex subunit SMARCC1 OS=Mus musculus OX=10090 GN=Smarcc1 PE=1 SV=2	0	236.275	44	39	88	29	1	1104	122.8	5.73	283.96	39	10	1.035	1.036	0.934	0.974	0.962	25001.4	25888.8	25889.8	23359.3	24358.5	24047.6	High	High	High	High	High	High
FALSE	High	Master Protein	Q9JMA1	Ubiquitin carboxyl-terminal hydrolase 14 OS=Mus musculus OX=10090 GN=Usp14 PE=1 SV=3	0	270.287	55	23	99	23	1	493	56	5.24	382.53	23	0	1.03	1.047	1.336	1.395	1.399	24691.7	25441.5	25847.3	32983.3	34432.6	34547.4	High	High	High	High	High	High
FALSE	High	Master Protein	O08759	Ubiquitin-protein ligase E3A OS=Mus musculus OX=10090 GN=Ube3a PE=1 SV=2	0	230.76	38	29	77	29	1	870	99.8	5.08	249.98	29	0	1.076	1.049	0.699	0.738	0.756	24627.6	26510.7	25843.5	17208.3	18183.8	18613	High	High	High	High	High	High
FALSE	High	Master Protein	P48428	Tubulin-specific chaperone A OS=Mus musculus OX=10090 GN=Tbca PE=1 SV=3	0	57.282	56	8	50	8	1	108	12.8	5.27	160.47	8	0	0.9	0.898	0.638	0.531	0.528	28543.4	25688.6	25627.8	18223.3	15143.3	15078.9	High	High	High	High	High	High
FALSE	High	Master Protein	E9PXY8	Ubiquitin carboxyl-terminal hydrolase 7 OS=Mus musculus OX=10090 GN=Usp7 PE=1 SV=1	0	280.434	42	40	86	40	1	1143	132.8	5.66	273.65	40	0	1.078	1.049	0.853	0.92	0.958	24241.3	26136.7	25419.4	20683.8	22290.5	23228.1	High	High	High	High	High	High
FALSE	High	Master Protein	Q8K411	Presequence protease, mitochondrial OS=Mus musculus OX=10090 GN=Pitrm1 PE=1 SV=1	0	330.867	53	42	116	42	1	1036	117.3	7.2	393.78	42	0	0.767	0.762	1.254	1.266	1.307	33306.8	25541.4	25384.2	41768	42182.4	43543.3	High	High	High	High	High	High
FALSE	High	Master Protein	O55131	Septin-7 OS=Mus musculus OX=10090 GN=Sept7 PE=1 SV=1	0	201.692	55	22	81	1	1	436	50.5	8.57	290.13	22	21	1.077	1.056	0.805	0.816	0.821	24037.7	25894.5	25382.1	19355.1	19603.3	19746.5	High	High	High	High	High	High
FALSE	High	Master Protein	P41105	60S ribosomal protein L28 OS=Mus musculus OX=10090 GN=Rpl28 PE=1 SV=2	0	48.766	53	9	60	8	1	137	15.7	12.02	190.92	9	0	0.914	0.914	0.939	0.935	0.927	27716.5	25329.6	25334.8	26038.2	25922.6	25705.5	High	High	High	High	High	High
FALSE	High	Master Protein	Q99JI4	26S proteasome non-ATPase regulatory subunit 6 OS=Mus musculus OX=10090 GN=Psmd6 PE=1 SV=1	0	174.069	62	23	71	23	1	389	45.5	5.52	223.68	23	0	1.012	1.002	1.03	1.002	0.974	25279.2	25572.2	25323.3	26030	25336.5	24630.1	High	High	High	High	High	High
FALSE	High	Master Protein	A0A0R4J0Q5	Lamin-B2 OS=Mus musculus OX=10090 GN=Lmnb2 PE=1 SV=1	0	231.158	52	31	96	26	1	615	69	5.55	323.85	31	0	1.147	1.13	0.694	0.728	0.714	22375.8	25673.1	25279.8	15534.1	16279.2	15980.7	High	High	High	High	High	High
FALSE	High	Master Protein	P14206	40S ribosomal protein SA OS=Mus musculus OX=10090 GN=Rpsa PE=1 SV=4	0	169.516	52	13	117	13	1	295	32.8	4.87	505.72	13	0	0.874	0.921	1.07	1.001	0.995	27433	23990.1	25253.4	29353.2	27465.1	27290	High	High	High	High	High	High
FALSE	High	Master Protein	D3Z4J3	Unconventional myosin-Va OS=Mus musculus OX=10090 GN=Myo5a PE=1 SV=1	0	328.924	28	45	90	2	1	1855	215.4	8.5	305.78	45	39	1.112	1.074	1.114	1.226	1.255	23426.6	26055.9	25163.3	26108.6	28713.2	29394.4	High	High	High	High	High	High
FALSE	High	Master Protein	E9PV22	Leucine-rich repeat-containing protein 47 OS=Mus musculus OX=10090 GN=Lrrc47 PE=1 SV=1	0	212.266	56	26	76	26	1	603	65.9	8.76	284.07	26	0	1.079	1.076	0.953	1.063	1.044	23339.5	25177.8	25107.2	22254.1	24798.7	24363.1	High	High	High	High	High	High
FALSE	High	Master Protein	Q9DBR1	5'-3' exoribonuclease 2 OS=Mus musculus OX=10090 GN=Xrn2 PE=1 SV=1	0	252.851	40	32	91	32	1	951	108.6	7.59	311.14	32	0	0.985	0.983	0.991	1.057	1.05	25541.4	25158	25104.2	25316.1	26999.1	26812.1	High	High	High	High	High	High
FALSE	High	Master Protein	P40124	Adenylyl cyclase-associated protein 1 OS=Mus musculus OX=10090 GN=Cap1 PE=1 SV=4	0	312.392	72	29	143	29	1	474	51.5	7.52	523.59	29	0	1.001	1.028	3.16	2.981	2.973	24424.3	24457.5	25102.6	77190.9	72797.4	72624.2	High	High	High	High	High	High
FALSE	High	Master Protein	Q8BFR5	Elongation factor Tu, mitochondrial OS=Mus musculus OX=10090 GN=Tufm PE=1 SV=1	0	241.819	61	23	99	23	1	452	49.5	7.56	352.43	23	0	0.854	0.849	1.113	1.261	1.245	29562.6	25261	25096.4	32911.6	37272	36814.1	High	High	High	High	High	High
FALSE	High	Master Protein	Q61655	ATP-dependent RNA helicase DDX19A OS=Mus musculus OX=10090 GN=Ddx19a PE=1 SV=2	0	198.15	55	26	76	6	1	478	53.9	6.67	264.53	26	18	1.026	1.012	0.99	1.025	1.025	24783.1	25425	25085.5	24538.3	25411.4	25411	High	High	High	High	High	High
FALSE	High	Master Protein	Q99LC5	Electron transfer flavoprotein subunit alpha, mitochondrial OS=Mus musculus OX=10090 GN=Etfa PE=1 SV=2	0	215.727	62	16	76	16	1	333	35	8.38	293.39	16	0	0.758	0.79	0.929	0.933	0.942	31739.3	24061.6	25070.3	29496	29628.5	29906.4	High	High	High	High	High	High
FALSE	High	Master Protein	Q9R1P4	Proteasome subunit alpha type-1 OS=Mus musculus OX=10090 GN=Psma1 PE=1 SV=1	0	170.189	55	14	90	14	1	263	29.5	6.46	353.22	14	0	1.043	1.045	1.063	1.191	1.183	23958.9	24996.2	25044.9	25461.7	28531.4	28348.7	High	High	High	High	High	High
FALSE	High	Master Protein	Q6GQT9	Nodal modulator 1 OS=Mus musculus OX=10090 GN=Nomo1 PE=1 SV=1	0	341.061	45	37	107	37	1	1214	133.3	6.09	392.49	37	0	1.045	1.048	0.967	0.948	0.963	23829	24893.7	24965.9	23047.3	22584.5	22954.5	High	High	High	High	High	High
FALSE	High	Master Protein	F8VQC1	Signal recognition particle subunit SRP72 OS=Mus musculus OX=10090 GN=Srp72 PE=1 SV=1	0	250.715	49	25	76	25	1	671	74.6	9.23	302.95	25	0	1.09	1.088	0.87	0.855	0.861	22924.1	24989.4	24951.6	19939.2	19608.9	19729.5	High	High	High	High	High	High
FALSE	High	Master Protein	Q9CR57	60S ribosomal protein L14 OS=Mus musculus OX=10090 GN=Rpl14 PE=1 SV=3	0	71.146	43	12	62	12	1	217	23.5	11.02	165.2	12	0	0.896	0.935	0.991	0.954	0.978	26647.3	23882.3	24926.3	26404.4	25424.3	26056.6	High	High	High	High	High	High
FALSE	High	Master Protein	Q6PDI5	Proteasome adapter and scaffold protein ECM29 OS=Mus musculus OX=10090 GN=Ecpas PE=1 SV=3	0	345.554	34	46	87	46	1	1840	203.6	7.06	322.04	46	0	1.044	1.036	0.748	0.791	0.832	24007.8	25072	24875.9	17954.3	18990.9	19968.3	High	High	High	High	High	High
FALSE	High	Master Protein	P62301	40S ribosomal protein S13 OS=Mus musculus OX=10090 GN=Rps13 PE=1 SV=2	0	61.902	56	9	72	9	1	151	17.2	10.54	199.36	9	0	0.907	0.918	1.058	1.036	0.965	27044.3	24529.4	24837.1	28611.6	28008.4	26084.4	High	High	High	High	High	High
FALSE	High	Master Protein	A0A087WQS2	Basic leucine zipper and W2 domain-containing protein 1 OS=Mus musculus OX=10090 GN=Bzw1 PE=1 SV=1	0	245.662	66	26	91	23	1	451	51.2	6.95	326.26	26	3	0.789	0.784	1.356	1.329	1.275	31651.1	24971.8	24827.7	42914.9	42078.9	40341.8	High	High	High	High	High	High
FALSE	High	Master Protein	B1ARU1	Microtubule-actin cross-linking factor 1 OS=Mus musculus OX=10090 GN=Macf1 PE=1 SV=1	0	566.859	23	95	132	78	1	5895	662.9	5.3	457.7	95	13	1.03	1.02	1.62	1.724	1.764	24263.9	24995.8	24750.7	39304.9	41838.7	42811.4	High	High	High	High	High	High
FALSE	High	Master Protein	Q924C1	Exportin-5 OS=Mus musculus OX=10090 GN=Xpo5 PE=1 SV=1	0	270.081	34	32	82	32	1	1204	136.9	5.82	284.76	32	0	0.955	0.966	0.685	0.71	0.723	25582.8	24433.7	24722.9	17536.1	18157.7	18490.4	High	High	High	High	High	High
FALSE	High	Master Protein	Q8K224	RNA cytidine acetyltransferase OS=Mus musculus OX=10090 GN=Nat10 PE=1 SV=1	0	322.135	46	39	83	39	1	1024	115.3	8.32	297.74	39	0	1.001	0.998	0.937	0.919	0.958	24757.3	24784.4	24701.6	23194.9	22759.1	23727.1	High	High	High	High	High	High
FALSE	High	Master Protein	Q80TB8	Synaptic vesicle membrane protein VAT-1 homolog-like OS=Mus musculus OX=10090 GN=Vat1l PE=1 SV=2	0	106.719	41	15	48	15	1	417	45.8	5.06	153.54	15	0	1.127	1.126	0.334	0.324	0.331	21906.9	24682.8	24672.8	7309.7	7106.7	7246.1	High	High	High	High	High	High
FALSE	High	Master Protein	P59325	Eukaryotic translation initiation factor 5 OS=Mus musculus OX=10090 GN=Eif5 PE=1 SV=1	0	135.037	45	20	76	20	1	429	48.9	5.52	218.57	20	0	1.132	1.156	1.249	1.424	1.33	21317.1	24130.9	24649.3	26622.2	30358.7	28341.9	High	High	High	High	High	High
FALSE	High	Master Protein	Q8K1M6-3	Isoform 3 of Dynamin-1-like protein OS=Mus musculus OX=10090 GN=Dnm1l	0	264.766	54	28	79	2	1	699	78	6.81	303.41	28	25	1.065	1.042	0.941	0.911	0.92	23638.9	25184	24638.2	22251.9	21527.9	21743.5	High	High	High	High	High	High
FALSE	High	Master Protein	P61255	60S ribosomal protein L26 OS=Mus musculus OX=10090 GN=Rpl26 PE=1 SV=1	0	55.564	52	10	57	9	1	145	17.2	10.55	153.57	10	0	0.86	0.859	1.08	0.977	0.912	28670.8	24670.5	24620.3	30975.4	28006.7	26148.7	High	High	High	High	High	High
FALSE	High	Master Protein	Q9QZE5	Coatomer subunit gamma-1 OS=Mus musculus OX=10090 GN=Copg1 PE=1 SV=1	0	300.116	45	28	89	26	1	874	97.5	5.35	332.83	28	1	1.025	1.043	1.01	1.059	1.102	23557.1	24135	24563.4	23784.2	24956.1	25957	High	High	High	High	High	High
FALSE	High	Master Protein	Q8K019	Bcl-2-associated transcription factor 1 OS=Mus musculus OX=10090 GN=Bclaf1 PE=1 SV=2	0	133.073	29	26	69	1	1	919	105.9	9.99	218.74	26	21	0.993	0.963	0.694	0.732	0.738	25514	25339.3	24562	17695.2	18673.4	18828.6	High	High	High	High	High	High
FALSE	High	Master Protein	P27546-2	Isoform 2 of Microtubule-associated protein 4 OS=Mus musculus OX=10090 GN=Map4	0	368.602	47	40	110	1	1	1124	117.3	4.98	379.32	40	38	1.059	1.058	1.25	1.239	1.196	23204.7	24576.8	24558.8	29014.1	28742.1	27746.1	High	High	High	High	High	High
FALSE	High	Master Protein	Q60676	Serine/threonine-protein phosphatase 5 OS=Mus musculus OX=10090 GN=Ppp5c PE=1 SV=3	0	177.763	46	22	73	22	1	499	56.8	6.2	262.89	22	0	1.076	1.055	0.843	0.969	0.962	23188.4	24960.5	24469.8	19553.4	22467.9	22302	High	High	High	High	High	High
FALSE	High	Master Protein	Q3U741	DEAD (Asp-Glu-Ala-Asp) box polypeptide 17, isoform CRA_a OS=Mus musculus OX=10090 GN=Ddx17 PE=1 SV=1	0	242.813	49	33	160	25	1	652	72.5	8.68	495.91	33	0	1.334	1.274	1.445	1.49	1.506	19181.6	25582.3	24444.1	27716	28583.8	28889.9	High	High	High	High	High	High
FALSE	High	Master Protein	Q8CIN4	Serine/threonine-protein kinase PAK 2 OS=Mus musculus OX=10090 GN=Pak2 PE=1 SV=1	0	234.776	62	22	91	17	1	524	57.9	5.77	337.16	22	6	1.056	1.067	1.38	1.337	1.33	22857.6	24142.9	24399.9	31548.8	30559.7	30398.2	High	High	High	High	High	High
FALSE	High	Master Protein	Q9R0P5	Destrin OS=Mus musculus OX=10090 GN=Dstn PE=1 SV=3	0	104.785	72	12	97	11	1	165	18.5	7.97	276.19	12	0	0.992	0.981	1.301	1.046	1.087	24802.3	24599.3	24330.8	32267.8	25934.4	26951.7	High	High	High	High	High	High
FALSE	High	Master Protein	A0A0R4J008	Histone deacetylase OS=Mus musculus OX=10090 GN=Hdac2 PE=1 SV=1	0	148.97	40	15	68	9	1	488	55.3	5.91	223.64	15	6	0.967	0.945	0.813	0.854	0.876	25532.6	24684.6	24128.4	20749.2	21804	22363.6	High	High	High	High	High	High
FALSE	High	Master Protein	Q9CX34	Protein SGT1 homolog OS=Mus musculus OX=10090 GN=Sugt1 PE=1 SV=3	0	168.963	69	21	66	20	1	336	38.1	5.45	215.35	21	1	0.991	1.006	1.01	1.063	1.025	23927.9	23715.5	24059.9	24164.5	25438.8	24517.5	High	High	High	High	High	High
FALSE	High	Master Protein	Q9CQI6	Coactosin-like protein OS=Mus musculus OX=10090 GN=Cotl1 PE=1 SV=3	0	76.296	75	11	85	11	1	142	15.9	5.4	242.09	11	0	1.173	1.142	1.464	1.48	1.505	21031.2	24675.9	24021.7	30795.1	31119.7	31650.7	High	High	High	High	High	High
FALSE	High	Master Protein	A0A0A0MQA5	Tubulin alpha chain (Fragment) OS=Mus musculus OX=10090 GN=Tuba4a PE=1 SV=1	0	373.543	57	24	600	5	1	477	52.9	5.19	2586.54	24	0	0.971	1.042	0.747	0.657	0.734	23044.3	22372.2	24008.6	17213.4	15133.8	16918.6	High	High	High	High	High	High
FALSE	High	Master Protein	P06801	NADP-dependent malic enzyme OS=Mus musculus OX=10090 GN=Me1 PE=1 SV=2	0	293.451	63	27	94	27	1	572	63.9	7.44	357.89	27	0	1.107	1.068	1.35	1.289	1.377	22464	24865.4	23999.4	30321.2	28961.2	30924.9	High	High	High	High	High	High
FALSE	High	Master Protein	Q9CWK8	Sorting nexin-2 OS=Mus musculus OX=10090 GN=Snx2 PE=1 SV=2	0	236.088	57	26	100	24	1	519	58.4	5.12	308.67	26	2	1.042	1.057	1.543	1.826	1.753	22565.9	23514.7	23860.7	34817.9	41206.1	39549.1	High	High	High	High	High	High
FALSE	High	Master Protein	E9Q035	Predicted gene 20425 OS=Mus musculus OX=10090 GN=Gm20425 PE=4 SV=1	0	136.266	21	17	58	16	1	978	107.7	7.77	179.62	17	1	1.144	1	1.212	0.919	0.883	23820.1	27255.7	23829.9	28880	21883.3	21031.9	High	High	High	High	High	High
FALSE	High	Master Protein	Q9EQH3	Vacuolar protein sorting-associated protein 35 OS=Mus musculus OX=10090 GN=Vps35 PE=1 SV=1	0	244.978	44	31	87	31	1	796	91.7	5.44	302.46	31	0	1.047	1.021	1.202	1.187	1.194	23270.2	24370.2	23757.8	27982.1	27615.7	27790.2	High	High	High	High	High	High
FALSE	High	Master Protein	Q3THE2	Myosin regulatory light chain 12B OS=Mus musculus OX=10090 GN=Myl12b PE=1 SV=2	0	102.512	83	12	63	3	1	172	19.8	4.84	198.09	12	12	0.986	0.984	1.363	0.808	0.797	24118.7	23771.4	23741.4	32871.9	19486.7	19214.1	High	High	High	High	High	High
FALSE	High	Master Protein	Q61576	Peptidyl-prolyl cis-trans isomerase FKBP10 OS=Mus musculus OX=10090 GN=Fkbp10 PE=1 SV=2	0	122.001	34	18	55	18	1	581	64.7	5.64	157.06	18	0	1.095	1.087	0.464	0.446	0.446	21845.3	23923.2	23740.7	10134.6	9748.8	9747.3	High	High	High	High	High	High
FALSE	High	Master Protein	Q8BMS1	Trifunctional enzyme subunit alpha, mitochondrial OS=Mus musculus OX=10090 GN=Hadha PE=1 SV=1	0	298.403	54	31	108	31	1	763	82.6	9.14	355.1	31	0	0.509	0.527	0.878	0.929	0.954	44951.3	22862.5	23705.5	39479.8	41770.8	42880.6	High	High	High	High	High	High
FALSE	High	Master Protein	O08788	Dynactin subunit 1 OS=Mus musculus OX=10090 GN=Dctn1 PE=1 SV=3	0	409.882	43	44	91	44	1	1281	141.6	5.9	356.65	44	0	1.094	1.092	0.816	0.851	0.863	21689.5	23723.8	23677.4	17698.9	18457.2	18715.8	High	High	High	High	High	High
FALSE	High	Master Protein	Q61425	Hydroxyacyl-coenzyme A dehydrogenase, mitochondrial OS=Mus musculus OX=10090 GN=Hadh PE=1 SV=2	0	69.046	39	12	37	11	1	314	34.4	8.65	101.08	12	1	1.009	0.99	0.637	0.724	0.712	23836.1	24061.7	23599.8	15195.2	17254.5	16974.6	High	High	High	High	High	High
FALSE	High	Master Protein	P55264	Adenosine kinase OS=Mus musculus OX=10090 GN=Adk PE=1 SV=2	0	120.261	58	16	64	16	1	361	40.1	6.21	230.41	16	0	1.092	1.092	0.89	0.982	1.006	21512.7	23490.7	23488.8	19150.3	21126.6	21636.7	High	High	High	High	High	High
FALSE	High	Master Protein	P08775	DNA-directed RNA polymerase II subunit RPB1 OS=Mus musculus OX=10090 GN=Polr2a PE=1 SV=3	0	327.129	32	52	95	52	1	1970	217	7.37	305.82	52	0	1.02	0.984	0.949	1.016	1.041	23858.4	24346	23481.9	22642.9	24233.1	24844.4	High	High	High	High	High	High
FALSE	High	Master Protein	Q64152	Transcription factor BTF3 OS=Mus musculus OX=10090 GN=Btf3 PE=1 SV=3	0	168.868	69	12	82	10	1	204	22	9.52	293.7	12	2	0.693	0.745	1.04	0.871	0.825	31482.4	21802.9	23466.7	32730	27417	25986.9	High	High	High	High	High	High
FALSE	High	Master Protein	Q922U1	U4/U6 small nuclear ribonucleoprotein Prp3 OS=Mus musculus OX=10090 GN=Prpf3 PE=1 SV=1	0	188.982	49	27	76	27	1	683	77.4	9.5	239.5	27	0	0.994	0.998	1.128	1.132	1.089	23493.7	23349	23447.7	26497.9	26599.5	25574	High	High	High	High	High	High
FALSE	High	Master Protein	P46460	Vesicle-fusing ATPase OS=Mus musculus OX=10090 GN=Nsf PE=1 SV=2	0	200.221	45	32	89	31	1	744	82.6	6.95	274.65	32	1	1.12	1.098	1.188	1.334	1.351	21284.1	23848.4	23374.4	25285.8	28384.4	28759.8	High	High	High	High	High	High
FALSE	High	Master Protein	Q8CI11	Guanine nucleotide-binding protein-like 3 OS=Mus musculus OX=10090 GN=Gnl3 PE=1 SV=2	0	204.408	54	26	81	24	1	538	60.7	9.11	259.93	26	1	0.941	0.938	0.947	0.932	0.92	24874.2	23419	23342	23546.1	23179.8	22875.4	High	High	High	High	High	High
FALSE	High	Master Protein	Q3TUQ5	Pinin OS=Mus musculus OX=10090 GN=Pnn PE=1 SV=1	0	173.733	33	24	63	24	1	726	82.5	7.01	211.97	24	0	1.075	1.064	0.961	0.987	0.952	21873	23522.1	23268.7	21014.6	21597.4	20813.3	High	High	High	High	High	High
FALSE	High	Master Protein	E9QA15	Caldesmon 1 OS=Mus musculus OX=10090 GN=Cald1 PE=1 SV=1	0	129.082	21	18	56	1	1	768	89.2	5.5	175.74	18	16	1.133	1.064	0.499	0.492	0.491	21817.1	24716.2	23220	10885.3	10736.1	10707.9	High	High	High	High	High	High
FALSE	High	Master Protein	Q925I1	ATPase family AAA domain-containing protein 3 OS=Mus musculus OX=10090 GN=Atad3 PE=1 SV=1	0	215.331	57	31	92	31	1	591	66.7	9.29	304.76	31	0	0.966	0.953	1.191	1.283	1.263	24340	23519.9	23192.9	28981.1	31216.8	30741.4	High	High	High	High	High	High
FALSE	High	Master Protein	Q9D1J3	SAP domain-containing ribonucleoprotein OS=Mus musculus OX=10090 GN=Sarnp PE=1 SV=3	0	124.177	66	13	49	6	1	210	23.5	6.65	174.17	13	7	1.001	1.028	0.824	0.777	0.728	22525.4	22542.3	23147.4	18568	17498.2	16397.3	High	High	High	High	High	High
FALSE	High	Master Protein	Q9QYB1	Chloride intracellular channel protein 4 OS=Mus musculus OX=10090 GN=Clic4 PE=1 SV=3	0	178.215	61	13	80	13	1	253	28.7	5.59	274.36	13	0	1.22	1.251	0.953	0.786	0.809	18495.2	22570.3	23132.1	17620.7	14530.3	14967.2	High	High	High	High	High	High
FALSE	High	Master Protein	A0A0J9YUD5	Nucleoporin 205 OS=Mus musculus OX=10090 GN=Nup205 PE=1 SV=1	0	309.067	29	47	82	47	1	2061	233	6.62	290	47	0	0.929	0.92	0.9	0.973	0.999	25118.8	23326.3	23109	22607	24445.2	25081.5	High	High	High	High	High	High
FALSE	High	Master Protein	Q8CGF7	Transcription elongation regulator 1 OS=Mus musculus OX=10090 GN=Tcerg1 PE=1 SV=2	0	132.776	21	28	56	28	1	1100	123.7	8.65	159.17	28	0	1.071	1.051	0.994	1.063	1.034	21979.4	23543.6	23107.4	21857.5	23374.3	22717.6	High	High	High	High	High	High
FALSE	High	Master Protein	Q61191	Host cell factor 1 OS=Mus musculus OX=10090 GN=Hcfc1 PE=1 SV=2	0	278.115	23	37	87	36	1	2045	210.3	7.18	295.33	37	1	1.022	1.045	0.901	0.858	0.88	22109.8	22597.4	23101.9	19911.4	18967.5	19462.7	High	High	High	High	High	High
FALSE	High	Master Protein	A0A0R4J170	Transcription activator BRG1 OS=Mus musculus OX=10090 GN=Smarca4 PE=1 SV=1	0	271.618	30	40	88	40	1	1617	181.7	8.07	284.41	40	0	1.05	1.037	0.792	0.822	0.838	22270.6	23389.6	23093.3	17639.7	18300	18663.3	High	High	High	High	High	High
FALSE	High	Master Protein	Q8BVY0	Ribosomal L1 domain-containing protein 1 OS=Mus musculus OX=10090 GN=Rsl1d1 PE=1 SV=1	0	213.902	54	20	94	20	1	452	50.4	9.98	364.55	20	0	0.999	1.006	1.028	1.127	1.12	22919.4	22900.2	23068.2	23567.3	25828.1	25664	High	High	High	High	High	High
FALSE	High	Master Protein	P62830	60S ribosomal protein L23 OS=Mus musculus OX=10090 GN=Rpl23 PE=1 SV=1	0	100.182	63	7	129	7	1	140	14.9	10.51	510	7	0	0.861	0.906	1.024	0.957	0.942	25459.8	21921.7	23065.6	26068.7	24368.3	23984.9	High	High	High	High	High	High
FALSE	High	Master Protein	P70677	Caspase-3 OS=Mus musculus OX=10090 GN=Casp3 PE=1 SV=1	0	111.222	56	13	59	13	1	277	31.5	6.92	202.25	13	0	1.102	1.103	0.694	0.77	0.768	20852	22973.1	22996.9	14472.1	16066.1	16008.6	High	High	High	High	High	High
FALSE	High	Master Protein	E9PYH2	Cytosolic acyl coenzyme A thioester hydrolase OS=Mus musculus OX=10090 GN=Acot7 PE=1 SV=1	0	141.952	42	13	72	13	1	384	42.8	8.68	281.24	13	0	1.083	1.084	0.657	0.733	0.753	21207.5	22959.7	22980.5	13931.6	15541.5	15970.9	High	High	High	High	High	High
FALSE	High	Master Protein	F8WIK0	Anamorsin OS=Mus musculus OX=10090 GN=Ciapin1 PE=1 SV=2	0	160.84	74	15	56	15	1	309	33.4	5.2	202.86	15	0	0.865	0.902	0.471	0.461	0.462	25471.1	22029.3	22979.5	11994.5	11752.3	11775.8	High	High	High	High	High	High
FALSE	High	Master Protein	Q8C854	Myelin expression factor 2 OS=Mus musculus OX=10090 GN=Myef2 PE=1 SV=1	0	116.569	39	21	55	21	1	591	63.3	8.87	160.14	21	0	1.117	1.139	0.901	0.984	0.973	20177.1	22547.5	22976.9	18184.3	19845.6	19625.2	High	High	High	High	High	High
FALSE	High	Master Protein	E9QK83	Small subunit processome component 20 homolog OS=Mus musculus OX=10090 GN=Utp20 PE=1 SV=1	0	335.327	23	53	99	53	1	2789	317.7	8.09	308.43	53	0	0.883	0.91	0.914	0.988	1.008	25220.3	22273.6	22955.2	23041.8	24928.7	25426	High	High	High	High	High	High
FALSE	High	Master Protein	Q9R0Q7	Prostaglandin E synthase 3 OS=Mus musculus OX=10090 GN=Ptges3 PE=1 SV=1	0	71.249	54	9	56	9	1	160	18.7	4.55	208.96	9	0	1	1.011	0.768	0.812	0.803	22666.8	22667.9	22917.3	17408.4	18396.1	18208.4	High	High	High	High	High	High
FALSE	High	Master Protein	P62245	40S ribosomal protein S15a OS=Mus musculus OX=10090 GN=Rps15a PE=1 SV=2	0	69.825	62	8	85	8	1	130	14.8	10.13	332.22	8	0	0.904	0.93	1.018	1.096	1.082	24630.9	22269.6	22905.8	25084.1	26988	26649	High	High	High	High	High	High
FALSE	High	Master Protein	Q3UE92	X-prolyl aminopeptidase (Aminopeptidase P) 1, soluble, isoform CRA_b OS=Mus musculus OX=10090 GN=Xpnpep1 PE=1 SV=1	0	272.124	54	28	85	27	1	666	74.5	5.83	291.6	28	1	1.149	1.151	1.164	1.239	1.279	19846.5	22810.3	22852.1	23109.3	24599.7	25386.1	High	High	High	High	High	High
FALSE	High	Master Protein	P61161	Actin-related protein 2 OS=Mus musculus OX=10090 GN=Actr2 PE=1 SV=1	0	159.614	48	17	109	16	1	394	44.7	6.74	360.79	17	0	1.069	1.059	1.221	1.202	1.215	21562.3	23044.1	22824.5	26320.1	25916.5	26195	High	High	High	High	High	High
FALSE	High	Master Protein	P12382	ATP-dependent 6-phosphofructokinase, liver type OS=Mus musculus OX=10090 GN=Pfkl PE=1 SV=4	0	195.71	35	22	74	16	1	780	85.3	7.17	273.56	22	3	1.283	1.348	1.032	1.117	1.257	16924	21705.8	22812.9	17468.3	18902.4	21276.1	High	High	High	High	High	High
FALSE	High	Master Protein	P60122	RuvB-like 1 OS=Mus musculus OX=10090 GN=Ruvbl1 PE=1 SV=1	0	208.277	49	17	85	17	1	456	50.2	6.42	357.36	17	0	1.042	1.068	1.045	1.099	1.137	21336.6	22226.7	22779.6	22297.6	23440.3	24262.8	High	High	High	High	High	High
FALSE	High	Master Protein	Q8BI84	Transport and Golgi organization protein 1 homolog OS=Mus musculus OX=10090 GN=Mia3 PE=1 SV=2	0	260.75	26	42	70	42	1	1930	213.5	4.75	213.56	42	0	1.053	1.016	0.709	0.672	0.675	22394.6	23579.7	22762.4	15883	15053	15116.5	High	High	High	High	High	High
FALSE	High	Master Protein	Q60872	Eukaryotic translation initiation factor 1A OS=Mus musculus OX=10090 GN=Eif1a PE=2 SV=3	0	57.115	71	12	47	2	1	144	16.5	5.24	134.64	12	9	0.887	0.919	0.85	0.81	0.777	24776.7	21985.2	22760.8	21049.1	20064.9	19254.3	High	High	High	High	High	High
FALSE	High	Master Protein	O70310	Glycylpeptide N-tetradecanoyltransferase 1 OS=Mus musculus OX=10090 GN=Nmt1 PE=1 SV=1	0	175.831	39	19	57	14	1	496	56.9	8	186.78	19	6	1.178	1.116	0.715	0.766	0.803	20381.4	24008.2	22752.2	14572.8	15607.1	16365.6	High	High	High	High	High	High
FALSE	High	Master Protein	P47738	Aldehyde dehydrogenase, mitochondrial OS=Mus musculus OX=10090 GN=Aldh2 PE=1 SV=1	0	251.922	65	25	119	24	1	519	56.5	7.62	476.2	25	1	1.033	1.05	2.069	2.176	2.167	21611.7	22332.1	22688.9	44710.6	47033.9	46832.4	High	High	High	High	High	High
FALSE	High	Master Protein	A0A1B0GSX7	Nuclear pore complex protein Nup98-Nup96 OS=Mus musculus OX=10090 GN=Nup98 PE=1 SV=1	0	319.728	30	42	97	42	1	1816	197.2	6.15	335.44	42	0	0.971	0.967	0.984	0.963	0.971	23452.2	22778.2	22678.4	23077.4	22588.2	22768.2	High	High	High	High	High	High
FALSE	High	Master Protein	Q9D0F9	Phosphoglucomutase-1 OS=Mus musculus OX=10090 GN=Pgm1 PE=1 SV=4	0	169.9	50	25	79	24	1	562	61.4	6.57	243.78	25	1	1.124	1.157	1.704	1.902	2.054	19596.1	22027.9	22674	33396.3	37263.1	40248.5	High	High	High	High	High	High
FALSE	High	Master Protein	Q9CZ13	Cytochrome b-c1 complex subunit 1, mitochondrial OS=Mus musculus OX=10090 GN=Uqcrc1 PE=1 SV=2	0	181.789	52	19	93	18	1	480	52.8	6.21	361.24	19	1	0.936	0.938	1.009	1.06	1.129	24111.6	22569.4	22612.5	24326	25568	27230	High	High	High	High	High	High
FALSE	High	Master Protein	Q60931	Voltage-dependent anion-selective channel protein 3 OS=Mus musculus OX=10090 GN=Vdac3 PE=1 SV=1	0	112.068	56	13	86	11	1	283	30.7	8.79	322.41	13	0	1.129	1.096	0.554	0.604	0.615	20593.3	23241	22567.7	11400.3	12440.2	12668	High	High	High	High	High	High
FALSE	High	Master Protein	Q80WJ7	Protein LYRIC OS=Mus musculus OX=10090 GN=Mtdh PE=1 SV=1	0	242.56	51	26	102	11	1	579	63.8	9.33	348.25	26	15	1.034	1.039	1.516	1.512	1.427	21660.2	22392.8	22499.6	32836.6	32745.9	30917.8	High	High	High	High	High	High
FALSE	High	Master Protein	O54734	Dolichyl-diphosphooligosaccharide--protein glycosyltransferase 48 kDa subunit OS=Mus musculus OX=10090 GN=Ddost PE=1 SV=2	0	147.714	56	18	61	18	1	441	49	5.83	210.98	18	0	1.088	1.071	0.98	0.987	1.009	20988.6	22836.4	22476	20567.6	20707.8	21175.7	High	High	High	High	High	High
FALSE	High	Master Protein	P10854	Histone H2B type 1-M OS=Mus musculus OX=10090 GN=Hist1h2bm PE=1 SV=2	0	113.458	68	12	433	1	1	126	13.9	10.32	1250.3	12	1	1.005	1.081	0.93	0.953	0.876	20780.9	20881.3	22465.7	19329	19794.1	18196.3	High	High	High	High	High	High
FALSE	High	Master Protein	P26443	Glutamate dehydrogenase 1, mitochondrial OS=Mus musculus OX=10090 GN=Glud1 PE=1 SV=1	0	222.944	49	23	106	23	1	558	61.3	8	379.17	23	0	0.919	0.93	1.595	1.677	1.655	24145.4	22187.6	22447.8	38500	40490.7	39954.8	High	High	High	High	High	High
FALSE	High	Master Protein	Q8C2Q3	RNA-binding protein 14 OS=Mus musculus OX=10090 GN=Rbm14 PE=1 SV=1	0	231.552	50	26	77	22	1	669	69.4	9.67	285.7	26	5	1.028	1.024	1.022	0.968	0.997	21871.7	22489.9	22392.1	22360.6	21170.6	21801.9	High	High	High	High	High	High
FALSE	High	Master Protein	P28474	Alcohol dehydrogenase class-3 OS=Mus musculus OX=10090 GN=Adh5 PE=1 SV=3	0	163.982	52	14	61	14	1	374	39.5	7.25	211.98	14	0	1.103	1.078	1.219	1.345	1.383	20738.8	22882	22353	25282.3	27898.5	28685.6	High	High	High	High	High	High
FALSE	High	Master Protein	P58389	Serine/threonine-protein phosphatase 2A activator OS=Mus musculus OX=10090 GN=Ptpa PE=1 SV=1	0	109.616	63	17	64	17	1	323	36.7	6.39	202.08	17	0	1.081	1.063	1.085	1.091	1.085	21012.5	22704.7	22332.2	22792.1	22929	22791.3	High	High	High	High	High	High
FALSE	High	Master Protein	P46664	Adenylosuccinate synthetase isozyme 2 OS=Mus musculus OX=10090 GN=Adss PE=1 SV=2	0	186.115	50	19	94	17	1	456	50	6.38	330.23	19	1	1.008	1.033	1.048	1.016	1.044	21571.1	21733.8	22289.4	22616.7	21917.4	22514.3	High	High	High	High	High	High
FALSE	High	Master Protein	Q9CZ44-3	Isoform 3 of NSFL1 cofactor p47 OS=Mus musculus OX=10090 GN=Nsfl1c	0	172.868	54	21	83	2	1	372	40.9	5.2	315.86	21	18	1.024	1.028	1.065	1.075	1.059	21585.5	22108.7	22193.7	22987.4	23214	22853.5	High	High	High	High	High	High
FALSE	High	Master Protein	Q9QYJ3	DnaJ homolog subfamily B member 1 OS=Mus musculus OX=10090 GN=Dnajb1 PE=1 SV=3	0	138.091	58	20	54	19	1	340	38.1	8.63	166.67	20	1	1.099	1.066	0.682	0.672	0.689	20812.7	22871.9	22184.7	14184.2	13989	14339	High	High	High	High	High	High
FALSE	High	Master Protein	P62852	40S ribosomal protein S25 OS=Mus musculus OX=10090 GN=Rps25 PE=1 SV=1	0	31.423	38	6	49	6	1	125	13.7	10.11	124.06	6	0	0.866	0.861	1.224	1.132	1.025	25749.7	22297.8	22178	31513.1	29151.6	26391.9	High	High	High	High	High	High
FALSE	High	Master Protein	Q60749	KH domain-containing, RNA-binding, signal transduction-associated protein 1 OS=Mus musculus OX=10090 GN=Khdrbs1 PE=1 SV=2	0	101.759	31	13	76	12	1	443	48.3	8.72	280.87	13	1	0.935	0.935	0.924	0.956	0.954	23727.9	22191	22174.5	21925	22674	22645.5	High	High	High	High	High	High
FALSE	High	Master Protein	O35841	Apoptosis inhibitor 5 OS=Mus musculus OX=10090 GN=Api5 PE=1 SV=2	0	210.78	57	20	86	20	1	504	56.8	5.92	308.72	20	0	1.09	1.085	1.148	1.191	1.178	20422.7	22255.8	22168.8	23449.9	24315.6	24065.8	High	High	High	High	High	High
FALSE	High	Master Protein	A2AE27	AMP deaminase OS=Mus musculus OX=10090 GN=Ampd2 PE=1 SV=1	0	134.576	31	24	59	24	1	824	94.6	6.51	182.3	24	0	1.124	1.083	0.853	0.853	0.84	20448.6	22982.3	22155.5	17442.5	17443.5	17177.2	High	High	High	High	High	High
FALSE	High	Master Protein	Q9DCX2	ATP synthase subunit d, mitochondrial OS=Mus musculus OX=10090 GN=Atp5pd PE=1 SV=3	0	118.494	82	12	65	12	1	161	18.7	5.69	211.7	12	0	0.792	0.825	1.032	0.883	0.917	26798.8	21217.3	22097.5	27664.5	23671.5	24587.5	High	High	High	High	High	High
FALSE	High	Master Protein	Q91V55	40S ribosomal protein S5 OS=Mus musculus OX=10090 GN=Rps5 PE=1 SV=1	0	125.307	53	10	90	10	1	204	22.9	9.72	302.86	10	0	0.877	0.929	0.95	1.017	1.013	23766.5	20841.5	22090.6	22575.6	24173.1	24064.5	High	High	High	High	High	High
FALSE	High	Master Protein	P37040	NADPH--cytochrome P450 reductase OS=Mus musculus OX=10090 GN=Por PE=1 SV=2	0	208.617	40	21	79	21	1	678	77	5.53	274.24	21	0	1.066	1.074	1.647	1.529	1.503	20557.9	21906.8	22080.6	33850.1	31436.9	30905.7	High	High	High	High	High	High
FALSE	High	Master Protein	Q3UI33	Methionine aminopeptidase 2 OS=Mus musculus OX=10090 GN=Metap2 PE=1 SV=1	0	190.985	45	18	75	18	1	488	54.1	5.81	281.3	18	0	0.827	0.862	0.523	0.468	0.518	25555.5	21132.1	22027	13373.4	11970.1	13237.4	High	High	High	High	High	High
FALSE	High	Master Protein	Q99LP6	GrpE protein homolog 1, mitochondrial OS=Mus musculus OX=10090 GN=Grpel1 PE=1 SV=1	0	84.557	58	13	52	13	1	217	24.3	8.38	154.47	13	0	0.904	0.893	1.06	0.971	0.932	24663.9	22287.6	22020.1	26139.4	23937.3	22977.9	High	High	High	High	High	High
FALSE	High	Master Protein	O08583	THO complex subunit 4 OS=Mus musculus OX=10090 GN=Alyref PE=1 SV=3	0	137.856	54	9	83	6	1	255	26.9	11.15	343.31	9	4	0.89	0.924	0.951	0.83	0.854	23788.7	21166.2	21989.5	22632.3	19743.7	20325.1	High	High	High	High	High	High
FALSE	High	Master Protein	P08030	Adenine phosphoribosyltransferase OS=Mus musculus OX=10090 GN=Aprt PE=1 SV=2	0	101.641	82	12	72	12	1	180	19.7	6.79	238.98	12	0	1.069	1.06	1.039	1.051	1.058	20707.3	22129.4	21945.3	21514.3	21768	21910.5	High	High	High	High	High	High
FALSE	High	Master Protein	Q61074	Protein phosphatase 1G OS=Mus musculus OX=10090 GN=Ppm1g PE=1 SV=3	0	180.268	38	18	69	18	1	542	58.7	4.39	250.55	18	0	0.946	0.973	0.708	0.759	0.724	22543.2	21327.4	21926.9	15967.2	17114.4	16322.4	High	High	High	High	High	High
FALSE	High	Master Protein	Q66JS6	Eukaryotic translation initiation factor 3 subunit J-B OS=Mus musculus OX=10090 GN=Eif3j2 PE=1 SV=1	0	186.277	70	18	85	17	1	263	29.5	4.81	282.45	18	1	0.99	1.034	1.691	1.704	1.543	21149.3	20934.4	21862.5	35765.3	36033.1	32640.1	High	High	High	High	High	High
FALSE	High	Master Protein	Q80X50	Ubiquitin-associated protein 2-like OS=Mus musculus OX=10090 GN=Ubap2l PE=1 SV=1	0	275.867	33	26	104	1	1	1107	116.7	7.11	390.41	26	25	0.843	0.884	1.457	1.234	1.241	24694.6	20807.1	21817.9	35985	30473.8	30647.1	High	High	High	High	High	High
FALSE	High	Master Protein	Q9JLV1	BAG family molecular chaperone regulator 3 OS=Mus musculus OX=10090 GN=Bag3 PE=1 SV=2	0	219.446	58	25	69	25	1	577	61.8	7.27	275.49	25	0	0.962	0.966	0.485	0.411	0.425	22564.5	21701	21789.8	10935.6	9266.5	9590.9	High	High	High	High	High	High
FALSE	High	Master Protein	O54988-2	Isoform 2 of STE20-like serine/threonine-protein kinase OS=Mus musculus OX=10090 GN=Slk	0	329.404	50	45	99	41	1	1202	137.6	5.08	325.57	45	4	1.094	1.07	1.486	1.633	1.611	20312.2	22221	21726.8	30180.6	33178.8	32721.3	High	High	High	High	High	High
FALSE	High	Master Protein	G3UXL2	Phosphoribosyl pyrophosphate synthetase 1-like 3 OS=Mus musculus OX=10090 GN=Prps1l3 PE=3 SV=1	0	172.801	61	20	70	4	1	318	34.8	6.98	269.81	20	15	1.162	1.189	1.056	1.095	1.103	18248.5	21200.4	21702.5	19268.6	19981.5	20120.7	High	High	High	High	High	High
FALSE	High	Master Protein	A2AWT5	Nucleolar transcription factor 1 OS=Mus musculus OX=10090 GN=Ubtf PE=1 SV=1	0	137.839	33	28	58	1	1	764	89.4	5.81	166.29	28	24	0.971	0.975	0.803	0.903	0.889	22220.7	21580.2	21671.7	17852.3	20062.8	19744.2	High	High	High	High	High	High
FALSE	High	Master Protein	Q9CSH3	Exosome complex exonuclease RRP44 OS=Mus musculus OX=10090 GN=Dis3 PE=1 SV=4	0	260.299	49	40	89	40	1	958	108.8	7.53	303.48	40	0	0.967	0.99	1.171	1.26	1.258	21866.2	21140.4	21647.4	25600.4	27547.6	27507	High	High	High	High	High	High
FALSE	High	Master Protein	A0A2I3BPG9	MCG113838 OS=Mus musculus OX=10090 GN=Rpl36a-ps1 PE=3 SV=1	0	24.949	25	4	54	4	1	106	12.4	10.51	122.75	4	0	0.884	0.87	1.156	0.993	0.948	24876.6	22001.3	21643.8	28763.9	24712.9	23581.6	High	High	High	High	High	High
FALSE	High	Master Protein	Q9QUI0	Transforming protein RhoA OS=Mus musculus OX=10090 GN=Rhoa PE=1 SV=1	0	126.144	62	9	68	4	1	193	21.8	6.1	238.72	9	7	1.096	1.064	1.158	1.253	1.236	20326.5	22275.7	21637.2	23532.8	25477	25122.6	High	High	High	High	High	High
FALSE	High	Master Protein	P54103	DnaJ homolog subfamily C member 2 OS=Mus musculus OX=10090 GN=Dnajc2 PE=1 SV=2	0	164.04	41	24	67	24	1	621	71.7	8.7	212.23	24	0	1.076	1.063	0.87	0.881	0.866	20349.7	21900.9	21627.4	17706.9	17919	17630.4	High	High	High	High	High	High
FALSE	High	Master Protein	Q99KQ4	Nicotinamide phosphoribosyltransferase OS=Mus musculus OX=10090 GN=Nampt PE=1 SV=1	0	229.138	72	26	99	26	1	491	55.4	7.15	330.44	26	0	1.022	1.025	1.525	1.608	1.608	21096.1	21569.7	21622.3	32167.6	33921.1	33914.3	High	High	High	High	High	High
FALSE	High	Master Protein	Q9CQQ7	ATP synthase F(0) complex subunit B1, mitochondrial OS=Mus musculus OX=10090 GN=Atp5pb PE=1 SV=1	0	104.686	47	13	62	13	1	256	28.9	9.06	174.21	13	0	0.865	0.859	1.018	0.986	0.943	25153.9	21758.8	21609	25596.5	24808.2	23728.1	High	High	High	High	High	High
FALSE	High	Master Protein	P43274	Histone H1.4 OS=Mus musculus OX=10090 GN=Hist1h1e PE=1 SV=2	0	70.562	42	11	165	4	1	219	22	11.11	505.85	11	0	1.086	1.206	0.767	0.826	0.74	17898.8	19439.3	21578.7	13733.3	14788.4	13250.8	High	High	High	High	High	High
FALSE	High	Master Protein	Q9CZM2	60S ribosomal protein L15 OS=Mus musculus OX=10090 GN=Rpl15 PE=1 SV=4	0	50.865	41	11	54	11	1	204	24.1	11.62	152.46	11	0	0.949	0.922	0.883	1.039	1.025	23343.1	22142.3	21530	20620.2	24257.6	23934.3	High	High	High	High	High	High
FALSE	High	Master Protein	Q9JMH6	Thioredoxin reductase 1, cytoplasmic OS=Mus musculus OX=10090 GN=Txnrd1 PE=1 SV=3	0	184.365	41	19	63	19	1	613	67	7.44	227.56	19	0	1.196	1.135	0.832	0.886	0.908	18949.2	22665.7	21515.9	15767.5	16788.6	17210.8	High	High	High	High	High	High
FALSE	High	Master Protein	P17426	AP-2 complex subunit alpha-1 OS=Mus musculus OX=10090 GN=Ap2a1 PE=1 SV=1	0	237.133	39	32	72	21	1	977	107.6	7.03	234.85	32	10	1.081	1.071	0.728	0.747	0.767	20074.7	21708.8	21504.2	14623.4	15004.7	15391	High	High	High	High	High	High
FALSE	High	Master Protein	P62334	26S proteasome regulatory subunit 10B OS=Mus musculus OX=10090 GN=Psmc6 PE=1 SV=1	0	204.576	58	20	94	20	1	389	44.1	7.49	338.99	20	0	1.032	1.042	1.034	1.021	0.992	20621.1	21279.5	21479.2	21312.6	21050	20457.6	High	High	High	High	High	High
FALSE	High	Master Protein	P70122	Ribosome maturation protein SBDS OS=Mus musculus OX=10090 GN=Sbds PE=1 SV=4	0	100.421	57	13	52	13	1	250	28.8	8.76	174.61	13	0	1.055	1.048	0.897	0.891	0.905	20431.1	21550.6	21403.5	18320.9	18199.3	18493.4	High	High	High	High	High	High
FALSE	High	Master Protein	P42208	Septin-2 OS=Mus musculus OX=10090 GN=Sept2 PE=1 SV=2	0	208.768	71	22	78	21	1	361	41.5	6.55	282.01	22	1	1.058	1.041	0.928	0.872	0.886	20522.6	21707.6	21358.4	19054.4	17902.4	18189.1	High	High	High	High	High	High
FALSE	High	Master Protein	Q3V1V3	ESF1 homolog OS=Mus musculus OX=10090 GN=Esf1 PE=1 SV=1	0	192.25	30	28	79	28	1	845	98	5.05	244.88	28	0	0.99	1	0.916	0.98	0.939	21289.8	21078.3	21288.1	19492.5	20854.1	19980.6	High	High	High	High	High	High
FALSE	High	Master Protein	E9QN31	Probable 28S rRNA (cytosine-C(5))-methyltransferase OS=Mus musculus OX=10090 GN=Nop2 PE=1 SV=1	0	261.243	50	28	99	3	1	794	86.9	9.19	349.91	28	23	0.965	0.97	1.225	1.264	1.226	21878.5	21101.9	21226.8	26793.5	27644.5	26818.2	High	High	High	High	High	High
FALSE	High	Master Protein	Q9Z1T1	AP-3 complex subunit beta-1 OS=Mus musculus OX=10090 GN=Ap3b1 PE=1 SV=2	0	185.642	29	27	61	27	1	1105	122.7	5.66	202.36	27	0	1.028	1.015	0.885	0.974	0.961	20905.2	21493	21210.4	18505	20360.2	20092.6	High	High	High	High	High	High
FALSE	High	Master Protein	Q8BL66	Early endosome antigen 1 OS=Mus musculus OX=10090 GN=Eea1 PE=1 SV=2	0	280.008	41	54	79	53	1	1411	160.8	5.77	256.04	54	1	1.003	1.006	1.043	1.028	1.029	21061	21117.4	21182.5	21960.4	21642.5	21672.3	High	High	High	High	High	High
FALSE	High	Master Protein	P62082	40S ribosomal protein S7 OS=Mus musculus OX=10090 GN=Rps7 PE=2 SV=1	0	123.878	60	10	64	10	1	194	22.1	10.1	224.57	10	0	0.88	0.883	1.025	1.03	1.007	23978.9	21097.9	21172.2	24585.8	24705.6	24136.7	High	High	High	High	High	High
FALSE	High	Master Protein	P29758	Ornithine aminotransferase, mitochondrial OS=Mus musculus OX=10090 GN=Oat PE=1 SV=1	0	190.301	53	16	70	15	1	439	48.3	6.62	288.76	16	1	0.987	1.011	1.216	1.181	1.188	20929.4	20660.7	21158.7	25440.9	24722.3	24856.8	High	High	High	High	High	High
FALSE	High	Master Protein	P18654	Ribosomal protein S6 kinase alpha-3 OS=Mus musculus OX=10090 GN=Rps6ka3 PE=1 SV=2	0	175.858	40	28	68	17	1	740	83.6	6.89	204.76	28	9	1.042	1.023	0.785	0.849	0.848	20651.4	21514.4	21119.4	16212.2	17527.1	17503.7	High	High	High	High	High	High
FALSE	High	Master Protein	Q3UW53	Protein Niban OS=Mus musculus OX=10090 GN=Fam129a PE=1 SV=2	0	171.291	30	22	49	22	1	926	102.6	4.78	174.31	22	0	1.644	1.529	0.552	0.492	0.505	13802.7	22693.4	21101.8	7620.6	6795.1	6976.3	High	High	High	High	High	High
FALSE	High	Master Protein	Q99P72	Reticulon-4 OS=Mus musculus OX=10090 GN=Rtn4 PE=1 SV=2	0	370.503	45	28	120	28	1	1162	126.5	4.54	496.17	28	0	1.063	1.063	1.041	0.969	0.949	19849.7	21107.5	21098.8	20667.7	19225.8	18830.3	High	High	High	High	High	High
FALSE	High	Master Protein	Q5SQ20	Pescadillo homolog OS=Mus musculus OX=10090 GN=Pes1 PE=1 SV=1	0	127.112	31	19	56	18	1	588	68.2	6.84	177.61	19	1	0.819	0.822	0.941	1.03	1.017	25656.8	21004.2	21098.7	24131.3	26430.5	26083.1	High	High	High	High	High	High
FALSE	High	Master Protein	O70252	Heme oxygenase 2 OS=Mus musculus OX=10090 GN=Hmox2 PE=1 SV=1	0	153.694	57	15	66	15	1	315	35.7	5.87	250.28	15	0	1.043	1.058	1.234	1.267	1.211	19915.1	20772.2	21076.4	24569	25233.6	24115.7	High	High	High	High	High	High
FALSE	High	Master Protein	O35857	Mitochondrial import inner membrane translocase subunit TIM44 OS=Mus musculus OX=10090 GN=Timm44 PE=1 SV=2	0	148.939	44	20	64	20	1	452	51.1	8.13	226.53	20	0	0.993	0.98	0.864	0.91	0.876	21366.8	21220.5	20948.7	18464.3	19439.9	18710.8	High	High	High	High	High	High
FALSE	High	Master Protein	P62317	Small nuclear ribonucleoprotein Sm D2 OS=Mus musculus OX=10090 GN=Snrpd2 PE=1 SV=1	0	95.981	62	8	76	8	1	118	13.5	9.91	296	8	0	1.009	1.028	0.976	0.915	0.911	20371.8	20555.4	20941.9	19885	18644.1	18554.8	High	High	High	High	High	High
FALSE	High	Master Protein	P51150	Ras-related protein Rab-7a OS=Mus musculus OX=10090 GN=Rab7a PE=1 SV=2	0	158.54	74	14	81	14	1	207	23.5	6.7	288.45	14	0	0.982	0.988	1.073	1.187	1.172	21130.7	20759.9	20884.9	22669.8	25082.4	24757.6	High	High	High	High	High	High
FALSE	High	Master Protein	Q8VH51-2	Isoform 2 of RNA-binding protein 39 OS=Mus musculus OX=10090 GN=Rbm39	0	180.15	37	15	77	15	1	524	58.6	10.13	270.68	15	0	1.138	1.129	1.078	1.103	1.086	18461.3	21008	20851.7	19898.2	20355.2	20048.2	High	High	High	High	High	High
FALSE	High	Master Protein	Q62189	U1 small nuclear ribonucleoprotein A OS=Mus musculus OX=10090 GN=Snrpa PE=1 SV=3	0	86.333	44	10	55	9	1	287	31.8	9.8	201.52	10	1	1.05	1.027	0.908	0.999	0.953	20262.3	21284.8	20803.3	18400.2	20240.7	19319	High	High	High	High	High	High
FALSE	High	Master Protein	Q9JLV5	Cullin-3 OS=Mus musculus OX=10090 GN=Cul3 PE=1 SV=1	0	175.981	42	29	68	29	1	768	88.9	8.46	240.93	29	0	1.119	1.11	0.87	0.864	0.889	18736.2	20967.8	20796.3	16307.1	16187	16665.1	High	High	High	High	High	High
FALSE	High	Master Protein	Q8K0D5	Elongation factor G, mitochondrial OS=Mus musculus OX=10090 GN=Gfm1 PE=1 SV=1	0	196.204	40	25	70	25	1	751	83.5	6.92	245.86	25	0	0.927	0.902	0.82	0.878	0.875	23002	21324.4	20754.2	18863.5	20187.5	20127.8	High	High	High	High	High	High
FALSE	High	Master Protein	Q9DBE9	pre-rRNA processing protein FTSJ3 OS=Mus musculus OX=10090 GN=Ftsj3 PE=1 SV=1	0	283.868	39	28	78	28	1	838	95.5	8.38	312.22	28	0	0.95	0.951	1.004	0.997	0.988	21816.1	20717.5	20750.2	21910.9	21749.7	21558.6	High	High	High	High	High	High
FALSE	High	Master Protein	Q9DB77	Cytochrome b-c1 complex subunit 2, mitochondrial OS=Mus musculus OX=10090 GN=Uqcrc2 PE=1 SV=1	0	169.055	44	17	77	17	1	453	48.2	9.25	278.1	17	0	0.885	0.901	0.977	1.101	1.115	23010.4	20371.9	20736.7	22489.5	25324.5	25661.6	High	High	High	High	High	High
FALSE	High	Master Protein	O35344	Importin subunit alpha-4 OS=Mus musculus OX=10090 GN=Kpna3 PE=1 SV=1	0	177.971	47	18	53	10	1	521	57.7	4.94	180.78	18	8	0.968	0.964	0.906	0.935	0.905	21484.4	20797.2	20712.3	19454.3	20086.3	19438.7	High	High	High	High	High	High
FALSE	High	Master Protein	P54775	26S proteasome regulatory subunit 6B OS=Mus musculus OX=10090 GN=Psmc4 PE=1 SV=2	0	240.805	67	20	87	19	1	418	47.4	5.21	333.94	20	0	0.973	1.005	0.97	0.951	0.967	20593.5	20029.6	20706.3	19978.9	19592.6	19914.5	High	High	High	High	High	High
FALSE	High	Master Protein	E9QKR0	Guanine nucleotide-binding protein G(I)/G(S)/G(T) subunit beta-2 OS=Mus musculus OX=10090 GN=Gnb2 PE=1 SV=1	0	203.633	58	13	82	6	1	382	41.4	6.6	315.15	13	8	1.014	1.01	0.885	0.941	0.924	20463.8	20747.1	20678.3	18118.8	19262.7	18904.3	High	High	High	High	High	High
FALSE	High	Master Protein	Q9CPN8	Insulin-like growth factor 2 mRNA-binding protein 3 OS=Mus musculus OX=10090 GN=Igf2bp3 PE=1 SV=1	0	170.009	43	23	77	21	1	579	63.5	8.87	263.5	23	2	1.065	1.048	1.177	1.247	1.215	19619.3	20895	20555	23085.3	24472.5	23841.4	High	High	High	High	High	High
FALSE	High	Master Protein	Q9WTX6	Cullin-1 OS=Mus musculus OX=10090 GN=Cul1 PE=1 SV=1	0	200.01	41	27	61	27	1	776	89.6	8	201.37	27	0	1.095	1.077	0.917	0.891	0.917	19040.4	20847.7	20513.3	17454.8	16973.9	17460	High	High	High	High	High	High
FALSE	High	Master Protein	Q921N6	Probable ATP-dependent RNA helicase DDX27 OS=Mus musculus OX=10090 GN=Ddx27 PE=1 SV=3	0	171.3	36	26	74	26	1	760	85.9	9.25	227.05	26	0	0.98	0.965	1.097	1.15	1.131	21259.2	20831.4	20505.1	23313.5	24446.4	24051	High	High	High	High	High	High
FALSE	High	Master Protein	P62900	60S ribosomal protein L31 OS=Mus musculus OX=10090 GN=Rpl31 PE=1 SV=1	0	51.441	54	9	73	9	1	125	14.5	10.54	225.05	9	0	0.836	0.84	1.08	0.913	0.916	24312.7	20320.4	20421.6	26256.6	22191.9	22265.3	High	High	High	High	High	High
FALSE	High	Master Protein	Q8K2Z4-2	Isoform 2 of Condensin complex subunit 1 OS=Mus musculus OX=10090 GN=Ncapd2	0	271.488	34	35	69	1	1	1404	156.8	6.1	241.8	35	33	1.019	1.031	0.796	0.83	0.847	19720.7	20104.5	20325.2	15699.9	16363.4	16700.6	High	High	High	High	High	High
FALSE	High	Master Protein	Q8CBB7	AP-1 complex subunit gamma OS=Mus musculus OX=10090 GN=Ap1g1 PE=1 SV=1	0	147.922	32	24	65	22	1	825	91.7	6.8	221.62	24	2	1.029	1.032	1.017	0.959	0.99	19679.2	20255.7	20317.2	20004.1	18882	19473.9	High	High	High	High	High	High
FALSE	High	Master Protein	Q8BLN5	Lanosterol synthase OS=Mus musculus OX=10090 GN=Lss PE=1 SV=2	0	132.298	36	23	53	23	1	733	83.1	6.4	161.5	23	0	1.004	1.011	0.625	0.641	0.646	20089.4	20171.1	20314.3	12555	12880	12981.5	High	High	High	High	High	High
FALSE	High	Master Protein	Q9R1C7	Pre-mRNA-processing factor 40 homolog A OS=Mus musculus OX=10090 GN=Prpf40a PE=1 SV=1	0	213.535	28	29	73	29	1	953	108.4	7.69	246.4	29	0	1.054	1.042	1.172	1.238	1.204	19497.1	20544.1	20311.4	22844.7	24129.4	23470.4	High	High	High	High	High	High
FALSE	High	Master Protein	Q8BL97	Serine/arginine-rich splicing factor 7 OS=Mus musculus OX=10090 GN=Srsf7 PE=1 SV=1	0	67.153	33	10	55	9	1	267	30.8	11.9	161.52	10	1	1.146	1.087	0.818	0.904	0.876	18669.3	21390.5	20296.5	15263.6	16882.8	16357.3	High	High	High	High	High	High
FALSE	High	Master Protein	P10922	Histone H1.0 OS=Mus musculus OX=10090 GN=H1f0 PE=2 SV=4	0	38.003	16	3	32	3	1	194	20.8	10.9	114.49	3	0	1.304	1.267	0.371	0.383	0.397	15991.9	20846.8	20257.3	5940.1	6118.5	6344.7	High	High	High	High	High	High
FALSE	High	Master Protein	Q3TWW8	Serine/arginine-rich splicing factor 6 OS=Mus musculus OX=10090 GN=Srsf6 PE=1 SV=1	0	100.343	35	16	66	12	1	339	39	11.46	209.06	16	0	0.97	0.952	0.866	0.926	0.895	21195.5	20556.5	20170.3	18348	19618.5	18974.5	High	High	High	High	High	High
FALSE	High	Master Protein	Q8R016	Bleomycin hydrolase OS=Mus musculus OX=10090 GN=Blmh PE=1 SV=1	0	121.093	33	12	69	12	1	455	52.5	6.48	276.58	12	0	1.047	1.023	0.821	0.953	0.981	19697.1	20622.3	20157.2	16178.7	18766.6	19321.8	High	High	High	High	High	High
FALSE	High	Master Protein	Q99KK7	Dipeptidyl peptidase 3 OS=Mus musculus OX=10090 GN=Dpp3 PE=1 SV=2	0	266.017	56	30	83	30	1	738	82.8	5.38	283.53	30	0	1.035	1.018	1.059	1.209	1.213	19779.7	20480.1	20138.9	20952.6	23906.9	24002.2	High	High	High	High	High	High
FALSE	High	Master Protein	O88738	Baculoviral IAP repeat-containing protein 6 OS=Mus musculus OX=10090 GN=Birc6 PE=1 SV=2	0	380.388	17	59	85	59	1	4882	531.8	6.07	301.03	59	0	0.949	0.95	0.93	1.05	1.076	21151.6	20077.4	20089.7	19673.8	22217.7	22764.5	High	High	High	High	High	High
FALSE	High	Master Protein	P84104	Serine/arginine-rich splicing factor 3 OS=Mus musculus OX=10090 GN=Srsf3 PE=1 SV=1	0	64.82	40	9	58	8	1	164	19.3	11.65	179.16	9	0	0.977	0.99	0.857	0.769	0.739	20286.6	19819.2	20074	17395.1	15608.7	14984.1	High	High	High	High	High	High
FALSE	High	Master Protein	Q6NZB0	DnaJ homolog subfamily C member 8 OS=Mus musculus OX=10090 GN=Dnajc8 PE=1 SV=2	0	74.07	46	12	44	12	1	253	29.8	9.06	134.65	12	0	0.965	0.928	1.162	1.075	0.997	21625.2	20864	20062.3	25138.7	23249.6	21555.3	High	High	High	High	High	High
FALSE	High	Master Protein	Q9Z2U1	Proteasome subunit alpha type-5 OS=Mus musculus OX=10090 GN=Psma5 PE=1 SV=1	0	158.504	54	10	75	10	1	241	26.4	4.79	322.09	10	0	0.979	1.029	1.044	1.126	1.134	19502.4	19095.1	20059.6	20368.6	21951.8	22110.5	High	High	High	High	High	High
FALSE	High	Master Protein	Q3UPL0	Protein transport protein Sec31A OS=Mus musculus OX=10090 GN=Sec31a PE=1 SV=2	0	227.187	28	25	80	25	1	1230	133.5	6.76	304.64	25	0	1.028	1.005	0.847	0.834	0.853	19863.8	20412.7	19955	16819	16575.6	16950.5	High	High	High	High	High	High
FALSE	High	Master Protein	P70698	CTP synthase 1 OS=Mus musculus OX=10090 GN=Ctps1 PE=1 SV=2	0	153.583	37	22	56	20	1	591	66.6	6.58	190.53	22	2	1.056	1.033	0.927	0.951	0.953	19317.2	20407.7	19951.2	17914.6	18376.1	18400.7	High	High	High	High	High	High
FALSE	High	Master Protein	P35585	AP-1 complex subunit mu-1 OS=Mus musculus OX=10090 GN=Ap1m1 PE=1 SV=3	0	124.819	45	15	48	15	1	423	48.5	7.3	165.78	15	0	1.137	1.1	0.89	0.968	0.997	18131.5	20621.5	19946.4	16142.5	17542.3	18070.1	High	High	High	High	High	High
FALSE	High	Master Protein	P13020	Gelsolin OS=Mus musculus OX=10090 GN=Gsn PE=1 SV=3	0	280.311	51	29	132	29	1	780	85.9	6.18	487.54	29	0	1.028	1.033	3.333	2.689	2.836	19306.9	19847.1	19936.3	64349.2	51922.8	54753.3	High	High	High	High	High	High
FALSE	High	Master Protein	E9PWG6	Non-SMC condensin I complex, subunit G OS=Mus musculus OX=10090 GN=Ncapg PE=1 SV=1	0	202.762	29	23	71	23	1	1004	112.8	5.55	261.17	23	0	1.013	0.998	0.755	0.751	0.77	19914.6	20172.3	19883.9	15044.9	14953.3	15341.4	High	High	High	High	High	High
FALSE	High	Master Protein	Q60668-3	Isoform 3 of Heterogeneous nuclear ribonucleoprotein D0 OS=Mus musculus OX=10090 GN=Hnrnpd	0	150.253	41	13	95	11	1	306	32.7	8.16	310.41	13	0	0.964	1	0.601	0.612	0.602	19882.5	19171.7	19879.6	11954.9	12171.1	11971.6	High	High	High	High	High	High
FALSE	High	Master Protein	Q9D2R0	Acetoacetyl-CoA synthetase OS=Mus musculus OX=10090 GN=Aacs PE=1 SV=1	0	135.003	39	22	52	22	1	672	75.2	6.71	143.49	22	0	1.002	0.994	0.622	0.65	0.66	19970.5	20014	19856.7	12430.4	12976.9	13183.6	High	High	High	High	High	High
FALSE	High	Master Protein	G3XA17	Eukaryotic translation initiation factor 4 gamma 2 OS=Mus musculus OX=10090 GN=Eif4g2 PE=1 SV=1	0	257.582	43	32	104	32	1	906	102	7.14	347.27	32	0	0.87	0.873	1.354	1.432	1.367	22737.7	19773.4	19846.8	30794.3	32565	31074.9	High	High	High	High	High	High
FALSE	High	Master Protein	Q6PHQ9	Polyadenylate-binding protein OS=Mus musculus OX=10090 GN=Pabpc4 PE=1 SV=1	0	254.044	51	32	128	20	1	660	72.2	9.39	438.19	32	1	0.918	0.916	1.187	1.235	1.211	21654.9	19871.9	19842.1	25702.3	26740.8	26214.7	High	High	High	High	High	High
FALSE	High	Master Protein	Q9WTX5	S-phase kinase-associated protein 1 OS=Mus musculus OX=10090 GN=Skp1 PE=1 SV=3	0	111.273	70	9	66	9	1	163	18.7	4.54	232.12	9	0	0.907	0.98	0.711	0.697	0.704	20217.5	18342.7	19814.5	14367	14082	14235.4	High	High	High	High	High	High
FALSE	High	Master Protein	P14069	Protein S100-A6 OS=Mus musculus OX=10090 GN=S100a6 PE=1 SV=3	0	36.109	55	5	35	5	1	89	10	5.48	108.75	5	0	1.03	1.019	0.942	0.549	0.567	19419.5	20011.6	19796.3	18297.3	10662.6	11006.4	High	High	High	High	High	High
FALSE	High	Master Protein	A0A1Y7VKY1	MCG116671 OS=Mus musculus OX=10090 GN=Gm11361 PE=3 SV=1	0	40.145	34	7	61	7	1	152	17.7	10.86	167.19	7	0	0.93	0.9	1.004	1.04	0.955	21978.3	20435.9	19778.7	22067	22861.5	20996.2	High	High	High	High	High	High
FALSE	High	Master Protein	Q5SUF2-2	Isoform 2 of Luc7-like protein 3 OS=Mus musculus OX=10090 GN=Luc7l3	0	108.766	34	17	44	16	1	491	58.4	9.95	137.85	17	1	1.085	1.083	0.872	0.925	0.908	18232.2	19789.4	19736.5	15902.8	16863.2	16548.8	High	High	High	High	High	High
FALSE	High	Master Protein	P57759	Endoplasmic reticulum resident protein 29 OS=Mus musculus OX=10090 GN=Erp29 PE=1 SV=2	0	148.367	54	12	81	12	1	262	28.8	6.15	282.29	12	0	1.008	1.035	2.181	2.088	1.952	19051.7	19199.1	19719.5	41559.1	39777.5	37180.8	High	High	High	High	High	High
FALSE	High	Master Protein	Q8R5H1	Ubiquitin carboxyl-terminal hydrolase 15 OS=Mus musculus OX=10090 GN=Usp15 PE=1 SV=1	0	224.476	36	31	72	1	1	981	112.3	5.17	249.98	31	27	1	0.986	0.905	0.917	0.909	19944.5	19935	19655.9	18048.8	18284.5	18132.2	High	High	High	High	High	High
FALSE	High	Master Protein	P27601	Guanine nucleotide-binding protein subunit alpha-13 OS=Mus musculus OX=10090 GN=Gna13 PE=1 SV=1	0	109.144	49	18	59	16	1	377	44	8.21	182.83	18	2	1.078	1.041	0.857	0.873	0.881	18847.9	20323.7	19619.1	16162	16459.4	16603.1	High	High	High	High	High	High
FALSE	High	Master Protein	Q99M31	Heat shock 70 kDa protein 14 OS=Mus musculus OX=10090 GN=Hspa14 PE=1 SV=2	0	198.208	53	20	66	20	1	509	54.6	5.92	254.67	20	0	1.074	1.074	0.806	0.874	0.866	18226	19567.6	19573.9	14685.4	15926.6	15780.9	High	High	High	High	High	High
FALSE	High	Master Protein	Q9CQM9	Glutaredoxin-3 OS=Mus musculus OX=10090 GN=Glrx3 PE=1 SV=1	0	121.448	46	13	71	13	1	337	37.8	5.59	256.81	13	0	0.973	0.982	0.869	0.917	0.907	19908.7	19374.7	19552	17299.8	18256.1	18061.2	High	High	High	High	High	High
FALSE	High	Master Protein	P18155	Bifunctional methylenetetrahydrofolate dehydrogenase/cyclohydrolase, mitochondrial OS=Mus musculus OX=10090 GN=Mthfd2 PE=1 SV=1	0	109.792	47	12	50	12	1	350	37.8	8.88	174.46	12	0	0.879	0.883	0.545	0.66	0.609	22118.8	19452.3	19532.8	12047.5	14603.3	13461.9	High	High	High	High	High	High
FALSE	High	Master Protein	P97855	Ras GTPase-activating protein-binding protein 1 OS=Mus musculus OX=10090 GN=G3bp1 PE=1 SV=1	0	178.523	42	15	94	14	1	465	51.8	5.59	420.67	15	1	0.712	0.76	1.209	1.198	1.152	25649	18266	19486.2	31004.2	30737.9	29546.2	High	High	High	High	High	High
FALSE	High	Master Protein	P27612	Phospholipase A-2-activating protein OS=Mus musculus OX=10090 GN=Plaa PE=1 SV=4	0	286.767	53	34	69	34	1	794	87.2	6.14	260.98	34	0	1.071	1.052	0.954	1.019	1.02	18508.1	19819.7	19461.5	17648.3	18856.2	18883.3	High	High	High	High	High	High
FALSE	High	Master Protein	P62849-3	Isoform 3 of 40S ribosomal protein S24 OS=Mus musculus OX=10090 GN=Rps24	0	69.334	36	6	61	6	1	131	15.2	10.9	177.04	6	0	0.925	0.96	1.039	1.078	1.057	20205.9	18686.4	19388.6	20987.1	21778.9	21362	High	High	High	High	High	High
FALSE	High	Master Protein	Q99LS3	Phosphoserine phosphatase OS=Mus musculus OX=10090 GN=Psph PE=1 SV=1	0	95.532	55	10	37	10	1	225	25.1	6.14	153.87	10	0	1.46	1.514	0.683	0.637	0.63	12798.2	18683.4	19373.4	8745.6	8158.4	8058.9	High	High	High	High	High	High
FALSE	High	Master Protein	Q9CQA3	Succinate dehydrogenase [ubiquinone] iron-sulfur subunit, mitochondrial OS=Mus musculus OX=10090 GN=Sdhb PE=1 SV=1	0	115.404	44	13	61	13	1	282	31.8	8.68	217	13	0	0.785	0.818	1.163	1.152	1.133	23646.4	18558.3	19348.1	27512.6	27239.1	26784.9	High	High	High	High	High	High
FALSE	High	Master Protein	Q9JJA4	Ribosome biogenesis protein WDR12 OS=Mus musculus OX=10090 GN=Wdr12 PE=1 SV=1	0	148.574	54	20	61	20	1	423	47.3	5.6	217.14	20	0	1.027	1.036	1.336	1.563	1.525	18646.1	19145.1	19319.5	24910.9	29153.2	28441.6	High	High	High	High	High	High
FALSE	High	Master Protein	Q9Z2I0	Mitochondrial proton/calcium exchanger protein OS=Mus musculus OX=10090 GN=Letm1 PE=1 SV=1	0	165.923	30	20	61	20	1	738	82.9	6.52	200.95	20	0	0.956	0.97	0.863	0.857	0.819	19923.3	19038.7	19317.3	17192.3	17078.2	16313.5	High	High	High	High	High	High
FALSE	High	Master Protein	Q6P9P6	Kinesin-like protein KIF11 OS=Mus musculus OX=10090 GN=Kif11 PE=1 SV=1	0	228.238	40	35	67	35	1	1052	118	6	227.64	35	0	0.988	0.965	0.768	0.668	0.656	20003.6	19759.8	19295	15370.2	13369.9	13131.4	High	High	High	High	High	High
FALSE	High	Master Protein	G3X9G4	Dynamin-2 OS=Mus musculus OX=10090 GN=Dnm2 PE=1 SV=1	0	139.602	33	28	47	1	1	870	98	7.44	136.07	28	23	1.151	1.139	0.981	1.091	1.07	16930.2	19483.5	19291.1	16604	18475.2	18122.3	High	High	High	High	High	High
FALSE	High	Master Protein	Q6P5B0	RRP12-like protein OS=Mus musculus OX=10090 GN=Rrp12 PE=1 SV=1	0	231.619	34	37	76	37	1	1295	143	8.91	253.41	37	0	0.955	0.945	1.027	1.121	1.106	20402.4	19481.3	19276.7	20952.2	22876.4	22574.5	High	High	High	High	High	High
FALSE	High	Master Protein	Q8R3N1	Nucleolar protein 14 OS=Mus musculus OX=10090 GN=Nop14 PE=1 SV=2	0	189.036	32	25	57	25	1	860	98.7	7.59	192.9	25	0	1.053	1.049	0.932	0.993	0.982	18371.7	19342	19274.4	17126.4	18246.8	18032.7	High	High	High	High	High	High
FALSE	High	Master Protein	Q9R0L6-2	Isoform 2 of Pericentriolar material 1 protein OS=Mus musculus OX=10090 GN=Pcm1	0	268.436	24	40	74	40	1	2064	232.7	4.97	257.15	40	0	0.978	0.956	0.825	0.853	0.83	20167.7	19719.9	19273.6	16629.8	17196.4	16744.2	High	High	High	High	High	High
FALSE	High	Master Protein	P63005	Platelet-activating factor acetylhydrolase IB subunit alpha OS=Mus musculus OX=10090 GN=Pafah1b1 PE=1 SV=2	0	156.523	52	19	63	18	1	410	46.6	7.37	218.78	19	1	1.067	1.063	1.218	1.245	1.267	18131.4	19352.9	19265.3	22082.6	22567.6	22976.6	High	High	High	High	High	High
FALSE	High	Master Protein	Q3UHX2	28 kDa heat- and acid-stable phosphoprotein OS=Mus musculus OX=10090 GN=Pdap1 PE=1 SV=1	0	86.125	46	9	51	9	1	181	20.6	7.39	163.05	9	0	0.951	0.969	0.825	0.737	0.699	19889.8	18922.7	19264.8	16408.3	14655.4	13906.2	High	High	High	High	High	High
FALSE	High	Master Protein	A0A0J9YUL3	Septin 11, isoform CRA_b OS=Mus musculus OX=10090 GN=Sept11 PE=1 SV=1	0	114.822	41	15	52	6	1	432	49.8	6.68	188.16	15	8	1.121	1.114	0.786	0.8	0.809	17260.8	19354.1	19229.5	13574.5	13808.5	13958.4	High	High	High	High	High	High
FALSE	High	Master Protein	Q8CGC6	RNA-binding protein 28 OS=Mus musculus OX=10090 GN=Rbm28 PE=1 SV=4	0	204.139	38	26	59	26	1	750	84.2	9.54	205.8	26	0	0.999	1.003	0.936	0.939	0.956	19106.5	19092.8	19154.5	17882.1	17949.8	18263.7	High	High	High	High	High	High
FALSE	High	Master Protein	P28658	Ataxin-10 OS=Mus musculus OX=10090 GN=Atxn10 PE=1 SV=2	0	202.354	56	22	78	22	1	475	53.7	5.25	279.75	22	0	0.938	0.945	1.591	1.359	1.422	20262.3	18998.6	19154	32233.1	27541.5	28803.4	High	High	High	High	High	High
FALSE	High	Master Protein	D3YVL0	Putative helicase MOV-10 OS=Mus musculus OX=10090 GN=Mov10 PE=1 SV=2	0	166.832	30	28	50	28	1	1077	120.9	9.1	172.55	28	0	1.169	1.116	0.967	0.982	0.959	17153.4	20058.7	19147.6	16581.1	16847.3	16457.9	High	High	High	High	High	High
FALSE	High	Master Protein	Q8C0C7	Phenylalanine--tRNA ligase alpha subunit OS=Mus musculus OX=10090 GN=Farsa PE=1 SV=1	0	185.988	49	23	83	23	1	508	57.6	8.28	311.76	23	0	1.039	1.034	1.334	1.425	1.409	18508	19224	19133.8	24688.4	26381.3	26076.5	High	High	High	High	High	High
FALSE	High	Master Protein	Q8R5L1	Complement component 1 Q subcomponent-binding protein, mitochondrial OS=Mus musculus OX=10090 GN=C1qbp PE=1 SV=1	0	187.926	61	9	134	9	1	279	31	4.87	618.58	9	0	0.884	0.942	1.21	1.374	1.395	20288.8	17940.2	19114.1	24552.5	27881.1	28292.9	High	High	High	High	High	High
FALSE	High	Master Protein	Q6PFB2	Rcc1 protein OS=Mus musculus OX=10090 GN=Rcc1 PE=1 SV=1	0	193.745	47	16	56	16	1	434	46.3	8.35	218.67	16	0	1.057	1.035	0.827	0.844	0.838	18434	19485.9	19078.4	15237.9	15565.3	15452.8	High	High	High	High	High	High
FALSE	High	Master Protein	Q60715-2	Isoform 2 of Prolyl 4-hydroxylase subunit alpha-1 OS=Mus musculus OX=10090 GN=P4ha1	0	203.26	59	23	63	2	1	534	60.8	5.81	238.75	23	20	0.945	0.997	0.97	0.922	0.978	19011.5	17958.7	18959.6	18448.1	17526	18598.7	High	High	High	High	High	High
FALSE	High	Master Protein	Q60605-2	Isoform Smooth muscle of Myosin light polypeptide 6 OS=Mus musculus OX=10090 GN=Myl6	0	92.349	77	9	64	8	1	151	17	4.55	217.51	9	1	0.971	0.962	1.684	0.887	0.967	19678.9	19102.7	18937.7	33145.7	17451.8	19021.1	High	High	High	High	High	High
FALSE	High	Master Protein	A2AJ72	Far upstream element (FUSE)-binding protein 3 OS=Mus musculus OX=10090 GN=Fubp3 PE=1 SV=1	0	181.594	62	30	88	1	1	569	61.4	8.28	248.42	30	24	0.964	0.966	1.101	1.096	1.093	19571	18862.6	18899.9	21547	21445.3	21394.9	High	High	High	High	High	High
FALSE	High	Master Protein	Q91VX2	Ubiquitin-associated protein 2 OS=Mus musculus OX=10090 GN=Ubap2 PE=1 SV=1	0	195.224	25	20	65	20	1	1132	117.9	7.72	234.97	20	0	0.732	0.737	0.638	0.541	0.547	25619	18753.2	18869.5	16352.7	13861.4	14012.9	High	High	High	High	High	High
FALSE	High	Master Protein	Q02819	Nucleobindin-1 OS=Mus musculus OX=10090 GN=Nucb1 PE=1 SV=2	0	195.167	60	24	66	24	1	459	53.4	5.07	234.12	24	0	1.104	1.122	1.358	1.218	1.185	16796.7	18549.5	18850	22802.9	20452.8	19901.4	High	High	High	High	High	High
FALSE	High	Master Protein	E9Q3G8	Nucleoporin 153 OS=Mus musculus OX=10090 GN=Nup153 PE=1 SV=1	0	249.445	31	34	69	34	1	1462	151.9	8.84	234.6	34	0	1.029	1.008	1.27	1.249	1.228	18667.6	19209.7	18812.6	23707.8	23311.7	22923.1	High	High	High	High	High	High
FALSE	High	Master Protein	Q6ZWZ4	60S ribosomal protein L36 OS=Mus musculus OX=10090 GN=Rpl36 PE=1 SV=1	0	48.57	41	6	47	5	1	105	12.2	11.59	134.39	6	1	0.789	0.837	1.163	0.796	0.807	22431.8	17690.4	18786	26091.7	17849.8	18101	High	High	High	High	High	High
FALSE	High	Master Protein	P67984	60S ribosomal protein L22 OS=Mus musculus OX=10090 GN=Rpl22 PE=1 SV=2	0	67.53	48	5	54	5	1	128	14.8	9.19	215.65	5	0	0.844	0.881	1.003	1.069	1.011	21283.7	17961.7	18757.3	21340.4	22757.5	21524.8	High	High	High	High	High	High
FALSE	High	Master Protein	P61620	Protein transport protein Sec61 subunit alpha isoform 1 OS=Mus musculus OX=10090 GN=Sec61a1 PE=1 SV=2	0	87.701	29	10	50	6	1	476	52.2	8.06	154.23	10	5	1.015	1.005	0.894	0.985	0.929	18667	18946.7	18753.8	16692.5	18387.1	17333.1	High	High	High	High	High	High
FALSE	High	Master Protein	P24288	Branched-chain-amino-acid aminotransferase, cytosolic OS=Mus musculus OX=10090 GN=Bcat1 PE=1 SV=2	0	142.084	44	13	51	13	1	386	42.8	5.39	168.2	13	0	1.071	1.074	0.539	0.576	0.569	17447.3	18679.9	18738.2	9405.2	10056.2	9922.3	High	High	High	High	High	High
FALSE	High	Master Protein	P60766	Cell division control protein 42 homolog OS=Mus musculus OX=10090 GN=Cdc42 PE=1 SV=2	0	86.611	42	7	61	2	1	191	21.2	6.55	219.88	7	4	1.004	0.951	0.983	1.147	1.111	19707.2	19794.2	18733	19373	22611.6	21895.4	High	High	High	High	High	High
FALSE	High	Master Protein	P19783	Cytochrome c oxidase subunit 4 isoform 1, mitochondrial OS=Mus musculus OX=10090 GN=Cox4i1 PE=1 SV=2	0	101.672	60	12	72	12	1	169	19.5	9.23	250.19	12	0	0.779	0.797	0.908	0.995	1.005	23440.8	18258.2	18689.7	21275.6	23316.7	23552.3	High	High	High	High	High	High
FALSE	High	Master Protein	Q9D0F3	Protein ERGIC-53 OS=Mus musculus OX=10090 GN=Lman1 PE=1 SV=1	0	140.313	44	17	58	16	1	517	57.8	6.34	200.36	17	0	1.115	1.097	0.774	0.748	0.741	17032.2	18996.1	18686.6	13187.7	12733.8	12622.2	High	High	High	High	High	High
FALSE	High	Master Protein	P68037	Ubiquitin-conjugating enzyme E2 L3 OS=Mus musculus OX=10090 GN=Ube2l3 PE=1 SV=1	0	79.573	56	6	56	6	1	154	17.9	8.51	235.08	6	0	1.007	1.003	1.1	1.155	1.097	18561.6	18686.1	18615.1	20424.4	21435.4	20357.9	High	High	High	High	High	High
FALSE	High	Master Protein	P61164	Alpha-centractin OS=Mus musculus OX=10090 GN=Actr1a PE=1 SV=1	0	143.891	60	16	80	6	1	376	42.6	6.64	252.53	16	10	1.085	1.049	0.752	0.777	0.781	17724.9	19226.1	18593.5	13325.1	13766	13849.5	High	High	High	High	High	High
FALSE	High	Master Protein	Q91YR7	Pre-mRNA-processing factor 6 OS=Mus musculus OX=10090 GN=Prpf6 PE=1 SV=1	0	238.64	44	34	55	34	1	941	106.7	8.09	195.41	34	0	0.974	0.972	1.057	1.099	1.127	18981.7	18481.9	18442.1	20071.9	20851.6	21384	High	High	High	High	High	High
FALSE	High	Master Protein	P84091	AP-2 complex subunit mu OS=Mus musculus OX=10090 GN=Ap2m1 PE=1 SV=1	0	97.129	41	17	42	17	1	435	49.6	9.54	121.07	17	0	1.109	1.077	0.738	0.827	0.823	17125.3	18993	18439.8	12632.5	14159.5	14099.4	High	High	High	High	High	High
FALSE	High	Master Protein	P54822	Adenylosuccinate lyase OS=Mus musculus OX=10090 GN=Adsl PE=1 SV=2	0	230.676	46	18	70	18	1	484	54.8	7.27	278.96	18	0	0.996	1.001	1.216	1.191	1.205	18399.9	18327.9	18413.1	22367.9	21923.1	22168.6	High	High	High	High	High	High
FALSE	High	Master Protein	Q64378	Peptidyl-prolyl cis-trans isomerase FKBP5 OS=Mus musculus OX=10090 GN=Fkbp5 PE=1 SV=1	0	148.891	46	21	51	21	1	456	50.9	7.8	181.73	21	0	1.132	1.116	0.977	1.029	1.033	16473.6	18650.4	18387.3	16093	16947.9	17022.7	High	High	High	High	High	High
FALSE	High	Master Protein	Q08288	Cell growth-regulating nucleolar protein OS=Mus musculus OX=10090 GN=Lyar PE=1 SV=2	0	92.788	26	12	49	12	1	388	43.7	9.5	153.42	12	0	0.949	0.956	0.9	0.957	0.904	19173.1	18203.6	18325.1	17259	18343.9	17330.5	High	High	High	High	High	High
FALSE	High	Master Protein	Q60972	Histone-binding protein RBBP4 OS=Mus musculus OX=10090 GN=Rbbp4 PE=1 SV=5	0	128.03	55	16	70	9	1	425	47.6	4.89	238.61	16	6	0.858	0.859	0.916	0.909	0.953	21309.2	18286.2	18310.7	19510.2	19380.5	20305	High	High	High	High	High	High
FALSE	High	Master Protein	A0A023T778	Mago nashi protein OS=Mus musculus OX=10090 GN=Magohb PE=1 SV=1	0	79.722	66	12	43	12	1	148	17.3	6.39	144.77	12	0	1.076	1.018	0.835	0.981	0.953	17943.6	19307.1	18258	14974.7	17604.7	17104.4	High	High	High	High	High	High
FALSE	High	Master Protein	P61089	Ubiquitin-conjugating enzyme E2 N OS=Mus musculus OX=10090 GN=Ube2n PE=1 SV=1	0	97.188	70	8	52	7	1	152	17.1	6.57	202.72	8	1	1.007	1.026	0.668	0.644	0.647	17787.5	17907.5	18242.5	11884.4	11459.4	11515.3	High	High	High	High	High	High
FALSE	High	Master Protein	Q9R190	Metastasis-associated protein MTA2 OS=Mus musculus OX=10090 GN=Mta2 PE=1 SV=1	0	182.794	50	28	66	21	1	668	75	9.67	208.63	28	6	0.997	0.987	1.078	1.153	1.175	18475.4	18416.7	18241.6	19908.3	21305.9	21700.7	High	High	High	High	High	High
FALSE	High	Master Protein	A0A2C9F2D2	Annexin OS=Mus musculus OX=10090 GN=Anxa7 PE=1 SV=1	0	117.46	35	17	60	17	1	485	52.2	5.52	174.44	17	0	1.051	1.081	1.612	1.455	1.438	16779.2	17642.1	18132.3	27043.1	24409.8	24121.5	High	High	High	High	High	High
FALSE	High	Master Protein	P61082	NEDD8-conjugating enzyme Ubc12 OS=Mus musculus OX=10090 GN=Ube2m PE=1 SV=1	0	85.767	68	11	51	11	1	183	20.9	7.69	162.84	11	0	1.06	1.058	0.837	0.865	0.891	17125.2	18153.9	18126.1	14340.4	14817	15252.1	High	High	High	High	High	High
FALSE	High	Master Protein	P60867	40S ribosomal protein S20 OS=Mus musculus OX=10090 GN=Rps20 PE=1 SV=1	0	51.448	55	8	77	7	1	119	13.4	9.94	213.62	8	0	0.88	0.912	0.989	0.982	0.96	19860.6	17467.8	18103.4	19637.9	19497.4	19069.1	High	High	High	High	High	High
FALSE	High	Master Protein	Q91VD9	NADH-ubiquinone oxidoreductase 75 kDa subunit, mitochondrial OS=Mus musculus OX=10090 GN=Ndufs1 PE=1 SV=2	0	277.119	57	33	94	33	1	727	79.7	5.72	331.46	33	0	0.631	0.666	1.013	1.137	1.248	27149.1	17133.7	18085.8	27506	30869.1	33870.7	High	High	High	High	High	High
FALSE	High	Master Protein	Q9JK81	UPF0160 protein MYG1, mitochondrial OS=Mus musculus OX=10090 GN=Myg1 PE=1 SV=1	0	113.138	45	14	52	14	1	380	42.7	7.02	176.16	14	0	1.056	1.085	0.779	0.799	0.786	16648.7	17589.3	18071.7	12975.3	13306.8	13087.8	High	High	High	High	High	High
FALSE	High	Master Protein	Q6PFA2	Clathrin light chain OS=Mus musculus OX=10090 GN=Clta PE=1 SV=1	0	37.837	35	8	39	8	1	218	23.6	4.5	94.6	8	0	0.918	0.933	1.256	0.975	0.99	19363.3	17770.1	18058.6	24328.7	18869.8	19176.6	High	High	High	High	High	High
FALSE	High	Master Protein	Q6A068	Cell division cycle 5-like protein OS=Mus musculus OX=10090 GN=Cdc5l PE=1 SV=2	0	243.652	51	26	71	25	1	802	92.1	8.02	259.76	26	1	0.966	0.994	1.118	1.075	1.062	18162	17550.6	18058	20313.6	19532	19293.1	High	High	High	High	High	High
FALSE	High	Master Protein	P35980	60S ribosomal protein L18 OS=Mus musculus OX=10090 GN=Rpl18 PE=1 SV=3	0	50.023	31	6	55	6	1	188	21.6	11.78	167.55	6	0	0.89	0.918	1.069	1.037	0.961	19661.2	17496.5	18046.7	21011.8	20389.5	18898	High	High	High	High	High	High
FALSE	High	Master Protein	P29351-2	Isoform 2 of Tyrosine-protein phosphatase non-receptor type 6 OS=Mus musculus OX=10090 GN=Ptpn6	0	272.337	62	32	121	30	1	597	67.7	7.81	412.14	32	1	0.981	1.018	2.891	3.13	3.287	17705.6	17370.5	18023.4	51190.9	55417.5	58203.1	High	High	High	High	High	High
FALSE	High	Master Protein	A3KG93	Lysine-specific histone demethylase OS=Mus musculus OX=10090 GN=Kdm1a PE=1 SV=1	0	214.814	46	28	61	28	1	873	94.6	6.25	205.82	28	0	0.969	0.957	0.777	0.828	0.842	18808.1	18228.3	18007.2	14604.8	15571.3	15841.1	High	High	High	High	High	High
FALSE	High	Master Protein	Q61029	Lamina-associated polypeptide 2, isoforms beta/delta/epsilon/gamma OS=Mus musculus OX=10090 GN=Tmpo PE=1 SV=4	0	235.865	55	18	96	4	1	452	50.3	9.45	390.99	18	7	1.126	1.089	0.739	0.792	0.776	16533	18613.1	18001.7	12220.9	13087.7	12828	High	High	High	High	High	High
FALSE	High	Master Protein	O08795-2	Isoform 2 of Glucosidase 2 subunit beta OS=Mus musculus OX=10090 GN=Prkcsh	0	158.615	38	17	67	17	1	528	59.5	4.48	256.01	17	0	1.102	1.119	0.834	0.83	0.799	16087.9	17722.3	17995	13414.5	13349.8	12855.2	High	High	High	High	High	High
FALSE	High	Master Protein	Q8K297	Procollagen galactosyltransferase 1 OS=Mus musculus OX=10090 GN=Colgalt1 PE=1 SV=2	0	149.162	35	20	59	19	1	617	71	7.28	197.05	20	1	1.088	1.095	0.891	0.948	0.99	16421.8	17861.1	17985	14636.9	15561.8	16265.1	High	High	High	High	High	High
FALSE	High	Master Protein	F8WHU5	Sister chromatid cohesion protein PDS5 homolog B OS=Mus musculus OX=10090 GN=Pds5b PE=1 SV=1	0	150.588	21	32	56	26	1	1449	164.7	8.54	163.76	32	1	1.093	1.078	0.775	0.832	0.849	16672.3	18218.2	17980.4	12924	13874.5	14147.8	High	High	High	High	High	High
FALSE	High	Master Protein	P26369	Splicing factor U2AF 65 kDa subunit OS=Mus musculus OX=10090 GN=U2af2 PE=1 SV=3	0	163.917	58	16	72	16	1	475	53.5	9.09	260.69	16	0	1.071	1.099	0.923	0.924	0.915	16213.4	17365.1	17818.5	14958.5	14975.6	14831.1	High	High	High	High	High	High
FALSE	High	Master Protein	D3YTQ3	Heterogeneous nuclear ribonucleoprotein D-like OS=Mus musculus OX=10090 GN=Hnrnpdl PE=1 SV=1	0	108.325	30	14	74	12	1	420	46.2	9.57	248.22	14	1	0.934	0.99	0.567	0.581	0.576	17963.2	16775.4	17774.9	10176.9	10435.4	10341.3	High	High	High	High	High	High
FALSE	High	Master Protein	O54774	AP-3 complex subunit delta-1 OS=Mus musculus OX=10090 GN=Ap3d1 PE=1 SV=1	0	226.657	30	27	63	27	1	1199	135	7.37	217.55	27	0	1.007	0.995	0.903	0.928	0.962	17839.5	17970.1	17758	16114.5	16559	17169.3	High	High	High	High	High	High
FALSE	High	Master Protein	Q9CQV8	14-3-3 protein beta/alpha OS=Mus musculus OX=10090 GN=Ywhab PE=1 SV=3	0	237.481	81	17	176	8	1	246	28.1	4.83	633.61	17	0	1.024	1.065	1.319	1.273	1.215	16646.2	17044.3	17725.3	21956.3	21195.8	20224.4	High	High	High	High	High	High
FALSE	High	Master Protein	Q9DCW4	Electron transfer flavoprotein subunit beta OS=Mus musculus OX=10090 GN=Etfb PE=1 SV=3	0	129.842	71	14	62	14	1	255	27.6	8.1	218.36	14	0	0.835	0.823	0.833	0.909	0.89	21525.7	17967.1	17715.1	17931.1	19562.9	19162.8	High	High	High	High	High	High
FALSE	High	Master Protein	Q8BX70	Vacuolar protein sorting-associated protein 13C OS=Mus musculus OX=10090 GN=Vps13c PE=1 SV=2	0	388.709	21	61	94	59	1	3748	419.8	6.81	321.15	61	1	1.013	1.009	1.666	1.875	1.917	17523.6	17754	17685	29188.8	32851.6	33593.2	High	High	High	High	High	High
FALSE	High	Master Protein	P47915	60S ribosomal protein L29 OS=Mus musculus OX=10090 GN=Rpl29 PE=1 SV=2	0	23.593	25	5	33	5	1	160	17.6	11.84	83.68	5	0	0.814	0.863	1.229	1.082	1.032	20470.1	16669.8	17663.9	25148.8	22145	21123.9	High	High	High	High	High	High
FALSE	High	Master Protein	Q542V3	Serine/arginine-rich-splicing factor 4 OS=Mus musculus OX=10090 GN=Srsf4 PE=1 SV=1	0	89.909	28	17	40	13	1	491	56.2	11.37	125.22	17	4	1.054	1.06	0.706	0.716	0.734	16584.6	17477.7	17583.1	11701.5	11868.3	12167.6	High	High	High	High	High	High
FALSE	High	Master Protein	A0A0R4J140	Clustered mitochondria protein homolog OS=Mus musculus OX=10090 GN=Cluh PE=1 SV=1	0	321.35	45	46	92	46	1	1353	151.7	6.02	332.06	46	0	0.958	0.94	1.399	1.514	1.506	18660.7	17880.2	17535.6	26099.6	28257	28102.8	High	High	High	High	High	High
FALSE	High	Master Protein	Q8VHE0	Translocation protein SEC63 homolog OS=Mus musculus OX=10090 GN=Sec63 PE=1 SV=4	0	186.492	34	22	55	22	1	760	87.8	5.38	211.08	22	0	1.151	1.136	0.8	0.827	0.841	15432.7	17769.2	17525.3	12347.5	12769.9	12986.4	High	High	High	High	High	High
FALSE	High	Master Protein	P97315	Cysteine and glycine-rich protein 1 OS=Mus musculus OX=10090 GN=Csrp1 PE=1 SV=3	0	103.183	57	10	49	10	1	193	20.6	8.57	176.86	10	0	1.081	1.054	0.935	0.856	0.846	16615.1	17965.1	17509.6	15536.2	14227.8	14057.5	High	High	High	High	High	High
FALSE	High	Master Protein	F8VQD1	Protein polybromo-1 OS=Mus musculus OX=10090 GN=Pbrm1 PE=1 SV=1	0	235.42	30	40	55	40	1	1704	194.6	7.02	196.4	40	0	1.024	1.018	0.844	0.893	0.903	17203.6	17619.6	17508.8	14520.3	15363.8	15529.4	High	High	High	High	High	High
FALSE	High	Master Protein	Q6P8X1	Sorting nexin-6 OS=Mus musculus OX=10090 GN=Snx6 PE=1 SV=2	0	127.902	49	21	57	18	1	406	46.6	6.16	178.79	21	4	1.112	1.098	1.429	1.433	1.427	15925.9	17702.2	17493	22764.9	22815	22720.1	High	High	High	High	High	High
FALSE	High	Master Protein	P00375	Dihydrofolate reductase OS=Mus musculus OX=10090 GN=Dhfr PE=1 SV=3	0	99.013	59	9	43	9	1	187	21.6	8.53	145.47	9	0	1.046	1.043	0.868	0.917	0.901	16753	17522.5	17468.1	14542.1	15356.4	15089.2	High	High	High	High	High	High
FALSE	High	Master Protein	Q9Z2I9	Succinate--CoA ligase [ADP-forming] subunit beta, mitochondrial OS=Mus musculus OX=10090 GN=Sucla2 PE=1 SV=2	0	196.202	55	22	67	21	1	463	50.1	7.01	236.62	22	0	0.74	0.751	1.028	1.149	1.137	23228.1	17196.1	17455.7	23873.8	26698.7	26406.2	High	High	High	High	High	High
FALSE	High	Master Protein	P70195	Proteasome subunit beta type-7 OS=Mus musculus OX=10090 GN=Psmb7 PE=1 SV=1	0	121.46	56	9	58	9	1	277	29.9	7.99	198.01	9	0	1.02	1.021	0.935	1.047	1.02	17078.8	17414.7	17436.1	15973.9	17880.6	17419.4	High	High	High	High	High	High
FALSE	High	Master Protein	O55201	Transcription elongation factor SPT5 OS=Mus musculus OX=10090 GN=Supt5h PE=1 SV=1	0	324.802	43	36	80	36	1	1082	120.6	5.05	288.08	36	0	0.992	0.974	0.977	1.003	1.015	17844.9	17700.3	17378.4	17441.2	17892.2	18109.7	High	High	High	High	High	High
FALSE	High	Master Protein	Q9DBG7	Signal recognition particle receptor subunit alpha OS=Mus musculus OX=10090 GN=Srpra PE=1 SV=1	0	174.309	44	28	62	28	1	636	69.6	8.95	197.52	28	0	0.905	0.887	0.611	0.62	0.628	19519.6	17658.5	17318.9	11929.1	12096.1	12255.2	High	High	High	High	High	High
FALSE	High	Master Protein	Q6P1F6	Serine/threonine-protein phosphatase 2A 55 kDa regulatory subunit B alpha isoform OS=Mus musculus OX=10090 GN=Ppp2r2a PE=1 SV=1	0	163.859	48	18	69	11	1	447	51.7	6.2	262.07	18	7	0.947	0.951	1.071	1.101	1.106	18183.9	17212.5	17286.3	19478	20024.9	20116.2	High	High	High	High	High	High
FALSE	High	Master Protein	Q9JKB3	Y-box-binding protein 3 OS=Mus musculus OX=10090 GN=Ybx3 PE=1 SV=2	0	159.894	48	12	110	1	1	361	38.8	9.69	433.74	12	11	0.814	0.845	1.208	1.011	0.955	20465.3	16656.9	17284.4	24715.3	20689.7	19536.8	High	High	High	High	High	High
FALSE	High	Master Protein	Q9ES00	Ubiquitin conjugation factor E4 B OS=Mus musculus OX=10090 GN=Ube4b PE=1 SV=3	0	272.93	40	36	78	35	1	1173	133.2	6.07	270.52	36	1	0.966	0.977	1	1.065	1.112	17664	17057.9	17259.6	17656.4	18808.5	19647.1	High	High	High	High	High	High
FALSE	High	Master Protein	P62843	40S ribosomal protein S15 OS=Mus musculus OX=10090 GN=Rps15 PE=1 SV=2	0	115.24	41	4	57	4	1	145	17	10.39	194.17	4	0	0.85	0.879	1.057	0.964	0.952	19632.5	16682.4	17254.6	20750.3	18923.7	18684	High	High	High	High	High	High
FALSE	High	Master Protein	P61087	Ubiquitin-conjugating enzyme E2 K OS=Mus musculus OX=10090 GN=Ube2k PE=1 SV=3	0	112.041	67	11	51	11	1	200	22.4	5.44	177.92	11	0	1.072	1.083	0.801	0.849	0.837	15928	17073.7	17242.7	12758.3	13524.7	13326.9	High	High	High	High	High	High
FALSE	High	Master Protein	O88544	COP9 signalosome complex subunit 4 OS=Mus musculus OX=10090 GN=Cops4 PE=1 SV=1	0	196.998	69	22	66	22	1	406	46.3	5.83	232.69	22	0	1.009	1.022	0.994	0.924	0.915	16848.7	17000.1	17212	16755.4	15569.9	15409.4	High	High	High	High	High	High
FALSE	High	Master Protein	Q8CIH9	Amidophosphoribosyltransferase OS=Mus musculus OX=10090 GN=Ppat PE=1 SV=1	0	193.111	55	22	65	22	1	517	57.4	6.96	226.61	22	0	0.934	0.942	0.813	0.808	0.833	18249.9	17044.5	17187.8	14837.7	14754.7	15196.3	High	High	High	High	High	High
FALSE	High	Master Protein	Q9WVK4	EH domain-containing protein 1 OS=Mus musculus OX=10090 GN=Ehd1 PE=1 SV=1	0	220.672	55	21	69	20	1	534	60.6	6.83	247.52	21	1	0.851	0.867	1.003	0.891	0.881	19823.1	16872.7	17187.3	19886.2	17663.4	17462.6	High	High	High	High	High	High
FALSE	High	Master Protein	P46638	Ras-related protein Rab-11B OS=Mus musculus OX=10090 GN=Rab11b PE=1 SV=3	0	90.527	61	13	45	2	1	218	24.5	5.94	146.94	13	10	1.06	1.064	0.933	1.03	1.016	16134.5	17098.1	17174	15056.7	16622.5	16384.7	High	High	High	High	High	High
FALSE	High	Master Protein	Q9D1P4	Cysteine and histidine-rich domain-containing protein 1 OS=Mus musculus OX=10090 GN=Chordc1 PE=1 SV=1	0	114.661	54	14	40	14	1	331	37.3	7.9	150.03	14	0	1.049	1.047	0.687	0.698	0.732	16406.1	17209.6	17173.3	11270.9	11446.6	12015.3	High	High	High	High	High	High
FALSE	High	Master Protein	P53994	Ras-related protein Rab-2A OS=Mus musculus OX=10090 GN=Rab2a PE=1 SV=1	0	104.11	59	11	43	5	1	212	23.5	6.54	158.49	11	5	1.088	1.065	0.641	0.689	0.69	16117.6	17532.9	17163.2	10330.2	11108.6	11115.3	High	High	High	High	High	High
FALSE	High	Master Protein	Q9CX56	26S proteasome non-ATPase regulatory subunit 8 OS=Mus musculus OX=10090 GN=Psmd8 PE=1 SV=2	0	76.471	44	15	43	15	1	353	39.9	9.58	128.13	15	0	1.057	1.061	1.013	1.134	1.112	16135.1	17050.1	17113	16341.3	18297.9	17939.7	High	High	High	High	High	High
FALSE	High	Master Protein	P62996	Transformer-2 protein homolog beta OS=Mus musculus OX=10090 GN=Tra2b PE=1 SV=1	0	73.69	35	10	55	8	1	288	33.6	11.25	187.7	10	3	1.038	1.061	0.893	0.901	0.876	16067.3	16679.4	17041.8	14351.3	14478.7	14075.2	High	High	High	High	High	High
FALSE	High	Master Protein	Q9WVA3	Mitotic checkpoint protein BUB3 OS=Mus musculus OX=10090 GN=Bub3 PE=1 SV=2	0	126.124	49	12	62	12	1	326	36.9	6.84	207.53	12	0	0.954	0.963	0.944	0.932	0.927	17698.1	16886.3	17041.7	16715.6	16487.4	16399.2	High	High	High	High	High	High
FALSE	High	Master Protein	Q8R0G9	Nuclear pore complex protein Nup133 OS=Mus musculus OX=10090 GN=Nup133 PE=1 SV=2	0	285.039	40	33	68	33	1	1155	128.5	5.2	251.95	33	0	0.925	0.925	0.913	0.965	0.976	18394.2	17009.8	17015.6	16788.5	17759.2	17950.8	High	High	High	High	High	High
FALSE	High	Master Protein	Q05186	Reticulocalbin-1 OS=Mus musculus OX=10090 GN=Rcn1 PE=1 SV=1	0	111.855	58	14	35	14	1	325	38.1	4.84	136.29	14	0	1.101	1.123	0.4	0.365	0.369	15107.5	16625.9	16972.5	6044.4	5515.7	5577.8	High	High	High	High	High	High
FALSE	High	Master Protein	Q8R010	Aminoacyl tRNA synthase complex-interacting multifunctional protein 2 OS=Mus musculus OX=10090 GN=Aimp2 PE=1 SV=2	0	119.493	58	13	43	13	1	320	35.4	7.83	155.24	13	0	1.037	1.023	0.759	0.722	0.717	16552.6	17165.2	16928.9	12562.4	11946	11869.9	High	High	High	High	High	High
FALSE	High	Master Protein	P97371	Proteasome activator complex subunit 1 OS=Mus musculus OX=10090 GN=Psme1 PE=1 SV=2	0	126.496	60	14	58	14	1	249	28.7	5.97	191.38	14	0	1.104	1.105	1.442	1.077	1.108	15301	16892	16906.8	22066.2	16471.6	16949.6	High	High	High	High	High	High
FALSE	High	Master Protein	Q7TMB8	Cytoplasmic FMR1-interacting protein 1 OS=Mus musculus OX=10090 GN=Cyfip1 PE=1 SV=1	0	194.447	28	31	69	15	1	1253	145.1	6.9	222.76	31	15	1.052	1.006	1.157	1.231	1.247	16787.5	17664.4	16888.7	19422.2	20661.3	20936.3	High	High	High	High	High	High
FALSE	High	Master Protein	Q80ZM5	H1 histone family, member X OS=Mus musculus OX=10090 GN=H1fx PE=1 SV=1	0	59.884	51	11	27	11	1	188	20.1	11.22	77.44	11	0	1.099	1.061	0.292	0.301	0.308	15907.6	17475.7	16881.6	4639.2	4792.9	4897.7	High	High	High	High	High	High
FALSE	High	Master Protein	B1AXZ5	ELAV-like protein OS=Mus musculus OX=10090 GN=Elavl2 PE=1 SV=1	0	96.87	29	11	47	3	1	389	42.6	9.04	153.85	11	6	0.984	0.984	0.262	0.24	0.245	17152.1	16879.9	16879.4	4496.2	4110.5	4195.1	High	High	High	High	High	High
FALSE	High	Master Protein	G3X928	SEC23-interacting protein OS=Mus musculus OX=10090 GN=Sec23ip PE=1 SV=1	0	113.923	30	27	57	26	1	998	110.7	5.72	153.75	27	1	1.012	1.014	0.812	0.837	0.846	16603.4	16806	16832.4	13474.4	13895.3	14051.3	High	High	High	High	High	High
FALSE	High	Master Protein	Q8VDF2	E3 ubiquitin-protein ligase UHRF1 OS=Mus musculus OX=10090 GN=Uhrf1 PE=1 SV=2	0	199.838	42	27	67	26	1	782	88.2	8.31	218.03	27	1	0.733	0.725	0.795	0.717	0.71	23167	16977.4	16806.9	18427.2	16611	16440.4	High	High	High	High	High	High
FALSE	High	Master Protein	Q9D0B0	Serine/arginine-rich splicing factor 9 OS=Mus musculus OX=10090 GN=Srsf9 PE=1 SV=1	0	63.889	41	9	40	9	1	222	25.6	8.65	117.76	9	0	1.035	1.06	0.717	0.682	0.68	15854.1	16411.8	16798.7	11373	10806	10776.1	High	High	High	High	High	High
FALSE	High	Master Protein	P70670	Nascent polypeptide-associated complex subunit alpha, muscle-specific form OS=Mus musculus OX=10090 GN=Naca PE=1 SV=2	0	98.597	3	5	77	5	1	2187	220.4	9.35	306.08	5	0	0.732	0.796	1.013	0.87	0.861	21094.3	15437	16781.4	21371.5	18354	18156.2	High	High	High	High	High	High
FALSE	High	Master Protein	Q9JJ78	Lymphokine-activated killer T-cell-originated protein kinase OS=Mus musculus OX=10090 GN=Pbk PE=1 SV=1	0	82.625	44	12	46	12	1	330	36.7	5.12	134.66	12	0	0.98	0.94	0.607	0.584	0.583	17829.9	17464.6	16768.5	10814.1	10420.9	10390.5	High	High	High	High	High	High
FALSE	High	Master Protein	Q9D051	Pyruvate dehydrogenase E1 component subunit beta, mitochondrial OS=Mus musculus OX=10090 GN=Pdhb PE=1 SV=1	0	165.148	42	11	64	11	1	359	38.9	6.87	268.24	11	0	0.801	0.81	0.809	0.872	0.885	20673	16566.9	16749.7	16724.9	18033.8	18295.7	High	High	High	High	High	High
FALSE	High	Master Protein	A0A0R4J046	CCAAT/enhancer-binding protein zeta OS=Mus musculus OX=10090 GN=Cebpz PE=1 SV=1	0	225.074	32	32	75	3	1	1052	120.3	5.71	239.03	32	25	1.017	1.028	1.142	1.286	1.325	16284.3	16559	16739	18594.4	20938.9	21580.4	High	High	High	High	High	High
FALSE	High	Master Protein	O35593	26S proteasome non-ATPase regulatory subunit 14 OS=Mus musculus OX=10090 GN=Psmd14 PE=1 SV=2	0	163.719	54	12	53	12	1	310	34.6	6.52	216.54	12	0	1.055	1.06	0.986	1.076	1.065	15789.1	16662	16737.9	15569.8	16995.7	16812.2	High	High	High	High	High	High
FALSE	High	Master Protein	Q9QZQ8	Core histone macro-H2A.1 OS=Mus musculus OX=10090 GN=H2afy PE=1 SV=3	0	173.286	56	15	62	15	1	372	39.7	9.8	255.11	15	0	1.109	1.077	0.999	1.138	1.138	15523.9	17212	16724.3	15501.8	17662.5	17659.8	High	High	High	High	High	High
FALSE	High	Master Protein	Q6PGC1	ATP-dependent RNA helicase DHX29 OS=Mus musculus OX=10090 GN=Dhx29 PE=1 SV=1	0	216.388	32	35	58	33	1	1365	153.9	7.94	177.65	35	2	1.005	0.983	0.652	0.7	0.729	16960.3	17041.8	16673.1	11062.6	11874.6	12364.1	High	High	High	High	High	High
FALSE	High	Master Protein	Q8BWZ3	N-alpha-acetyltransferase 25, NatB auxiliary subunit OS=Mus musculus OX=10090 GN=Naa25 PE=1 SV=1	0	178.679	32	28	63	28	1	972	111.6	6.52	201.12	28	0	1.019	1.004	0.98	1.038	1.049	16479.6	16785.2	16544.7	16146	17112.5	17292.2	High	High	High	High	High	High
FALSE	High	Master Protein	P13595	Neural cell adhesion molecule 1 OS=Mus musculus OX=10090 GN=Ncam1 PE=1 SV=3	0	185.877	25	21	48	21	1	1115	119.4	4.83	181.17	21	0	1.057	1.097	0.325	0.317	0.331	15049.4	15907	16512.7	4896.7	4774.5	4974.2	High	High	High	High	High	High
FALSE	High	Master Protein	Q62446	Peptidyl-prolyl cis-trans isomerase FKBP3 OS=Mus musculus OX=10090 GN=Fkbp3 PE=1 SV=2	0	107.511	57	13	57	13	1	224	25.1	9.28	210.91	13	0	1.065	1.088	1.228	1.422	1.365	15126.3	16104.5	16463.6	18576.7	21509.3	20653.8	High	High	High	High	High	High
FALSE	High	Master Protein	P13439	Uridine 5'-monophosphate synthase OS=Mus musculus OX=10090 GN=Umps PE=1 SV=3	0	185.032	57	20	53	20	1	481	52.3	6.61	189.18	20	0	0.955	0.922	0.993	1.055	1.023	17855.9	17048.9	16461.9	17732.2	18841.6	18258.5	High	High	High	High	High	High
FALSE	High	Master Protein	Q6P1B9	Bin1 protein OS=Mus musculus OX=10090 GN=Bin1 PE=1 SV=1	0	198.281	63	23	59	22	1	477	52.7	5.24	222.53	23	1	1.032	1.048	1.573	1.492	1.44	15680.7	16178.5	16434.5	24670.7	23400.2	22581.2	High	High	High	High	High	High
FALSE	High	Master Protein	H3BKH6	S-formylglutathione hydrolase OS=Mus musculus OX=10090 GN=Esd PE=1 SV=1	0	140.27	53	10	87	10	1	295	32.8	7.83	333.09	10	0	1.113	1.138	2.282	1.997	2.039	14434.6	16062.3	16427.9	32936.9	28828.2	29430.4	High	High	High	High	High	High
FALSE	High	Master Protein	P54823	Probable ATP-dependent RNA helicase DDX6 OS=Mus musculus OX=10090 GN=Ddx6 PE=1 SV=1	0	171.594	48	18	59	17	1	483	54.2	8.66	215.02	18	1	0.965	0.978	0.944	0.938	0.951	16788.3	16202.2	16418.2	15855.1	15743.2	15962.4	High	High	High	High	High	High
FALSE	High	Master Protein	Q3UDE2	Tubulin--tyrosine ligase-like protein 12 OS=Mus musculus OX=10090 GN=Ttll12 PE=1 SV=1	0	210.322	51	25	59	25	1	639	74	5.63	226.56	25	0	1.122	1.114	0.728	0.764	0.786	14733.6	16525.2	16406.7	10724.2	11253.7	11580.2	High	High	High	High	High	High
FALSE	High	Master Protein	Q8JZQ2	AFG3-like protein 2 OS=Mus musculus OX=10090 GN=Afg3l2 PE=1 SV=1	0	208.862	40	30	71	27	1	802	89.5	8.6	231.79	30	3	0.903	0.888	1.106	1.172	1.172	18483.1	16691	16403.7	20446.3	21655.3	21654.5	High	High	High	High	High	High
FALSE	High	Master Protein	Q9Z1G3	V-type proton ATPase subunit C 1 OS=Mus musculus OX=10090 GN=Atp6v1c1 PE=1 SV=4	0	163.346	59	21	77	21	1	382	43.9	7.46	245.76	21	0	0.953	0.959	2.114	1.964	1.912	17106.1	16293.9	16403.2	36162.9	33600.6	32711.2	High	High	High	High	High	High
FALSE	High	Master Protein	Q8JZZ5	Phosphatidylinositol transfer protein beta isoform OS=Mus musculus OX=10090 GN=Pitpnb PE=1 SV=1	0	127.272	61	18	50	14	1	272	31.6	6.37	171.67	18	3	1.026	1.013	0.786	0.837	0.814	16172	16594.9	16375.3	12713.3	13538.9	13160.7	High	High	High	High	High	High
FALSE	High	Master Protein	Q61166	Microtubule-associated protein RP/EB family member 1 OS=Mus musculus OX=10090 GN=Mapre1 PE=1 SV=3	0	121.441	51	12	55	10	1	268	30	5.22	191.1	12	2	0.942	0.988	1.183	1.195	1.16	16558.3	15595.4	16365	19586.6	19785.7	19200.8	High	High	High	High	High	High
FALSE	High	Master Protein	Q9D4H8	Cullin-2 OS=Mus musculus OX=10090 GN=Cul2 PE=1 SV=2	0	114.152	36	26	44	26	1	745	86.8	7.01	125.85	26	0	1.08	1.049	0.862	0.921	0.952	15577.5	16817.9	16341.6	13429.3	14341.9	14830.6	High	High	High	High	High	High
FALSE	High	Master Protein	P84099	60S ribosomal protein L19 OS=Mus musculus OX=10090 GN=Rpl19 PE=1 SV=1	0	47.045	35	9	57	8	1	196	23.5	11.47	166.63	9	0	0.948	0.915	0.982	1.067	0.97	17856	16930.5	16332.3	17529.5	19057.4	17318.8	High	High	High	High	High	High
FALSE	High	Master Protein	Q8R0X7	Sphingosine-1-phosphate lyase 1 OS=Mus musculus OX=10090 GN=Sgpl1 PE=1 SV=1	0	163.646	41	18	53	18	1	568	63.6	9.1	199.96	18	0	1.219	1.187	1.083	1.178	1.16	13753.7	16772	16324.8	14889.1	16196.3	15953.8	High	High	High	High	High	High
FALSE	High	Master Protein	O35643	AP-1 complex subunit beta-1 OS=Mus musculus OX=10090 GN=Ap1b1 PE=1 SV=2	0	301.833	48	36	108	20	1	943	103.9	5.17	390.5	36	0	1.077	1.092	0.897	0.88	0.904	14916.3	16058.7	16286.9	13386.9	13129.8	13482.1	High	High	High	High	High	High
FALSE	High	Master Protein	Q62465	Synaptic vesicle membrane protein VAT-1 homolog OS=Mus musculus OX=10090 GN=Vat1 PE=1 SV=3	0	168.252	43	13	61	13	1	406	43.1	6.37	246.65	13	0	1.246	1.233	1.686	1.716	1.696	13201.3	16454.4	16279.9	22257.7	22659.9	22392.3	High	High	High	High	High	High
FALSE	High	Master Protein	Q7TNL5	Serine/threonine-protein phosphatase 2A 56 kDa regulatory subunit OS=Mus musculus OX=10090 GN=Ppp2r5d PE=1 SV=1	0	161.184	49	21	55	15	1	595	69.1	7.96	163.26	21	5	1.048	1.001	0.979	0.928	0.931	16254.8	17035.3	16265.2	15909.9	15089.4	15131.5	High	High	High	High	High	High
FALSE	High	Master Protein	Q8CIH5	1-phosphatidylinositol 4,5-bisphosphate phosphodiesterase gamma-2 OS=Mus musculus OX=10090 GN=Plcg2 PE=1 SV=1	0	362.387	46	53	114	51	1	1265	147.5	6.77	377.12	53	2	0.975	0.981	2.711	3.169	3.145	16562	16152	16251.5	44903.8	52478	52094.4	High	High	High	High	High	High
FALSE	High	Master Protein	P34884	Macrophage migration inhibitory factor OS=Mus musculus OX=10090 GN=Mif PE=1 SV=2	0	26.798	38	4	124	4	1	115	12.5	7.34	368.52	4	0	1.059	1.156	0.903	0.837	0.912	14062.6	14886.9	16249.7	12703.5	11770	12824.5	High	High	High	High	High	High
FALSE	High	Master Protein	Q8VDW0	ATP-dependent RNA helicase DDX39A OS=Mus musculus OX=10090 GN=Ddx39a PE=1 SV=1	0	184.566	54	20	121	10	1	427	49	5.68	403.25	20	0	0.916	0.922	0.904	1.024	1.037	17613.6	16127.3	16245.9	15916.8	18040.7	18273.8	High	High	High	High	High	High
FALSE	High	Master Protein	C0HKE4	Histone H2A type 1-E OS=Mus musculus OX=10090 GN=Hist1h2ae PE=1 SV=1	0	92.197	65	8	83	1	1	130	14.1	11.05	265.28	8	2	0.877	0.881	0.797	0.651	0.691	18425.6	16154.3	16240.6	14691.5	11987.3	12738.9	High	High	High	High	High	High
FALSE	High	Master Protein	Q80SW1	S-adenosylhomocysteine hydrolase-like protein 1 OS=Mus musculus OX=10090 GN=Ahcyl1 PE=1 SV=1	0	158.28	48	22	61	10	1	530	58.9	6.89	181.48	22	11	1.059	1.045	0.944	0.916	0.941	15527.6	16438.7	16230.3	14659.6	14226.4	14616.7	High	High	High	High	High	High
FALSE	High	Master Protein	Q61941	NAD(P) transhydrogenase, mitochondrial OS=Mus musculus OX=10090 GN=Nnt PE=1 SV=2	0	145.418	21	22	55	22	1	1086	113.8	7.64	164.91	22	0	0.967	0.95	0.736	0.814	0.817	17079.3	16521.8	16217.4	12577.2	13897.4	13957.3	High	High	High	High	High	High
FALSE	High	Master Protein	Q80U93	Nuclear pore complex protein Nup214 OS=Mus musculus OX=10090 GN=Nup214 PE=1 SV=2	0	318.734	23	36	84	35	1	2085	212.8	7.08	290.99	36	0	0.976	0.975	1.188	1.091	1.086	16596.2	16200	16188.7	19721.3	18100.7	18029.8	High	High	High	High	High	High
FALSE	High	Master Protein	Q91W90	Thioredoxin domain-containing protein 5 OS=Mus musculus OX=10090 GN=Txndc5 PE=1 SV=2	0	175.018	55	15	53	15	1	417	46.4	5.78	209.87	15	0	1.056	1.063	1.129	1.182	1.133	15225	16081.2	16181.6	17187.5	17999.4	17242.8	High	High	High	High	High	High
FALSE	High	Master Protein	P15864	Histone H1.2 OS=Mus musculus OX=10090 GN=Hist1h1c PE=1 SV=2	0	83.946	40	10	177	3	1	212	21.3	11	531.6	10	0	1.051	0.962	0.632	0.663	0.634	16809.9	17673.9	16175.3	10616.5	11143.9	10665.8	High	High	High	High	High	High
FALSE	High	Master Protein	Q9CXY6	Interleukin enhancer-binding factor 2 OS=Mus musculus OX=10090 GN=Ilf2 PE=1 SV=1	0	132.399	46	13	47	13	1	390	43	5.26	179.05	13	0	1.07	1.05	0.806	0.916	0.875	15390.2	16471.8	16164.6	12410	14091.2	13462.9	High	High	High	High	High	High
FALSE	High	Master Protein	P47856	Glutamine--fructose-6-phosphate aminotransferase [isomerizing] 1 OS=Mus musculus OX=10090 GN=Gfpt1 PE=1 SV=3	0	239.554	51	27	69	27	1	697	78.5	6.84	253.39	27	0	1.022	1.014	0.874	0.883	0.931	15940.8	16292.5	16163.5	13931.2	14071.2	14847.9	High	High	High	High	High	High
FALSE	High	Master Protein	A2ANY6	Midasin OS=Mus musculus OX=10090 GN=Mdn1 PE=1 SV=1	0	357.529	15	64	88	64	1	5589	629.9	5.72	272.74	64	0	1.008	0.994	0.796	0.847	0.851	16252	16380.7	16151.7	12944	13767	13826.2	High	High	High	High	High	High
FALSE	High	Master Protein	O88543	COP9 signalosome complex subunit 3 OS=Mus musculus OX=10090 GN=Cops3 PE=1 SV=3	0	132.951	42	15	43	15	1	423	47.8	6.65	156.39	15	0	1.016	1.006	0.886	0.861	0.872	16050	16308.7	16151.5	14222.7	13817.7	13992.1	High	High	High	High	High	High
FALSE	High	Master Protein	Q8CH18	Cell division cycle and apoptosis regulator protein 1 OS=Mus musculus OX=10090 GN=Ccar1 PE=1 SV=1	0	121.103	20	21	48	20	1	1146	132	5.76	151.25	21	1	1.092	1.084	0.861	0.9	0.907	14892.9	16268.4	16149.8	12828.8	13409.7	13512.3	High	High	High	High	High	High
FALSE	High	Master Protein	Q3TEA8	Heterochromatin protein 1-binding protein 3 OS=Mus musculus OX=10090 GN=Hp1bp3 PE=1 SV=1	0	67.756	24	15	39	15	1	554	60.8	9.7	112.3	15	0	1.115	1.073	0.77	0.838	0.787	15015.1	16742.7	16117.3	11556.1	12588.4	11814.7	High	High	High	High	High	High
FALSE	High	Master Protein	P97372	Proteasome activator complex subunit 2 OS=Mus musculus OX=10090 GN=Psme2 PE=1 SV=4	0	100.734	55	13	49	13	1	239	27	5.76	155.77	13	0	1.014	1.058	1.248	0.865	0.89	15195.4	15401.3	16083.2	18959.7	13145.4	13529.6	High	High	High	High	High	High
FALSE	High	Master Protein	E9Q4Q2	Splicing factor 1 OS=Mus musculus OX=10090 GN=Sf1 PE=1 SV=1	0	114.911	27	11	54	11	1	548	59.7	9.5	186.08	11	0	1.004	0.967	0.935	0.989	0.947	16593.5	16653	16050.9	15514.3	16403.7	15718	High	High	High	High	High	High
FALSE	High	Master Protein	Q9CQ65	S-methyl-5'-thioadenosine phosphorylase OS=Mus musculus OX=10090 GN=Mtap PE=1 SV=1	0	195.987	69	15	61	15	1	283	31	7.14	241.18	15	0	1.063	1.089	1.172	1.262	1.281	14727.4	15648.9	16030.9	17267.7	18579.3	18873	High	High	High	High	High	High
FALSE	High	Master Protein	Q9D1A2	Cytosolic non-specific dipeptidase OS=Mus musculus OX=10090 GN=Cndp2 PE=1 SV=1	0	232.958	60	20	82	20	1	475	52.7	5.66	324.78	20	0	1.002	1.02	2.102	2.013	2.044	15668.4	15702.7	15978.5	32930.4	31540.8	32020.1	High	High	High	High	High	High
FALSE	High	Master Protein	Q9CYH6	Ribosome biogenesis regulatory protein homolog OS=Mus musculus OX=10090 GN=Rrs1 PE=1 SV=1	0	92.375	37	14	43	14	1	365	41.5	10.77	121.55	14	0	0.923	0.932	0.859	0.792	0.745	17076.6	15763	15915.3	14669.2	13527.7	12722.9	High	High	High	High	High	High
FALSE	High	Master Protein	Q8CH25	SAFB-like transcription modulator OS=Mus musculus OX=10090 GN=Sltm PE=1 SV=1	0	168.934	28	29	54	29	1	1031	116.9	7.72	156.23	29	0	1.11	1.089	1.052	1.134	1.085	14590.3	16188.8	15891	15356.2	16550.3	15833.7	High	High	High	High	High	High
FALSE	High	Master Protein	D3Z7P3	Glutaminase kidney isoform, mitochondrial OS=Mus musculus OX=10090 GN=Gls PE=1 SV=1	0	182.799	39	20	65	6	1	674	73.9	7.99	235.14	20	14	0.728	0.766	0.939	0.952	0.963	20702.7	15063.1	15854.2	19431.3	19705.1	19930.2	High	High	High	High	High	High
FALSE	High	Master Protein	P61290	Proteasome activator complex subunit 3 OS=Mus musculus OX=10090 GN=Psme3 PE=1 SV=1	0	117.279	48	13	59	13	1	254	29.5	5.95	199.26	13	0	0.848	0.896	0.818	0.765	0.75	17694	15012.5	15848	14481.6	13536.3	13268.8	High	High	High	High	High	High
FALSE	High	Master Protein	E9QM77	Ataxin-2 OS=Mus musculus OX=10090 GN=Atxn2 PE=1 SV=1	0	144.421	25	27	61	6	1	1286	136.4	9.54	193.16	27	18	0.993	0.967	0.839	0.79	0.79	16322.2	16204.1	15777.9	13696.1	12891.9	12890.7	High	High	High	High	High	High
FALSE	High	Master Protein	Q5SX75	Procollagen-proline, 2-oxoglutarate 4-dioxygenase (Proline 4-hydroxylase), alpha II polypeptide, isoform CRA_f OS=Mus musculus OX=10090 GN=P4ha2 PE=1 SV=1	0	90.856	38	17	30	17	1	537	61	5.9	86.66	17	0	1.068	1.148	0.32	0.32	0.344	13738	14670.6	15768.5	4389.9	4398.3	4732.5	High	High	High	High	High	High
FALSE	High	Master Protein	Q8CIG8	Protein arginine N-methyltransferase 5 OS=Mus musculus OX=10090 GN=Prmt5 PE=1 SV=3	0	168.651	41	21	57	2	1	637	72.6	6.42	210.05	21	18	1.098	1.08	0.981	1.103	1.147	14578.5	16008.4	15745.9	14296.5	16086.6	16719	High	High	High	High	High	High
FALSE	High	Master Protein	Q8VCT3	Aminopeptidase B OS=Mus musculus OX=10090 GN=Rnpep PE=1 SV=2	0	196.341	48	22	83	22	1	650	72.4	5.35	282.95	22	0	1.064	1.054	2.014	2.129	2.134	14899.6	15852.9	15709.1	30013.5	31724.9	31802.1	High	High	High	High	High	High
FALSE	High	Master Protein	G3XA48	Isopentenyl-diphosphate Delta-isomerase 1 OS=Mus musculus OX=10090 GN=Idi1 PE=1 SV=1	0	91.202	48	10	47	10	1	283	32.5	7.02	171.24	10	0	0.872	0.91	0.913	0.741	0.767	17235.6	15028.1	15687	15734.5	12776	13220	High	High	High	High	High	High
FALSE	High	Master Protein	Q99P88	Nuclear pore complex protein Nup155 OS=Mus musculus OX=10090 GN=Nup155 PE=1 SV=1	0	246.126	28	29	65	29	1	1391	155	6.15	222.12	29	0	1.043	1.016	1.062	1.06	1.079	15437.1	16106.6	15685.3	16401.3	16366.9	16658.6	High	High	High	High	High	High
FALSE	High	Master Protein	Q11011	Puromycin-sensitive aminopeptidase OS=Mus musculus OX=10090 GN=Npepps PE=1 SV=2	0	207.853	37	27	56	27	1	920	103.3	5.9	191.77	27	0	1.063	1.061	1.074	1.272	1.279	14777	15712.3	15683.2	15874.6	18797	18907	High	High	High	High	High	High
FALSE	High	Master Protein	Q60848	Lymphocyte-specific helicase OS=Mus musculus OX=10090 GN=Hells PE=1 SV=2	0	188.491	43	31	56	30	1	821	95.1	8	176.52	31	1	0.794	0.799	1.023	0.98	0.949	19616.5	15565.7	15669	20063.8	19216.8	18612	High	High	High	High	High	High
FALSE	High	Master Protein	Q9EPE9	Manganese-transporting ATPase 13A1 OS=Mus musculus OX=10090 GN=Atp13a1 PE=1 SV=2	0	201.254	27	26	58	26	1	1200	132.3	8.03	198.15	26	0	1.124	1.106	0.755	0.827	0.854	14157.1	15913.7	15660.9	10692.2	11705	12096.4	High	High	High	High	High	High
FALSE	High	Master Protein	G3X9Q6	La-related protein 4 OS=Mus musculus OX=10090 GN=Larp4 PE=1 SV=1	0	154.529	34	21	56	21	1	719	79.7	6.51	176.09	21	0	0.684	0.691	0.889	0.758	0.709	22657.9	15507	15651	20139.4	17181.4	16056.1	High	High	High	High	High	High
FALSE	High	Master Protein	Q8BVI4	Dihydropteridine reductase OS=Mus musculus OX=10090 GN=Qdpr PE=1 SV=2	0	135.112	56	9	52	9	1	241	25.6	7.81	206.46	9	0	1.153	1.184	0.909	1.042	0.989	13210.9	15234.8	15640.3	12003.6	13759.5	13065.8	High	High	High	High	High	High
FALSE	High	Master Protein	E0CYV0	Protein-L-isoaspartate O-methyltransferase OS=Mus musculus OX=10090 GN=Pcmt1 PE=1 SV=1	0	106.926	48	11	36	11	1	286	30.4	7.24	152.45	11	0	1.114	1.14	0.583	0.558	0.542	13708.3	15277.7	15626.5	7997.2	7644.4	7425.8	High	High	High	High	High	High
FALSE	High	Master Protein	Q9R0E1	Multifunctional procollagen lysine hydroxylase and glycosyltransferase LH3 OS=Mus musculus OX=10090 GN=Plod3 PE=1 SV=1	0	135.778	33	21	54	21	1	741	84.9	6.23	184.61	21	0	1.166	1.15	0.844	0.828	0.853	13566	15823.7	15605.4	11451.3	11231.8	11572.9	High	High	High	High	High	High
FALSE	High	Master Protein	Q921F4	Heterogeneous nuclear ribonucleoprotein L-like OS=Mus musculus OX=10090 GN=Hnrnpll PE=1 SV=3	0	171.848	45	21	56	21	1	591	64.1	5.85	227.88	21	0	1.184	1.164	0.797	0.826	0.864	13391.7	15858.4	15593	10669	11060.6	11566.4	High	High	High	High	High	High
FALSE	High	Master Protein	Q9D2G2	Dihydrolipoyllysine-residue succinyltransferase component of 2-oxoglutarate dehydrogenase complex, mitochondrial OS=Mus musculus OX=10090 GN=Dlst PE=1 SV=1	0	116.049	31	11	72	11	1	454	49	8.95	278.22	11	0	0.916	0.953	1.513	1.515	1.459	16355.9	14984.3	15593	24745.5	24774.2	23870.2	High	High	High	High	High	High
FALSE	High	Master Protein	E9Q8Z8	Catenin delta-1 OS=Mus musculus OX=10090 GN=Ctnnd1 PE=1 SV=1	0	214.017	38	29	67	29	1	967	108.1	6.23	224.45	29	0	0.872	0.88	1.028	1.049	1.035	17720.7	15443.7	15590.2	18219.2	18582.5	18337.1	High	High	High	High	High	High
FALSE	High	Master Protein	P61514	60S ribosomal protein L37a OS=Mus musculus OX=10090 GN=Rpl37a PE=1 SV=2	0	46.524	64	7	36	7	1	92	10.3	10.43	94.69	7	0	0.895	0.906	0.963	0.882	0.912	17209.8	15398.4	15589.2	16574.7	15171.4	15695.9	High	High	High	High	High	High
FALSE	High	Master Protein	P62264	40S ribosomal protein S14 OS=Mus musculus OX=10090 GN=Rps14 PE=1 SV=3	0	100.1	41	7	76	7	1	151	16.3	10.05	333.12	7	0	0.891	0.907	0.984	0.959	0.929	17153.3	15285.5	15556.5	16873.9	16450.8	15935.4	High	High	High	High	High	High
FALSE	High	Master Protein	E9PVZ8	Golgi autoantigen, golgin subfamily b, macrogolgin 1 OS=Mus musculus OX=10090 GN=Golgb1 PE=1 SV=1	0	391.557	27	71	91	70	1	3238	369.9	5.05	287.64	71	1	1.029	1.024	1.01	1.028	1.021	15183.2	15627.3	15545.2	15337.7	15613.5	15507.5	High	High	High	High	High	High
FALSE	High	Master Protein	P51660	Peroxisomal multifunctional enzyme type 2 OS=Mus musculus OX=10090 GN=Hsd17b4 PE=1 SV=3	0	185.897	40	24	60	24	1	735	79.4	8.57	202.99	24	0	1.109	1.096	0.927	1.036	1.068	14178.6	15730.8	15539.9	13143.4	14692.1	15145.8	High	High	High	High	High	High
FALSE	High	Master Protein	Q9WTI7	Unconventional myosin-Ic OS=Mus musculus OX=10090 GN=Myo1c PE=1 SV=2	0	182.021	32	28	63	26	1	1063	121.9	9.35	224	28	2	1.06	1.034	0.992	1.017	1.057	15019.2	15918.7	15531.9	14905.8	15267.3	15868.8	High	High	High	High	High	High
FALSE	High	Master Protein	Q99J36	THUMP domain-containing protein 1 OS=Mus musculus OX=10090 GN=Thumpd1 PE=1 SV=1	0	158.84	53	16	53	16	1	350	38.9	6.07	189.95	16	0	0.991	0.98	1.034	0.938	0.916	15834.2	15692	15519.9	16380.1	14853.1	14502.9	High	High	High	High	High	High
FALSE	High	Master Protein	Q9JHU9	Inositol-3-phosphate synthase 1 OS=Mus musculus OX=10090 GN=Isyna1 PE=1 SV=1	0	118.113	39	16	57	16	1	557	60.9	6.42	192.3	16	0	1.014	0.994	1.488	1.551	1.574	15595.3	15808.5	15506.7	23198.4	24187.9	24553.3	High	High	High	High	High	High
FALSE	High	Master Protein	Q6ZQI3	Malectin OS=Mus musculus OX=10090 GN=Mlec PE=1 SV=2	0	84.588	48	14	39	14	1	291	32.3	6.05	123.34	14	0	1.115	1.076	0.932	0.982	1.026	14367.5	16018.7	15457.9	13385.2	14115.4	14736.5	High	High	High	High	High	High
FALSE	High	Master Protein	A0A0N4SUH4	Pumilio homolog 3 OS=Mus musculus OX=10090 GN=Pum3 PE=1 SV=1	0	127.911	40	21	62	20	1	648	72.9	9.66	195.46	21	1	0.912	0.897	0.876	0.836	0.833	17222.5	15703.7	15455.7	15084.2	14392.4	14339.9	High	High	High	High	High	High
FALSE	High	Master Protein	Q80X41	Serine/threonine-protein kinase VRK1 OS=Mus musculus OX=10090 GN=Vrk1 PE=1 SV=2	0	126.568	45	17	56	16	1	440	49.7	8.94	195.71	17	1	0.994	0.987	1.326	1.531	1.438	15647.5	15549.8	15436.4	20750.9	23953.8	22503.8	High	High	High	High	High	High
FALSE	High	Master Protein	Q9QY81	Nuclear pore membrane glycoprotein 210 OS=Mus musculus OX=10090 GN=Nup210 PE=1 SV=2	0	229.3	25	33	57	33	1	1886	204	6.65	197.78	33	0	1.133	1.105	0.786	0.853	0.852	13965.4	15824.7	15432.6	10972.1	11913.3	11904.9	High	High	High	High	High	High
FALSE	High	Master Protein	P70349	Histidine triad nucleotide-binding protein 1 OS=Mus musculus OX=10090 GN=Hint1 PE=1 SV=3	0	34.664	42	4	35	4	1	126	13.8	6.87	104.77	4	0	1.031	1.031	0.973	0.837	0.856	14969.4	15429.6	15427.2	14569.9	12525.1	12819.1	High	High	High	High	High	High
FALSE	High	Master Protein	B2RY56	RNA-binding protein 25 OS=Mus musculus OX=10090 GN=Rbm25 PE=1 SV=2	0	133.299	26	18	45	18	1	838	99.5	6.32	146.91	18	0	1.049	1.065	1.166	1.107	1.089	14484.9	15197.1	15427.1	16885.3	16035.4	15767.3	High	High	High	High	High	High
FALSE	High	Master Protein	G3UXW9	COP9 signalosome complex subunit 1 OS=Mus musculus OX=10090 GN=Gps1 PE=1 SV=1	0	139.233	38	17	50	17	1	526	58.8	6.74	188.02	17	0	1.004	0.992	0.906	0.978	0.988	15545.5	15606.2	15417.9	14085.7	15198.6	15362	High	High	High	High	High	High
FALSE	High	Master Protein	Q9QXB9	Developmentally-regulated GTP-binding protein 2 OS=Mus musculus OX=10090 GN=Drg2 PE=1 SV=1	0	93.329	49	15	41	14	1	364	40.7	8.88	126.06	15	1	1.063	1.023	0.779	0.868	0.868	15065.6	16022	15410.2	11738.4	13075.2	13075.2	High	High	High	High	High	High
FALSE	High	Master Protein	Q9Z2I8	Succinate--CoA ligase [GDP-forming] subunit beta, mitochondrial OS=Mus musculus OX=10090 GN=Suclg2 PE=1 SV=3	0	198.43	57	21	65	21	1	433	46.8	7.02	238.75	21	0	0.725	0.741	1.039	1.145	1.161	20804.2	15088.9	15408.4	21609.3	23831	24143.6	High	High	High	High	High	High
FALSE	High	Master Protein	Q9Z1R9	MCG124046 OS=Mus musculus OX=10090 GN=Prss1 PE=1 SV=1	0	11.777	8	1	81	1	1	246	26.1	4.94	201.83	1	0	0.875	1.003	1.383	0.81	0.816	15337.1	13419.7	15390.1	21211.9	12418.2	12512.5	High	High	High	High	High	High
FALSE	High	Master Protein	Q99JZ4	GTP-binding protein SAR1a OS=Mus musculus OX=10090 GN=Sar1a PE=1 SV=1	0	82.01	46	9	29	5	1	198	22.4	6.68	91.26	9	4	1.029	1.024	0.755	0.794	0.764	15021.5	15450.1	15385.1	11341.9	11921.3	11481.8	High	High	High	High	High	High
FALSE	High	Master Protein	Q8JZK9	Hydroxymethylglutaryl-CoA synthase, cytoplasmic OS=Mus musculus OX=10090 GN=Hmgcs1 PE=1 SV=1	0	141.166	35	16	51	16	1	520	57.5	5.99	175.91	16	0	0.628	0.676	0.747	0.576	0.571	22734.1	14273.9	15367	16978.3	13098.7	12971.7	High	High	High	High	High	High
FALSE	High	Master Protein	O89079	Coatomer subunit epsilon OS=Mus musculus OX=10090 GN=Cope PE=1 SV=3	0	136.537	50	13	52	12	1	308	34.5	5.06	193.67	13	1	1.018	1.038	1.033	0.964	0.984	14800.8	15068.8	15359.8	15284.4	14270.9	14568.6	High	High	High	High	High	High
FALSE	High	Master Protein	Q9DB20	ATP synthase subunit O, mitochondrial OS=Mus musculus OX=10090 GN=Atp5po PE=1 SV=1	0	59.625	36	7	39	7	1	213	23.3	9.99	132.97	7	0	0.855	0.858	1.036	1.051	1.015	17899.1	15302.9	15358.4	18544	18810.6	18166	High	High	High	High	High	High
FALSE	High	Master Protein	P62869	Elongin-B OS=Mus musculus OX=10090 GN=Elob PE=1 SV=1	0	47.692	69	8	43	8	1	118	13.2	5.01	141.24	8	0	1.035	1.039	1.036	1.024	1.027	14722.2	15238.1	15295.6	15249.4	15082.7	15113.3	High	High	High	High	High	High
FALSE	High	Master Protein	Q9D1M0	Protein SEC13 homolog OS=Mus musculus OX=10090 GN=Sec13 PE=1 SV=3	0	88.758	42	10	50	10	1	322	35.5	5.38	161.7	10	0	1.035	1.051	0.83	0.849	0.859	14512.7	15019.2	15257.1	12051.3	12315.5	12471.8	High	High	High	High	High	High
FALSE	High	Master Protein	Q3UKJ7	WD40 repeat-containing protein SMU1 OS=Mus musculus OX=10090 GN=Smu1 PE=2 SV=2	0	104.333	32	16	50	15	1	513	57.5	7.18	142.15	16	1	1.036	1.014	0.763	0.802	0.822	15015.8	15554.9	15230.9	11454.5	12037.9	12337.1	High	High	High	High	High	High
FALSE	High	Master Protein	P14115	60S ribosomal protein L27a OS=Mus musculus OX=10090 GN=Rpl27a PE=1 SV=5	0	52.042	39	7	47	7	1	148	16.6	11.12	129.8	7	0	0.916	0.901	1.149	0.909	0.894	16904.1	15488.6	15223.9	19420.2	15366.1	15113.2	High	High	High	High	High	High
FALSE	High	Master Protein	Q9D554	Splicing factor 3A subunit 3 OS=Mus musculus OX=10090 GN=Sf3a3 PE=1 SV=2	0	157.866	48	20	62	20	1	501	58.8	5.34	228.8	20	0	0.996	0.981	0.945	1.021	1.029	15507.3	15442	15209.6	14653.6	15831.6	15962.5	High	High	High	High	High	High
FALSE	High	Master Protein	A0A1L1SV73	Ubiquitin carboxyl-terminal hydrolase 47 OS=Mus musculus OX=10090 GN=Usp47 PE=1 SV=1	0	223.785	31	34	56	34	1	1376	157.1	5.06	193.42	34	0	1.103	1.094	0.764	0.795	0.823	13888.1	15318.2	15191	10603.8	11035.8	11426.1	High	High	High	High	High	High
FALSE	High	Master Protein	Q9WUP7-2	Isoform 2 of Ubiquitin carboxyl-terminal hydrolase isozyme L5 OS=Mus musculus OX=10090 GN=Uchl5	0	178.173	62	16	67	1	1	328	37.5	5.4	269.38	16	14	0.966	1.024	0.974	1.09	1.086	14779.4	14276.5	15133.5	14399	16104	16046	High	High	High	High	High	High
FALSE	High	Master Protein	Q8BGT5	Alanine aminotransferase 2 OS=Mus musculus OX=10090 GN=Gpt2 PE=1 SV=1	0	164.095	51	21	50	20	1	522	57.9	8	174.81	21	1	1.155	1.141	0.633	0.616	0.616	13228.1	15273.2	15098.8	8379.9	8151.3	8149.3	High	High	High	High	High	High
FALSE	High	Master Protein	Q9CRB9	MICOS complex subunit Mic19 OS=Mus musculus OX=10090 GN=Chchd3 PE=1 SV=1	0	74.38	52	10	45	10	1	227	26.3	8.37	160.03	10	0	0.923	0.909	0.742	0.791	0.754	16584.3	15305	15077.5	12298	13124.9	12509.8	High	High	High	High	High	High
FALSE	High	Master Protein	P05132	cAMP-dependent protein kinase catalytic subunit alpha OS=Mus musculus OX=10090 GN=Prkaca PE=1 SV=3	0	114.537	55	16	47	7	1	351	40.5	8.79	181.54	16	9	1.082	1.077	0.751	0.818	0.847	13991.6	15136.3	15075	10505.7	11441.8	11845.8	High	High	High	High	High	High
FALSE	High	Master Protein	P24270	Catalase OS=Mus musculus OX=10090 GN=Cat PE=1 SV=4	0	252.054	64	28	72	28	1	527	59.8	7.88	270.78	28	0	1.025	1.007	1.789	1.785	1.761	14941.7	15322.5	15046.5	26725.2	26667	26307.3	High	High	High	High	High	High
FALSE	High	Master Protein	P58281-2	Isoform 2 of Dynamin-like 120 kDa protein, mitochondrial OS=Mus musculus OX=10090 GN=Opa1	0	238.518	42	35	61	35	1	997	115.5	7.55	202.57	35	0	0.93	0.894	0.796	0.845	0.851	16815.7	15638.6	15041.1	13378.5	14205.6	14303.3	High	High	High	High	High	High
FALSE	High	Master Protein	P50518	V-type proton ATPase subunit E 1 OS=Mus musculus OX=10090 GN=Atp6v1e1 PE=1 SV=2	0	138.574	71	16	65	16	1	226	26.1	8.43	212.66	16	0	1.034	1.043	1.76	1.706	1.626	14398.6	14882.1	15020.7	25344.5	24557.1	23406	High	High	High	High	High	High
FALSE	High	Master Protein	D3YWX2	YLP motif-containing protein 1 OS=Mus musculus OX=10090 GN=Ylpm1 PE=1 SV=2	0	231.523	23	37	62	37	1	2139	240.9	6.68	224.73	37	0	1.048	1.036	1.171	1.088	1.083	14465.7	15165.8	14989.6	16944	15734	15671.8	High	High	High	High	High	High
FALSE	High	Master Protein	Q8K1J6	CCA tRNA nucleotidyltransferase 1, mitochondrial OS=Mus musculus OX=10090 GN=Trnt1 PE=1 SV=1	0	98.319	45	16	38	16	1	434	49.9	8.56	138.31	16	0	1.061	1.041	0.855	0.913	0.91	14376.2	15256.5	14969.5	12295.3	13124.6	13078.9	High	High	High	High	High	High
FALSE	High	Master Protein	P19157	Glutathione S-transferase P 1 OS=Mus musculus OX=10090 GN=Gstp1 PE=1 SV=2	0	93.544	31	6	51	6	1	210	23.6	7.87	186.66	6	0	1.181	1.214	1.051	0.975	0.957	12332.8	14559.6	14967.4	12965.3	12022.6	11804.2	High	High	High	High	High	High
FALSE	High	Master Protein	A0A0R4J187	X-ray repair cross-complementing protein 6 OS=Mus musculus OX=10090 GN=Xrcc6 PE=1 SV=1	0	126.426	39	17	41	16	1	608	69.4	6.52	136.5	17	0	1.01	1.009	0.646	0.642	0.687	14809.7	14955	14946.6	9564.4	9502	10174.1	High	High	High	High	High	High
FALSE	High	Master Protein	Q8BMF4	Dihydrolipoyllysine-residue acetyltransferase component of pyruvate dehydrogenase complex, mitochondrial OS=Mus musculus OX=10090 GN=Dlat PE=1 SV=2	0	153.333	32	15	58	15	1	642	67.9	8.57	204.53	15	0	1.005	1.001	0.989	1.106	1.115	14931.1	15004.8	14946.1	14765.3	16520.7	16649.7	High	High	High	High	High	High
FALSE	High	Master Protein	P56960	Exosome component 10 OS=Mus musculus OX=10090 GN=Exosc10 PE=1 SV=2	0	248.357	53	37	69	37	1	887	100.9	8.29	231.9	37	0	1.004	0.983	1.085	1.098	1.106	15191.7	15250.6	14931.4	16483.9	16678.8	16804.6	High	High	High	High	High	High
FALSE	High	Master Protein	Q8K1R3	Polyribonucleotide nucleotidyltransferase 1, mitochondrial OS=Mus musculus OX=10090 GN=Pnpt1 PE=1 SV=1	0	187.871	39	28	64	27	1	783	85.6	8.03	211.35	28	1	0.957	0.94	0.968	1.022	1.033	15875.9	15193.3	14918.5	15375.4	16226.3	16407.5	High	High	High	High	High	High
FALSE	High	Master Protein	O89053	Coronin-1A OS=Mus musculus OX=10090 GN=Coro1a PE=1 SV=5	0	210.837	56	25	101	23	1	461	51	6.48	306.19	25	0	0.979	1.001	3.373	3.578	3.7	14896.5	14583.7	14907.1	50252	53297	55116.3	High	High	High	High	High	High
FALSE	High	Master Protein	P60670	Nuclear protein localization protein 4 homolog OS=Mus musculus OX=10090 GN=Nploc4 PE=1 SV=3	0	157.058	51	21	46	21	1	608	68	6.46	169.12	21	0	1.096	1.097	0.72	0.737	0.738	13581.5	14888.2	14902.8	9772.4	10006.9	10019.8	High	High	High	High	High	High
FALSE	High	Master Protein	P57722	Poly(rC)-binding protein 3 OS=Mus musculus OX=10090 GN=Pcbp3 PE=1 SV=3	0	200.394	55	14	102	7	1	371	39.3	7.52	380.47	14	3	1.147	1.193	0.497	0.457	0.477	12484.8	14318.2	14894.6	6202.5	5706.7	5957.9	High	High	High	High	High	High
FALSE	High	Master Protein	Q3TMX5	Arginine-rich, mutated in early stage tumors, isoform CRA_b OS=Mus musculus OX=10090 GN=Manf PE=1 SV=1	0	78.26	37	8	36	8	1	179	20.4	8.25	123.85	8	0	0.971	1.039	1.365	0.759	0.747	14319.3	13905.1	14884.7	19542	10862.7	10691.4	High	High	High	High	High	High
FALSE	High	Master Protein	O08529	Calpain-2 catalytic subunit OS=Mus musculus OX=10090 GN=Capn2 PE=1 SV=4	0	197.843	50	23	46	23	1	700	79.8	4.96	178.98	23	0	1.155	1.151	0.851	0.714	0.73	12929.5	14938.8	14881.3	11006.1	9231	9438.2	High	High	High	High	High	High
FALSE	High	Master Protein	Q7TSC1	Protein PRRC2A OS=Mus musculus OX=10090 GN=Prrc2a PE=1 SV=1	0	316.764	26	41	80	39	1	2158	229.1	9.39	249.37	41	0	0.938	0.899	0.797	0.791	0.799	16540.7	15510	14873.3	13189.2	13091.7	13218.5	High	High	High	High	High	High
FALSE	High	Master Protein	Q8K4L0	ATP-dependent RNA helicase DDX54 OS=Mus musculus OX=10090 GN=Ddx54 PE=1 SV=1	0	161.967	33	25	42	25	1	874	97.7	10.01	131.29	25	0	0.967	0.981	0.786	0.781	0.776	15145	14640.3	14862.4	11908.7	11835.8	11757.3	High	High	High	High	High	High
FALSE	High	Master Protein	O08749	Dihydrolipoyl dehydrogenase, mitochondrial OS=Mus musculus OX=10090 GN=Dld PE=1 SV=2	0	163.268	41	16	85	16	1	509	54.2	7.9	296.21	16	0	0.701	0.697	1.489	1.761	1.739	21261.6	14908.7	14824.7	31651.9	37433.6	36982.3	High	High	High	High	High	High
FALSE	High	Master Protein	Q91WU5	Arsenite methyltransferase OS=Mus musculus OX=10090 GN=As3mt PE=1 SV=2	0	132.833	52	16	39	16	1	376	41.8	5.86	139.09	16	0	1.087	1.071	0.432	0.403	0.408	13843	15046.3	14819.9	5982.9	5580.7	5648.2	High	High	High	High	High	High
FALSE	High	Master Protein	Q9DBH5	Vesicular integral-membrane protein VIP36 OS=Mus musculus OX=10090 GN=Lman2 PE=1 SV=2	0	92.151	37	10	41	10	1	358	40.4	6.95	139.09	10	0	1.009	1.054	0.894	0.935	0.934	14052	14172.1	14810.4	12566.5	13132.2	13127.8	High	High	High	High	High	High
FALSE	High	Master Protein	Q9CQW1	Synaptobrevin homolog YKT6 OS=Mus musculus OX=10090 GN=Ykt6 PE=1 SV=1	0	85.755	64	11	37	11	1	198	22.3	6.35	127	11	0	1.052	1.01	0.798	0.806	0.804	14661.9	15419.8	14810.4	11693.2	11815.5	11790.5	High	High	High	High	High	High
FALSE	High	Master Protein	P35279	Ras-related protein Rab-6A OS=Mus musculus OX=10090 GN=Rab6a PE=1 SV=4	0	95.724	64	14	63	13	1	208	23.6	5.54	187.75	14	0	1.098	1.098	0.879	0.88	0.891	13473.6	14796	14799.1	11849.4	11850.2	12000	High	High	High	High	High	High
FALSE	High	Master Protein	Q8VDP4	Cell cycle and apoptosis regulator protein 2 OS=Mus musculus OX=10090 GN=Ccar2 PE=1 SV=2	0	116.406	28	20	45	20	1	922	102.9	5.25	129.2	20	0	1.135	1.138	0.804	0.906	0.901	12977.9	14723.5	14769.9	10436.6	11763.5	11696.6	High	High	High	High	High	High
FALSE	High	Master Protein	Q9CQR2	40S ribosomal protein S21 OS=Mus musculus OX=10090 GN=Rps21 PE=1 SV=1	0	51.629	49	5	53	5	1	83	9.1	8.51	170.07	5	0	0.882	0.871	1.211	0.996	0.974	16962.9	14956.3	14767.3	20537	16902.4	16524.6	High	High	High	High	High	High
FALSE	High	Master Protein	Q8BJW6	Eukaryotic translation initiation factor 2A OS=Mus musculus OX=10090 GN=Eif2a PE=1 SV=2	0	207.575	50	22	57	22	1	581	64.4	8.91	203.15	22	0	0.962	0.97	0.983	0.987	0.979	15141.8	14567.3	14694.4	14890.8	14950.9	14824.8	High	High	High	High	High	High
FALSE	High	Master Protein	P22907	Porphobilinogen deaminase OS=Mus musculus OX=10090 GN=Hmbs PE=1 SV=2	0	69.857	40	14	30	14	1	361	39.3	6.87	88.77	14	0	1.128	1.122	0.808	0.848	0.837	13051.6	14727.2	14650.2	10541	11063.2	10923.2	High	High	High	High	High	High
FALSE	High	Master Protein	Q9D8U8	Sorting nexin-5 OS=Mus musculus OX=10090 GN=Snx5 PE=1 SV=1	0	165.985	50	20	77	17	1	404	46.8	6.62	269.37	20	0	0.98	1.004	1.999	1.966	1.976	14538.2	14254.5	14603.1	29058.3	28583.3	28720.8	High	High	High	High	High	High
FALSE	High	Master Protein	P27641	X-ray repair cross-complementing protein 5 OS=Mus musculus OX=10090 GN=Xrcc5 PE=1 SV=4	0	181.63	49	23	48	22	1	732	83	5.16	178.05	23	0	1.057	1.039	0.691	0.635	0.666	14021.8	14821.8	14574.8	9693.9	8902.3	9331.8	High	High	High	High	High	High
FALSE	High	Master Protein	Q8BHB4	WD repeat-containing protein 3 OS=Mus musculus OX=10090 GN=Wdr3 PE=1 SV=1	0	212.597	42	31	63	30	1	942	105.7	6.64	211.6	31	1	1.046	1.045	1.161	1.174	1.211	13924.6	14570.2	14548.6	16165.7	16342.6	16868	High	High	High	High	High	High
FALSE	High	Master Protein	Q05CL8	La-related protein 7 OS=Mus musculus OX=10090 GN=Larp7 PE=1 SV=2	0	178.182	39	22	51	22	1	570	64.8	9.54	173.32	22	0	1.039	1.03	0.958	0.951	0.928	14120.4	14674.7	14539.3	13532.6	13428.1	13102.7	High	High	High	High	High	High
FALSE	High	Master Protein	Q9D706	RNA polymerase II-associated protein 3 OS=Mus musculus OX=10090 GN=Rpap3 PE=1 SV=1	0	219.283	55	30	55	30	1	660	74.1	7.99	193.81	30	0	1.012	0.989	0.852	0.908	0.914	14706.7	14885.2	14538.5	12534.8	13360.2	13438.5	High	High	High	High	High	High
FALSE	High	Master Protein	Q99KJ8	Dynactin subunit 2 OS=Mus musculus OX=10090 GN=Dctn2 PE=1 SV=3	0	218.4	63	22	63	21	1	402	44.1	5.26	230.1	22	0	1.021	1.064	0.749	0.752	0.754	13628.5	13908.1	14495	10208.2	10250.8	10277.8	High	High	High	High	High	High
FALSE	High	Master Protein	A2AFF6	Cohesin subunit SA-2 OS=Mus musculus OX=10090 GN=Stag2 PE=1 SV=1	0	194.914	32	30	59	23	1	1268	145.6	5.52	183.49	30	7	1.125	1.094	1.221	1.366	1.385	13225.5	14883.3	14474.3	16153	18063.3	18313.8	High	High	High	High	High	High
FALSE	High	Master Protein	A2AFI6	Transmembrane 9 superfamily member OS=Mus musculus OX=10090 GN=Gm364 PE=1 SV=1	0	64.274	9	7	30	7	1	671	77.2	6.48	115.55	7	0	1.046	1.007	0.349	0.357	0.348	14347.7	15001.5	14443.8	5010.2	5126.8	4998.5	High	High	High	High	High	High
FALSE	High	Master Protein	Q6PAM1	Alpha-taxilin OS=Mus musculus OX=10090 GN=Txlna PE=1 SV=1	0	147.237	51	24	50	22	1	554	62.3	6.74	159.03	24	2	0.826	0.822	0.961	0.855	0.805	17542.1	14492.7	14422	16860.8	14990.1	14118.8	High	High	High	High	High	High
FALSE	High	Master Protein	Q3U7R1	Extended synaptotagmin-1 OS=Mus musculus OX=10090 GN=Esyt1 PE=1 SV=2	0	218.137	33	25	60	25	1	1092	121.5	5.95	218.34	25	0	1.14	1.121	1.26	1.214	1.211	12859.5	14655	14421.7	16200.7	15606.6	15577.6	High	High	High	High	High	High
FALSE	High	Master Protein	O55234	Proteasome subunit beta type-5 OS=Mus musculus OX=10090 GN=Psmb5 PE=1 SV=3	0	112.841	54	12	48	12	1	264	28.5	7.02	165.3	12	0	1.087	1.015	0.795	0.953	0.943	14199.2	15428.2	14415.9	11282.9	13525.8	13388.5	High	High	High	High	High	High
FALSE	High	Master Protein	P47791	Glutathione reductase, mitochondrial OS=Mus musculus OX=10090 GN=Gsr PE=1 SV=3	0	132	36	14	47	14	1	500	53.6	7.99	187.94	14	0	1.078	1.062	0.736	0.762	0.764	13574	14637	14410.3	9990.5	10339.5	10370.3	High	High	High	High	High	High
FALSE	High	Master Protein	P49722	Proteasome subunit alpha type-2 OS=Mus musculus OX=10090 GN=Psma2 PE=1 SV=3	0	146.916	68	14	56	14	1	234	25.9	7.43	199.09	14	0	1.025	1.029	1	1.124	1.122	14009.3	14354.9	14409.6	14005.6	15745	15715.7	High	High	High	High	High	High
FALSE	High	Master Protein	P52293	Importin subunit alpha-1 OS=Mus musculus OX=10090 GN=Kpna2 PE=1 SV=2	0	171.199	39	15	65	15	1	529	57.9	5.68	251.1	15	0	0.714	0.722	0.697	0.578	0.545	19912.2	14211.4	14372.3	13884.6	11501.9	10858	High	High	High	High	High	High
FALSE	High	Master Protein	Q8C8U0	Liprin-beta-1 OS=Mus musculus OX=10090 GN=Ppfibp1 PE=1 SV=3	0	192.74	39	30	60	27	1	969	108.5	5.49	200.37	30	3	0.983	0.991	0.837	0.739	0.747	14495	14241.9	14357.6	12138.6	10714.2	10833.2	High	High	High	High	High	High
FALSE	High	Master Protein	Q3TW96	UDP-N-acetylhexosamine pyrophosphorylase-like protein 1 OS=Mus musculus OX=10090 GN=Uap1l1 PE=1 SV=1	0	193.943	50	24	93	23	1	507	56.6	5.43	324.91	24	1	1.016	1.033	2.875	2.947	2.935	13847.1	14072.5	14297.3	39814	40812.1	40642.3	High	High	High	High	High	High
FALSE	High	Master Protein	A2A9M4	Dedicator of cytokinesis protein 7 OS=Mus musculus OX=10090 GN=Dock7 PE=1 SV=2	0	201.578	24	43	67	38	1	2130	241.3	6.76	187.65	43	3	1.09	1.086	0.861	0.89	0.941	13133.9	14313.2	14259.8	11310.8	11693.5	12362.1	High	High	High	High	High	High
FALSE	High	Master Protein	F8WIV2	Serine (or cysteine) peptidase inhibitor, clade B, member 6a OS=Mus musculus OX=10090 GN=Serpinb6a PE=1 SV=1	0	198.91	55	17	103	17	1	399	44.7	6.38	400.4	17	0	1.047	1.03	3.114	2.737	2.812	13831.8	14480.8	14250.2	43073.3	37853.2	38888.1	High	High	High	High	High	High
FALSE	High	Master Protein	Q91YE6	Importin-9 OS=Mus musculus OX=10090 GN=Ipo9 PE=1 SV=3	0	206.179	31	22	58	22	1	1041	116	4.81	220.1	22	0	1.082	1.071	0.845	0.877	0.894	13295.6	14386.8	14242.4	11228.9	11660.2	11885.9	High	High	High	High	High	High
FALSE	High	Master Protein	O09061	Proteasome subunit beta type-1 OS=Mus musculus OX=10090 GN=Psmb1 PE=1 SV=1	0	112.372	51	9	54	9	1	240	26.4	7.81	185.61	9	0	1.062	1.068	1.024	1.1	1.097	13326.4	14153.2	14239	13647.6	14657.8	14622.1	High	High	High	High	High	High
FALSE	High	Master Protein	G5E8R2	Tropomyosin 1, alpha, isoform CRA_k OS=Mus musculus OX=10090 GN=Tpm1 PE=1 SV=1	0	137.905	67	23	116	0	1	248	28.7	4.78	297.06	23	14	0.988	1	0.897	0.749	0.72	14233.6	14067.8	14231.8	12771.5	10666.4	10254.7	Not Found	Not Found	Not Found	Not Found	Not Found	Not Found
FALSE	High	Master Protein	F8WJD4	Symplekin OS=Mus musculus OX=10090 GN=Sympk PE=1 SV=1	0	236.912	29	30	60	30	1	1288	142.5	6.05	217.78	30	0	0.966	0.966	1.094	1.186	1.191	14730.1	14234.4	14230.1	16108.7	17473.9	17549.6	High	High	High	High	High	High
FALSE	High	Master Protein	Q9ESU7	Amino acid transporter OS=Mus musculus OX=10090 GN=Slc1a5 PE=1 SV=1	0	111.361	21	8	45	8	1	555	58.4	7.12	161.03	8	0	1.035	1.028	0.534	0.56	0.563	13832.7	14318.8	14218.9	7390.7	7751.8	7787	High	High	High	High	High	High
FALSE	High	Master Protein	P56812	Programmed cell death protein 5 OS=Mus musculus OX=10090 GN=Pdcd5 PE=1 SV=3	0	58.101	56	7	38	7	1	126	14.3	5.68	118.85	7	0	0.937	0.982	1.023	0.816	0.81	14485.3	13574.3	14218.4	14818.9	11824.9	11730.1	High	High	High	High	High	High
FALSE	High	Master Protein	Q8R1Q8	Cytoplasmic dynein 1 light intermediate chain 1 OS=Mus musculus OX=10090 GN=Dync1li1 PE=1 SV=1	0	188.686	50	22	67	22	1	523	56.6	6.42	230.27	22	0	1.105	1.108	1.679	1.746	1.678	12821.6	14172.3	14206.5	21522.6	22392.7	21512.7	High	High	High	High	High	High
FALSE	High	Master Protein	Q6PAC3	DDB1- and CUL4-associated factor 13 OS=Mus musculus OX=10090 GN=Dcaf13 PE=2 SV=2	0	135.699	44	18	54	17	1	445	51.4	9.32	167.18	18	1	1.01	1.02	1.088	1.041	1.038	13921	14061	14197.2	15147	14486.8	14455.8	High	High	High	High	High	High
FALSE	High	Master Protein	Q61792	LIM and SH3 domain protein 1 OS=Mus musculus OX=10090 GN=Lasp1 PE=1 SV=1	0	120.701	68	16	66	16	1	263	30	7.05	206.45	16	0	1.021	1.044	2.191	1.858	1.787	13592.5	13873.3	14193.5	29779.4	25258.2	24296.1	High	High	High	High	High	High
FALSE	High	Master Protein	E9Q317	Histone deacetylase complex subunit SAP18 OS=Mus musculus OX=10090 GN=Sap18 PE=1 SV=1	0	62.986	61	11	41	11	1	172	19.6	9.8	110.2	11	0	1.043	1.041	0.825	0.869	0.858	13625.6	14206.6	14177.9	11245.8	11842.8	11688.4	High	High	High	High	High	High
FALSE	High	Master Protein	Q9CYG7	Mitochondrial import receptor subunit TOM34 OS=Mus musculus OX=10090 GN=Tomm34 PE=1 SV=1	0	134.611	52	16	56	16	1	309	34.3	9.14	189.2	16	0	1.067	1.084	1.417	1.477	1.476	13064.3	13935.5	14157.8	18514.3	19295.7	19285.4	High	High	High	High	High	High
FALSE	High	Master Protein	Q9DAR7	m7GpppX diphosphatase OS=Mus musculus OX=10090 GN=Dcps PE=1 SV=1	0	124.386	53	14	47	14	1	338	39	6.48	171.07	14	0	1.094	1.073	0.937	1.027	1.011	13197.8	14432.4	14156.1	12361.6	13555.9	13343.2	High	High	High	High	High	High
FALSE	High	Master Protein	Q61599	Rho GDP-dissociation inhibitor 2 OS=Mus musculus OX=10090 GN=Arhgdib PE=1 SV=3	0	159.886	82	17	79	17	1	200	22.8	5.11	280.87	17	0	1.088	1.12	3.327	3.357	3.364	12617.9	13724.1	14128.8	41983.5	42359	42443.2	High	High	High	High	High	High
FALSE	High	Master Protein	Q5SUS9	RNA-binding protein EWS OS=Mus musculus OX=10090 GN=Ewsr1 PE=1 SV=1	0	93.628	19	10	53	10	1	661	69	9.29	199.94	10	0	0.842	0.89	0.939	0.946	0.93	15861.9	13357.8	14115.5	14898.3	14999.2	14757.5	High	High	High	High	High	High
FALSE	High	Master Protein	Q3UYV9	Nuclear cap-binding protein subunit 1 OS=Mus musculus OX=10090 GN=Ncbp1 PE=1 SV=2	0	143.645	25	16	48	16	1	790	91.9	6.64	171.83	16	0	1.06	1.059	0.827	0.833	0.868	13326.2	14128.5	14114.7	11020	11104	11567.6	High	High	High	High	High	High
FALSE	High	Master Protein	Q91VA7	Isocitrate dehydrogenase [NAD] subunit, mitochondrial OS=Mus musculus OX=10090 GN=Idh3b PE=1 SV=1	0	131.783	38	12	53	11	1	384	42.2	8.6	192.45	12	1	0.863	0.852	1.025	1.19	1.165	16548.8	14280.3	14096.9	16962.1	19686.5	19274.5	High	High	High	High	High	High
FALSE	High	Master Protein	Q6ZQL4	WD repeat-containing protein 43 OS=Mus musculus OX=10090 GN=Wdr43 PE=2 SV=2	0	152.356	34	19	45	19	1	677	75.3	5.38	156.34	19	0	0.977	0.98	0.911	0.97	0.977	14382.4	14053.7	14094.9	13095.4	13954.1	14047.4	High	High	High	High	High	High
FALSE	High	Master Protein	Q9Z103	Activity-dependent neuroprotector homeobox protein OS=Mus musculus OX=10090 GN=Adnp PE=1 SV=2	0	156.56	26	28	54	28	1	1108	124.2	6.86	173.91	28	0	1.038	1.029	0.788	0.861	0.86	13696.3	14216.9	14089	10797.8	11797.1	11776.2	High	High	High	High	High	High
FALSE	High	Master Protein	Q8BML9	Glutamine--tRNA ligase OS=Mus musculus OX=10090 GN=Qars PE=1 SV=1	0	191.997	44	27	75	26	1	775	87.6	7.31	241.21	27	0	1.008	1.01	1.375	1.46	1.493	13943.7	14056.5	14077.1	19167.9	20359.3	20814.1	High	High	High	High	High	High
FALSE	High	Master Protein	Q6P9Q4	FH1/FH2 domain-containing protein 1 OS=Mus musculus OX=10090 GN=Fhod1 PE=1 SV=3	0	249.517	42	35	72	35	1	1197	129.5	6.28	249.26	35	0	1.125	1.088	1.114	1.113	1.121	12921.5	14533.8	14061.6	14397.4	14387.2	14484.7	High	High	High	High	High	High
FALSE	High	Master Protein	O09131	Glutathione S-transferase omega-1 OS=Mus musculus OX=10090 GN=Gsto1 PE=1 SV=2	0	111.781	75	18	66	18	1	240	27.5	7.36	209.43	18	0	1.032	1.044	3.3	3.36	3.268	13464.7	13898.2	14055.7	44430.5	45241.5	44004.1	High	High	High	High	High	High
FALSE	High	Master Protein	Q8BJY1	26S proteasome non-ATPase regulatory subunit 5 OS=Mus musculus OX=10090 GN=Psmd5 PE=1 SV=4	0	128.379	41	17	44	17	1	504	55.9	5.21	162.84	17	0	1.027	1.057	1.207	1.283	1.254	13285.5	13645.9	14047.2	16037.3	17041.8	16664.8	High	High	High	High	High	High
FALSE	High	Master Protein	P28352	DNA-(apurinic or apyrimidinic site) lyase OS=Mus musculus OX=10090 GN=Apex1 PE=1 SV=2	0	132.033	50	12	56	12	1	317	35.5	7.91	198.75	12	0	1.024	1.028	1.484	1.515	1.492	13652.4	13985.4	14037.8	20261.8	20680.9	20364.9	High	High	High	High	High	High
FALSE	High	Master Protein	P47857-3	Isoform 3 of ATP-dependent 6-phosphofructokinase, muscle type OS=Mus musculus OX=10090 GN=Pfkm	0	190.599	34	22	58	20	1	931	102.3	7.06	234.24	22	1	1.181	1.134	0.746	0.735	0.8	12367.5	14606.6	14025.9	9231.9	9085.6	9893.3	High	High	High	High	High	High
FALSE	High	Master Protein	Q99KV1	DnaJ homolog subfamily B member 11 OS=Mus musculus OX=10090 GN=Dnajb11 PE=1 SV=1	0	131.374	41	13	53	13	1	358	40.5	6.32	181.41	13	0	1.084	1.065	0.979	0.973	0.897	13170.3	14272.9	14025.3	12889.9	12817	11819.6	High	High	High	High	High	High
FALSE	High	Master Protein	O08807	Peroxiredoxin-4 OS=Mus musculus OX=10090 GN=Prdx4 PE=1 SV=1	0	145.611	53	11	83	9	1	274	31	7.15	323.22	11	0	1.139	1.115	0.753	0.727	0.737	12574.4	14320.1	14016	9474.5	9135.6	9263.6	High	High	High	High	High	High
FALSE	High	Master Protein	E9QAQ7	AT-rich interactive domain-containing protein 1A OS=Mus musculus OX=10090 GN=Arid1a PE=1 SV=1	0	238.02	22	35	54	33	1	2287	242.5	6.71	222.47	35	2	1.075	1.063	0.843	0.846	0.829	13142.4	14129.8	13969.9	11072.7	11121.9	10897.8	High	High	High	High	High	High
FALSE	High	Master Protein	Q9D1D4	Transmembrane emp24 domain-containing protein 10 OS=Mus musculus OX=10090 GN=Tmed10 PE=1 SV=1	0	104.345	46	10	65	10	1	219	24.9	6.7	193.71	10	0	1.03	1.044	1.313	1.282	1.336	13350	13749.3	13934.2	17522.4	17120.2	17829.1	High	High	High	High	High	High
FALSE	High	Master Protein	Q9Z1Q5	Chloride intracellular channel protein 1 OS=Mus musculus OX=10090 GN=Clic1 PE=1 SV=3	0	160.86	72	13	67	13	1	241	27	5.17	285.21	13	0	1.077	1.146	1.312	1.209	1.211	12153.5	13094	13929	15940	14695.7	14712.2	High	High	High	High	High	High
FALSE	High	Master Protein	P97452	Ribosome biogenesis protein BOP1 OS=Mus musculus OX=10090 GN=Bop1 PE=1 SV=1	0	224.019	53	25	71	25	1	732	82.5	6.28	274.38	25	0	0.963	0.968	1.15	1.251	1.253	14389.3	13857.6	13921.9	16548.7	17999	18025.9	High	High	High	High	High	High
FALSE	High	Master Protein	Q80Y81	Zinc phosphodiesterase ELAC protein 2 OS=Mus musculus OX=10090 GN=Elac2 PE=1 SV=1	0	179.066	36	22	53	22	1	831	92.7	7.34	187.22	22	0	1.039	1.017	1.121	1.166	1.175	13651.5	14177.2	13883.8	15302.4	15913.8	16041.8	High	High	High	High	High	High
FALSE	High	Master Protein	P55302	Alpha-2-macroglobulin receptor-associated protein OS=Mus musculus OX=10090 GN=Lrpap1 PE=1 SV=1	0	99.974	55	20	64	20	1	360	42.2	7.87	176.77	20	0	0.931	0.941	3.205	2.548	2.42	14750.1	13727.5	13874.2	47276.1	37588.5	35688.5	High	High	High	High	High	High
FALSE	High	Master Protein	Q8K009	Mitochondrial 10-formyltetrahydrofolate dehydrogenase OS=Mus musculus OX=10090 GN=Aldh1l2 PE=1 SV=2	0	216.272	43	32	56	32	1	923	101.5	6.29	178.39	32	0	0.777	0.79	0.671	0.634	0.644	17482.5	13586	13817.6	11736.3	11081.7	11262.7	High	High	High	High	High	High
FALSE	High	Master Protein	Q8VCM8	Nicalin OS=Mus musculus OX=10090 GN=Ncln PE=1 SV=2	0	83.598	30	14	38	14	1	563	62.9	6.49	125.57	14	0	1.037	1.004	0.858	0.953	0.93	13757.3	14261.7	13814.7	11799.7	13112.8	12793	High	High	High	High	High	High
FALSE	High	Master Protein	Q9DBZ5	Eukaryotic translation initiation factor 3 subunit K OS=Mus musculus OX=10090 GN=Eif3k PE=1 SV=1	0	112.058	72	9	53	9	1	218	25.1	4.93	183.06	9	0	0.954	0.987	1.001	1.065	1.019	13987.7	13347.9	13801.7	14003.5	14891.5	14249.7	High	High	High	High	High	High
FALSE	High	Master Protein	P62911	60S ribosomal protein L32 OS=Mus musculus OX=10090 GN=Rpl32 PE=1 SV=2	0	63.02	50	8	38	8	1	135	15.9	11.33	128.48	8	0	0.866	0.898	1.124	0.918	0.894	15329.5	13280.1	13761.3	17228.3	14071.9	13710.3	High	High	High	High	High	High
FALSE	High	Master Protein	Q9D823	60S ribosomal protein L37 OS=Mus musculus OX=10090 GN=Rpl37 PE=3 SV=3	0	13.642	36	6	32	6	1	97	11.1	11.74	69.07	6	0	0.858	0.888	1.029	0.985	0.917	15478.3	13280.1	13752.1	15926.4	15247.7	14193	High	High	High	High	High	High
FALSE	High	Master Protein	Q6ZWU9	40S ribosomal protein S27 OS=Mus musculus OX=10090 GN=Rps27 PE=1 SV=3	0	38.035	45	4	40	1	1	84	9.5	9.45	125.4	4	4	0.864	0.855	0.999	0.932	0.957	16067.9	13890.5	13740.3	16055.5	14971.3	15375.1	High	High	High	High	High	High
FALSE	High	Master Protein	Q3TAQ9	WD repeat domain 36 OS=Mus musculus OX=10090 GN=Wdr36 PE=1 SV=1	0	136.822	25	17	45	17	1	899	99.7	7.11	155.64	17	0	1.042	1.036	0.955	1.05	1.044	13245.4	13801	13716.9	12648.6	13901.3	13827.1	High	High	High	High	High	High
FALSE	High	Master Protein	A0A0N4SV80	Zinc finger protein 638 OS=Mus musculus OX=10090 GN=Zfp638 PE=1 SV=1	0	268.588	29	39	65	38	1	1926	214.3	6.76	216.86	39	1	1.006	1.004	0.79	0.789	0.801	13651	13735.5	13709.5	10782.1	10771.5	10934.8	High	High	High	High	High	High
FALSE	High	Master Protein	Q8C7V3	U3 small nucleolar RNA-associated protein 15 homolog OS=Mus musculus OX=10090 GN=Utp15 PE=1 SV=1	0	104.683	43	18	40	18	1	528	59.3	8.79	135.83	18	0	1	0.997	0.845	0.906	0.912	13745.4	13746.9	13707.5	11616	12448.1	12531.1	High	High	High	High	High	High
FALSE	High	Master Protein	F8WJ93	Echinoderm microtubule-associated protein-like 4 OS=Mus musculus OX=10090 GN=Eml4 PE=1 SV=1	0	140.121	27	25	44	3	1	988	109.9	6.49	140.25	25	20	1.102	1.096	1.104	1.151	1.205	12495.5	13764.7	13698	13796.5	14385.3	15054.6	High	High	High	High	High	High
FALSE	High	Master Protein	P40630	Transcription factor A, mitochondrial OS=Mus musculus OX=10090 GN=Tfam PE=1 SV=2	0	53.669	36	10	31	9	1	243	28	9.69	72.85	10	0	0.951	0.945	0.744	0.675	0.639	14463	13751.2	13663.5	10767.3	9758.5	9235.5	High	High	High	High	High	High
FALSE	High	Master Protein	Q9CX86	Heterogeneous nuclear ribonucleoprotein A0 OS=Mus musculus OX=10090 GN=Hnrnpa0 PE=1 SV=1	0	122.429	53	11	70	10	1	305	30.5	9.31	289.63	11	0	0.92	0.936	0.83	0.887	0.943	14587.8	13420	13660	12114.3	12943.6	13756.2	High	High	High	High	High	High
FALSE	High	Master Protein	A2A432	Cullin-4B OS=Mus musculus OX=10090 GN=Cul4b PE=1 SV=1	0	168.659	31	25	50	17	1	970	110.6	8.37	160.8	25	8	0.99	0.979	1.219	1.213	1.287	13946.5	13813.5	13656.2	17003.1	16917.9	17942.2	High	High	High	High	High	High
FALSE	High	Master Protein	A0A1B0GRV0	3'(2'),5'-bisphosphate nucleotidase 1 OS=Mus musculus OX=10090 GN=Bpnt1 PE=1 SV=1	0	132.352	64	15	44	1	1	323	35	5.82	167.32	15	14	1.064	1.065	0.735	0.765	0.767	12769.3	13580.9	13605.6	9390.9	9772.6	9795.4	High	High	High	High	High	High
FALSE	High	Master Protein	Q6PR54-3	Isoform 3 of Telomere-associated protein RIF1 OS=Mus musculus OX=10090 GN=Rif1	0	231.825	18	35	55	35	1	2426	267	5.6	173.39	35	0	0.98	0.965	1.009	0.997	0.989	14091.8	13810.1	13600.8	14221.1	14050.2	13936.6	High	High	High	High	High	High
FALSE	High	Master Protein	P35278	Ras-related protein Rab-5C OS=Mus musculus OX=10090 GN=Rab5c PE=1 SV=2	0	147.877	80	13	53	10	1	216	23.4	8.41	208.41	13	3	1.039	1.05	0.883	0.931	0.92	12939.4	13441.4	13586.3	11425.9	12041.6	11904.4	High	High	High	High	High	High
FALSE	High	Master Protein	G3UW85	Enhancer of rudimentary homolog OS=Mus musculus OX=10090 GN=Erh PE=1 SV=1	0	92.057	60	6	57	6	1	123	14.3	5.54	231.46	6	0	0.954	1.01	1.28	0.937	0.944	13424.6	12801.9	13560.2	17189.5	12575.9	12668	High	High	High	High	High	High
FALSE	High	Master Protein	P08752	Guanine nucleotide-binding protein G(i) subunit alpha-2 OS=Mus musculus OX=10090 GN=Gnai2 PE=1 SV=5	0	168.65	57	17	71	10	1	355	40.5	5.45	271.68	17	6	1.059	1.053	1.193	1.333	1.356	12866.2	13630.5	13542.5	15345.1	17150	17444.4	High	High	High	High	High	High
FALSE	High	Master Protein	Q9QXT0	Protein canopy homolog 2 OS=Mus musculus OX=10090 GN=Cnpy2 PE=1 SV=1	0	76.793	49	8	40	8	1	182	20.8	5.07	127.67	8	0	1.175	1.155	0.856	0.845	0.824	11705.1	13756.2	13515.3	10018.5	9894	9641.7	High	High	High	High	High	High
FALSE	High	Master Protein	D3Z0M9	DEAD (Asp-Glu-Ala-Asp) box polypeptide 23 OS=Mus musculus OX=10090 GN=Ddx23 PE=1 SV=1	0	163.737	33	27	57	26	1	819	95.4	9.58	189.11	27	1	0.929	0.942	0.907	0.881	0.894	14319.5	13296.8	13492.6	12982.4	12609	12801	High	High	High	High	High	High
FALSE	High	Master Protein	G5E896	Enhancer of mRNA decapping 4, isoform CRA_b OS=Mus musculus OX=10090 GN=Edc4 PE=1 SV=1	0	265.791	31	30	61	30	1	1406	152.4	5.82	224.5	30	0	1.024	0.998	0.805	0.887	0.897	13514.6	13845	13490.3	10876.1	11989	12118.6	High	High	High	High	High	High
FALSE	High	Master Protein	Q8CD92	Tetratricopeptide repeat protein 27 OS=Mus musculus OX=10090 GN=Ttc27 PE=1 SV=2	0	132.26	29	21	40	21	1	847	96.4	5.77	136.37	21	0	1.015	1.004	1.034	1.072	1.078	13434.2	13642	13485.9	13897.4	14401.7	14478.8	High	High	High	High	High	High
FALSE	High	Master Protein	Q08093	Calponin-2 OS=Mus musculus OX=10090 GN=Cnn2 PE=1 SV=1	0	88.732	58	13	32	11	1	305	33.1	7.62	87.59	13	2	0.942	0.926	0.38	0.263	0.278	14549.5	13712	13477.9	5530.6	3824.1	4038.4	High	High	High	High	High	High
FALSE	High	Master Protein	Q9WV03	Protein FAM50A OS=Mus musculus OX=10090 GN=Fam50a PE=1 SV=1	0	70.467	37	13	35	12	1	339	40.2	6.83	105.75	13	1	0.956	0.971	1.235	1.156	1.123	13839.4	13228.5	13436.5	17087.4	15992.1	15540.3	High	High	High	High	High	High
FALSE	High	Master Protein	Q91VU7	Pseudouridylate synthase 7 homolog OS=Mus musculus OX=10090 GN=Pus7 PE=2 SV=2	0	189.151	37	18	50	18	1	660	74.7	5.87	173.33	18	0	1.051	1.06	0.856	0.909	0.903	12594.6	13235.1	13346.5	10781	11449.4	11378.8	High	High	High	High	High	High
FALSE	High	Master Protein	Q9Z1A1	TFG protein OS=Mus musculus OX=10090 GN=Tfg PE=1 SV=1	0	76.585	32	9	42	9	1	397	43	5.1	150.08	9	0	0.999	1.02	0.946	0.97	0.961	13025.5	13014.8	13290.5	12320	12632	12517.1	High	High	High	High	High	High
FALSE	High	Master Protein	P24788	Cyclin-dependent kinase 11B OS=Mus musculus OX=10090 GN=Cdk11b PE=1 SV=2	0	84.15	20	17	37	16	1	784	91.5	5.39	110.55	17	1	0.919	0.921	0.951	0.999	0.996	14404	13241.6	13266.1	13702.2	14383.1	14340.2	High	High	High	High	High	High
FALSE	High	Master Protein	Q99KE1	NAD-dependent malic enzyme, mitochondrial OS=Mus musculus OX=10090 GN=Me2 PE=1 SV=1	0	206.004	48	18	63	18	1	589	65.8	7.61	256.05	18	0	0.869	0.875	0.997	1.103	1.178	15154.5	13169	13262.3	15110.3	16717.1	17857.5	High	High	High	High	High	High
FALSE	High	Master Protein	Q9CRT8	Exportin-T OS=Mus musculus OX=10090 GN=Xpot PE=1 SV=3	0	164.123	29	19	49	19	1	963	109.7	5.25	146.18	19	0	1.215	1.23	0.98	0.995	1.049	10780.9	13096.7	13259.2	10563.1	10731	11309.8	High	High	High	High	High	High
FALSE	High	Master Protein	Q9DBY8	Nuclear valosin-containing protein-like OS=Mus musculus OX=10090 GN=Nvl PE=1 SV=1	0	222.195	42	28	53	28	1	855	94.4	6.35	186.1	28	0	0.958	0.976	0.781	0.743	0.77	13567.9	12999.3	13246.6	10599.8	10087.2	10446.8	High	High	High	High	High	High
FALSE	High	Master Protein	P62774	Myotrophin OS=Mus musculus OX=10090 GN=Mtpn PE=1 SV=2	0	44.145	35	4	29	4	1	118	12.9	5.52	96.14	4	0	0.936	0.935	1.284	1.027	1.007	14164.2	13254.8	13238.1	18189.3	14547.6	14262.3	High	High	High	High	High	High
FALSE	High	Master Protein	Q8C7R4	Ubiquitin-like modifier-activating enzyme 6 OS=Mus musculus OX=10090 GN=Uba6 PE=1 SV=1	0	228.15	37	31	60	31	1	1053	117.9	6.11	201.62	31	0	1.066	1.061	1.052	1.091	1.161	12471.5	13298.7	13234.8	13124.9	13600.9	14484.4	High	High	High	High	High	High
FALSE	High	Master Protein	Q64523	Histone H2A type 2-C OS=Mus musculus OX=10090 GN=Hist2h2ac PE=1 SV=3	0	108.521	65	8	77	4	1	129	14	10.9	278.86	8	1	1.043	1.052	0.871	0.891	0.945	12563.3	13097.5	13218.6	10943.4	11193.8	11875.8	High	High	High	High	High	High
FALSE	High	Master Protein	Q9WUK4	Replication factor C subunit 2 OS=Mus musculus OX=10090 GN=Rfc2 PE=1 SV=1	0	135.951	58	17	41	17	1	349	38.7	6.44	152.38	17	0	0.996	1.014	1.012	1.03	1.026	13034.3	12987	13211.4	13192.6	13426.2	13378.5	High	High	High	High	High	High
FALSE	High	Master Protein	Q8CFI7	DNA-directed RNA polymerase II subunit RPB2 OS=Mus musculus OX=10090 GN=Polr2b PE=1 SV=2	0	166.698	28	27	56	27	1	1174	133.8	6.87	185.08	27	0	0.881	0.891	0.816	0.949	0.967	14827.2	13063	13210.2	12094.8	14077.4	14341.9	High	High	High	High	High	High
FALSE	High	Master Protein	P62858	40S ribosomal protein S28 OS=Mus musculus OX=10090 GN=Rps28 PE=1 SV=1	0	33.409	46	3	49	3	1	69	7.8	10.7	143.94	3	0	0.84	0.871	1.088	0.958	0.956	15160.5	12732.5	13207.2	16489.1	14530.3	14495.3	High	High	High	High	High	High
FALSE	High	Master Protein	P70388	DNA repair protein RAD50 OS=Mus musculus OX=10090 GN=Rad50 PE=1 SV=1	0	168.299	26	33	50	33	1	1312	153.4	6.95	152.92	33	0	1.014	1.004	0.89	0.921	0.914	13155	13344.2	13204.1	11705	12112.7	12017.8	High	High	High	High	High	High
FALSE	High	Master Protein	Q8CI51	PDZ and LIM domain protein 5 OS=Mus musculus OX=10090 GN=Pdlim5 PE=1 SV=4	0	154.971	41	19	43	19	1	591	63.3	8.25	151.82	19	0	0.954	0.93	0.718	0.679	0.706	14199.4	13548.2	13201.5	10189.9	9635.5	10018.8	High	High	High	High	High	High
FALSE	High	Master Protein	Q60875	Rho guanine nucleotide exchange factor 2 OS=Mus musculus OX=10090 GN=Arhgef2 PE=1 SV=4	0	198.569	36	30	54	30	1	985	111.9	7.25	186.51	30	0	0.982	0.954	1.1	1.165	1.17	13838.6	13590.8	13198.8	15226.5	16128.5	16190.7	High	High	High	High	High	High
FALSE	High	Master Protein	Q99KG3-3	Isoform 3 of RNA-binding protein 10 OS=Mus musculus OX=10090 GN=Rbm10	0	151.42	33	24	44	22	1	929	103.3	5.92	146.2	24	2	1.033	1.01	0.89	0.949	0.929	13043	13470.6	13176.1	11609	12372.9	12122.1	High	High	High	High	High	High
FALSE	High	Master Protein	Q3TLP8	RAS-related C3 botulinum substrate 1, isoform CRA_a OS=Mus musculus OX=10090 GN=Rac1 PE=1 SV=1	0	46.099	40	8	48	4	1	211	23.4	8.69	147.21	8	3	1.085	1.064	0.965	1.064	1.093	12372.6	13421.5	13163.2	11939.9	13164	13519.9	High	High	High	High	High	High
FALSE	High	Master Protein	A0A1B0GRP7	Pyridoxal phosphate homeostasis protein (Fragment) OS=Mus musculus OX=10090 GN=Plpbp PE=1 SV=1	0	75.5	34	11	36	10	1	330	36.1	8.51	105.53	11	1	1.056	1.04	0.822	0.879	0.848	12655.6	13366.7	13161.9	10404	11128	10738.1	High	High	High	High	High	High
FALSE	High	Master Protein	P62631	Elongation factor 1-alpha 2 OS=Mus musculus OX=10090 GN=Eef1a2 PE=1 SV=1	0	197.568	51	18	311	8	1	463	50.4	9.03	1302.64	18	0	1.072	1.011	0.266	0.254	0.274	13014.8	13950.6	13157.1	3462.8	3309.7	3565.3	High	High	High	High	High	High
FALSE	High	Master Protein	B2RXS4	Plexin-B2 OS=Mus musculus OX=10090 GN=Plxnb2 PE=1 SV=1	0	205.648	23	31	52	31	1	1842	206.1	5.87	175.8	31	0	1.073	1.075	1.386	1.326	1.379	12203.4	13096.9	13115.9	16909.7	16178.2	16830.3	High	High	High	High	High	High
FALSE	High	Master Protein	Q80TM9	Nischarin OS=Mus musculus OX=10090 GN=Nisch PE=1 SV=2	0	196.243	26	30	51	30	1	1593	174.9	5.16	175.48	30	0	0.864	0.883	1.056	1.06	1.09	14853.3	12838.1	13109.5	15692.2	15750.6	16185.6	High	High	High	High	High	High
FALSE	High	Master Protein	F8WJA0	ATP-dependent RNA helicase DDX24 OS=Mus musculus OX=10090 GN=Ddx24 PE=1 SV=1	0	147.186	22	20	47	20	1	903	101.3	9.36	146.22	20	0	0.888	0.892	1.223	1.23	1.172	14676.3	13031.3	13087.4	17942	18045.6	17202	High	High	High	High	High	High
FALSE	High	Master Protein	A0A0B4J1E2	SNW domain-containing protein 1 OS=Mus musculus OX=10090 GN=Snw1 PE=1 SV=1	0	159.736	43	20	49	20	1	536	61.4	9.48	179.06	20	0	1.005	1.003	1.093	1.069	1.025	13040	13102.2	13074.1	14247.8	13940.7	13368.5	High	High	High	High	High	High
FALSE	High	Master Protein	O54984	ATPase Asna1 OS=Mus musculus OX=10090 GN=Asna1 PE=1 SV=2	0	119.207	36	9	46	9	1	348	38.8	4.91	176.85	9	0	1.116	1.089	1.056	1.133	1.119	12001.5	13395.8	13073.6	12677.1	13598	13430.5	High	High	High	High	High	High
FALSE	High	Master Protein	Q99LB6	Methionine adenosyltransferase 2 subunit beta OS=Mus musculus OX=10090 GN=Mat2b PE=1 SV=1	0	107.692	41	12	38	12	1	334	37.4	6.95	135.34	12	0	0.982	1.015	0.67	0.703	0.733	12865.3	12632.9	13064.3	8617.8	9049.8	9434.9	High	High	High	High	High	High
FALSE	High	Master Protein	A2AL50	Alkylglycerone-phosphate synthase OS=Mus musculus OX=10090 GN=Agps PE=1 SV=1	0	187.133	50	24	58	24	1	671	74.3	7.66	218.64	24	0	1.084	1.055	1.158	1.251	1.258	12361.3	13399.6	13036.2	14310.6	15460.3	15554	High	High	High	High	High	High
FALSE	High	Master Protein	Q8BIQ5	Cleavage stimulation factor subunit 2 OS=Mus musculus OX=10090 GN=Cstf2 PE=1 SV=2	0	131.727	32	15	67	10	1	580	61.3	6.83	221.76	15	5	0.974	0.988	1.513	1.209	1.232	13193.1	12850	13029.7	19964.1	15948.5	16252	High	High	High	High	High	High
FALSE	High	Master Protein	Q9Z2N8	Actin-like protein 6A OS=Mus musculus OX=10090 GN=Actl6a PE=1 SV=2	0	138.957	51	15	44	15	1	429	47.4	5.6	160.49	15	0	1.038	1.055	0.796	0.756	0.759	12344.4	12819.6	13025.8	9822.7	9331	9375.6	High	High	High	High	High	High
FALSE	High	Master Protein	Q9R0N0	Galactokinase OS=Mus musculus OX=10090 GN=Galk1 PE=1 SV=2	0	116.496	37	14	48	14	1	392	42.3	5.26	151.31	14	0	1.096	1.136	1.429	1.504	1.529	11457.5	12557.2	13020.4	16374.8	17230.6	17524.2	High	High	High	High	High	High
FALSE	High	Master Protein	Q9Z1R2	Large proline-rich protein BAG6 OS=Mus musculus OX=10090 GN=Bag6 PE=1 SV=1	0	170.443	26	21	53	21	1	1154	121	5.71	197.27	21	0	0.875	0.88	0.835	0.823	0.834	14776.4	12934.9	13006.4	12338.5	12164	12329	High	High	High	High	High	High
FALSE	High	Master Protein	Q9QZM0	Ubiquilin-2 OS=Mus musculus OX=10090 GN=Ubqln2 PE=1 SV=2	0	139.419	25	11	53	8	1	638	67.3	5.22	187.5	11	4	0.942	0.962	0.947	0.751	0.776	13515.9	12737.8	13003	12799.2	10147.8	10484.8	High	High	High	High	High	High
FALSE	High	Master Protein	Q3V2H3	Sorting nexin-12 OS=Mus musculus OX=10090 GN=Snx12 PE=1 SV=1	0	69.843	73	12	30	10	1	170	19.8	8.44	91.53	12	2	0.952	0.963	0.917	0.859	0.838	13500.5	12848.7	12996.9	12382.7	11603.5	11308.5	High	High	High	High	High	High
FALSE	High	Master Protein	P63280	SUMO-conjugating enzyme UBC9 OS=Mus musculus OX=10090 GN=Ube2i PE=1 SV=1	0	123.845	67	7	43	7	1	158	18	8.66	168.41	7	0	1.033	1.078	0.859	0.822	0.798	12046.9	12446.9	12989.5	10342.3	9898.6	9618.1	High	High	High	High	High	High
FALSE	High	Master Protein	P47754	F-actin-capping protein subunit alpha-2 OS=Mus musculus OX=10090 GN=Capza2 PE=1 SV=3	0	185.024	70	13	56	11	1	286	32.9	5.85	272.46	13	2	1.078	1.108	1.061	1.031	1.027	11704.5	12620.2	12968.9	12422.7	12067.2	12017.3	High	High	High	High	High	High
FALSE	High	Master Protein	Q6PIP5	NudC domain-containing protein 1 OS=Mus musculus OX=10090 GN=Nudcd1 PE=1 SV=2	0	149.843	42	20	46	20	1	582	66.7	5.3	167.71	20	0	1.072	1.067	0.801	0.844	0.854	12153.8	13034.2	12967	9733.8	10253.9	10380.6	High	High	High	High	High	High
FALSE	High	Master Protein	Q8BHK9	DNA excision repair protein ERCC-6-like OS=Mus musculus OX=10090 GN=Ercc6l PE=1 SV=1	0	176.155	29	30	54	30	1	1240	138.8	5.21	156.01	30	0	0.975	0.955	0.703	0.698	0.717	13567.9	13234.3	12961.2	9532.3	9475.9	9734.6	High	High	High	High	High	High
FALSE	High	Master Protein	Q91X20	Set1/Ash2 histone methyltransferase complex subunit ASH2 OS=Mus musculus OX=10090 GN=Ash2l PE=1 SV=1	0	103.785	34	19	29	19	1	623	68.2	5.69	90.08	19	0	1.052	1.016	0.743	0.747	0.759	12743.3	13409.6	12951.7	9474	9516.4	9670.4	High	High	High	High	High	High
FALSE	High	Master Protein	G3X914	Cullin-5 OS=Mus musculus OX=10090 GN=Cul5 PE=1 SV=1	0	198.748	38	29	54	29	1	855	99	8.79	172.62	29	0	1.069	1.023	0.952	1.014	1.044	12625.8	13501.7	12919	12016.7	12804.6	13177.3	High	High	High	High	High	High
FALSE	High	Master Protein	Q6NZN0	RNA-binding protein 26 OS=Mus musculus OX=10090 GN=Rbm26 PE=1 SV=2	0	146.379	22	21	50	2	1	1012	114.1	9.16	158.42	21	17	1.092	1.034	0.925	0.914	0.902	12467.5	13612.9	12894.4	11536.2	11398.8	11245.4	High	High	High	High	High	High
FALSE	High	Master Protein	P51863	V-type proton ATPase subunit d 1 OS=Mus musculus OX=10090 GN=Atp6v0d1 PE=1 SV=2	0	116.001	43	12	56	12	1	351	40.3	5	186.21	12	0	0.96	0.96	2.102	1.9	1.869	13422.5	12879.4	12889	28217	25503.3	25088	High	High	High	High	High	High
FALSE	High	Master Protein	P32233	Developmentally-regulated GTP-binding protein 1 OS=Mus musculus OX=10090 GN=Drg1 PE=1 SV=1	0	175.43	52	15	44	14	1	367	40.5	8.9	157.87	15	0	0.885	0.925	1.133	1.079	1.14	13930.2	12333.7	12888	15780.8	15030.9	15886.6	High	High	High	High	High	High
FALSE	High	Master Protein	Q9WTL7	Acyl-protein thioesterase 2 OS=Mus musculus OX=10090 GN=Lypla2 PE=1 SV=1	0	63.811	46	9	28	9	1	231	24.8	7.23	98.14	9	0	1.119	1.127	0.811	0.814	0.817	11424.8	12786.2	12870.9	9267.5	9297.4	9332.1	High	High	High	High	High	High
FALSE	High	Master Protein	Q9WTP7	GTP:AMP phosphotransferase AK3, mitochondrial OS=Mus musculus OX=10090 GN=Ak3 PE=1 SV=3	0	108.729	60	13	37	13	1	227	25.4	8.84	126.26	13	0	0.948	0.932	0.899	0.896	0.85	13807.9	13088.3	12867.6	12416.5	12371.1	11730	High	High	High	High	High	High
FALSE	High	Master Protein	Q62093	Serine/arginine-rich splicing factor 2 OS=Mus musculus OX=10090 GN=Srsf2 PE=1 SV=4	0	69.007	28	8	39	8	1	221	25.5	11.85	111.58	8	0	0.975	0.962	0.975	0.962	0.931	13369	13032.6	12859.8	13030.5	12854.8	12452	High	High	High	High	High	High
FALSE	High	Master Protein	Q80X98	DEAH (Asp-Glu-Ala-His) box polypeptide 38 OS=Mus musculus OX=10090 GN=Dhx38 PE=1 SV=1	0	161.992	25	26	43	25	1	1228	140.5	6.49	150.79	26	1	0.964	0.944	0.826	0.903	0.911	13618	13129.3	12858.3	11244.9	12293.5	12404.1	High	High	High	High	High	High
FALSE	High	Master Protein	Q8R2N2	U3 small nucleolar RNA-associated protein 4 homolog OS=Mus musculus OX=10090 GN=Utp4 PE=2 SV=3	0	113.144	33	19	48	18	1	686	76.9	8.87	160.99	19	0	0.887	0.871	0.949	1.012	1.01	14758	13097.1	12847.5	13998.5	14937.4	14907.2	High	High	High	High	High	High
FALSE	High	Master Protein	Q91Z50	Flap endonuclease 1 OS=Mus musculus OX=10090 GN=Fen1 PE=1 SV=1	0	161.8	53	16	55	16	1	380	42.6	8.34	214.97	16	0	0.979	0.984	1.236	1.115	1.049	13055	12778	12839.8	16138.3	14562.7	13692.8	High	High	High	High	High	High
FALSE	High	Master Protein	Q8BG81	Polymerase delta-interacting protein 3 OS=Mus musculus OX=10090 GN=Poldip3 PE=1 SV=1	0	138.179	48	18	47	3	1	420	46.1	10.05	167.78	18	14	0.745	0.734	0.901	0.847	0.832	17465.3	13017.9	12813.6	15735.3	14791.7	14527.1	High	High	High	High	High	High
FALSE	High	Master Protein	Q9ESX5	H/ACA ribonucleoprotein complex subunit DKC1 OS=Mus musculus OX=10090 GN=Dkc1 PE=1 SV=4	0	110.679	34	16	41	16	1	509	57.4	9.28	135.22	16	0	1.068	1.052	0.919	0.994	0.989	12177.8	13009.4	12805.4	11197	12101.7	12049.8	High	High	High	High	High	High
FALSE	High	Master Protein	E9PV41	Protein diaphanous homolog 1 OS=Mus musculus OX=10090 GN=Diaph1 PE=1 SV=1	0	206.373	31	31	50	30	1	1264	140.3	5.58	164.72	31	1	1.07	1.059	1.272	1.161	1.152	12080.8	12924.1	12799.1	15371.4	14020	13912	High	High	High	High	High	High
FALSE	High	Master Protein	Q6A065	Centrosomal protein of 170 kDa OS=Mus musculus OX=10090 GN=Cep170 PE=1 SV=2	0	256.733	33	40	68	39	1	1588	174.9	7.17	221.28	40	0	1.015	0.992	0.724	0.729	0.722	12893.1	13092.5	12788.2	9337	9398.4	9313	High	High	High	High	High	High
FALSE	High	Master Protein	Q9CXF4	TBC1 domain family member 15 OS=Mus musculus OX=10090 GN=Tbc1d15 PE=1 SV=1	0	139.969	34	21	47	20	1	671	76.5	5.3	148.08	21	1	0.934	0.915	0.948	1.067	1.059	13968.3	13050.6	12786.9	13246.3	14902.1	14789	High	High	High	High	High	High
FALSE	High	Master Protein	Q9JHJ0	Tropomodulin-3 OS=Mus musculus OX=10090 GN=Tmod3 PE=1 SV=1	0	136.038	54	17	51	16	1	352	39.5	5.14	169.33	17	1	0.924	0.978	1.556	1.414	1.34	13049.2	12060.6	12768.1	20301.6	18446.6	17480.7	High	High	High	High	High	High
FALSE	High	Master Protein	Q9CY27	Very-long-chain enoyl-CoA reductase OS=Mus musculus OX=10090 GN=Tecr PE=1 SV=1	0	37.697	19	8	33	8	1	308	36.1	9.55	84.83	8	0	0.971	0.945	1.05	1.061	1.039	13510.5	13121.2	12762.6	14182.3	14332.4	14031.2	High	High	High	High	High	High
FALSE	High	Master Protein	Q91YK2	Ribosomal RNA processing protein 1 homolog B OS=Mus musculus OX=10090 GN=Rrp1b PE=1 SV=2	0	174.421	44	25	56	25	1	724	80.5	9.72	182.44	25	0	1.062	1.056	0.873	0.857	0.845	12073.6	12825.4	12749.6	10535.3	10345.6	10203	High	High	High	High	High	High
FALSE	High	Master Protein	P18242	Cathepsin D OS=Mus musculus OX=10090 GN=Ctsd PE=1 SV=1	0	174.038	41	14	67	14	1	410	44.9	7.15	265.93	14	0	1.034	1.057	1.868	2.082	2.02	12060.1	12465.4	12747	22522.8	25113.1	24365.5	High	High	High	High	High	High
FALSE	High	Master Protein	Q80VD1	Protein FAM98B OS=Mus musculus OX=10090 GN=Fam98b PE=1 SV=1	0	133.538	45	13	42	11	1	429	45.3	8.5	164.45	13	2	0.98	0.999	0.885	0.88	0.86	12758.9	12506	12742.3	11294.5	11234	10966.9	High	High	High	High	High	High
FALSE	High	Master Protein	Q6PDG5	SWI/SNF complex subunit SMARCC2 OS=Mus musculus OX=10090 GN=Smarcc2 PE=1 SV=2	0	196.092	26	29	73	19	1	1213	132.5	5.59	228.15	29	0	1.075	1.088	0.961	1.005	0.972	11712.8	12587.9	12741.6	11261.8	11776.7	11389.4	High	High	High	High	High	High
FALSE	High	Master Protein	P20108	Thioredoxin-dependent peroxide reductase, mitochondrial OS=Mus musculus OX=10090 GN=Prdx3 PE=1 SV=1	0	90.883	43	8	49	8	1	257	28.1	7.58	167.15	8	0	0.943	0.942	1.272	1.423	1.445	13525.2	12753.4	12740.1	17209.6	19247.8	19537.6	High	High	High	High	High	High
FALSE	High	Master Protein	Q9Z0X1	Apoptosis-inducing factor 1, mitochondrial OS=Mus musculus OX=10090 GN=Aifm1 PE=1 SV=1	0	197.598	41	18	74	18	1	612	66.7	9.17	285.62	18	0	0.98	0.987	1.835	1.947	2.006	12898.3	12641.6	12734.1	23666.8	25117.4	25869.4	High	High	High	High	High	High
FALSE	High	Master Protein	P62715	Serine/threonine-protein phosphatase 2A catalytic subunit beta isoform OS=Mus musculus OX=10090 GN=Ppp2cb PE=1 SV=1	0	139.045	57	11	58	2	1	309	35.6	5.43	226.08	11	10	0.982	1.019	0.989	0.991	1.022	12487.8	12264.2	12727.8	12350.3	12370.5	12763.7	High	High	High	High	High	High
FALSE	High	Master Protein	P99026	Proteasome subunit beta type-4 OS=Mus musculus OX=10090 GN=Psmb4 PE=1 SV=1	0	175.285	54	8	58	8	1	264	29.1	5.64	259.87	8	0	1.05	1.063	0.958	1.078	1.055	11968.1	12562.2	12718.2	11462	12904.8	12627.6	High	High	High	High	High	High
FALSE	High	Master Protein	Q03958	Prefoldin subunit 6 OS=Mus musculus OX=10090 GN=Pfdn6 PE=1 SV=1	0	66.858	55	8	44	8	1	127	14.4	8.88	150.8	8	0	0.932	0.958	0.663	0.554	0.564	13278.3	12372.3	12718.2	8797	7354.6	7492.5	High	High	High	High	High	High
FALSE	High	Master Protein	Q810A7	ATP-dependent RNA helicase DDX42 OS=Mus musculus OX=10090 GN=Ddx42 PE=1 SV=3	0	175.982	31	22	50	22	1	929	101.9	6.98	182.13	22	0	0.965	0.929	0.872	0.917	0.921	13681.8	13196.3	12711.4	11931	12546.8	12599.2	High	High	High	High	High	High
FALSE	High	Master Protein	Q640M1	U3 small nucleolar RNA-associated protein 14 homolog A OS=Mus musculus OX=10090 GN=Utp14a PE=1 SV=1	0	195.942	37	25	62	21	1	767	87.2	9.2	198.2	25	4	0.962	0.972	1.135	1.129	1.073	13063.2	12566.8	12702.1	14828.6	14744	14013.7	High	High	High	High	High	High
FALSE	High	Master Protein	O08582	GTP-binding protein 1 OS=Mus musculus OX=10090 GN=Gtpbp1 PE=1 SV=2	0	167.745	45	21	44	21	1	668	72.3	8.29	161.21	21	0	1.04	1.03	0.777	0.777	0.776	12311.9	12798.8	12686.8	9571.3	9571.6	9549	High	High	High	High	High	High
FALSE	High	Master Protein	P52479	Ubiquitin carboxyl-terminal hydrolase 10 OS=Mus musculus OX=10090 GN=Usp10 PE=1 SV=3	0	155.687	39	21	45	1	1	792	87	5.17	165.12	21	20	0.927	0.905	0.791	0.798	0.812	14010.9	12989.5	12685.7	11079.3	11178.2	11371.2	High	High	High	High	High	High
FALSE	High	Master Protein	Q9DBR7	Protein phosphatase 1 regulatory subunit 12A OS=Mus musculus OX=10090 GN=Ppp1r12a PE=1 SV=2	0	197.022	32	26	46	15	1	1029	114.9	5.49	158.77	26	11	0.926	0.925	0.657	0.686	0.668	13672.3	12658.3	12643.1	8982.4	9378.6	9129.4	High	High	High	High	High	High
FALSE	High	Master Protein	A0A2I3BQS6	E3 ubiquitin-protein ligase UBR5 OS=Mus musculus OX=10090 GN=Ubr5 PE=1 SV=1	0	231.024	18	39	53	39	1	2798	308.8	5.83	180	39	0	0.914	0.906	0.911	0.985	1.011	13948.5	12742.7	12642.6	12705.1	13733.4	14105.7	High	High	High	High	High	High
FALSE	High	Master Protein	Q922J3	CAP-Gly domain-containing linker protein 1 OS=Mus musculus OX=10090 GN=Clip1 PE=1 SV=1	0	228.282	31	39	59	34	1	1391	155.7	5.24	186.64	39	5	0.992	1.003	1.29	1.315	1.253	12574.9	12475.1	12614.5	16224.7	16530.3	15760.2	High	High	High	High	High	High
FALSE	High	Master Protein	Q60902	Epidermal growth factor receptor substrate 15-like 1 OS=Mus musculus OX=10090 GN=Eps15l1 PE=1 SV=3	0	228.274	42	26	52	6	1	907	99.2	5.02	181.88	26	19	1.036	1.07	0.969	0.92	0.931	11770.8	12199.6	12591.2	11409.9	10832.2	10953	High	High	High	High	High	High
FALSE	High	Master Protein	Q8BGH2	Sorting and assembly machinery component 50 homolog OS=Mus musculus OX=10090 GN=Samm50 PE=1 SV=1	0	157.419	45	16	35	16	1	469	51.8	6.8	141.76	16	0	0.992	1.012	0.862	0.859	0.912	12432.2	12338.1	12587.1	10722	10676.1	11342.4	High	High	High	High	High	High
FALSE	High	Master Protein	Q62418	Drebrin-like protein OS=Mus musculus OX=10090 GN=Dbnl PE=1 SV=2	0	163.374	50	17	62	17	1	436	48.7	4.92	215.84	17	0	0.957	0.96	1.006	0.993	1	13113.6	12553.6	12586.9	13196	13025.8	13117.4	High	High	High	High	High	High
FALSE	High	Master Protein	E9Q852	Afadin OS=Mus musculus OX=10090 GN=Afdn PE=1 SV=2	0	240.82	28	37	67	33	1	1805	204.4	6.24	226.09	37	2	1.036	1.007	0.905	0.952	0.953	12492.4	12939.5	12582	11307.3	11895.3	11902.5	High	High	High	High	High	High
FALSE	High	Master Protein	P61205	ADP-ribosylation factor 3 OS=Mus musculus OX=10090 GN=Arf3 PE=2 SV=2	0	175.205	58	10	108	4	1	181	20.6	7.43	426.44	10	0	1.106	1.064	0.839	0.856	0.883	11809.7	13065.8	12567	9909.2	10114	10428.2	High	High	High	High	High	High
FALSE	High	Master Protein	Q9CY66	H/ACA ribonucleoprotein complex subunit 1 OS=Mus musculus OX=10090 GN=Gar1 PE=1 SV=1	0	42.379	33	8	29	8	1	231	23.5	11.02	90.02	8	0	1.046	1.035	0.946	0.879	0.91	12136	12697.1	12559.8	11482.8	10664.8	11049.6	High	High	High	High	High	High
FALSE	High	Master Protein	Q8BP92	Reticulocalbin-2 OS=Mus musculus OX=10090 GN=Rcn2 PE=1 SV=1	0	186.256	66	16	54	16	1	320	37.2	4.42	205.73	16	0	1.126	1.154	0.927	0.849	0.84	10872.1	12244.8	12548.6	10074.8	9227.1	9130.7	High	High	High	High	High	High
FALSE	High	Master Protein	Q91VE6	MKI67 FHA domain-interacting nucleolar phosphoprotein OS=Mus musculus OX=10090 GN=Nifk PE=1 SV=1	0	105.727	39	13	47	13	1	317	36.2	10.24	161.25	13	0	0.932	0.937	1.074	1.03	1.005	13375.1	12471.1	12528.6	14364.5	13775.2	13437	High	High	High	High	High	High
FALSE	High	Master Protein	P97429	Annexin A4 OS=Mus musculus OX=10090 GN=Anxa4 PE=1 SV=4	0	152.483	67	18	58	17	1	319	35.9	5.57	200.15	18	0	1.143	1.145	2.169	1.85	1.881	10943	12504.9	12525.9	23733.4	20241	20578.8	High	High	High	High	High	High
FALSE	High	Master Protein	Q99JX7	Nuclear RNA export factor 1 OS=Mus musculus OX=10090 GN=Nxf1 PE=1 SV=3	0	212.46	59	24	60	24	1	618	70.3	8.73	219.24	24	0	1.076	1.092	0.955	0.956	0.994	11454.7	12328	12512.9	10934.9	10946.1	11384.7	High	High	High	High	High	High
FALSE	High	Master Protein	Q99PG2	Opioid growth factor receptor OS=Mus musculus OX=10090 GN=Ogfr PE=1 SV=1	0	139.505	50	17	46	17	1	633	70.6	4.77	166.76	17	0	1.013	0.967	1.003	0.995	0.935	12924.9	13093.7	12502	12962.4	12860.9	12086.7	High	High	High	High	High	High
FALSE	High	Master Protein	Q91YN9	BAG family molecular chaperone regulator 2 OS=Mus musculus OX=10090 GN=Bag2 PE=1 SV=1	0	67.646	63	13	43	13	1	210	23.5	6.42	121.98	13	0	0.988	1.019	1.259	1.239	1.206	12249.1	12104.1	12485.8	15419.3	15174.6	14776.9	High	High	High	High	High	High
FALSE	High	Master Protein	Q8BYA0	Tubulin-specific chaperone D OS=Mus musculus OX=10090 GN=Tbcd PE=1 SV=1	0	159.014	25	24	34	24	1	1196	133.2	6.51	114.53	24	0	1.14	1.103	0.701	0.78	0.799	11312.5	12891.9	12481.6	7934.3	8821	9033.5	High	High	High	High	High	High
FALSE	High	Master Protein	Q8CGY8	UDP-N-acetylglucosamine--peptide N-acetylglucosaminyltransferase 110 kDa subunit OS=Mus musculus OX=10090 GN=Ogt PE=1 SV=2	0	248.828	35	25	58	25	1	1046	116.9	6.7	221.24	25	0	1.166	1.101	1.09	1.113	1.124	11328.7	13207.9	12468.1	12344	12611.9	12732	High	High	High	High	High	High
FALSE	High	Master Protein	A0A0R4J0T5	CUG triplet repeat, RNA binding protein 1, isoform CRA_b OS=Mus musculus OX=10090 GN=Celf1 PE=1 SV=1	0	91.79	35	12	38	9	1	487	52.1	8.46	129.03	12	3	0.951	0.978	1.1	1.129	1.094	12742.1	12111.6	12458.1	14012.3	14386.3	13941.4	High	High	High	High	High	High	Acetyl [N-Term]
FALSE	High	Master Protein	G3UZA7	Small ubiquitin-related modifier OS=Mus musculus OX=10090 GN=Sumo3 PE=1 SV=1	0	20.754	29	4	24	1	1	113	12.7	5.96	81.25	4	3	1.024	0.983	0.749	0.786	0.704	12659.7	12963.8	12449.6	9483.2	9944.8	8917.8	High	High	High	High	High	High
FALSE	High	Master Protein	Q8R2M2	Deoxynucleotidyltransferase terminal-interacting protein 2 OS=Mus musculus OX=10090 GN=Dnttip2 PE=1 SV=1	0	186.013	40	23	49	23	1	758	84.2	6.44	182.18	23	0	1.023	1.035	1.159	1.137	1.071	12025	12306.3	12441	13942.3	13672.7	12878.6	High	High	High	High	High	High
FALSE	High	Master Protein	E9PY39	Predicted gene 20431 OS=Mus musculus OX=10090 GN=Gm20431 PE=4 SV=1	0	82.06	31	11	56	6	1	371	42.1	6.76	192.05	11	5	1.001	1.024	1.045	0.999	1.034	12133.5	12145.5	12427.6	12674.2	12122.1	12549.7	High	High	High	High	High	High
FALSE	High	Master Protein	Q9D881	Cytochrome c oxidase subunit 5B, mitochondrial OS=Mus musculus OX=10090 GN=Gm11273 PE=1 SV=1	0	59.282	37	5	55	5	1	129	13.8	8.12	169.58	5	0	0.728	0.743	1.058	1.058	1.058	16716.4	12175.2	12421.5	17680.2	17682.6	17692.3	High	High	High	High	High	High
FALSE	High	Master Protein	Q4VAA2	Protein CDV3 OS=Mus musculus OX=10090 GN=Cdv3 PE=1 SV=2	0	137.472	64	12	62	6	1	281	29.7	6.1	244.05	12	7	0.887	0.915	1.695	1.273	1.24	13577.1	12037.7	12416.3	23012.5	17285.1	16837.8	High	High	High	High	High	High
FALSE	High	Master Protein	P67871	Casein kinase II subunit beta OS=Mus musculus OX=10090 GN=Csnk2b PE=1 SV=1	0	97.719	40	7	43	7	1	215	24.9	5.55	163.99	7	0	0.974	1.007	0.995	1.024	1.027	12313.7	11997.9	12403	12253	12611.7	12641.5	High	High	High	High	High	High
FALSE	High	Master Protein	Q9D903	Probable rRNA-processing protein EBP2 OS=Mus musculus OX=10090 GN=Ebna1bp2 PE=2 SV=1	0	68.585	39	12	38	12	1	306	34.7	10.08	115.59	12	0	0.934	0.953	1.135	1.047	0.98	12993.8	12141.9	12386.7	14753.4	13610.2	12733.7	High	High	High	High	High	High
FALSE	High	Master Protein	Q9D880	Mitochondrial import inner membrane translocase subunit TIM50 OS=Mus musculus OX=10090 GN=Timm50 PE=1 SV=1	0	95.314	44	14	45	14	1	353	39.8	8.13	164.89	14	0	0.876	0.869	0.811	0.858	0.853	14244.6	12474.2	12380	11552.4	12221.3	12144.1	High	High	High	High	High	High
FALSE	High	Master Protein	A0A2I3BQV5	Exportin-7 OS=Mus musculus OX=10090 GN=Xpo7 PE=1 SV=1	0	112.554	21	20	34	20	1	1088	123.9	6.54	106.09	20	0	1.155	1.119	0.83	0.872	0.908	11039.6	12754.1	12358.2	9158.4	9624.8	10027.4	High	High	High	High	High	High
FALSE	High	Master Protein	Q8C570	mRNA export factor OS=Mus musculus OX=10090 GN=Rae1 PE=1 SV=1	0	139.923	53	13	51	13	1	368	40.9	7.83	217.11	13	0	1	1.011	1.05	1.07	1.083	12216.4	12222	12348.3	12822.5	13066.4	13234.1	High	High	High	High	High	High
FALSE	High	Master Protein	P53810	Phosphatidylinositol transfer protein alpha isoform OS=Mus musculus OX=10090 GN=Pitpna PE=1 SV=2	0	117.553	62	18	50	15	1	271	31.9	6.37	159.14	18	0	1.109	1.12	1.707	1.8	1.78	11015	12219.3	12338.3	18803.1	19825.6	19610.8	High	High	High	High	High	High
FALSE	High	Master Protein	Q8R1F1	Niban-like protein 1 OS=Mus musculus OX=10090 GN=Fam129b PE=1 SV=2	0	200.996	41	27	65	27	1	749	84.8	5.94	227.27	27	0	1.033	1.049	3.717	3.208	3.136	11706.4	12094.2	12279	43518.1	37558.1	36714.2	High	High	High	High	High	High
FALSE	High	Master Protein	Q9D1G1	Ras-related protein Rab-1B OS=Mus musculus OX=10090 GN=Rab1b PE=1 SV=1	0	185.484	78	15	143	8	1	201	22.2	5.73	476.91	15	0	0.995	0.991	1.13	1.309	1.306	12388.3	12326.6	12277.4	13995.8	16210.9	16173.2	High	High	High	High	High	High
FALSE	High	Master Protein	Q9CXS4	Centromere protein V OS=Mus musculus OX=10090 GN=Cenpv PE=1 SV=2	0	116.184	58	12	34	12	1	252	27.5	9.79	140.9	12	0	1.16	1.128	0.832	0.902	0.946	10879	12619.3	12273.6	9047.8	9814.6	10293.5	High	High	High	High	High	High
FALSE	High	Master Protein	Q60692	Proteasome subunit beta type-6 OS=Mus musculus OX=10090 GN=Psmb6 PE=1 SV=3	0	75.593	49	8	55	8	1	238	25.4	5.11	196.35	8	0	1.041	1.042	1.019	1.1	1.095	11780	12260.6	12272.4	11998.2	12959.5	12896.2	High	High	High	High	High	High
FALSE	High	Master Protein	Q9D8S5	MCG7614, isoform CRA_c OS=Mus musculus OX=10090 GN=Srsf5 PE=1 SV=1	0	68.965	35	12	48	11	1	270	31	11.56	137.06	12	0	0.937	0.947	1.004	1.132	1.128	12954.8	12142.8	12271.5	13012.5	14660.4	14610.4	High	High	High	High	High	High
FALSE	High	Master Protein	P62960	Nuclease-sensitive element-binding protein 1 OS=Mus musculus OX=10090 GN=Ybx1 PE=1 SV=3	0	186.207	52	12	155	8	1	322	35.7	9.88	677.89	12	0	0.799	0.829	1.046	0.885	0.852	14798.6	11831.4	12263.7	15484	13099.2	12604.1	High	High	High	High	High	High
FALSE	High	Master Protein	E9PUQ7	tRNA (uracil-5-)-methyltransferase homolog A OS=Mus musculus OX=10090 GN=Trmt2a PE=1 SV=1	0	177.284	52	24	57	24	1	613	67.6	7.3	198.86	24	0	0.966	0.995	1.417	1.459	1.481	12317.1	11899.2	12259.2	17453.9	17972.3	18239	High	High	High	High	High	High
FALSE	High	Master Protein	Q9JL35	High mobility group nucleosome-binding domain-containing protein 5 OS=Mus musculus OX=10090 GN=Hmgn5 PE=1 SV=2	0	55.736	29	11	30	11	1	406	45.3	4.37	92.16	11	0	1.017	1.007	1.315	1.254	1.215	12164.5	12366.7	12254.5	15993.3	15249.2	14782.1	High	High	High	High	High	High
FALSE	High	Master Protein	A0A3B2WCL5	RAN binding protein 3, isoform CRA_i OS=Mus musculus OX=10090 GN=Ranbp3 PE=1 SV=1	0	130.852	41	17	46	17	1	558	59.3	4.94	164.49	17	0	1.029	1.025	1.011	1.001	0.974	11934.4	12278.4	12228.8	12071.5	11943.5	11620.3	High	High	High	High	High	High
FALSE	High	Master Protein	Q9D1E6	Tubulin-folding cofactor B OS=Mus musculus OX=10090 GN=Tbcb PE=1 SV=2	0	65.437	44	12	35	12	1	244	27.4	5.24	84.92	12	0	0.964	0.971	0.748	0.768	0.771	12568.3	12116.9	12202.2	9399.2	9656.4	9684.6	High	High	High	High	High	High
FALSE	High	Master Protein	Q8CCF0	U4/U6 small nuclear ribonucleoprotein Prp31 OS=Mus musculus OX=10090 GN=Prpf31 PE=1 SV=3	0	131.598	44	18	41	18	1	499	55.4	5.67	145.3	18	0	1.01	1.026	1.168	1.169	1.188	11889.1	12004.5	12199.7	13888.1	13893.8	14120.4	High	High	High	High	High	High
FALSE	High	Master Protein	Q9Z2M7	Phosphomannomutase 2 OS=Mus musculus OX=10090 GN=Pmm2 PE=1 SV=1	0	90.53	46	12	47	11	1	242	27.6	6.42	136.51	12	0	0.981	0.979	0.963	1.063	1.045	12441.4	12207	12178	11978.6	13228.2	13006.6	High	High	High	High	High	High
FALSE	High	Master Protein	Q8CJF7	Protein ELYS OS=Mus musculus OX=10090 GN=Ahctf1 PE=1 SV=1	0	245.293	23	38	53	38	1	2243	247.5	6.55	180.97	38	0	0.999	0.979	0.979	0.955	0.967	12424.8	12407.9	12164.1	12165.9	11867.7	12013.6	High	High	High	High	High	High
FALSE	High	Master Protein	Q9CPV4	Glyoxalase domain-containing protein 4 OS=Mus musculus OX=10090 GN=Glod4 PE=1 SV=1	0	125.213	57	14	59	14	1	298	33.3	5.47	207.03	14	0	1.099	1.075	1.893	2.417	2.337	11274.9	12390.2	12122.6	21347.4	27246.8	26344.8	High	High	High	High	High	High
FALSE	High	Master Protein	Q8BH95	Enoyl-CoA hydratase, mitochondrial OS=Mus musculus OX=10090 GN=Echs1 PE=1 SV=1	0	72.648	41	11	32	11	1	290	31.5	8.48	97.86	11	0	0.853	0.839	0.852	0.928	0.916	14431.5	12308	12101.5	12294.8	13393.4	13216	High	High	High	High	High	High
FALSE	High	Master Protein	P09671	Superoxide dismutase [Mn], mitochondrial OS=Mus musculus OX=10090 GN=Sod2 PE=1 SV=3	0	60.244	58	11	32	11	1	222	24.6	8.62	97.87	11	0	0.982	0.968	1.121	1.27	1.282	12498.6	12276.6	12092.6	14007.2	15879.2	16026.2	High	High	High	High	High	High
FALSE	High	Master Protein	Q61136	Serine/threonine-protein kinase PRP4 homolog OS=Mus musculus OX=10090 GN=Prpf4b PE=1 SV=3	0	84.51	16	18	31	18	1	1007	116.9	10.23	83.26	18	0	1.076	1.063	0.901	1.006	1.006	11374.5	12243.5	12091.7	10245.5	11437.4	11438.7	High	High	High	High	High	High
FALSE	High	Master Protein	Q8C156	Condensin complex subunit 2 OS=Mus musculus OX=10090 GN=Ncaph PE=1 SV=1	0	134.141	27	16	48	16	1	731	82.3	4.96	159.99	16	0	0.97	0.958	0.769	0.821	0.787	12605.2	12232.8	12076.1	9692	10348.4	9922	High	High	High	High	High	High
FALSE	High	Master Protein	H3BKH2	Melanoma inhibitory activity protein 2 OS=Mus musculus OX=10090 GN=Mia2 PE=1 SV=1	0	126.755	31	21	35	2	1	796	89.3	5.17	117.47	21	18	1.127	1.11	1.056	0.969	0.94	10879.4	12260.9	12071.9	11492.2	10542.7	10227.4	High	High	High	High	High	High
FALSE	High	Master Protein	Q64442	Sorbitol dehydrogenase OS=Mus musculus OX=10090 GN=Sord PE=1 SV=3	0	116.541	48	14	53	14	1	357	38.2	7.02	193.28	14	0	1.055	1.03	1.911	2.059	2.016	11721.9	12367.5	12069.9	22404	24134.5	23630.2	High	High	High	High	High	High
FALSE	High	Master Protein	Q5XK38	Hmgn2 protein OS=Mus musculus OX=10090 GN=Hmgn2 PE=1 SV=1	0	24.275	43	6	21	6	1	92	9.6	9.99	52.21	6	0	0.918	0.961	0.66	0.833	0.78	12556.1	11530.5	12067.8	8286.6	10453.7	9788.9	High	High	High	High	High	High
FALSE	High	Master Protein	P10404	MLV-related proviral Env polyprotein OS=Mus musculus OX=10090 PE=1 SV=3	0	91.382	17	9	30	6	1	641	69.6	7.96	112.4	9	3	0.549	0.567	0.406	0.302	0.312	21225.3	11662.5	12043.7	8623.3	6403	6619.4	High	High	High	High	High	High
FALSE	High	Master Protein	P35293	Ras-related protein Rab-18 OS=Mus musculus OX=10090 GN=Rab18 PE=1 SV=2	0	90.024	65	11	30	11	1	206	23	5.36	92.76	11	0	1.038	0.993	0.767	0.783	0.774	12115.5	12574.5	12035	9294.5	9490.3	9377.2	High	High	High	High	High	High
FALSE	High	Master Protein	G3X8T2	RIKEN cDNA 5830416A07, isoform CRA_c OS=Mus musculus OX=10090 GN=Zc3h18 PE=1 SV=1	0	122.605	24	18	39	18	1	972	108.2	8	128.32	18	0	0.976	0.949	0.899	0.936	0.925	12676.8	12376.8	12030.7	11400.3	11859.3	11723.7	High	High	High	High	High	High
FALSE	High	Master Protein	Q8BU03	Periodic tryptophan protein 2 homolog OS=Mus musculus OX=10090 GN=Pwp2 PE=1 SV=1	0	108.951	22	16	34	16	1	919	102.8	6.23	109.44	16	0	1.029	1.012	0.889	0.97	0.987	11875.6	12217.3	12014.6	10555	11517.6	11724.7	High	High	High	High	High	High
FALSE	High	Master Protein	P62855	40S ribosomal protein S26 OS=Mus musculus OX=10090 GN=Rps26 PE=1 SV=3	0	38.785	38	5	54	5	1	115	13	11	157.1	5	0	0.867	0.914	1.185	1.044	0.971	13133	11380.5	12003.1	15566.5	13707.4	12746.5	High	High	High	High	High	High
FALSE	High	Master Protein	P59999	Actin-related protein 2/3 complex subunit 4 OS=Mus musculus OX=10090 GN=Arpc4 PE=1 SV=3	0	51.838	59	10	39	10	1	168	19.7	8.43	117.25	10	0	1.054	1.025	1.343	1.338	1.305	11706.8	12344	12000.4	15717.7	15660.1	15278.5	High	High	High	High	High	High
FALSE	High	Master Protein	P28271	Cytoplasmic aconitate hydratase OS=Mus musculus OX=10090 GN=Aco1 PE=1 SV=3	0	176.211	34	23	45	22	1	889	98.1	7.5	160.82	23	1	0.759	0.808	0.752	0.736	0.764	14842.7	11265.4	11998.8	11159.4	10927.9	11339.4	High	High	High	High	High	High
FALSE	High	Master Protein	P97355	Spermine synthase OS=Mus musculus OX=10090 GN=Sms PE=1 SV=1	0	124.428	63	18	36	18	1	366	41.3	5.06	128.95	18	0	1.054	1.057	1.061	1.028	1.043	11353.3	11969.5	11997.1	12040.7	11672.7	11840.3	High	High	High	High	High	High
FALSE	High	Master Protein	P70279	Surfeit locus protein 6 OS=Mus musculus OX=10090 GN=Surf6 PE=1 SV=1	0	60.248	31	12	35	12	1	355	41.2	10.52	97.71	12	0	1.036	1.019	0.992	0.888	0.846	11750	12172.6	11976.6	11657	10429.7	9943.3	High	High	High	High	High	High
FALSE	High	Master Protein	Q8BH74	Nuclear pore complex protein Nup107 OS=Mus musculus OX=10090 GN=Nup107 PE=1 SV=1	0	212.694	44	30	55	30	1	926	106.7	5.43	202.55	30	0	0.944	0.95	0.878	0.945	0.951	12599.2	11897.6	11968.9	11066.8	11901.2	11987.1	High	High	High	High	High	High
FALSE	High	Master Protein	Q01730	Ras suppressor protein 1 OS=Mus musculus OX=10090 GN=Rsu1 PE=1 SV=3	0	92.055	43	9	48	9	1	277	31.5	8.88	164.87	9	0	1.028	1.037	1.095	1.022	1	11523	11846.9	11954.6	12615.3	11772.4	11520.6	High	High	High	High	High	High
FALSE	High	Master Protein	Q9DCA5	Ribosome biogenesis protein BRX1 homolog OS=Mus musculus OX=10090 GN=Brix1 PE=1 SV=3	0	57.39	37	11	33	10	1	353	41.2	10.02	78.91	11	0	0.976	0.973	1.041	0.985	1	12274.3	11975.4	11946.3	12782.8	12090.9	12276.6	High	High	High	High	High	High
FALSE	High	Master Protein	Q9EST5-2	Isoform 2 of Acidic leucine-rich nuclear phosphoprotein 32 family member B OS=Mus musculus OX=10090 GN=Anp32b	0	87.126	34	10	102	6	1	329	37.4	4.18	300.87	10	0	0.939	0.967	0.781	0.787	0.842	12343.7	11592.3	11938.4	9637.4	9712.3	10396.1	High	High	High	High	High	High
FALSE	High	Master Protein	Q9CYX7	RRP15-like protein OS=Mus musculus OX=10090 GN=Rrp15 PE=1 SV=2	0	30.651	25	11	24	11	1	281	31	8.76	55.34	11	0	0.972	0.994	0.875	0.815	0.772	12011.7	11674.2	11937.6	10511.6	9784.2	9277.5	High	High	High	High	High	High
FALSE	High	Master Protein	Q9DCC4	Pyrroline-5-carboxylate reductase 3 OS=Mus musculus OX=10090 GN=Pycr3 PE=1 SV=2	0	53.167	31	8	29	8	1	274	28.7	7.27	97.8	8	0	1.113	1.088	0.981	1.101	1.08	10949.9	12182.9	11918.1	10738.8	12057.6	11826.3	High	High	High	High	High	High
FALSE	High	Master Protein	G3X963	ATPase family AAA domain-containing protein 2 OS=Mus musculus OX=10090 GN=Atad2 PE=1 SV=1	0	182.27	27	28	46	24	1	1364	155.2	7.2	160.38	28	3	1.184	1.048	0.741	0.697	0.708	11352.5	13441.5	11894.6	8411.6	7916.4	8040.3	High	High	High	High	High	High
FALSE	High	Master Protein	A0A0R4J0G0	Phosphoenolpyruvate carboxykinase [GTP], mitochondrial OS=Mus musculus OX=10090 GN=Pck2 PE=1 SV=1	0	216.238	44	19	55	19	1	667	73.4	7.74	205.29	19	0	1.017	1.039	0.941	0.959	0.916	11446	11642	11892.9	10768.9	10982	10484.7	High	High	High	High	High	High
FALSE	High	Master Protein	Q8VDM6	Heterogeneous nuclear ribonucleoprotein U-like protein 1 OS=Mus musculus OX=10090 GN=Hnrnpul1 PE=1 SV=1	0	131.289	34	22	45	21	1	859	95.9	6.58	148.54	22	1	1.138	1.117	0.967	1.005	1.012	10630.4	12096.1	11875.6	10281.4	10678.8	10758.7	High	High	High	High	High	High
FALSE	High	Master Protein	Q99K01-4	Isoform 4 of Pyridoxal-dependent decarboxylase domain-containing protein 1 OS=Mus musculus OX=10090 GN=Pdxdc1	0	185.422	36	21	42	21	1	793	88	5.52	160.53	21	0	1.056	1.042	0.912	0.948	0.924	11377.5	12009	11860.2	10374.5	10782.6	10510	High	High	High	High	High	High
FALSE	High	Master Protein	Q62384	Zinc finger protein ZPR1 OS=Mus musculus OX=10090 GN=Zpr1 PE=1 SV=1	0	172.735	57	20	43	20	1	459	50.7	4.78	160.54	20	0	0.981	1.001	1.032	1.073	1.051	11827.8	11597.7	11836.1	12209	12685.9	12427.9	High	High	High	High	High	High
FALSE	High	Master Protein	Q9D662	Protein transport protein Sec23B OS=Mus musculus OX=10090 GN=Sec23b PE=1 SV=1	0	219.781	53	25	53	21	1	767	86.4	6.96	213.76	25	4	1.011	1.009	1.043	1.051	1.057	11725.9	11851.5	11834.6	12225.2	12323.5	12396.3	High	High	High	High	High	High
FALSE	High	Master Protein	Q8C052	Microtubule-associated protein 1S OS=Mus musculus OX=10090 GN=Map1s PE=1 SV=2	0	124.917	28	19	41	18	1	973	102.9	7.02	144.66	19	1	0.966	0.978	1.015	1.011	0.986	12099.8	11690.5	11831.5	12283.8	12231.4	11924.7	High	High	High	High	High	High
FALSE	High	Master Protein	Q91VY9	Zinc finger protein 622 OS=Mus musculus OX=10090 GN=Znf622 PE=1 SV=1	0	150.624	41	17	45	17	1	476	53.4	6.1	158.28	17	0	1.081	1.061	0.993	1.087	1.062	11130.1	12033	11804.4	11055.4	12102.1	11823.8	High	High	High	High	High	High
FALSE	High	Master Protein	Q6PAR5-4	Isoform 4 of GTPase-activating protein and VPS9 domain-containing protein 1 OS=Mus musculus OX=10090 GN=Gapvd1	0	221.026	25	29	56	29	1	1464	162.8	5.2	199.37	29	0	1.028	0.978	1.01	1.066	1.066	12043.2	12383.1	11781.9	12165.7	12836	12837.2	High	High	High	High	High	High
FALSE	High	Master Protein	Q6NXJ0	Protein WWC2 OS=Mus musculus OX=10090 GN=Wwc2 PE=1 SV=1	0	110.812	21	23	27	23	1	1187	132.5	5.71	81.36	23	0	1.014	1.041	0.447	0.439	0.442	11309	11461.9	11776	5051.4	4965.5	5000.1	High	High	High	High	High	High
FALSE	High	Master Protein	P35235-2	Isoform 2 of Tyrosine-protein phosphatase non-receptor type 11 OS=Mus musculus OX=10090 GN=Ptpn11	0	124.904	40	20	40	1	1	593	68	7.3	130.06	20	18	1.023	1.009	0.744	0.757	0.779	11668	11937.3	11772.7	8676.1	8831.5	9092.2	High	High	High	High	High	High
FALSE	High	Master Protein	Q99LD8	N(G),N(G)-dimethylarginine dimethylaminohydrolase 2 OS=Mus musculus OX=10090 GN=Ddah2 PE=1 SV=1	0	93.376	53	12	28	11	1	285	29.6	6.01	105.34	12	1	1.111	1.102	0.343	0.326	0.343	10675.5	11865.2	11762.9	3656.8	3483.4	3658.5	High	High	High	High	High	High
FALSE	High	Master Protein	Q7TSV4	Phosphoglucomutase-2 OS=Mus musculus OX=10090 GN=Pgm2 PE=1 SV=1	0	139.277	41	20	37	20	1	620	68.7	6.14	118.11	20	0	1.171	1.142	0.958	1.037	1.05	10300.7	12059.7	11759.4	9868.6	10679.4	10818.1	High	High	High	High	High	High
FALSE	High	Master Protein	Q9WV70	Nucleolar complex protein 2 homolog OS=Mus musculus OX=10090 GN=Noc2l PE=1 SV=2	0	62.702	18	15	31	3	1	747	85.4	5.97	93.25	15	10	0.969	0.96	0.881	0.868	0.887	12246.8	11863.1	11753.1	10783.9	10635.2	10868.5	High	High	High	High	High	High
FALSE	High	Master Protein	P84096	Rho-related GTP-binding protein RhoG OS=Mus musculus OX=10090 GN=Rhog PE=1 SV=1	0	90.636	57	10	44	9	1	191	21.3	8.12	143.31	10	1	1.065	1.038	1.339	1.422	1.439	11277.1	12008.3	11707.2	15104.1	16037.6	16230.6	High	High	High	High	High	High
FALSE	High	Master Protein	Q8R1X6	Spartin OS=Mus musculus OX=10090 GN=Spart PE=1 SV=1	0	111.905	37	20	46	20	1	671	72.6	5.86	138.1	20	0	1.079	1.059	1.437	1.487	1.54	11038	11907.4	11692.1	15866.9	16408.4	17002.8	High	High	High	High	High	High
FALSE	High	Master Protein	Q7TT37	Elongator complex protein 1 OS=Mus musculus OX=10090 GN=Elp1 PE=1 SV=2	0	234.331	28	28	53	28	1	1333	149.5	6	184.22	28	0	0.914	0.923	1.027	1.12	1.16	12640.8	11557.7	11667.4	12987.7	14159.8	14667.3	High	High	High	High	High	High
FALSE	High	Master Protein	Q69ZS7	HBS1-like protein OS=Mus musculus OX=10090 GN=Hbs1l PE=1 SV=2	0	158.809	42	23	40	23	1	682	75.1	6.46	124.19	23	0	1.045	1.059	0.765	0.767	0.772	11015.7	11510.7	11665.3	8429.3	8450.3	8506.1	High	High	High	High	High	High
FALSE	High	Master Protein	Q8BJU0-2	Isoform 2 of Small glutamine-rich tetratricopeptide repeat-containing protein alpha OS=Mus musculus OX=10090 GN=Sgta	0	78.533	30	9	40	9	1	314	34.2	5.06	136.86	9	0	0.99	0.985	1.193	0.792	0.858	11841.6	11718.2	11662.8	14122.8	9378.2	10162.3	High	High	High	High	High	High
FALSE	High	Master Protein	Q99NH0	Ankyrin repeat domain-containing protein 17 OS=Mus musculus OX=10090 GN=Ankrd17 PE=1 SV=2	0	223.665	19	37	57	24	1	2603	274	6.52	189.93	37	11	0.914	0.919	0.857	0.827	0.84	12692.9	11603.6	11658.6	10877.4	10501.8	10659.5	High	High	High	High	High	High
FALSE	High	Master Protein	Q5SUH7	Clathrin interactor 1 OS=Mus musculus OX=10090 GN=Clint1 PE=1 SV=1	0	92.592	24	13	38	13	1	623	67.7	6.42	138.05	13	0	0.977	0.982	1.129	1.208	1.125	11825.1	11553.9	11611.2	13345.6	14284.4	13308.1	High	High	High	High	High	High
FALSE	High	Master Protein	Q8R2U0	Nucleoporin SEH1 OS=Mus musculus OX=10090 GN=Seh1l PE=2 SV=1	0	114.529	39	12	40	12	1	360	39.7	8.05	148.05	12	0	0.986	0.971	0.902	0.95	0.953	11957.2	11786.7	11609.1	10780.6	11361.1	11389.5	High	High	High	High	High	High
FALSE	High	Master Protein	E9PUA5	Kinesin-like protein OS=Mus musculus OX=10090 GN=Kifc5b PE=1 SV=1	0	125.174	44	26	43	3	1	672	73.6	8.81	132.3	26	20	1.106	1.099	0.809	0.794	0.766	10510.7	11624.4	11554	8503.9	8344	8046.8	High	High	High	High	High	High
FALSE	High	Master Protein	E9QAQ5	Glycogen synthase kinase-3 beta OS=Mus musculus OX=10090 GN=Gsk3b PE=1 SV=1	0	111.123	51	16	48	10	1	433	48	8.78	161.06	16	7	1.033	1.003	0.712	0.742	0.761	11515.3	11891	11549.7	8193.5	8549.2	8763.3	High	High	High	High	High	High
FALSE	High	Master Protein	Q60520-1	Isoform 2 of Paired amphipathic helix protein Sin3a OS=Mus musculus OX=10090 GN=Sin3a	0	156.65	22	24	39	24	1	1277	145.4	7.25	132.34	24	0	1.196	1.181	0.943	1.008	1.047	9775.3	11688.9	11548.5	9220.3	9852.4	10234.5	High	High	High	High	High	High
FALSE	High	Master Protein	Q3TIV5	Zinc finger CCCH domain-containing protein 15 OS=Mus musculus OX=10090 GN=Zc3h15 PE=1 SV=2	0	115.079	43	16	42	16	1	426	48.3	5.3	137.82	16	0	0.916	0.921	1.124	1.198	1.147	12543.2	11491.6	11547.2	14101.7	15024.1	14387.5	High	High	High	High	High	High
FALSE	High	Master Protein	Q6PGF5	BMS1 homolog, ribosome assembly protein (Yeast) OS=Mus musculus OX=10090 GN=Bms1 PE=1 SV=1	0	151.244	23	22	46	22	1	1284	145.3	6.27	146.41	22	0	1.074	1.056	0.994	1.125	1.136	10930.1	11742.2	11537.4	10868.7	12298.5	12416.4	High	High	High	High	High	High
FALSE	High	Master Protein	Q3TU36	RAP1, GTP-GDP dissociation stimulator 1 OS=Mus musculus OX=10090 GN=Rap1gds1 PE=1 SV=1	0	162.719	47	20	39	20	1	606	66	5.35	147.67	20	0	1.052	1.043	0.866	0.847	0.861	11059.4	11629.6	11531.6	9572.1	9371.9	9524	High	High	High	High	High	High
FALSE	High	Master Protein	Q8BW10	RNA-binding protein NOB1 OS=Mus musculus OX=10090 GN=Nob1 PE=1 SV=1	0	69.056	36	15	34	15	1	403	45.4	7.31	102.53	15	0	0.85	0.837	0.815	0.904	0.905	13751.7	11685.5	11516.9	11212.6	12427.8	12440.6	High	High	High	High	High	High
FALSE	High	Master Protein	P63276	40S ribosomal protein S17 OS=Mus musculus OX=10090 GN=Rps17 PE=1 SV=2	0	120.031	63	9	59	9	1	135	15.5	9.85	240.19	9	0	0.877	0.937	1.126	1.034	1.009	12285.8	10771.9	11507.8	13828.9	12706.2	12393.8	High	High	High	High	High	High
FALSE	High	Master Protein	Q9JJ28	Protein flightless-1 homolog OS=Mus musculus OX=10090 GN=Flii PE=1 SV=1	0	189.912	26	28	58	28	1	1271	144.7	6.06	202.34	28	0	0.952	0.963	1.565	1.624	1.672	11920.9	11350.3	11474.6	18654.4	19358.1	19932.1	High	High	High	High	High	High
FALSE	High	Master Protein	Q922F4	Tubulin beta-6 chain OS=Mus musculus OX=10090 GN=Tubb6 PE=1 SV=1	0	269.034	63	19	280	8	1	447	50.1	4.89	962.31	19	0	1.023	1.041	1.289	1.23	1.281	10996.6	11252.3	11448.5	14179.6	13527	14091	High	High	High	High	High	High
FALSE	High	Master Protein	Q0VGY8	Protein TANC1 OS=Mus musculus OX=10090 GN=Tanc1 PE=1 SV=2	0	218.694	24	34	49	33	1	1856	200.7	8.35	152.81	34	1	1.087	1.013	0.913	0.91	0.947	11301.9	12281.5	11447.8	10320.3	10282	10697.4	High	High	High	High	High	High
FALSE	High	Master Protein	Q6A028	Switch-associated protein 70 OS=Mus musculus OX=10090 GN=Swap70 PE=1 SV=2	0	138.401	43	21	40	21	1	585	69	6.05	132.48	21	0	1.031	1.021	1.344	1.215	1.205	11210.3	11554.8	11446.1	15071.8	13623.6	13506.1	High	High	High	High	High	High
FALSE	High	Master Protein	Q6NZD2	Sorting nexin-1 OS=Mus musculus OX=10090 GN=Snx1 PE=1 SV=1	0	137.442	36	16	61	14	1	521	58.8	5.26	207.81	16	0	1.063	1.101	1.464	1.543	1.49	10396.1	11046.2	11444.5	15217.7	16042.4	15486.5	High	High	High	High	High	High
FALSE	High	Master Protein	Q9CQI7	U2 small nuclear ribonucleoprotein B'' OS=Mus musculus OX=10090 GN=Snrpb2 PE=1 SV=1	0	54.103	30	7	40	6	1	225	25.3	9.72	140.36	7	0	0.992	0.957	0.989	1.143	1.092	11953.6	11859.7	11443.6	11816.8	13668.4	13055.1	High	High	High	High	High	High
FALSE	High	Master Protein	Q91YP2	Neurolysin, mitochondrial OS=Mus musculus OX=10090 GN=Nln PE=1 SV=1	0	168.065	37	20	55	19	1	704	80.4	6.44	200.16	20	0	0.883	0.874	0.992	1.086	1.117	13091.9	11556.1	11436.6	12984.6	14224.1	14619.7	High	High	High	High	High	High
FALSE	High	Master Protein	Q61164	Transcriptional repressor CTCF OS=Mus musculus OX=10090 GN=Ctcf PE=1 SV=2	0	149.842	33	17	37	17	1	736	83.7	6.9	140.7	17	0	1.07	1.071	0.838	0.844	0.842	10672.5	11416.2	11431.1	8947.6	9004.6	8984.6	High	High	High	High	High	High
FALSE	High	Master Protein	P10605	Cathepsin B OS=Mus musculus OX=10090 GN=Ctsb PE=1 SV=2	0	148.221	64	14	67	14	1	339	37.3	5.91	269.79	14	0	1.183	1.215	3.005	2.577	2.691	9402.6	11127.4	11423.7	28252	24233.5	25303.4	High	High	High	High	High	High
FALSE	High	Master Protein	P63073	Eukaryotic translation initiation factor 4E OS=Mus musculus OX=10090 GN=Eif4e PE=1 SV=1	0	81.681	49	9	51	8	1	217	25	6.15	166.14	9	0	1.091	1.085	0.943	1.021	0.981	10523.5	11482.8	11418.2	9924.5	10744.3	10322.2	High	High	High	High	High	High
FALSE	High	Master Protein	Q99JY0	Trifunctional enzyme subunit beta, mitochondrial OS=Mus musculus OX=10090 GN=Hadhb PE=1 SV=1	0	148.541	38	14	61	13	1	475	51.4	9.38	204.29	14	1	0.523	0.521	0.98	1.062	1.076	21866	11425.5	11383.6	21423.5	23227.9	23538.1	High	High	High	High	High	High
FALSE	High	Master Protein	Q64521	Glycerol-3-phosphate dehydrogenase, mitochondrial OS=Mus musculus OX=10090 GN=Gpd2 PE=1 SV=2	0	280.231	58	31	71	31	1	727	80.9	6.61	266.63	31	0	1.014	1.005	1.498	1.663	1.686	11301.4	11465.2	11357.3	16928.4	18795.9	19051.9	High	High	High	High	High	High
FALSE	High	Master Protein	P11031	Activated RNA polymerase II transcriptional coactivator p15 OS=Mus musculus OX=10090 GN=Sub1 PE=1 SV=3	0	56.928	50	8	29	8	1	127	14.4	9.6	94.15	8	0	1.02	0.977	0.8	0.853	0.856	11618	11853.7	11345.9	9295.9	9910.9	9941.1	High	High	High	High	High	High
FALSE	High	Master Protein	Q9D379	Epoxide hydrolase 1 OS=Mus musculus OX=10090 GN=Ephx1 PE=1 SV=2	0	83.065	45	16	30	16	1	455	52.5	8.35	92.54	16	0	1.268	1.173	0.947	0.813	0.894	9656.3	12243.6	11324	9144.3	7848.8	8636.4	High	High	High	High	High	High
FALSE	High	Master Protein	Q6PDL0	Cytoplasmic dynein 1 light intermediate chain 2 OS=Mus musculus OX=10090 GN=Dync1li2 PE=1 SV=2	0	120.602	38	16	40	16	1	492	54.2	6.28	132.73	16	0	1.066	1.052	0.794	0.805	0.799	10756.3	11464.4	11316.6	8544.3	8654.1	8596.6	High	High	High	High	High	High
FALSE	High	Master Protein	Q9D0D4	Probable dimethyladenosine transferase OS=Mus musculus OX=10090 GN=Dimt1 PE=2 SV=1	0	74.859	41	11	29	11	1	313	35.3	9.99	97.49	11	0	1.037	0.99	0.634	0.627	0.626	11420.9	11847.8	11303.7	7239.2	7158.4	7154.2	High	High	High	High	High	High
FALSE	High	Master Protein	Q9CWZ3-2	Isoform 2 of RNA-binding protein 8A OS=Mus musculus OX=10090 GN=Rbm8a	0	70.335	50	6	29	1	1	173	19.7	5.92	104.41	6	6	0.944	0.943	0.948	0.891	0.88	11985.4	11318.7	11303.1	11364.9	10676.5	10542.2	High	High	High	High	High	High
FALSE	High	Master Protein	Q8BFZ9	Erlin-2 OS=Mus musculus OX=10090 GN=Erlin2 PE=1 SV=1	0	123.518	49	15	36	13	1	340	37.8	5.5	121.77	15	2	1.068	1.063	0.873	0.911	0.895	10610.2	11328.4	11280.7	9260.9	9670.2	9496.1	High	High	High	High	High	High
FALSE	High	Master Protein	O08547	Vesicle-trafficking protein SEC22b OS=Mus musculus OX=10090 GN=Sec22b PE=1 SV=3	0	97.865	46	8	48	8	1	215	24.7	8.51	185.84	8	0	1.042	1.014	1.104	1.044	1.025	11107.5	11568.9	11259.1	12261.7	11592.1	11383.4	High	High	High	High	High	High
FALSE	High	Master Protein	Q9DC61	Mitochondrial-processing peptidase subunit alpha OS=Mus musculus OX=10090 GN=Pmpca PE=1 SV=1	0	122.528	40	21	42	21	1	524	58.2	6.83	131.79	21	0	0.903	0.874	1.089	1.197	1.213	12879.4	11624.5	11258	14025.6	15417.2	15621.5	High	High	High	High	High	High
FALSE	High	Master Protein	Q8CDN6	Thioredoxin-like protein 1 OS=Mus musculus OX=10090 GN=Txnl1 PE=1 SV=3	0	166.831	59	15	62	15	1	289	32.2	4.96	278.9	15	0	0.914	0.962	0.863	0.883	0.906	11700.7	10699.9	11255.2	10100.7	10330	10605.7	High	High	High	High	High	High
FALSE	High	Master Protein	Q9CPU0	Lactoylglutathione lyase OS=Mus musculus OX=10090 GN=Glo1 PE=1 SV=3	0	71.95	54	7	25	7	1	184	20.8	5.47	90.73	7	0	1.073	1.079	0.618	0.608	0.635	10428.7	11188.8	11248.3	6441	6336.5	6617	High	High	High	High	High	High
FALSE	High	Master Protein	Q9JLB0-2	Isoform Alpha of MAGUK p55 subfamily member 6 OS=Mus musculus OX=10090 GN=Mpp6	0	133.707	44	20	37	20	1	539	60.9	6.18	120.73	20	0	1.105	1.117	1.028	1.069	1.093	10057.8	11116.2	11232	10335.1	10747.1	10991.2	High	High	High	High	High	High
FALSE	High	Master Protein	Q9CWW6	Peptidyl-prolyl cis-trans isomerase NIMA-interacting 4 OS=Mus musculus OX=10090 GN=Pin4 PE=1 SV=1	0	70.689	65	8	33	8	1	131	13.8	9.77	97.25	8	0	0.864	0.99	0.996	0.898	0.905	11337.7	9792.9	11225.8	11287.9	10183.9	10255.1	High	High	High	High	High	High
FALSE	High	Master Protein	Q8BQM4	HEAT repeat-containing protein 3 OS=Mus musculus OX=10090 GN=Heatr3 PE=1 SV=1	0	141.243	34	17	54	17	1	679	74.3	5.01	209	17	0	0.909	0.925	0.934	0.993	1.031	12122.4	11014.3	11209.7	11326.2	12042.8	12495.4	High	High	High	High	High	High
FALSE	High	Master Protein	Q8BTS4	Nuclear pore complex protein Nup54 OS=Mus musculus OX=10090 GN=Nup54 PE=1 SV=1	0	95.569	37	16	34	16	1	510	55.7	7.02	119.42	16	0	1.019	1.033	1.105	1.191	1.149	10846.3	11050.5	11199.2	11980	12912.6	12458.4	High	High	High	High	High	High
FALSE	High	Master Protein	Q8CGP0	Histone H2B type 3-B OS=Mus musculus OX=10090 GN=Hist3h2bb PE=1 SV=3	0	104.471	67	11	324	1	1	126	13.9	10.32	940.06	11	1	1.005	1.014	0.228	0.207	0.224	11027.2	11081.4	11180.5	2513.2	2287.9	2469.5	High	High	High	High	High	High
FALSE	High	Master Protein	Q8VCY6	U3 small nucleolar RNA-associated protein 6 homolog OS=Mus musculus OX=10090 GN=Utp6 PE=2 SV=1	0	126.531	31	18	41	17	1	597	70.4	7.71	147.12	18	1	0.999	1.017	1.162	1.234	1.18	10972.7	10964	11163.4	12745.8	13537.9	12946.9	High	High	High	High	High	High
FALSE	High	Master Protein	A0A338P6P6	Arf-GAP with coiled-coil, ANK repeat and PH domain-containing protein 2 OS=Mus musculus OX=10090 GN=Acap2 PE=1 SV=1	0	138.54	32	22	39	20	1	805	91.1	6.43	122.72	22	2	1.095	1.054	1.367	1.484	1.554	10593.3	11603.7	11160.7	14480.4	15725.5	16456.9	High	High	High	High	High	High
FALSE	High	Master Protein	P51432	1-phosphatidylinositol 4,5-bisphosphate phosphodiesterase beta-3 OS=Mus musculus OX=10090 GN=Plcb3 PE=1 SV=2	0	147.166	25	22	36	22	1	1234	139.4	5.94	130.9	22	0	1.201	1.187	0.677	0.701	0.714	9404.1	11297.6	11158.5	6366.1	6596.9	6719.1	High	High	High	High	High	High
FALSE	High	Master Protein	A0A0A6YVV8	Muscleblind-like protein 1 OS=Mus musculus OX=10090 GN=Mbnl1 PE=1 SV=1	0	59.37	25	9	29	1	1	387	41.7	8.9	93.19	9	9	0.983	0.981	1.009	0.97	0.967	11363.4	11165.9	11150.9	11462.2	11019.3	10984.8	High	High	High	High	High	High
FALSE	High	Master Protein	Q9CQB4	Cytochrome b-c1 complex subunit 7 OS=Mus musculus OX=10090 GN=Uqcrb PE=1 SV=1	0	30.424	47	8	31	8	1	111	13.6	9.11	77.59	8	0	0.751	0.766	1.067	1.018	1.024	14539.7	10918.2	11142	15515.7	14802.4	14882.2	High	High	High	High	High	High
FALSE	High	Master Protein	O09106	Histone deacetylase 1 OS=Mus musculus OX=10090 GN=Hdac1 PE=1 SV=1	0	149.368	41	15	67	9	1	482	55	5.48	229.93	15	0	0.959	0.937	0.834	0.915	0.926	11882.1	11394.3	11135.6	9909.5	10876	11007.6	High	High	High	High	High	High
FALSE	High	Master Protein	Q9JJ80	Ribosome production factor 2 homolog OS=Mus musculus OX=10090 GN=Rpf2 PE=2 SV=2	0	91.708	38	9	34	9	1	306	35.3	10.04	123.22	9	0	1.008	0.978	0.775	0.821	0.817	11381.1	11467.2	11133	8820.8	9342.8	9298.1	High	High	High	High	High	High
FALSE	High	Master Protein	Q8R326	Paraspeckle component 1 OS=Mus musculus OX=10090 GN=Pspc1 PE=1 SV=1	0	139.161	51	18	57	16	1	523	58.7	6.67	196.63	18	0	1.043	1.034	1.12	1.176	1.162	10737.3	11204.3	11099.3	12028.3	12631.7	12476.9	High	High	High	High	High	High
FALSE	High	Master Protein	Q80UU9	Membrane-associated progesterone receptor component 2 OS=Mus musculus OX=10090 GN=Pgrmc2 PE=1 SV=2	0	100.609	55	9	29	7	1	217	23.3	5.15	129.62	9	2	1.129	1.099	0.774	0.683	0.69	10058.4	11353.2	11049.4	7788.4	6865.5	6940	High	High	High	High	High	High
FALSE	High	Master Protein	Q8R0A0	General transcription factor IIF subunit 2 OS=Mus musculus OX=10090 GN=Gtf2f2 PE=1 SV=1	0	60.91	60	14	25	14	1	249	28.4	9.22	64.69	14	0	0.976	0.95	1.044	1.141	1.097	11616.7	11339.1	11033.2	12131	13258.7	12738.7	High	High	High	High	High	High
FALSE	High	Master Protein	Q7TQI3	Ubiquitin thioesterase OTUB1 OS=Mus musculus OX=10090 GN=Otub1 PE=1 SV=2	0	100.43	46	9	49	9	1	271	31.3	4.94	184.41	9	0	1.045	1.054	1.06	0.953	0.962	10459.4	10930.9	11024	11085.8	9968.2	10064.1	High	High	High	High	High	High
FALSE	High	Master Protein	Q63850	Nuclear pore glycoprotein p62 OS=Mus musculus OX=10090 GN=Nup62 PE=1 SV=2	0	104.798	25	12	38	12	1	526	53.2	5.31	159.75	12	0	1.021	1.079	1.282	1.08	1.11	10204.3	10421.7	11005.6	13082.7	11019.9	11323.6	High	High	High	High	High	High
FALSE	High	Master Protein	P62267	40S ribosomal protein S23 OS=Mus musculus OX=10090 GN=Rps23 PE=1 SV=3	0	72.955	52	7	71	7	1	143	15.8	10.49	266.81	7	0	0.911	0.911	1.022	1.037	1.004	12066	10992.1	10988.7	12334.6	12516.4	12113.9	High	High	High	High	High	High
FALSE	High	Master Protein	A2APB8	Targeting protein for Xklp2 OS=Mus musculus OX=10090 GN=Tpx2 PE=1 SV=1	0	144.938	37	26	43	26	1	745	85.8	9.38	134.19	26	0	1.359	1.282	1.36	1.074	1.017	8564.6	11642.4	10982	11644	9200.7	8714.4	High	High	High	High	High	High
FALSE	High	Master Protein	Q8VI75	Importin-4 OS=Mus musculus OX=10090 GN=Ipo4 PE=1 SV=1	0	157.242	27	22	44	22	1	1082	119.2	5.03	146.25	22	0	0.994	1.003	0.878	0.781	0.815	10945.2	10874.5	10981.8	9612.1	8543.1	8924.8	High	High	High	High	High	High
FALSE	High	Master Protein	Q9JI13	Something about silencing protein 10 OS=Mus musculus OX=10090 GN=Utp3 PE=1 SV=1	0	90.864	22	11	30	11	1	469	53.4	5.54	101.09	11	0	0.959	0.985	1.032	1.029	1.014	11145.1	10691.1	10974.1	11498.9	11472.5	11300.8	High	High	High	High	High	High
FALSE	High	Master Protein	Q924B0	Inositol-1-monophosphatase OS=Mus musculus OX=10090 GN=Impa1 PE=1 SV=1	0	83.13	38	10	38	10	1	277	30.4	5.19	134.3	10	0	1.08	1.081	1.065	1.101	1.078	10149.8	10964.6	10971.9	10812.7	11178.9	10937.5	High	High	High	High	High	High
FALSE	High	Master Protein	P28740-2	Isoform 2 of Kinesin-like protein KIF2A OS=Mus musculus OX=10090 GN=Kif2a	0	132.364	35	20	49	18	1	659	74.8	6.46	157.97	20	0	1.005	0.975	0.919	0.872	0.871	11235	11292.4	10954.3	10320.8	9796.2	9783.1	High	High	High	High	High	High
FALSE	High	Master Protein	H3BJW3	Cleavage and polyadenylation-specificity factor subunit 6 OS=Mus musculus OX=10090 GN=Cpsf6 PE=1 SV=1	0	156.261	33	16	49	16	1	588	63.4	7.71	180.55	16	0	0.986	0.994	0.97	0.921	0.908	11014.1	10856.6	10943	10686.5	10147.7	9997.4	High	High	High	High	High	High
FALSE	High	Master Protein	Q9CPT5	Nucleolar protein 16 OS=Mus musculus OX=10090 GN=Nop16 PE=1 SV=1	0	79.821	52	9	29	9	1	178	21.1	9.91	90.2	9	0	0.931	0.955	1.448	1.041	0.983	11426.5	10634.7	10914.9	16545.3	11899.1	11228.7	High	High	High	High	High	High
FALSE	High	Master Protein	Q8BH59	Calcium-binding mitochondrial carrier protein Aralar1 OS=Mus musculus OX=10090 GN=Slc25a12 PE=1 SV=1	0	197.672	43	22	58	17	1	677	74.5	8.25	198.84	22	0	1.003	0.993	1.033	1.113	1.124	10994.9	11028.3	10913.3	11353	12239.4	12357.5	High	High	High	High	High	High
FALSE	High	Master Protein	Q9CY64	Biliverdin reductase A OS=Mus musculus OX=10090 GN=Blvra PE=1 SV=1	0	118.061	53	14	62	14	1	295	33.5	7.02	209.77	14	0	1.082	1.074	2.768	2.977	2.851	10155.9	10983.9	10910.3	28114.8	30235.5	28949.8	High	High	High	High	High	High
FALSE	High	Master Protein	Q8BMD8	Calcium-binding mitochondrial carrier protein SCaMC-1 OS=Mus musculus OX=10090 GN=Slc25a24 PE=1 SV=1	0	117.694	40	16	30	16	1	475	52.9	7.43	102.02	16	0	1.094	1.073	1.116	0.979	0.998	10159.2	11110.3	10899.8	11333.3	9943.1	10137.3	High	High	High	High	High	High
FALSE	High	Master Protein	P48774	Glutathione S-transferase Mu 5 OS=Mus musculus OX=10090 GN=Gstm5 PE=1 SV=1	0	90.193	63	13	28	11	1	224	26.6	7.21	96.79	13	1	0.974	1.007	0.391	0.365	0.372	10818.7	10539.1	10891.8	4235	3951.1	4022.8	High	High	High	High	High	High
FALSE	High	Master Protein	Q9R1P1	Proteasome subunit beta type-3 OS=Mus musculus OX=10090 GN=Psmb3 PE=1 SV=1	0	101.786	43	9	41	9	1	205	22.9	6.55	161.47	9	0	1.068	1.058	1.02	1.111	1.129	10286.4	10986	10882.4	10496.3	11431.7	11617.4	High	High	High	High	High	High
FALSE	High	Master Protein	A2BFF9	Cytoplasmic dynein 1 intermediate chain 2 OS=Mus musculus OX=10090 GN=Dync1i2 PE=1 SV=1	0	125.266	38	15	42	15	1	638	71.4	5.2	172.24	15	0	1.166	1.115	1.342	1.408	1.362	9758.1	11381.7	10875.6	13095.7	13735.6	13287.2	High	High	High	High	High	High
FALSE	High	Master Protein	Q9D7N9	Adipocyte plasma membrane-associated protein OS=Mus musculus OX=10090 GN=Apmap PE=1 SV=1	0	102.43	42	13	32	13	1	415	46.4	6.32	118.54	13	0	1.142	1.104	1.298	1.323	1.312	9838.1	11234.6	10865.7	12770.7	13012.5	12910.9	High	High	High	High	High	High
FALSE	High	Master Protein	P00493	Hypoxanthine-guanine phosphoribosyltransferase OS=Mus musculus OX=10090 GN=Hprt1 PE=1 SV=3	0	94.468	54	8	43	8	1	218	24.6	6.68	164.51	8	0	1.035	1.042	1.467	1.599	1.665	10428.1	10796.1	10863.7	15294.7	16670.2	17358	High	High	High	High	High	High
FALSE	High	Master Protein	Q60737	Casein kinase II subunit alpha OS=Mus musculus OX=10090 GN=Csnk2a1 PE=1 SV=2	0	130.868	49	14	62	12	1	391	45.1	7.74	242.65	14	0	1.04	1.042	0.963	0.984	1.003	10416.8	10838.6	10854	10029	10250.1	10452.9	High	High	High	High	High	High
FALSE	High	Master Protein	O54833	Casein kinase II subunit alpha' OS=Mus musculus OX=10090 GN=Csnk2a2 PE=1 SV=1	0	125.049	57	16	40	13	1	350	41.2	8.56	142.31	16	2	0.929	0.905	0.983	0.922	0.958	11980.4	11135.7	10848	11771	11046.2	11473.5	High	High	High	High	High	High
FALSE	High	Master Protein	Q9DBR0	A-kinase anchor protein 8 OS=Mus musculus OX=10090 GN=Akap8 PE=1 SV=1	0	151.381	43	18	39	18	1	687	76.2	5.14	159.22	18	0	0.936	0.954	0.913	0.895	0.849	11359.9	10635.4	10842	10369.1	10162.1	9650.2	High	High	High	High	High	High
FALSE	High	Master Protein	Q91UZ5	Inositol monophosphatase 2 OS=Mus musculus OX=10090 GN=Impa2 PE=1 SV=1	0	61.198	36	11	23	11	1	290	31.7	6.23	74.1	11	0	1.213	1.13	0.755	0.778	0.79	9589.7	11627.7	10840.9	7235.9	7462.5	7573.6	High	High	High	High	High	High
FALSE	High	Master Protein	Q99JR1	Sideroflexin-1 OS=Mus musculus OX=10090 GN=Sfxn1 PE=1 SV=3	0	119.117	46	12	56	11	1	322	35.6	9.23	191.86	12	1	1.045	1.013	1.527	1.656	1.656	10696.2	11177.3	10836.6	16337.7	17715.9	17712.4	High	High	High	High	High	High
FALSE	High	Master Protein	Q3UR91	Pumilio homolog 2 OS=Mus musculus OX=10090 GN=Pum2 PE=1 SV=1	0	92.143	19	18	33	10	1	1064	114	7.08	103.35	18	7	0.926	0.929	0.891	0.902	0.877	11650.8	10793.5	10827	10381.4	10505.3	10222.5	High	High	High	High	High	High
FALSE	High	Master Protein	Q9D735	Telomerase RNA component interacting RNase OS=Mus musculus OX=10090 GN=Trir PE=1 SV=1	0	55.011	68	9	27	9	1	173	18.4	9.67	82.54	9	0	0.921	0.913	1.032	0.823	0.795	11845.5	10909.2	10814.8	12225.8	9751.7	9417.3	High	High	High	High	High	High
FALSE	High	Master Protein	P62897	Cytochrome c, somatic OS=Mus musculus OX=10090 GN=Cycs PE=1 SV=2	0	77.647	53	6	37	6	1	105	11.6	9.58	144.99	6	0	1.32	1.245	1.642	1.434	1.683	8685.2	11466.9	10814.3	14259	12452.3	14616.5	High	High	High	High	High	High
FALSE	High	Master Protein	F8VPK5	Rho-associated protein kinase OS=Mus musculus OX=10090 GN=Rock2 PE=1 SV=1	0	174.369	27	33	51	29	1	1388	160.5	5.99	157.4	33	4	1.082	1.045	0.979	0.961	0.978	10335.6	11185.8	10801.5	10115.2	9933.7	10111.7	High	High	High	High	High	High
FALSE	High	Master Protein	Q3TKR3	NACHT, LRR and PYD domains-containing protein 4C OS=Mus musculus OX=10090 GN=Nlrp4c PE=2 SV=1	0	106.479	21	17	26	17	1	982	112.6	6.92	90.59	17	0	0.953	0.93	0.319	0.32	0.322	11607.4	11057	10794.2	3707.8	3710.3	3733.6	High	High	High	High	High	High
FALSE	High	Master Protein	P97822	Acidic leucine-rich nuclear phosphoprotein 32 family member E OS=Mus musculus OX=10090 GN=Anp32e PE=1 SV=2	0	137.36	44	8	67	8	1	260	29.6	3.88	261.86	8	0	0.86	0.922	1.206	0.91	1.039	11689	10051.7	10782.6	14101.7	10638.3	12150	High	High	High	High	High	High
FALSE	High	Master Protein	O55125	Protein NipSnap homolog 1 OS=Mus musculus OX=10090 GN=Nipsnap1 PE=1 SV=1	0	67.285	40	9	25	9	1	284	33.3	9.44	85.94	9	0	1.058	1.033	0.583	0.555	0.574	10437.3	11040.5	10777.3	6081.9	5788.7	5990.9	High	High	High	High	High	High
FALSE	High	Master Protein	A0A0A6YVU8	MCG119397 OS=Mus musculus OX=10090 GN=Gm9774 PE=4 SV=1	0	78.274	16	7	35	7	1	407	42.1	5.07	125.53	7	0	0.949	1.01	1.038	1.018	1.034	10645.3	10105.7	10756.2	11050	10838.6	11007.5	High	High	High	High	High	High
FALSE	High	Master Protein	Q8K1M3	Protein kinase, cAMP dependent regulatory, type II alpha OS=Mus musculus OX=10090 GN=Prkar2a PE=1 SV=1	0	92.364	43	15	39	14	1	402	45.6	4.93	128.92	15	1	1.029	1.03	1.625	1.725	1.763	10438.1	10737.7	10751.4	16966.4	18006	18404.5	High	High	High	High	High	High
FALSE	High	Master Protein	O88532	Zinc finger RNA-binding protein OS=Mus musculus OX=10090 GN=Zfr PE=1 SV=2	0	225.548	33	27	59	27	1	1074	116.8	9.04	225.52	27	0	1.084	1.065	0.835	0.818	0.835	10077.7	10924.3	10735.7	8419.2	8247.7	8411.9	High	High	High	High	High	High
FALSE	High	Master Protein	Q923D5	WW domain-binding protein 11 OS=Mus musculus OX=10090 GN=Wbp11 PE=1 SV=2	0	86.165	26	14	33	14	1	641	69.8	8.4	102.79	14	0	0.968	0.957	0.896	0.809	0.808	11219.2	10861.7	10734.4	10056	9072.3	9060.1	High	High	High	High	High	High
FALSE	High	Master Protein	A0A338P7L9	Nuclear cap-binding protein subunit 2 OS=Mus musculus OX=10090 GN=Ncbp2 PE=1 SV=1	0	34.203	32	6	19	6	1	165	19.1	8.22	50.27	6	0	1.022	1.08	0.824	0.869	0.855	9918.1	10135.2	10707	8173	8616.8	8481.7	High	High	High	High	High	High
FALSE	High	Master Protein	Q9CX00	IST1 homolog OS=Mus musculus OX=10090 GN=Ist1 PE=1 SV=1	0	76.586	44	11	30	11	1	362	39.4	5.44	92.4	11	0	1.035	1.057	0.65	0.636	0.643	10124.3	10477.8	10696.7	6583.7	6443.9	6513.1	High	High	High	High	High	High
FALSE	High	Master Protein	P51125-3	Isoform 3 of Calpastatin OS=Mus musculus OX=10090 GN=Cast	0	145.603	36	19	38	19	1	740	79.6	5.54	133.59	19	0	1.049	1.032	1.014	0.942	0.927	10333.8	10840.6	10667.2	10480.4	9737	9581.4	High	High	High	High	High	High
FALSE	High	Master Protein	Q9Z0W3	Nuclear pore complex protein Nup160 OS=Mus musculus OX=10090 GN=Nup160 PE=1 SV=2	0	129.628	19	18	42	18	1	1402	158.1	5.52	130.1	18	0	1.049	1.046	1.03	1.127	1.142	10191.2	10690.8	10661	10498.3	11488.1	11643	High	High	High	High	High	High
FALSE	High	Master Protein	Q8CFQ3	RNA helicase aquarius OS=Mus musculus OX=10090 GN=Aqr PE=1 SV=2	0	127.952	18	21	34	20	1	1481	170.2	6.27	99.9	21	1	0.965	0.963	0.994	1.02	1.043	11055.7	10665.7	10644.2	10990.8	11277.5	11533.3	High	High	High	High	High	High
FALSE	High	Master Protein	Q62383	Transcription elongation factor SPT6 OS=Mus musculus OX=10090 GN=Supt6h PE=1 SV=2	0	270.208	29	36	62	36	1	1726	199	4.93	229.82	36	0	0.864	0.88	1.031	1.013	1.059	12082.7	10438.3	10633.6	12451.5	12235.1	12795.7	High	High	High	High	High	High
FALSE	High	Master Protein	Q8CAY6	Acetyl-CoA acetyltransferase, cytosolic OS=Mus musculus OX=10090 GN=Acat2 PE=1 SV=2	0	122.777	52	12	31	12	1	397	41.3	7.5	131.12	12	0	0.984	0.996	0.871	1.051	0.973	10677.1	10509.3	10633.2	9301.4	11225.1	10389.9	High	High	High	High	High	High
FALSE	High	Master Protein	Q9EQQ9-3	Isoform 3 of Protein O-GlcNAcase OS=Mus musculus OX=10090 GN=Oga	0	145.687	30	19	39	19	1	954	107.3	5.12	151.96	19	0	1.09	1.122	0.774	0.764	0.814	9465.2	10318	10620	7323.8	7228.3	7705.1	High	High	High	High	High	High
FALSE	High	Master Protein	Q8JZX4	Splicing factor 45 OS=Mus musculus OX=10090 GN=Rbm17 PE=1 SV=1	0	108.531	45	16	36	15	1	405	45.3	5.82	119.96	16	1	0.94	0.934	1.094	1.1	1.085	11364.9	10681.4	10611.9	12435.3	12502.9	12333.3	High	High	High	High	High	High
FALSE	High	Master Protein	O70503	Very-long-chain 3-oxoacyl-CoA reductase OS=Mus musculus OX=10090 GN=Hsd17b12 PE=1 SV=1	0	71.905	29	8	31	8	1	312	34.7	9.52	107.28	8	0	1.051	1.061	1.017	1.145	1.13	9999	10504.5	10607	10166.2	11450.7	11299.7	High	High	High	High	High	High
FALSE	High	Master Protein	Q8BM55	Transmembrane protein 214 OS=Mus musculus OX=10090 GN=Tmem214 PE=1 SV=1	0	84.075	24	17	33	17	1	687	76.4	9.29	102.82	17	0	0.888	0.881	0.85	0.875	0.857	12036.5	10693.5	10598.5	10236.3	10534.6	10314.1	High	High	High	High	High	High
FALSE	High	Master Protein	P17427	AP-2 complex subunit alpha-2 OS=Mus musculus OX=10090 GN=Ap2a2 PE=1 SV=2	0	215.112	36	30	65	19	1	938	104	6.93	216.45	30	0	1.122	1.138	0.847	0.85	0.845	9314.5	10453.5	10598	7886.3	7920.8	7875.4	High	High	High	High	High	High
FALSE	High	Master Protein	Q9JKX6	ADP-sugar pyrophosphatase OS=Mus musculus OX=10090 GN=Nudt5 PE=1 SV=1	0	88.33	48	8	38	8	1	218	24	5.48	144.69	8	0	1.116	1.11	0.962	0.987	0.983	9546.8	10657.4	10597.3	9185.8	9420.2	9387.8	High	High	High	High	High	High
FALSE	High	Master Protein	Q6PGL7	WASH complex subunit 2 OS=Mus musculus OX=10090 GN=Washc2 PE=1 SV=1	0	323.679	44	36	67	36	1	1334	145.2	4.77	245.82	36	0	0.991	0.986	1.268	1.203	1.198	10733	10636.9	10588	13614.8	12913.7	12860.8	High	High	High	High	High	High
FALSE	High	Master Protein	Q8BRF7	Sec1 family domain-containing protein 1 OS=Mus musculus OX=10090 GN=Scfd1 PE=1 SV=1	0	154.804	37	18	44	18	1	639	72.3	6.38	168.01	18	0	0.973	0.977	1.044	0.958	0.937	10825.9	10532.6	10581.5	11304.3	10369.1	10144.8	High	High	High	High	High	High
FALSE	High	Master Protein	P62309	Small nuclear ribonucleoprotein G OS=Mus musculus OX=10090 GN=Snrpg PE=1 SV=1	0	35.297	37	5	34	5	1	76	8.5	8.88	114.81	5	0	1.005	0.99	1.037	0.954	1.007	10682.2	10736.2	10580.7	11072.5	10195.9	10757.2	High	High	High	High	High	High
FALSE	High	Master Protein	Q99JX4	Eukaryotic translation initiation factor 3 subunit M OS=Mus musculus OX=10090 GN=Eif3m PE=1 SV=1	0	175.076	55	15	54	15	1	374	42.5	5.74	211.99	15	0	0.906	0.947	1.092	0.966	0.948	11164.6	10120.4	10570.8	12189.1	10785.1	10588	High	High	High	High	High	High
FALSE	High	Master Protein	D3YUP1	Histone-arginine methyltransferase CARM1 OS=Mus musculus OX=10090 GN=Carm1 PE=1 SV=1	0	57.623	18	11	29	11	1	651	70.3	7.18	80.56	11	0	1.128	1.105	1.093	1.224	1.218	9553.3	10773.4	10555.2	10438.3	11693.2	11634.5	High	High	High	High	High	High
FALSE	High	Master Protein	Q6NV83-2	Isoform 2 of U2 snRNP-associated SURP motif-containing protein OS=Mus musculus OX=10090 GN=U2surp	0	140.91	26	21	42	1	1	1028	118.1	8.47	141.82	21	17	0.949	0.938	1.216	1.227	1.225	11247.5	10670.5	10553.1	13675.3	13802.1	13773.9	High	High	High	High	High	High
FALSE	High	Master Protein	E9Q6E5	Serine/arginine-rich-splicing factor 11 OS=Mus musculus OX=10090 GN=Srsf11 PE=1 SV=1	0	53.798	13	6	33	6	1	511	56.7	10.7	115.15	6	0	0.976	1.01	0.923	0.854	0.819	10426.1	10178.3	10530.7	9623.6	8902.3	8543.9	High	High	High	High	High	High
FALSE	High	Master Protein	Q9R020	Zinc finger Ran-binding domain-containing protein 2 OS=Mus musculus OX=10090 GN=Zranb2 PE=1 SV=2	0	65.532	25	9	33	9	1	330	37.3	9.89	111.41	9	0	0.912	0.921	0.92	0.971	0.95	11422.7	10421.7	10525.9	10513.5	11086.4	10848.1	High	High	High	High	High	High
FALSE	High	Master Protein	Q8CJG0	Protein argonaute-2 OS=Mus musculus OX=10090 GN=Ago2 PE=1 SV=3	0	101.868	24	20	33	13	1	860	97.2	9.19	90.79	20	7	1.021	0.987	0.909	0.902	0.96	10654.8	10880	10511	9682.7	9613.4	10224.4	High	High	High	High	High	High
FALSE	High	Master Protein	Q9Z315	U4/U6.U5 tri-snRNP-associated protein 1 OS=Mus musculus OX=10090 GN=Sart1 PE=1 SV=1	0	191.213	33	20	49	19	1	806	90.8	5.82	179.91	20	1	0.996	0.982	1.144	1.042	1.057	10683.2	10645.1	10491.5	12221.4	11135.8	11291.6	High	High	High	High	High	High
FALSE	High	Master Protein	Q00547	Hyaluronan mediated motility receptor OS=Mus musculus OX=10090 GN=Hmmr PE=1 SV=4	0	141.748	41	26	42	24	1	794	91.7	5.52	137.23	26	2	0.83	0.822	1.212	0.895	0.853	12763.2	10599.6	10488.1	15470.3	11423.1	10881.5	High	High	High	High	High	High
FALSE	High	Master Protein	Q9D024	Coiled-coil domain-containing protein 47 OS=Mus musculus OX=10090 GN=Ccdc47 PE=1 SV=2	0	119.788	34	14	36	14	1	483	55.8	4.84	140.13	14	0	1.12	1.101	0.747	0.783	0.797	9523.6	10666.5	10485.2	7117.3	7455.8	7586.1	High	High	High	High	High	High
FALSE	High	Master Protein	Q9D7N3	28S ribosomal protein S9, mitochondrial OS=Mus musculus OX=10090 GN=Mrps9 PE=1 SV=3	0	125.306	41	15	45	15	1	390	44.9	8.81	139.52	15	0	0.921	0.91	0.971	1.132	1.085	11507.2	10593.9	10475.6	11174.4	13029.9	12482.2	High	High	High	High	High	High
FALSE	High	Master Protein	Q9D8V0	Minor histocompatibility antigen H13 OS=Mus musculus OX=10090 GN=Hm13 PE=1 SV=1	0	121.461	26	10	42	10	1	378	41.7	6.04	141.82	10	0	1.054	1.069	1.057	1.125	1.105	9777.1	10302	10456.4	10331.7	10995.6	10806	High	High	High	High	High	High
FALSE	High	Master Protein	Q8VBT0	Thioredoxin-related transmembrane protein 1 OS=Mus musculus OX=10090 GN=Tmx1 PE=1 SV=1	0	33.942	21	6	26	6	1	278	31.4	5.29	68.86	6	0	1.082	1.065	0.784	0.867	0.86	9792.5	10599.2	10433.4	7675.2	8489.1	8426.3	High	High	High	High	High	High
FALSE	High	Master Protein	Q3TVK3	Aspartyl aminopeptidase OS=Mus musculus OX=10090 GN=Dnpep PE=1 SV=1	0	104.741	35	11	36	11	1	475	52.4	7.25	119.08	11	0	1.123	1.088	0.926	0.942	0.927	9592.7	10773.2	10432.1	8886.1	9038.4	8891.2	High	High	High	High	High	High
FALSE	High	Master Protein	Q62425	Cytochrome c oxidase subunit NDUFA4 OS=Mus musculus OX=10090 GN=Ndufa4 PE=1 SV=2	0	32.487	55	5	31	5	1	82	9.3	9.52	80.24	5	0	0.649	0.65	0.905	0.984	0.953	16047	10422	10429.5	14516.8	15785.8	15287.8	High	High	High	High	High	High
FALSE	High	Master Protein	Q9QXX4	Calcium-binding mitochondrial carrier protein Aralar2 OS=Mus musculus OX=10090 GN=Slc25a13 PE=1 SV=1	0	220.493	41	22	55	17	1	676	74.4	8.6	198.49	22	3	1.095	1.034	2.328	2.429	2.522	10072.7	11030.8	10417.6	23446.9	24470.6	25398.5	High	High	High	High	High	High
FALSE	High	Master Protein	Q8K1N4	Spermatogenesis-associated serine-rich protein 2 OS=Mus musculus OX=10090 GN=Spats2 PE=1 SV=1	0	88.958	33	18	27	18	1	545	58.9	9	82.17	18	0	0.957	0.983	0.986	1.019	1.017	10578	10120.8	10393.2	10432.2	10774.4	10753.9	High	High	High	High	High	High
FALSE	High	Master Protein	Q7M6Y3-5	Isoform 5 of Phosphatidylinositol-binding clathrin assembly protein OS=Mus musculus OX=10090 GN=Picalm	0	134.998	31	14	34	1	1	655	70.9	8.37	115.84	14	14	1.044	1.062	0.969	1.018	1.05	9776.4	10207.3	10386.9	9473.3	9948.1	10268.2	High	High	High	High	High	High
FALSE	High	Master Protein	Q91YT7	YTH domain-containing family protein 2 OS=Mus musculus OX=10090 GN=Ythdf2 PE=1 SV=1	0	79.953	25	12	29	7	1	579	62.2	8.79	90.88	12	5	0.932	0.888	0.784	0.783	0.777	11693.8	10901.8	10385.7	9162.3	9158	9088.4	High	High	High	High	High	High
FALSE	High	Master Protein	O55222	Integrin-linked protein kinase OS=Mus musculus OX=10090 GN=Ilk PE=1 SV=2	0	86.656	29	13	32	13	1	452	51.3	8.07	98.74	13	0	0.952	0.962	0.915	0.887	0.894	10752.7	10235.6	10342	9838.1	9540.4	9607.8	High	High	High	High	High	High
FALSE	High	Master Protein	Q9QZE7	Translin-associated protein X OS=Mus musculus OX=10090 GN=Tsnax PE=1 SV=1	0	125.049	61	13	38	13	1	290	32.9	6.55	145.36	13	0	1.008	1.012	0.901	0.802	0.795	10202.6	10283.1	10324.2	9191	8177.8	8110.1	High	High	High	High	High	High
FALSE	High	Master Protein	P70441	Na(+)/H(+) exchange regulatory cofactor NHE-RF1 OS=Mus musculus OX=10090 GN=Slc9a3r1 PE=1 SV=3	0	92.817	45	14	34	14	1	355	38.6	5.9	103.72	14	0	1.048	1.047	1.128	1.102	1.074	9843.2	10319	10308.3	11107.3	10847	10569.9	High	High	High	High	High	High
FALSE	High	Master Protein	Q8K4B0	Metastasis-associated protein MTA1 OS=Mus musculus OX=10090 GN=Mta1 PE=1 SV=1	0	172.359	46	26	49	20	1	715	80.7	9.29	162.09	26	2	0.947	0.936	0.904	0.865	0.92	11013.3	10433.9	10304.2	9955.6	9522.4	10137.5	High	High	High	High	High	High
FALSE	High	Master Protein	Q11136	Xaa-Pro dipeptidase OS=Mus musculus OX=10090 GN=Pepd PE=1 SV=3	0	128.647	40	17	40	17	1	493	55	5.78	142.39	17	0	1.01	1.001	1.045	1.172	1.192	10293.9	10397.6	10303.1	10755.3	12062.2	12268.8	High	High	High	High	High	High
FALSE	High	Master Protein	E9Q414	Apolipoprotein B-100 OS=Mus musculus OX=10090 GN=Apob PE=1 SV=1	0	22.312	1	4	15	4	1	4505	509.1	6.81	40.42	4	0	1.068	0.838	0.416	0.46	0.491	12285.5	13122.8	10301.3	5116.4	5651.4	6026.6	High	High	High	High	High	High
FALSE	High	Master Protein	Q6WKZ8	E3 ubiquitin-protein ligase UBR2 OS=Mus musculus OX=10090 GN=Ubr2 PE=1 SV=2	0	133.481	18	26	41	26	1	1755	199	6.33	111.69	26	0	1.066	1.031	0.855	0.886	0.928	9982.7	10637.9	10296	8536.1	8845.6	9265.2	High	High	High	High	High	High
FALSE	High	Master Protein	B7ZNL2	Nap1l4 protein OS=Mus musculus OX=10090 GN=Nap1l4 PE=1 SV=1	0	140.444	35	13	49	11	1	386	43.9	4.68	175.13	13	0	1.016	1.059	0.894	0.954	0.958	9712.7	9867.2	10286.2	8679.7	9264.9	9308.6	High	High	High	High	High	High
FALSE	High	Master Protein	A0A0R4J0C8	3'-5' exoribonuclease 1 OS=Mus musculus OX=10090 GN=Eri1 PE=1 SV=1	0	43.257	21	8	19	8	1	345	39.5	8.16	53.98	8	0	1.064	1.039	0.779	0.786	0.765	9888.2	10524.5	10278.6	7703.1	7771.8	7565.5	High	High	High	High	High	High
FALSE	High	Master Protein	Q8CCP0	Nuclear export mediator factor Nemf OS=Mus musculus OX=10090 GN=Nemf PE=1 SV=2	0	147.528	27	23	38	21	1	1064	121.1	6.8	127.01	23	2	0.984	0.975	1.09	1.17	1.17	10535.1	10370.3	10273.2	11480.3	12328	12325.5	High	High	High	High	High	High
FALSE	High	Master Protein	Q52KI8	Serine/arginine repetitive matrix protein 1 OS=Mus musculus OX=10090 GN=Srrm1 PE=1 SV=2	0	81.856	14	9	28	8	1	946	106.8	11.87	100.79	9	1	0.989	0.995	0.808	0.732	0.762	10327.2	10216.9	10272.4	8345.6	7556.1	7869.3	High	High	High	High	High	High
FALSE	High	Master Protein	Q9EQF6	Dihydropyrimidinase-related protein 5 OS=Mus musculus OX=10090 GN=Dpysl5 PE=1 SV=1	0	82.345	29	12	27	12	1	564	61.5	7.09	87.56	12	0	0.959	0.932	0.498	0.491	0.482	11013	10565.6	10269.2	5479.4	5412.2	5312	High	High	High	High	High	High
FALSE	High	Master Protein	Q5SSW2	Proteasome activator complex subunit 4 OS=Mus musculus OX=10090 GN=Psme4 PE=1 SV=1	0	172.897	20	29	41	29	1	1843	211.1	7.01	130.63	29	0	1.025	1.014	0.816	0.85	0.876	10122.8	10374	10261.8	8263.3	8606.2	8869.3	High	High	High	High	High	High
FALSE	High	Master Protein	P54923	[Protein ADP-ribosylarginine] hydrolase OS=Mus musculus OX=10090 GN=Adprh PE=1 SV=1	0	141.276	48	13	47	13	1	362	40	5.76	167.19	13	0	1.065	1.041	1.145	1.204	1.25	9857	10495	10261	11283.2	11866.8	12323.6	High	High	High	High	High	High
FALSE	High	Master Protein	E9PZM7	SR-related CTD-associated factor 11 OS=Mus musculus OX=10090 GN=Scaf11 PE=1 SV=1	0	93.868	14	19	40	19	1	1456	162	6.77	113.74	19	0	0.956	0.983	1.141	1.13	1.103	10428.7	9967.4	10255.3	11894.7	11786.4	11505.9	High	High	High	High	High	High
FALSE	High	Master Protein	A0A0R4J098	Zinc finger protein 326 OS=Mus musculus OX=10090 GN=Zfp326 PE=1 SV=1	0	95.469	29	16	32	16	1	580	65.1	5.21	104.86	16	0	1.099	1.092	1.091	1.163	1.132	9371.8	10298.2	10237.1	10223.7	10894.8	10613.5	High	High	High	High	High	High
FALSE	High	Master Protein	P70699	Lysosomal alpha-glucosidase OS=Mus musculus OX=10090 GN=Gaa PE=1 SV=2	0	145.53	23	15	44	15	1	953	106.2	5.83	165.11	15	0	1.044	1.019	0.985	1.026	1.037	10047.5	10492.5	10236.5	9899	10308	10414.5	High	High	High	High	High	High
FALSE	High	Master Protein	Q8BHS3	Pre-mRNA-splicing factor RBM22 OS=Mus musculus OX=10090 GN=Rbm22 PE=1 SV=1	0	84.967	36	14	29	14	1	420	46.9	8.54	97.87	14	0	0.982	0.988	0.891	0.867	0.857	10338.2	10148.5	10211.7	9209.1	8968	8856.6	High	High	High	High	High	High
FALSE	High	Master Protein	O54916	RalBP1-associated Eps domain-containing protein 1 OS=Mus musculus OX=10090 GN=Reps1 PE=1 SV=2	0	96.88	22	13	30	12	1	795	86.5	5.58	98.6	13	1	1.093	1.084	0.857	0.861	0.859	9420.5	10295.7	10207.7	8071.1	8114.2	8092	High	High	High	High	High	High
FALSE	High	Master Protein	Q8K394	Inactive phospholipase C-like protein 2 OS=Mus musculus OX=10090 GN=Plcl2 PE=1 SV=2	0	110.533	23	20	29	20	1	1128	125.7	6.92	101.87	20	0	1.099	1.065	0.517	0.495	0.514	9578.2	10527.7	10203.4	4951.9	4741.3	4918.5	High	High	High	High	High	High
FALSE	High	Master Protein	P45377	Aldose reductase-related protein 2 OS=Mus musculus OX=10090 GN=Akr1b8 PE=1 SV=2	0	87.926	49	12	32	8	1	316	36.1	6.37	115.21	12	3	1.095	1.118	0.995	0.94	0.925	9110.5	9974.8	10186.6	9066.5	8560.4	8427.1	High	High	High	High	High	High
FALSE	High	Master Protein	P97868	E3 ubiquitin-protein ligase RBBP6 OS=Mus musculus OX=10090 GN=Rbbp6 PE=1 SV=5	0	119.415	15	26	35	26	1	1790	199.5	9.63	95.05	26	0	1.047	1.051	1.025	1.05	1.077	9694.6	10146.9	10186	9934.4	10175.4	10438.1	High	High	High	High	High	High
FALSE	High	Master Protein	O55135	Eukaryotic translation initiation factor 6 OS=Mus musculus OX=10090 GN=Eif6 PE=1 SV=2	0	137.622	57	9	54	9	1	245	26.5	4.74	215.29	9	0	1.059	1.115	1.217	1.157	1.197	9130	9665	10180.8	11108.2	10561.9	10928.2	High	High	High	High	High	High
FALSE	High	Master Protein	P61971	Nuclear transport factor 2 OS=Mus musculus OX=10090 GN=Nutf2 PE=1 SV=1	0	78.338	74	6	51	5	1	127	14.5	5.38	194.53	6	0	1.002	1.053	0.72	0.592	0.631	9663.3	9686.7	10173.7	6957.3	5719.3	6101.5	High	High	High	High	High	High
FALSE	High	Master Protein	O35864	COP9 signalosome complex subunit 5 OS=Mus musculus OX=10090 GN=Cops5 PE=1 SV=3	0	146.576	54	13	46	13	1	334	37.5	6.54	177.88	13	0	1.045	1.062	0.913	0.931	0.963	9581.9	10009.3	10173.1	8747.6	8923.7	9225	High	High	High	High	High	High
FALSE	High	Master Protein	Q5SNZ0	Girdin OS=Mus musculus OX=10090 GN=Ccdc88a PE=1 SV=2	0	176.117	21	33	44	32	1	1873	215.8	6.24	136.25	33	0	1.052	1.047	1.015	0.934	0.913	9698.1	10202.6	10157	9843.4	9055.3	8857.2	High	High	High	High	High	High
FALSE	High	Master Protein	Q9Z1B5	Mitotic spindle assembly checkpoint protein MAD2A OS=Mus musculus OX=10090 GN=Mad2l1 PE=1 SV=2	0	81.195	62	11	30	11	1	205	23.6	5.2	93.83	11	0	0.877	0.879	0.759	0.773	0.784	11554.6	10130.3	10156.8	8768.3	8933.4	9062.6	High	High	High	High	High	High
FALSE	High	Master Protein	P97450	ATP synthase-coupling factor 6, mitochondrial OS=Mus musculus OX=10090 GN=Atp5pf PE=1 SV=1	0	62.8	58	8	29	8	1	108	12.5	9.36	104.91	8	0	1.028	1.014	1.734	0.969	0.914	10020.8	10302.1	10156.6	17378.7	9713.2	9162.1	High	High	High	High	High	High
FALSE	High	Master Protein	Q6NZF1	Zinc finger CCCH domain-containing protein 11A OS=Mus musculus OX=10090 GN=Zc3h11a PE=1 SV=1	0	165.527	41	27	51	26	1	792	86.4	8.13	155.75	27	0	0.937	0.918	0.968	0.988	0.97	11060.5	10359.9	10149.8	10704.5	10926.7	10727.6	High	High	High	High	High	High
FALSE	High	Master Protein	O35551	Rab GTPase-binding effector protein 1 OS=Mus musculus OX=10090 GN=Rabep1 PE=1 SV=2	0	121.791	27	23	36	22	1	862	99.5	5.01	109.67	23	1	1.082	1.107	1.242	1.221	1.173	9160.7	9907.3	10137	11375.2	11189.4	10745.9	High	High	High	High	High	High
FALSE	High	Master Protein	Q9WUU7	Cathepsin Z OS=Mus musculus OX=10090 GN=Ctsz PE=1 SV=1	0	113.332	51	10	59	10	1	306	34	6.6	200.17	10	0	1.071	1.111	2.66	2.935	2.906	9122	9766	10132.5	24262.5	26770.1	26509.6	High	High	High	High	High	High
FALSE	High	Master Protein	Q3UL36	Arginine and glutamate-rich protein 1 OS=Mus musculus OX=10090 GN=Arglu1 PE=1 SV=2	0	29.083	25	10	24	9	1	271	32.9	10.36	50.71	10	0	1.048	1.025	0.792	0.812	0.77	9885.4	10363.5	10129.2	7826.3	8022.9	7609.8	High	High	High	High	High	High
FALSE	High	Master Protein	Q8C4C9	DnaJ (Hsp40) homolog, subfamily B, member 12, isoform CRA_d OS=Mus musculus OX=10090 GN=Dnajb12 PE=1 SV=1	0	63.861	28	10	25	1	1	378	42.4	8.5	74.5	10	10	1.042	1.006	0.563	0.557	0.549	10062.4	10489.4	10124.5	5668.4	5600.8	5527.7	High	High	High	High	High	High
FALSE	High	Master Protein	Q8BZW8	NHL repeat-containing protein 2 OS=Mus musculus OX=10090 GN=Nhlrc2 PE=1 SV=1	0	117.084	29	13	31	13	1	725	78.4	5.54	129.03	13	0	1.149	1.133	0.815	0.832	0.828	8930.1	10260.6	10117.9	7281.7	7429.5	7392	High	High	High	High	High	High
FALSE	High	Master Protein	Q91YU8	Suppressor of SWI4 1 homolog OS=Mus musculus OX=10090 GN=Ppan PE=1 SV=2	0	95.56	38	15	41	15	1	470	52.7	10.32	108.78	15	0	1.085	1.047	0.795	0.863	0.836	9651.9	10469.5	10110.3	7669.8	8326.1	8068.4	High	High	High	High	High	High
FALSE	High	Master Protein	P26883	Peptidyl-prolyl cis-trans isomerase FKBP1A OS=Mus musculus OX=10090 GN=Fkbp1a PE=1 SV=2	0	43.554	29	3	46	3	1	108	11.9	8.16	168.22	3	0	1.054	1.11	1.014	0.969	0.983	9100.7	9589.3	10100.6	9225.6	8819.4	8943.4	High	High	High	High	High	High
FALSE	High	Master Protein	Q8R4X3	RNA-binding protein 12 OS=Mus musculus OX=10090 GN=Rbm12 PE=1 SV=3	0	127.443	24	19	48	19	1	992	102.7	8.32	138.92	19	0	1.018	1	0.861	0.924	0.915	10102.6	10285.1	10098.9	8698.6	9331.7	9247.8	High	High	High	High	High	High
FALSE	High	Master Protein	Q8K2Q9	Shootin-1 OS=Mus musculus OX=10090 GN=Shtn1 PE=1 SV=1	0	209.954	52	29	50	29	1	631	71.3	5.44	183	29	0	1.057	1.03	1.554	1.4	1.352	9801.9	10361	10091.8	15236.6	13718	13249.9	High	High	High	High	High	High
FALSE	High	Master Protein	Q62018	RNA polymerase-associated protein CTR9 homolog OS=Mus musculus OX=10090 GN=Ctr9 PE=1 SV=2	0	117.887	17	17	35	17	1	1173	133.3	6.49	122.42	17	0	1.064	1.022	0.979	0.993	1.046	9874.9	10509.7	10090.8	9666.3	9807.4	10327.9	High	High	High	High	High	High
FALSE	High	Master Protein	P61027	Ras-related protein Rab-10 OS=Mus musculus OX=10090 GN=Rab10 PE=1 SV=1	0	78.906	56	12	56	9	1	200	22.5	8.38	164.43	12	1	1.098	1.075	1.183	1.303	1.292	9388.9	10304.7	10089.1	11106	12237.8	12131.4	High	High	High	High	High	High
FALSE	High	Master Protein	Q62348	Translin OS=Mus musculus OX=10090 GN=Tsn PE=1 SV=1	0	71.693	52	11	26	11	1	228	26.2	6.44	82.99	11	0	0.981	0.988	1.001	0.979	0.983	10213.5	10015.9	10086.8	10222.5	10002.6	10036.8	High	High	High	High	High	High
FALSE	High	Master Protein	Q99LB4	Capping protein (Actin filament), gelsolin-like OS=Mus musculus OX=10090 GN=Capg PE=1 SV=1	0	224.825	57	14	121	14	1	349	38.7	6.95	489.27	14	0	0.999	1.046	5.566	5.084	4.993	9644.7	9632.4	10083.7	53678.6	49031	48151.8	High	High	High	High	High	High
FALSE	High	Master Protein	D3Z5I1	Zinc finger CCCH-type antiviral protein 1 OS=Mus musculus OX=10090 GN=Zc3hav1 PE=1 SV=1	0	192.605	35	29	59	10	1	996	112.5	8.07	199.65	29	17	0.925	0.949	1.046	1.019	1.027	10620.1	9822.2	10076.3	11112.8	10826.8	10908.2	High	High	High	High	High	High
FALSE	High	Master Protein	Q9ERE7	LRP chaperone MESD OS=Mus musculus OX=10090 GN=Mesd PE=1 SV=1	0	38.718	37	8	24	8	1	224	25.2	6.34	67.06	8	0	1.044	1.087	0.801	0.712	0.705	9272.8	9682.3	10076.1	7428.6	6600.9	6535.9	High	High	High	High	High	High
FALSE	High	Master Protein	P16110	Galectin-3 OS=Mus musculus OX=10090 GN=Lgals3 PE=1 SV=3	0	77.852	37	11	74	11	1	264	27.5	8.38	239.44	11	0	0.996	1.069	5.63	4.037	4.075	9420.7	9381.8	10072.2	53038	38030.1	38392.2	High	High	High	High	High	High
FALSE	High	Master Protein	Q9D868-2	Isoform 2 of Peptidyl-prolyl cis-trans isomerase H OS=Mus musculus OX=10090 GN=Ppih	0	61.996	65	12	59	9	1	177	19.2	8.07	122.27	12	1	0.987	1.007	1.094	1.077	1.099	9998.6	9864.3	10068.5	10936.7	10764	10983.6	High	High	High	High	High	High
FALSE	High	Master Protein	Q5SWD9	Pre-rRNA-processing protein TSR1 homolog OS=Mus musculus OX=10090 GN=Tsr1 PE=1 SV=1	0	151.425	29	18	55	18	1	803	92	6.99	178.4	18	0	0.994	1.007	1.126	1.32	1.272	9995.1	9933.2	10065.3	11250	13198.2	12712.8	High	High	High	High	High	High
FALSE	High	Master Protein	Q8CHP8	Glycerol-3-phosphate phosphatase OS=Mus musculus OX=10090 GN=Pgp PE=1 SV=1	0	124.775	59	13	43	13	1	321	34.5	5.35	168.22	13	0	1.003	1.012	1.061	1.172	1.158	9942.9	9967.8	10058.3	10551	11649	11515.3	High	High	High	High	High	High
FALSE	High	Master Protein	P50544	Very long-chain specific acyl-CoA dehydrogenase, mitochondrial OS=Mus musculus OX=10090 GN=Acadvl PE=1 SV=3	0	211.473	55	26	51	26	1	656	70.8	8.75	175.47	26	0	0.848	0.889	1.112	1.219	1.265	11300.4	9584	10040.4	12566.6	13779.6	14295	High	High	High	High	High	High
FALSE	High	Master Protein	P49710	Hematopoietic lineage cell-specific protein OS=Mus musculus OX=10090 GN=Hcls1 PE=1 SV=2	0	148.037	49	21	60	21	1	486	54.2	4.84	194.08	21	0	1.002	1.041	4.139	4.034	3.744	9618.1	9639.4	10017	39808.5	38802.3	36012	High	High	High	High	High	High
FALSE	High	Master Protein	Q91YR1	Twinfilin-1 OS=Mus musculus OX=10090 GN=Twf1 PE=1 SV=2	0	107.683	37	13	38	11	1	350	40.1	6.67	132.04	13	2	1.021	1.033	0.957	0.912	0.916	9692	9892	10008	9272.3	8836	8877.4	High	High	High	High	High	High
FALSE	High	Master Protein	Q9QYA2	Mitochondrial import receptor subunit TOM40 homolog OS=Mus musculus OX=10090 GN=Tomm40 PE=1 SV=3	0	164.733	40	9	49	9	1	361	37.9	7.74	180.41	9	0	0.992	0.989	1.008	1.09	1.094	10113	10034.2	10005.1	10196.4	11019.3	11067.7	High	High	High	High	High	High
FALSE	High	Master Protein	P56383	ATP synthase F(0) complex subunit C2, mitochondrial OS=Mus musculus OX=10090 GN=Atp5mc2 PE=2 SV=2	0.004	4.024	5	1	17	1	1	146	15.5	10.35	40.99	1	0	0.944	0.941	0.794	0.966	0.951	10628.4	10036.6	10003.4	8437.2	10263.2	10108.9	High	High	High	High	High	High
FALSE	High	Master Protein	Q63932	Dual specificity mitogen-activated protein kinase kinase 2 OS=Mus musculus OX=10090 GN=Map2k2 PE=1 SV=2	0	92.144	39	11	41	8	1	401	44.4	7.05	137.12	11	3	1.016	1.019	0.927	0.972	0.986	9806.7	9960.1	9993.1	9088.9	9534.1	9671.3	High	High	High	High	High	High
FALSE	High	Master Protein	Q6PGH2	Jupiter microtubule associated homolog 2 OS=Mus musculus OX=10090 GN=Jpt2 PE=1 SV=1	0	86.006	70	10	36	10	1	190	20	8.62	106.26	10	0	0.899	0.908	1.207	0.994	0.936	11002.1	9893.4	9987.2	13280.5	10934.1	10297.1	High	High	High	High	High	High
FALSE	High	Master Protein	Q07417	Short-chain specific acyl-CoA dehydrogenase, mitochondrial OS=Mus musculus OX=10090 GN=Acads PE=1 SV=2	0	130.114	41	14	41	14	1	412	44.9	8.47	147	14	0	1.043	1.043	1.278	1.495	1.482	9542	9956.1	9948.2	12197.5	14262.6	14138.1	High	High	High	High	High	High
FALSE	High	Master Protein	A0JNY3	Molybdopterin molybdenumtransferase OS=Mus musculus OX=10090 GN=Gphn PE=1 SV=1	0	160.123	33	18	44	18	1	772	83.6	5.76	150.99	18	0	1.007	1.007	1.281	1.384	1.382	9871.1	9940.7	9942.7	12644.3	13658.5	13639.8	High	High	High	High	High	High
FALSE	High	Master Protein	P07724	Serum albumin OS=Mus musculus OX=10090 GN=Alb PE=1 SV=3	0	20.616	4	3	39	3	1	608	68.6	6.07	114.5	3	0	1.325	0.903	2.303	0.735	0.766	10998.4	14568.9	9929.6	25325.4	8079.7	8425.9	High	High	High	High	High	High
FALSE	High	Master Protein	Q6ZWV7	60S ribosomal protein L35 OS=Mus musculus OX=10090 GN=Rpl35 PE=1 SV=1	0	21.136	37	7	38	5	1	123	14.5	11.05	72.98	7	0	0.881	0.879	1.172	1.083	0.978	11258.2	9914.5	9891	13200.1	12187.9	11013.6	High	High	High	High	High	High
FALSE	High	Master Protein	B9EHJ3	Tight junction protein ZO-1 OS=Mus musculus OX=10090 GN=Tjp1 PE=1 SV=1	0	150.417	20	25	32	25	1	1685	188.7	6.67	107	25	0	0.939	0.925	0.358	0.328	0.349	10658.3	10008.7	9855.4	3812.3	3499.3	3721.2	High	High	High	High	High	High
FALSE	High	Master Protein	Q8BJW5	Nucleolar protein 11 OS=Mus musculus OX=10090 GN=Nol11 PE=2 SV=1	0	99.837	21	14	28	14	1	723	80.8	5.92	101.36	14	0	0.98	0.979	0.897	0.964	0.972	10054.6	9853.9	9842.5	9018.7	9688.1	9771.4	High	High	High	High	High	High
FALSE	High	Master Protein	O35465	Peptidyl-prolyl cis-trans isomerase FKBP8 OS=Mus musculus OX=10090 GN=Fkbp8 PE=1 SV=2	0	127.36	42	14	37	1	1	402	43.5	5.16	143.18	14	14	1.1	1.084	1.092	1.124	1.13	9069.5	9979.5	9828.6	9903	10192.9	10247.6	High	High	High	High	High	High
FALSE	High	Master Protein	Q6P5B5	Fragile X mental retardation syndrome-related protein 2 OS=Mus musculus OX=10090 GN=Fxr2 PE=1 SV=1	0	189.674	41	25	58	21	1	674	74.2	6.23	205.93	25	1	1.025	1.024	0.977	0.964	0.971	9573	9807.7	9804.9	9348.2	9226.2	9299.1	High	High	High	High	High	High
FALSE	High	Master Protein	Q61687	Transcriptional regulator ATRX OS=Mus musculus OX=10090 GN=Atrx PE=1 SV=3	0	150.484	12	25	41	25	1	2476	278.4	6.68	130.59	25	0	0.939	0.974	1.121	1.222	1.225	10063.9	9453.8	9798	11283.1	12298.9	12328.5	High	High	High	High	High	High
FALSE	High	Master Protein	D3YYT1	Putative oxidoreductase GLYR1 OS=Mus musculus OX=10090 GN=Glyr1 PE=1 SV=1	0	139.856	42	17	40	17	1	552	60.4	9.13	139.34	17	0	1.088	1.056	0.927	1.009	1.018	9262.5	10075.8	9782.7	8584.4	9347.2	9433.4	High	High	High	High	High	High
FALSE	High	Master Protein	Q61474	RNA-binding protein Musashi homolog 1 OS=Mus musculus OX=10090 GN=Msi1 PE=1 SV=1	0	75.366	44	12	33	2	1	362	39.1	7.87	101.64	12	8	1.1	1.084	0.457	0.43	0.432	9020.7	9923.9	9777.4	4125.9	3876.2	3898.6	High	High	High	High	High	High	Acetyl [N-Term]
FALSE	High	Master Protein	Q9R1P3	Proteasome subunit beta type-2 OS=Mus musculus OX=10090 GN=Psmb2 PE=1 SV=1	0	61.798	30	7	33	7	1	201	22.9	7.02	113.26	7	0	1.032	1.034	1.092	1.039	1.033	9439.5	9741.8	9756.6	10306.5	9812	9753.6	High	High	High	High	High	High
FALSE	High	Master Protein	Q922S8	Kinesin-like protein KIF2C OS=Mus musculus OX=10090 GN=Kif2c PE=1 SV=1	0	163.218	43	23	42	20	1	721	81	7.97	145.09	23	3	0.942	0.943	0.854	0.828	0.849	10334.7	9737.4	9748.5	8822.3	8553.6	8777.8	High	High	High	High	High	High
FALSE	High	Master Protein	Q9DB15	39S ribosomal protein L12, mitochondrial OS=Mus musculus OX=10090 GN=Mrpl12 PE=1 SV=2	0	97.42	61	9	42	9	1	201	21.7	9.29	140.73	9	0	0.842	0.834	1.065	0.863	0.832	11685	9835.5	9741.5	12445.4	10078.7	9717.7	High	High	High	High	High	High
FALSE	High	Master Protein	Q9DCH4	Eukaryotic translation initiation factor 3 subunit F OS=Mus musculus OX=10090 GN=Eif3f PE=1 SV=2	0	100.788	51	12	32	12	1	361	38	5.58	103.58	12	0	0.855	0.892	0.997	0.983	0.948	10915.3	9332.1	9738.2	10884.1	10732.4	10350.7	High	High	High	High	High	High
FALSE	High	Master Protein	Q8CEC0	Nuclear pore complex protein Nup88 OS=Mus musculus OX=10090 GN=Nup88 PE=1 SV=1	0	96.945	23	16	32	16	1	753	84.9	6.27	98.91	16	0	1.008	0.997	1.104	1.119	1.107	9756.7	9833.7	9727.5	10768.3	10916.8	10796.9	High	High	High	High	High	High
FALSE	High	Master Protein	A0A0R4J104	Disabled homolog 2 OS=Mus musculus OX=10090 GN=Dab2 PE=1 SV=1	0	259.453	56	30	85	30	1	766	82.2	5.97	315.94	30	0	0.988	1.08	5.477	4.048	3.723	9000.6	8896.9	9723.1	49297.5	36432	33512.4	High	High	High	High	High	High
FALSE	High	Master Protein	Q9JK92	Heat shock protein beta-8 OS=Mus musculus OX=10090 GN=Hspb8 PE=1 SV=1	0	35.099	51	9	17	9	1	196	21.5	5.02	42.9	9	0	0.905	0.961	0.331	0.339	0.336	10095.1	9133.7	9703.9	3337.8	3426.3	3392	High	High	High	High	High	High
FALSE	High	Master Protein	Q8R574	Phosphoribosyl pyrophosphate synthase-associated protein 2 OS=Mus musculus OX=10090 GN=Prpsap2 PE=1 SV=1	0	116.351	50	16	40	13	1	369	40.9	7.17	134.15	16	2	1.132	1.134	1.082	1.115	1.151	8545.9	9678	9694.4	9248.5	9525.8	9834.7	High	High	High	High	High	High
FALSE	High	Master Protein	O35639	Annexin A3 OS=Mus musculus OX=10090 GN=Anxa3 PE=1 SV=4	0	151.143	51	19	76	18	1	323	36.4	5.76	248.63	19	1	0.97	1.023	3.703	3.937	3.743	9469	9185.4	9683.4	35064	37280.8	35440.7	High	High	High	High	High	High
FALSE	High	Master Protein	P56546-2	Isoform 2 of C-terminal-binding protein 2 OS=Mus musculus OX=10090 GN=Ctbp2	0	65.808	13	10	24	6	1	988	107.1	7.62	76.28	10	4	1.114	1.105	1.134	1.135	1.127	8757.5	9759.5	9674.3	9930	9935.7	9870.9	High	High	High	High	High	High
FALSE	High	Master Protein	Q8K2T8	RNA polymerase II-associated factor 1 homolog OS=Mus musculus OX=10090 GN=Paf1 PE=1 SV=1	0	130.072	41	17	36	17	1	535	60.5	4.65	124.96	17	0	0.973	0.966	1.042	1.064	1.04	9999.2	9727.1	9663.9	10415.2	10638.6	10394.6	High	High	High	High	High	High
FALSE	High	Master Protein	Q99PA7	MCG117379 OS=Mus musculus OX=10090 GN=4930550L24Rik PE=1 SV=1	0	89.799	45	9	29	9	1	320	35	5.14	106.85	9	0	0.991	1.006	0.348	0.346	0.346	9604.9	9516.8	9661	3344.4	3322	3327.5	High	High	High	High	High	High
FALSE	High	Master Protein	A0A0R4J0W6	Leucine rich repeat containing 40, isoform CRA_a OS=Mus musculus OX=10090 GN=Lrrc40 PE=1 SV=1	0	109.696	41	21	38	21	1	602	68	6.84	119.7	21	0	1.002	0.98	0.923	0.945	0.948	9840.1	9859.2	9647.5	9086.4	9296.5	9329.9	High	High	High	High	High	High
FALSE	High	Master Protein	Q9R0E2	Procollagen-lysine,2-oxoglutarate 5-dioxygenase 1 OS=Mus musculus OX=10090 GN=Plod1 PE=1 SV=1	0	134.907	32	18	35	18	1	728	83.5	6.54	128.54	18	0	1.034	1.01	1.042	0.96	1.051	9548.7	9875.9	9644.3	9948.2	9163.5	10039.4	High	High	High	High	High	High
FALSE	High	Master Protein	Q9CR62	Mitochondrial 2-oxoglutarate/malate carrier protein OS=Mus musculus OX=10090 GN=Slc25a11 PE=1 SV=3	0	58.115	35	10	28	10	1	314	34.1	9.94	76.18	10	0	1.136	1.08	1.459	1.519	1.459	8912.5	10128.3	9624.4	13002.2	13541.7	12999.6	High	High	High	High	High	High
FALSE	High	Master Protein	Q8R180	ERO1-like protein alpha OS=Mus musculus OX=10090 GN=Ero1a PE=1 SV=2	0	125.416	45	17	40	16	1	464	54.1	6.54	141.67	17	1	1.267	1.215	1.261	1.405	1.575	7919.5	10032.1	9618.9	9987.8	11128.4	12473.8	High	High	High	High	High	High
FALSE	High	Master Protein	O54962	Barrier-to-autointegration factor OS=Mus musculus OX=10090 GN=Banf1 PE=1 SV=1	0	35.093	73	7	29	6	1	89	10.1	6.09	59.34	7	0	0.993	1.023	1.402	0.959	0.982	9400.9	9334.8	9616.7	13178.3	9015.2	9229.4	High	High	High	High	High	High
FALSE	High	Master Protein	P47753	F-actin-capping protein subunit alpha-1 OS=Mus musculus OX=10090 GN=Capza1 PE=1 SV=4	0	144.019	66	12	56	1	1	286	32.9	5.55	254.9	12	11	1.048	1.104	1.039	1.055	1.066	8711.4	9127	9615	9052.6	9193.7	9288.1	High	High	High	High	High	High
FALSE	High	Master Protein	Q9QXK3	Coatomer subunit gamma-2 OS=Mus musculus OX=10090 GN=Copg2 PE=1 SV=1	0	156.678	32	19	36	17	1	871	97.6	5.8	127.37	19	0	1.229	1.167	0.792	0.833	0.853	8225.5	10110.7	9601.1	6513.2	6847.8	7017.4	High	High	High	High	High	High
FALSE	High	Master Protein	P97376	Protein FRG1 OS=Mus musculus OX=10090 GN=Frg1 PE=1 SV=2	0	59.911	32	8	23	8	1	258	29.1	8.92	72.28	8	0	0.961	0.969	0.865	0.881	0.875	9896.1	9509	9587	8556.7	8716.7	8661.4	High	High	High	High	High	High
FALSE	High	Master Protein	Q810V0	U3 small nucleolar ribonucleoprotein protein MPP10 OS=Mus musculus OX=10090 GN=Mphosph10 PE=1 SV=2	0	114.107	29	19	34	19	1	681	78.7	4.87	116.4	19	0	0.963	0.991	1.098	1.09	1.067	9656	9302.2	9569.5	10606.1	10524.5	10307	High	High	High	High	High	High
FALSE	High	Master Protein	Q9JI11	Serine/threonine-protein kinase 4 OS=Mus musculus OX=10090 GN=Stk4 PE=1 SV=1	0	123.835	38	18	39	13	1	487	55.5	5.19	124.83	18	5	0.999	0.988	1.355	1.428	1.426	9675.7	9664.6	9557.7	13114.4	13816.9	13798.2	High	High	High	High	High	High
FALSE	High	Master Protein	Q91Z25	Actin-related protein 2/3 complex subunit OS=Mus musculus OX=10090 GN=Arpc1b PE=1 SV=1	0	109.592	38	12	39	11	1	376	41.5	8.35	142.42	12	1	1.094	1.099	1.514	1.697	1.664	8693.4	9511.4	9551	13160.8	14753.3	14468.1	High	High	High	High	High	High
FALSE	High	Master Protein	Q6PGH1	Protein BUD31 homolog OS=Mus musculus OX=10090 GN=Bud31 PE=1 SV=2	0	51.639	45	7	28	7	1	144	17	8.82	92.77	7	0	0.861	0.936	0.82	0.59	0.682	10198	8777.9	9541.3	8365.8	6015.7	6953.1	High	High	High	High	High	High
FALSE	High	Master Protein	Q99J77	Sialic acid synthase OS=Mus musculus OX=10090 GN=Nans PE=1 SV=1	0	95.049	49	12	36	12	1	359	40	7.06	125.49	12	0	1.112	1.089	0.876	0.878	0.879	8753.4	9737.7	9531.4	7665.5	7685.1	7692.2	High	High	High	High	High	High
FALSE	High	Master Protein	Q58A65-2	Isoform 2 of C-Jun-amino-terminal kinase-interacting protein 4 OS=Mus musculus OX=10090 GN=Spag9	0	123.852	20	22	34	17	1	1307	144.6	5.15	112.51	22	4	1.123	1.074	0.843	0.854	0.879	8872.3	9964.1	9530.3	7480.1	7577.4	7797.8	High	High	High	High	High	High
FALSE	High	Master Protein	Q3UI84	Replication factor C subunit 4 OS=Mus musculus OX=10090 GN=Rfc4 PE=1 SV=1	0	89.172	45	14	33	14	1	370	40.9	8.53	102.24	14	0	0.997	1.017	1.134	1.137	1.116	9345.8	9318.9	9506.7	10601.1	10625.2	10434.6	High	High	High	High	High	High
FALSE	High	Master Protein	P51174	Long-chain specific acyl-CoA dehydrogenase, mitochondrial OS=Mus musculus OX=10090 GN=Acadl PE=1 SV=2	0	122.545	35	14	34	14	1	430	47.9	8.31	124.99	14	0	1.007	1.02	0.736	0.709	0.726	9305.5	9369.7	9493.2	6847.1	6600.6	6753.5	High	High	High	High	High	High
FALSE	High	Master Protein	Q9ERD7	Tubulin beta-3 chain OS=Mus musculus OX=10090 GN=Tubb3 PE=1 SV=1	0	289.574	55	20	310	3	1	450	50.4	4.93	946.18	20	3	1.093	1.069	0.643	0.613	0.641	8880.3	9702.9	9490	5706.4	5440.9	5690.8	High	High	High	High	High	High
FALSE	High	Master Protein	Q0VBL3	RNA-binding protein 15 OS=Mus musculus OX=10090 GN=Rbm15 PE=1 SV=1	0	151.032	27	18	33	18	1	962	105.7	10.08	119.86	18	0	1.05	1.025	0.815	0.816	0.825	9236	9697.8	9469.9	7524.3	7535.1	7621.9	High	High	High	High	High	High
FALSE	High	Master Protein	Q9D0B6	Protein PBDC1 OS=Mus musculus OX=10090 GN=Pbdc1 PE=1 SV=1	0	80.421	49	9	41	9	1	198	22.2	4.55	152.29	9	0	0.993	1.028	1.492	1.656	1.603	9207.6	9140.2	9467.7	13733.8	15249.3	14764.2	High	High	High	High	High	High
FALSE	High	Master Protein	Q9CR26	Vacuolar protein sorting-associated protein VTA1 homolog OS=Mus musculus OX=10090 GN=Vta1 PE=1 SV=1	0	88.673	37	9	27	9	1	309	33.9	6.13	110.18	9	0	1.036	1.039	0.661	0.638	0.635	9081	9410.7	9432.8	6006.2	5796.1	5764.7	High	High	High	High	High	High
FALSE	High	Master Protein	P97377	Cyclin-dependent kinase 2 OS=Mus musculus OX=10090 GN=Cdk2 PE=1 SV=2	0	92.609	43	14	46	10	1	346	39	8.54	144.28	14	1	0.974	0.964	0.836	0.801	0.809	9785.5	9532.3	9428.4	8177.2	7841.2	7917	High	High	High	High	High	High
FALSE	High	Master Protein	Q3UQ44	Ras GTPase-activating-like protein IQGAP2 OS=Mus musculus OX=10090 GN=Iqgap2 PE=1 SV=2	0	180.947	26	32	46	30	1	1575	180.4	5.64	152.99	32	0	1.099	1.086	1.098	1.248	1.218	8662.9	9516.6	9405.2	9511.3	10812.7	10550	High	High	High	High	High	High
FALSE	High	Master Protein	P62915	Transcription initiation factor IIB OS=Mus musculus OX=10090 GN=Gtf2b PE=1 SV=1	0	82.112	51	15	31	15	1	316	34.8	8.35	91.68	15	0	0.906	0.916	1.084	1.17	1.123	10264.3	9301.4	9399.5	11127.6	12005.2	11523.2	High	High	High	High	High	High
FALSE	High	Master Protein	E9Q481	Serine/threonine-protein phosphatase 4 regulatory subunit 3A OS=Mus musculus OX=10090 GN=Ppp4r3a PE=1 SV=1	0	174.053	35	22	45	15	1	833	95.3	4.94	153.54	22	7	0.962	0.974	1.155	1.241	1.26	9649.1	9279	9399	11144.2	11971.4	12161	High	High	High	High	High	High
FALSE	High	Master Protein	Q99LN9	Deoxyhypusine hydroxylase OS=Mus musculus OX=10090 GN=Dohh PE=1 SV=2	0	138.884	67	13	36	13	1	302	32.9	4.84	139.35	13	0	0.684	0.722	0.854	0.713	0.694	13010.8	8899.6	9394.6	11116.8	9278.5	9034	High	High	High	High	High	High
FALSE	High	Master Protein	P28867	Protein kinase C delta type OS=Mus musculus OX=10090 GN=Prkcd PE=1 SV=3	0	111.2	36	21	38	20	1	674	77.5	7.39	108.42	21	1	1.11	1.077	1.352	1.392	1.47	8713.9	9675.6	9385.8	11778.2	12130.7	12806.3	High	High	High	High	High	High
FALSE	High	Master Protein	P83741-3	Isoform 3 of Serine/threonine-protein kinase WNK1 OS=Mus musculus OX=10090 GN=Wnk1	0	150.517	13	27	40	27	1	2635	279.6	6.34	117.04	27	0	1	0.984	1.093	1.061	1.062	9525.9	9528.3	9373.1	10414	10107.4	10117.9	High	High	High	High	High	High
FALSE	High	Master Protein	Q9WUM3	Coronin-1B OS=Mus musculus OX=10090 GN=Coro1b PE=1 SV=1	0	83.675	30	14	26	13	1	484	53.9	5.78	81.62	14	0	1.164	1.101	1.101	1.068	1.095	8509.2	9903.4	9369.7	9372.2	9084.8	9314.4	High	High	High	High	High	High
FALSE	High	Master Protein	Q8C7X2	ER membrane protein complex subunit 1 OS=Mus musculus OX=10090 GN=Emc1 PE=1 SV=1	0	114.763	21	16	33	16	1	997	111.5	7.43	112.34	16	0	1.044	1.016	0.891	0.893	0.892	9209.6	9619.4	9355.7	8207.1	8226.2	8215.7	High	High	High	High	High	High
FALSE	High	Master Protein	Q99KD5	Protein unc-45 homolog A OS=Mus musculus OX=10090 GN=Unc45a PE=1 SV=2	0	173.477	30	24	40	24	1	944	103.4	6.34	135.62	24	0	0.924	0.928	0.756	0.766	0.783	10070.5	9305.3	9350.1	7615.3	7717.5	7883.6	High	High	High	High	High	High
FALSE	High	Master Protein	Q8C845	EF-hand domain-containing protein D2 OS=Mus musculus OX=10090 GN=Efhd2 PE=1 SV=1	0	130.704	58	11	54	11	1	240	26.8	5.14	209.3	11	0	1.06	1.093	3.241	2.892	2.845	8545.3	9058.6	9336.2	27694.3	24714.3	24312.2	High	High	High	High	High	High
FALSE	High	Master Protein	Q6P8I4	PEST proteolytic signal-containing nuclear protein OS=Mus musculus OX=10090 GN=Pcnp PE=1 SV=1	0	54.007	49	8	29	8	1	178	19	7.49	96.23	8	0	0.955	0.935	0.999	0.931	0.87	9979	9531.3	9334.6	9965.9	9290	8677.4	High	High	High	High	High	High
FALSE	High	Master Protein	Q9CQW2	ADP-ribosylation factor-like protein 8B OS=Mus musculus OX=10090 GN=Arl8b PE=1 SV=1	0	86.719	53	9	33	4	1	186	21.5	8.43	100.01	9	4	1.091	1.05	1.468	1.41	1.434	8875.8	9679.4	9320.1	13032.4	12512.1	12730.1	High	High	High	High	High	High
FALSE	High	Master Protein	Q99M28	RNA-binding protein with serine-rich domain 1 OS=Mus musculus OX=10090 GN=Rnps1 PE=1 SV=1	0	53.974	23	5	28	5	1	305	34.2	11.84	109.48	5	0	1.094	1.068	0.819	0.835	0.84	8720.8	9538.2	9317.9	7144.8	7279	7329.2	High	High	High	High	High	High
FALSE	High	Master Protein	Q9WU28	Prefoldin subunit 5 OS=Mus musculus OX=10090 GN=Pfdn5 PE=1 SV=1	0	84.634	60	7	27	7	1	154	17.3	6.33	98.53	7	0	0.9	0.934	0.585	0.445	0.47	9963	8969.9	9307.7	5826.2	4435	4681	High	High	High	High	High	High
FALSE	High	Master Protein	Q62419	Endophilin-A2 OS=Mus musculus OX=10090 GN=Sh3gl1 PE=1 SV=1	0	139.29	52	14	38	14	1	368	41.5	5.72	125.55	14	0	0.928	0.953	0.989	0.922	0.884	9760.9	9062.3	9304.4	9649.6	8998.8	8626.2	High	High	High	High	High	High
FALSE	High	Master Protein	P21550	Beta-enolase OS=Mus musculus OX=10090 GN=Eno3 PE=1 SV=3	0	228.12	62	22	490	12	1	434	47	7.18	2051.63	22	1	1.004	1.007	2.208	2.335	2.622	9238.1	9276.5	9303	20402.3	21571.4	24218.1	High	High	High	High	High	High
FALSE	High	Master Protein	Q3B7Z2	Oxysterol-binding protein 1 OS=Mus musculus OX=10090 GN=Osbp PE=1 SV=3	0	126.474	30	18	31	18	1	805	88.7	7.2	105.61	18	0	1.165	1.135	0.854	0.906	0.889	8198.8	9550.8	9303	6997.7	7432	7292.1	High	High	High	High	High	High
FALSE	High	Master Protein	Q8BWT1	3-ketoacyl-CoA thiolase, mitochondrial OS=Mus musculus OX=10090 GN=Acaa2 PE=1 SV=3	0	205.479	60	16	47	16	1	397	41.8	8.09	204.05	16	0	0.845	0.862	1.147	1.314	1.337	10765.8	9099.7	9276.5	12350.9	14149.8	14398.3	High	High	High	High	High	High
FALSE	High	Master Protein	Q9CPX4	Ferritin OS=Mus musculus OX=10090 GN=Ftl1 PE=1 SV=1	0	127.345	61	9	62	9	1	183	20.8	6	262.4	9	0	0.687	0.754	1.269	1.315	1.531	12279	8438.2	9259.1	15578.2	16142.4	18802.4	High	High	High	High	High	High
FALSE	High	Master Protein	Q9Z0R4-2	Isoform 2 of Intersectin-1 OS=Mus musculus OX=10090 GN=Itsn1	0	130.154	25	24	35	23	1	1213	136.5	7.88	109.89	24	1	1.188	1.18	0.981	0.985	0.99	7840.5	9317.6	9252.1	7693.8	7726.7	7761.5	High	High	High	High	High	High
FALSE	High	Master Protein	P63163	Small nuclear ribonucleoprotein-associated protein N OS=Mus musculus OX=10090 GN=Snrpn PE=1 SV=1	0	45.837	18	4	31	4	1	240	24.6	11.19	106.88	4	0	0.92	0.964	0.943	0.736	0.807	9583.5	8816.1	9242.8	9033.7	7056.4	7730.2	High	High	High	High	High	High
FALSE	High	Master Protein	Q9D711	Pirin OS=Mus musculus OX=10090 GN=Pir PE=1 SV=1	0	40.037	23	7	12	7	1	290	32	7.11	25.46	7	0	1.158	1.113	0.36	0.372	0.354	8300.4	9607.9	9240.4	2987.9	3090.2	2938.1	High	High	High	High	High	High
FALSE	High	Master Protein	Q91V41	Ras-related protein Rab-14 OS=Mus musculus OX=10090 GN=Rab14 PE=1 SV=3	0	133.893	78	14	67	13	1	215	23.9	6.21	236.35	14	0	1.022	1.004	1.444	1.434	1.411	9204.6	9402.6	9240.1	13289.8	13197.4	12988.4	High	High	High	High	High	High
FALSE	High	Master Protein	Q9WVM1	Rac GTPase-activating protein 1 OS=Mus musculus OX=10090 GN=Racgap1 PE=1 SV=1	0	139.758	46	20	38	20	1	628	70.1	8.51	133.64	20	0	0.82	0.827	0.91	0.828	0.858	11152.7	9144.9	9228.4	10151.2	9231.7	9572.8	High	High	High	High	High	High
FALSE	High	Master Protein	Q9CZW4	Long-chain-fatty-acid--CoA ligase 3 OS=Mus musculus OX=10090 GN=Acsl3 PE=1 SV=2	0	98.589	28	15	35	13	1	720	80.4	8.54	119.89	15	0	1.03	1.071	0.87	0.862	0.9	8616.3	8872.8	9226.8	7493.7	7428	7753.2	High	High	High	High	High	High
FALSE	High	Master Protein	Q8BFQ4	WD repeat-containing protein 82 OS=Mus musculus OX=10090 GN=Wdr82 PE=1 SV=1	0	56.016	37	11	19	11	1	313	35.1	7.69	56.92	11	0	1.025	1.048	0.966	0.865	0.91	8794.9	9017.7	9220.6	8493.9	7605.2	8004.8	High	High	High	High	High	High
FALSE	High	Master Protein	K4DI59	DNA ligase OS=Mus musculus OX=10090 GN=Lig3 PE=1 SV=1	0	117.073	25	22	36	22	1	1016	113.1	8.98	104.62	22	0	1.127	1.098	0.979	1.065	1.104	8397.7	9461.4	9216.5	8223.4	8941.5	9269.9	High	High	High	High	High	High
FALSE	High	Master Protein	F8WGF2	Nitric oxide synthase, brain OS=Mus musculus OX=10090 GN=Nos1 PE=1 SV=1	0	114.098	17	22	32	22	1	1463	164.2	7.24	92.45	22	0	1.337	1.26	0.568	0.562	0.558	7311.2	9774.3	9214.9	4150.5	4109.1	4078.3	High	High	High	High	High	High
FALSE	High	Master Protein	Q8K3X4	Interferon regulatory factor 2-binding protein-like OS=Mus musculus OX=10090 GN=Irf2bpl PE=1 SV=1	0	172.216	37	22	41	19	1	775	80.5	8.24	144.58	22	3	0.971	0.986	0.917	0.857	0.837	9347	9073.5	9212.9	8569.8	8008.1	7826.2	High	High	High	High	High	High
FALSE	High	Master Protein	Q9CQ60	6-phosphogluconolactonase OS=Mus musculus OX=10090 GN=Pgls PE=1 SV=1	0	144.651	83	15	42	15	1	257	27.2	5.85	157.27	15	0	0.964	0.993	1.2	0.926	1.053	9276.3	8943.4	9209.2	11132.9	8590.1	9766.9	High	High	High	High	High	High
FALSE	High	Master Protein	O08599	Syntaxin-binding protein 1 OS=Mus musculus OX=10090 GN=Stxbp1 PE=1 SV=2	0	152.01	48	26	41	23	1	594	67.5	6.96	150.46	26	3	1.02	0.995	1.163	1.156	1.161	9252.3	9440.2	9207.1	10756.7	10691.3	10739.2	High	High	High	High	High	High
FALSE	High	Master Protein	A0A0G2JGQ4	NEDD8 ultimate buster 1 OS=Mus musculus OX=10090 GN=Nub1 PE=1 SV=1	0	128.344	37	20	42	20	1	638	73.1	6.47	141.79	20	0	0.906	0.916	0.996	0.937	0.962	10053.6	9110.5	9205.8	10016.3	9418.5	9667.3	High	High	High	High	High	High
FALSE	High	Master Protein	A0A087WNW8	CLIP-associating protein 1 OS=Mus musculus OX=10090 GN=Clasp1 PE=1 SV=2	0	145.17	25	30	44	25	1	1475	162.8	8.53	134.82	30	4	1.003	0.999	0.972	1.014	1.013	9209.4	9241.4	9202.1	8948.3	9338.1	9326	High	High	High	High	High	High
FALSE	High	Master Protein	Q8BVQ5	Protein phosphatase methylesterase 1 OS=Mus musculus OX=10090 GN=Ppme1 PE=1 SV=5	0	85.724	33	10	26	10	1	386	42.2	5.97	91.17	10	0	1.054	1.083	0.814	0.872	0.942	8488.4	8950	9193.8	6908.9	7397.7	7997.6	High	High	High	High	High	High
FALSE	High	Master Protein	A2A5R2	Brefeldin A-inhibited guanine nucleotide-exchange protein 2 OS=Mus musculus OX=10090 GN=Arfgef2 PE=1 SV=1	0	199.944	21	32	50	26	1	1792	202.1	6.55	155.08	32	5	1.036	1.015	1.357	1.376	1.407	9038.6	9366.1	9178.5	12267.1	12439.2	12714.2	High	High	High	High	High	High
FALSE	High	Master Protein	Q9DBG5	Perilipin-3 OS=Mus musculus OX=10090 GN=Plin3 PE=1 SV=1	0	175.09	57	19	44	19	1	437	47.2	5.62	166.35	19	0	0.912	0.933	2.647	1.017	1.302	9807.6	8943.3	9150.5	25963.1	9971.6	12771.4	High	High	High	High	High	High
FALSE	High	Master Protein	Q8C166	Copine-1 OS=Mus musculus OX=10090 GN=Cpne1 PE=1 SV=1	0	64.541	27	13	33	12	1	536	58.8	5.66	82.66	13	1	1.161	1.141	1.05	1.203	1.201	8016.1	9308.9	9142.7	8414.7	9641.2	9624.9	High	High	High	High	High	High
FALSE	High	Master Protein	P58242	Acid sphingomyelinase-like phosphodiesterase 3b OS=Mus musculus OX=10090 GN=Smpdl3b PE=1 SV=1	0	99.784	44	15	37	15	1	456	51.6	6.43	127.96	15	0	0.913	0.901	1.176	1.125	1.125	10137.3	9257.7	9137.4	11926.6	11405.9	11408.4	High	High	High	High	High	High
FALSE	High	Master Protein	Q6KCD5	Nipped-B-like protein OS=Mus musculus OX=10090 GN=Nipbl PE=1 SV=1	0	158.58	13	29	37	29	1	2798	315.3	7.91	115.92	29	0	1.026	1.032	0.938	0.952	0.97	8855.2	9086.7	9137.1	8308.4	8432.3	8589	High	High	High	High	High	High
FALSE	High	Master Protein	Q8R1N4	NudC domain-containing protein 3 OS=Mus musculus OX=10090 GN=Nudcd3 PE=1 SV=3	0	124.132	42	13	28	13	1	363	40.9	5.26	98.48	13	0	0.986	1.02	0.617	0.626	0.623	8948.1	8819.4	9128.7	5517.3	5598.3	5576.4	High	High	High	High	High	High
FALSE	High	Master Protein	Q9D6J6	NADH dehydrogenase [ubiquinone] flavoprotein 2, mitochondrial OS=Mus musculus OX=10090 GN=Ndufv2 PE=1 SV=2	0	89.404	47	9	32	9	1	248	27.3	7.4	109.17	9	0	0.553	0.579	1.104	1.065	1.097	15763.2	8722.3	9119.7	17400.5	16794.5	17286.3	High	High	High	High	High	High
FALSE	High	Master Protein	Q8K2V6	Importin-11 OS=Mus musculus OX=10090 GN=Ipo11 PE=1 SV=1	0	108.68	23	16	28	16	1	975	112.3	5.26	100.18	16	0	1.009	0.987	0.829	0.877	0.894	9235.8	9319.1	9115.8	7656.3	8100.8	8257.9	High	High	High	High	High	High
FALSE	High	Master Protein	Q8CE96	tRNA (adenine(58)-N(1))-methyltransferase non-catalytic subunit TRM6 OS=Mus musculus OX=10090 GN=Trmt6 PE=1 SV=1	0	50.439	29	15	24	15	1	497	55.5	6.95	64.36	15	0	0.93	0.909	1.149	1.135	1.108	10018.6	9319.6	9109.2	11507.1	11369.8	11105	High	High	High	High	High	High
FALSE	High	Master Protein	Q3UKW2	Calmodulin-1 OS=Mus musculus OX=10090 GN=Calm1 PE=1 SV=1	0	123.22	55	7	60	7	1	197	21.5	4.35	213.34	7	0	0.915	0.864	2.946	0.874	1.003	10533.6	9634.9	9103	31028.9	9201.9	10561.5	High	High	High	High	High	High
FALSE	High	Master Protein	Q3UMA3	Hepatocyte growth factor-regulated tyrosine kinase substrate OS=Mus musculus OX=10090 GN=Hgs PE=1 SV=1	0	80.347	24	15	24	14	1	776	86.1	6.16	75.54	15	1	0.924	0.907	0.871	0.884	0.886	10019.5	9261.9	9087.3	8731.7	8860.8	8879.4	High	High	High	High	High	High
FALSE	High	Master Protein	B1AUN2	Eukaryotic translation initiation factor 2B, subunit 3 OS=Mus musculus OX=10090 GN=Eif2b3 PE=1 SV=1	0	130.434	47	20	36	20	1	452	50.5	6.74	114.75	20	0	1.083	1.086	1.181	1.204	1.286	8353.2	9046.9	9073.9	9863.3	10056.5	10741.8	High	High	High	High	High	High
FALSE	High	Master Protein	Q9CR68	Cytochrome b-c1 complex subunit Rieske, mitochondrial OS=Mus musculus OX=10090 GN=Uqcrfs1 PE=1 SV=1	0	81.251	34	10	30	10	1	274	29.3	8.7	86.78	10	0	0.925	0.904	0.987	1.129	1.164	10016	9268.7	9057.1	9881.9	11305.3	11654.3	High	High	High	High	High	High
FALSE	High	Master Protein	Q80W00	Serine/threonine-protein phosphatase 1 regulatory subunit 10 OS=Mus musculus OX=10090 GN=Ppp1r10 PE=1 SV=1	0	72.173	19	15	30	15	1	888	94.3	9.16	90.62	15	0	0.96	0.961	0.976	1.06	1.021	9424.5	9047.3	9056.3	9193.8	9994	9622.8	High	High	High	High	High	High
FALSE	High	Master Protein	Q6A0A9	Constitutive coactivator of PPAR-gamma-like protein 1 OS=Mus musculus OX=10090 GN=FAM120A PE=1 SV=2	0	156.239	26	23	43	21	1	1112	121.6	8.92	153.26	23	2	1.056	1.03	1.232	1.297	1.332	8795.5	9289.9	9055.5	10837.6	11405	11714.7	High	High	High	High	High	High
FALSE	High	Master Protein	Q9QZ88-2	Isoform 2 of Vacuolar protein sorting-associated protein 29 OS=Mus musculus OX=10090 GN=Vps29	0	39.134	29	6	23	6	1	186	20.9	7.05	64.14	6	0	0.991	0.985	1.181	1.242	1.282	9187.1	9108.6	9046.2	10850.3	11410.4	11779.7	High	High	High	High	High	High
FALSE	High	Master Protein	O35690	Paired mesoderm homeobox protein 2B OS=Mus musculus OX=10090 GN=Phox2b PE=1 SV=1	0	34.987	32	6	15	3	1	314	31.6	8.84	52.17	6	3	0.831	0.834	0.257	0.256	0.26	10843.7	9011	9044.4	2788.6	2778.7	2819.1	High	High	High	High	High	High
FALSE	High	Master Protein	Q9DBE7	Double-stranded RNA-binding protein Staufen homolog 1 OS=Mus musculus OX=10090 GN=Stau1 PE=1 SV=1	0	152.448	43	17	36	16	1	489	54.1	9.52	134.66	17	1	0.938	0.94	0.646	0.557	0.567	9625.2	9031.9	9042.9	6216.3	5361.6	5457.4	High	High	High	High	High	High
FALSE	High	Master Protein	P70333	Heterogeneous nuclear ribonucleoprotein H2 OS=Mus musculus OX=10090 GN=Hnrnph2 PE=1 SV=1	0	276.123	54	20	218	8	1	449	49.2	6.3	799.3	20	0	0.966	1.023	1.089	1.154	1.162	8825.3	8523.6	9030.6	9609.6	10180.2	10254.8	High	High	High	High	High	High
FALSE	High	Master Protein	Q9D883	Splicing factor U2AF 35 kDa subunit OS=Mus musculus OX=10090 GN=U2af1 PE=1 SV=4	0	89.04	44	7	40	7	1	239	27.8	8.81	158.09	7	0	0.983	1.004	0.83	0.744	0.797	8989.1	8839.1	9027.1	7460.1	6685.3	7162.5	High	High	High	High	High	High
FALSE	High	Master Protein	O88967	ATP-dependent zinc metalloprotease YME1L1 OS=Mus musculus OX=10090 GN=Yme1l1 PE=1 SV=1	0	137.864	31	19	40	19	1	715	80	8.97	159.93	19	0	0.756	0.767	0.762	0.829	0.857	11759	8889.4	9018.6	8955.3	9743.5	10074.5	High	High	High	High	High	High
FALSE	High	Master Protein	Q921W4	Quinone oxidoreductase-like protein 1 OS=Mus musculus OX=10090 GN=Cryzl1 PE=1 SV=1	0	79.886	43	9	21	9	1	348	38.7	5.97	87.06	9	0	1.17	1.096	0.673	0.644	0.678	8222.9	9622.9	9013.9	5534.2	5299	5577.4	High	High	High	High	High	High
FALSE	High	Master Protein	Q91W39	Nuclear receptor coactivator 5 OS=Mus musculus OX=10090 GN=Ncoa5 PE=1 SV=1	0	62.1	19	10	25	2	1	579	65.3	9.82	75.36	10	7	0.994	0.95	0.986	0.987	0.996	9488.7	9429.5	9013.8	9355.2	9364.4	9452.5	High	High	High	High	High	High
FALSE	High	Master Protein	P59708	Splicing factor 3B subunit 6 OS=Mus musculus OX=10090 GN=Sf3b6 PE=1 SV=1	0	44.159	51	6	28	6	1	125	14.6	9.38	81.4	6	0	0.972	0.994	1.087	0.955	0.954	9045.4	8788.6	8994.7	9828.5	8634.7	8627.2	High	High	High	High	High	High
FALSE	High	Master Protein	Q9Z247	Peptidyl-prolyl cis-trans isomerase FKBP9 OS=Mus musculus OX=10090 GN=Fkbp9 PE=1 SV=1	0	66.426	23	11	19	11	1	570	63	5.21	61.82	11	0	0.822	0.858	0.377	0.386	0.389	10463.8	8596.7	8983.2	3940.6	4036.8	4066	High	High	High	High	High	High
FALSE	High	Master Protein	Q8BP48	Methionine aminopeptidase 1 OS=Mus musculus OX=10090 GN=Metap1 PE=1 SV=1	0	136.649	54	14	36	14	1	386	43.2	7.17	145.31	14	0	1.078	1.097	1.146	1.104	1.134	8179.9	8816.7	8972.2	9373.5	9031.1	9277	High	High	High	High	High	High
FALSE	High	Master Protein	P62835	Ras-related protein Rap-1A OS=Mus musculus OX=10090 GN=Rap1a PE=1 SV=1	0	80.252	65	10	27	3	1	184	21	6.67	97.1	10	7	1.047	1.026	1.06	1.177	1.15	8741.8	9152.4	8971.8	9266.2	10289	10049.6	High	High	High	High	High	High
FALSE	High	Master Protein	Q6PGB6-4	Isoform 4 of N-alpha-acetyltransferase 50 OS=Mus musculus OX=10090 GN=Naa50	0	64.986	50	9	36	9	1	175	20	8.4	108.89	9	0	0.838	0.859	1.945	1.615	1.599	10445.1	8748.5	8967.9	20312.2	16866.6	16698.6	High	High	High	High	High	High
FALSE	High	Master Protein	P56183	Ribosomal RNA processing protein 1 homolog A OS=Mus musculus OX=10090 GN=Rrp1 PE=1 SV=2	0	130.924	41	17	49	17	1	494	54.7	5.17	154.22	17	0	0.735	0.773	0.945	0.96	0.912	11594.3	8524.1	8967	10957.3	11135.1	10574.2	High	High	High	High	High	High
FALSE	High	Master Protein	Q8JZU2	Tricarboxylate transport protein, mitochondrial OS=Mus musculus OX=10090 GN=Slc25a1 PE=1 SV=1	0	35.222	20	7	21	7	1	311	33.9	9.89	56.62	7	0	1.037	1.07	1.04	0.971	1.046	8376	8683.7	8962	8710.3	8131.5	8764	High	High	High	High	High	High
FALSE	High	Master Protein	Q91YW3	DnaJ homolog subfamily C member 3 OS=Mus musculus OX=10090 GN=Dnajc3 PE=1 SV=1	0	74.896	34	15	31	14	1	504	57.4	5.85	77.41	15	0	0.901	0.902	1.124	0.996	0.918	9929.9	8950.5	8960	11162.7	9886.5	9114.8	High	High	High	High	High	High
FALSE	High	Master Protein	P83870	PHD finger-like domain-containing protein 5A OS=Mus musculus OX=10090 GN=Phf5a PE=1 SV=1	0	43.852	68	8	21	8	1	110	12.4	8.41	57.54	8	0	0.695	0.7	0.816	0.807	0.794	12798.4	8891.4	8959.5	10446.6	10324.9	10161	High	High	High	High	High	High
FALSE	High	Master Protein	Q8BYL4	Tyrosine--tRNA ligase, mitochondrial OS=Mus musculus OX=10090 GN=Yars2 PE=1 SV=2	0	119.505	33	13	29	13	1	472	52.6	9.16	107.47	13	0	0.902	0.894	0.915	1.04	1.014	9976.2	9002.3	8918.8	9128.9	10374.8	10119.3	High	High	High	High	High	High
FALSE	High	Master Protein	Q62426	Cystatin-B OS=Mus musculus OX=10090 GN=Cstb PE=1 SV=1	0	21.668	34	4	24	4	1	98	11	7.39	56.03	4	0	1.068	1.09	2.014	1.668	1.65	8179.1	8732.4	8917.8	16475.4	13643	13494.8	High	High	High	High	High	High
FALSE	High	Master Protein	O88545	COP9 signalosome complex subunit 6 OS=Mus musculus OX=10090 GN=Cops6 PE=1 SV=1	0	108.083	50	11	33	11	1	324	35.9	5.73	143.6	11	0	1.013	1.019	0.926	0.886	0.937	8746.3	8863.9	8916.5	8094.8	7752.8	8191.3	High	High	High	High	High	High
FALSE	High	Master Protein	A0A0R4J0I9	Low density lipoprotein receptor-related protein 1 OS=Mus musculus OX=10090 GN=Lrp1 PE=1 SV=1	0	260.751	12	43	65	43	1	4545	504.4	5.36	201.52	43	0	1.014	1.035	2.167	2.171	2.296	8609.8	8731.3	8911.2	18658.5	18693.7	19769.7	High	High	High	High	High	High
FALSE	High	Master Protein	Q8BH24	Transmembrane 9 superfamily member 4 OS=Mus musculus OX=10090 GN=Tm9sf4 PE=1 SV=1	0	77.976	22	13	27	12	1	643	74.6	7.23	83.64	13	1	1.057	1.055	1.022	1.015	1.073	8447.1	8929.1	8909.4	8635.6	8571.8	9060.1	High	High	High	High	High	High
FALSE	High	Master Protein	P27046	Alpha-mannosidase 2 OS=Mus musculus OX=10090 GN=Man2a1 PE=1 SV=2	0	126.899	25	23	36	23	1	1150	131.5	8.03	120.55	23	0	1.031	1.045	0.866	0.834	0.883	8515.7	8780.6	8898.6	7372.4	7102.6	7518.5	High	High	High	High	High	High
FALSE	High	Master Protein	Q9JKB1	Ubiquitin carboxyl-terminal hydrolase isozyme L3 OS=Mus musculus OX=10090 GN=Uchl3 PE=1 SV=2	0	118.983	42	9	43	9	1	230	26.1	5.05	155.42	9	0	1.048	1.077	1.059	1.009	1.016	8259.8	8660.1	8897.4	8745.9	8331.2	8392.7	High	High	High	High	High	High
FALSE	High	Master Protein	Q9DB34	Charged multivesicular body protein 2a OS=Mus musculus OX=10090 GN=Chmp2a PE=1 SV=1	0	45.745	40	10	27	10	1	222	25.1	5.97	65.45	10	0	1.055	1.025	1.01	0.874	0.818	8679.6	9154.1	8894.9	8769.7	7585.5	7100.5	High	High	High	High	High	High
FALSE	High	Master Protein	Q9EQH2	Endoplasmic reticulum aminopeptidase 1 OS=Mus musculus OX=10090 GN=Erap1 PE=1 SV=2	0	121.482	25	18	41	18	1	930	106.5	6.2	130.41	18	0	0.756	0.859	0.967	0.909	0.937	10327.6	7805.6	8872.8	9984.4	9390.3	9675.9	High	High	High	High	High	High
FALSE	High	Master Protein	Q9CPW4	Actin-related protein 2/3 complex subunit 5 OS=Mus musculus OX=10090 GN=Arpc5 PE=1 SV=3	0	56.217	48	9	24	9	1	151	16.3	5.67	87.66	9	0	1.035	1.048	1.616	1.317	1.326	8455.5	8749.4	8861.5	13664	11134	11215	High	High	High	High	High	High
FALSE	High	Master Protein	Q8BH80	Vesicle-associated membrane protein, associated protein B and C OS=Mus musculus OX=10090 GN=Vapb PE=1 SV=1	0	94.913	58	12	50	11	1	243	26.9	7.78	172.25	12	0	1.05	1.065	1.284	1.374	1.298	8322.4	8736.9	8861.1	10681.9	11435.1	10804.2	High	High	High	High	High	High
FALSE	High	Master Protein	Q9CZR8	Elongation factor Ts, mitochondrial OS=Mus musculus OX=10090 GN=Tsfm PE=1 SV=1	0	132.074	37	11	36	11	1	324	35.3	7.06	142.16	11	0	0.804	0.834	0.764	0.75	0.78	10611.6	8532	8847.7	8103.5	7954.2	8272.3	High	High	High	High	High	High
FALSE	High	Master Protein	A0A0R4J0B7	Protein SDA1 OS=Mus musculus OX=10090 GN=Sdad1 PE=1 SV=1	0	88.912	24	14	26	14	1	687	79.5	9.2	76.53	14	0	0.804	0.856	0.817	0.896	0.887	10335.3	8304.7	8843.2	8445.6	9256	9172.1	High	High	High	High	High	High
FALSE	High	Master Protein	Q9R0Q3	Transmembrane emp24 domain-containing protein 2 OS=Mus musculus OX=10090 GN=Tmed2 PE=1 SV=1	0	75.03	39	8	31	8	1	201	22.7	5.17	91.86	8	0	1.084	1.064	1.284	1.336	1.329	8291.8	8989.7	8821.7	10649.1	11078.9	11019.9	High	High	High	High	High	High
FALSE	High	Master Protein	Q9DAW9	Calponin-3 OS=Mus musculus OX=10090 GN=Cnn3 PE=1 SV=1	0	119.396	44	11	43	9	1	330	36.4	5.72	136.7	11	0	0.821	0.86	0.183	0.181	0.265	10259.4	8426.2	8818.3	1880	1854.1	2723.2	High	High	High	High	High	High
FALSE	High	Master Protein	P97379	Ras GTPase-activating protein-binding protein 2 OS=Mus musculus OX=10090 GN=G3bp2 PE=1 SV=2	0	108.091	29	13	41	1	1	482	54.1	5.62	137.75	13	11	0.751	0.758	1.159	1.096	1.106	11622.4	8730.7	8814.1	13465.6	12741.8	12856.6	High	High	High	High	High	High
FALSE	High	Master Protein	G3UY42	Polyadenylate-binding protein 2 OS=Mus musculus OX=10090 GN=Pabpn1 PE=1 SV=1	0	64.143	45	9	32	9	1	319	34	5.1	117.29	9	0	1.006	1.009	0.838	0.881	0.877	8737.3	8787.6	8812.7	7318	7700.8	7659.4	High	High	High	High	High	High
FALSE	High	Master Protein	B1AZI6	THO complex subunit 2 OS=Mus musculus OX=10090 GN=Thoc2 PE=1 SV=1	0	110.474	15	21	34	21	1	1594	182.7	8.44	100.84	21	0	1.021	0.973	1.224	1.326	1.338	9060.4	9248.5	8811.7	11088.4	12014.9	12122.8	High	High	High	High	High	High
FALSE	High	Master Protein	O70591	Prefoldin subunit 2 OS=Mus musculus OX=10090 GN=Pfdn2 PE=1 SV=2	0	55.413	53	7	26	7	1	154	16.5	6.58	86.84	7	0	0.97	0.996	0.707	0.509	0.546	8845.9	8580.5	8811.2	6252.7	4499.4	4825.5	High	High	High	High	High	High
FALSE	High	Master Protein	Q8C3J5	Dedicator of cytokinesis protein 2 OS=Mus musculus OX=10090 GN=Dock2 PE=1 SV=3	0	210.095	22	37	54	37	1	1828	211.6	6.99	160.85	37	0	1.07	0.963	2.127	2.157	2.237	9153	9796.4	8810.2	19469.1	19740.7	20474.9	High	High	High	High	High	High
FALSE	High	Master Protein	P62274	40S ribosomal protein S29 OS=Mus musculus OX=10090 GN=Rps29 PE=1 SV=2	0.001	4.974	34	3	13	3	1	56	6.7	10.13	25.08	3	0	0.849	0.891	1.129	0.901	0.884	9877.7	8389.2	8797.1	11149.7	8897.9	8730	High	High	High	High	High	High
FALSE	High	Master Protein	Q6XLQ8	Calumenin OS=Mus musculus OX=10090 GN=Calu PE=1 SV=1	0	233.423	58	14	112	2	1	315	37.1	4.59	441.46	14	0	1.047	1.092	0.477	0.436	0.44	8057.1	8432	8796.9	3843	3514.4	3545	High	High	High	High	High	High
FALSE	High	Master Protein	Q8BPU7	Engulfment and cell motility protein 1 OS=Mus musculus OX=10090 GN=Elmo1 PE=1 SV=2	0	161.275	47	26	54	21	1	727	83.9	6.28	181.94	26	4	1.006	1.038	2.509	2.455	2.454	8470.8	8519.3	8791.2	21252	20794.2	20788.8	High	High	High	High	High	High
FALSE	High	Master Protein	Q9D824	Pre-mRNA 3'-end-processing factor FIP1 OS=Mus musculus OX=10090 GN=Fip1l1 PE=1 SV=1	0	90.885	20	11	32	11	1	581	64.9	5.77	101.19	11	0	0.883	0.899	0.861	0.827	0.844	9769.4	8621.9	8785.6	8408.5	8076.1	8241.6	High	High	High	High	High	High
FALSE	High	Master Protein	Q9D5V6	Synapse-associated protein 1 OS=Mus musculus OX=10090 GN=Syap1 PE=1 SV=1	0	120.453	56	16	30	16	1	365	41.3	4.54	124.66	16	0	1.09	1.103	0.762	0.721	0.71	7946.2	8663.6	8768.1	6058.9	5727.7	5639.8	High	High	High	High	High	High
FALSE	High	Master Protein	Q9DAW6	U4/U6 small nuclear ribonucleoprotein Prp4 OS=Mus musculus OX=10090 GN=Prpf4 PE=1 SV=1	0	134.755	36	15	34	15	1	521	58.3	7.28	128.78	15	0	1.044	1.031	0.852	0.841	0.853	8501.8	8875.7	8768	7243.3	7152.3	7251.5	High	High	High	High	High	High
FALSE	High	Master Protein	E9QPD7	Pyruvate carboxylase OS=Mus musculus OX=10090 GN=Pcx PE=1 SV=1	0	145.548	25	24	38	24	1	1179	129.7	6.71	126.35	24	0	0.997	0.978	0.919	0.863	0.908	8963.3	8936.6	8767.7	8239.2	7737.1	8139	High	High	High	High	High	High
FALSE	High	Master Protein	A0A1B0GSU0	Aldehyde dehydrogenase family 16 member A1 OS=Mus musculus OX=10090 GN=Aldh16a1 PE=1 SV=1	0	108.142	24	14	31	14	1	802	84.7	6.32	99.65	14	0	1.058	1.033	0.956	0.996	1.022	8480.3	8975.8	8758.5	8103.4	8445.9	8664.6	High	High	High	High	High	High
FALSE	High	Master Protein	Q8JZM7	Parafibromin OS=Mus musculus OX=10090 GN=Cdc73 PE=1 SV=1	0	112.032	40	19	36	19	1	531	60.5	9.61	109.13	19	0	0.989	0.961	0.987	1	1.025	9103.1	9003.7	8748.4	8985.4	9100.6	9329.2	High	High	High	High	High	High
FALSE	High	Master Protein	Q9D2V7	Coronin-7 OS=Mus musculus OX=10090 GN=Coro7 PE=1 SV=2	0	189.181	38	25	47	25	1	922	100.7	5.77	164.87	25	0	1.059	1.024	1.093	1.172	1.165	8543.7	9047.4	8748	9342.1	10011	9954.4	High	High	High	High	High	High
FALSE	High	Master Protein	P45952	Medium-chain specific acyl-CoA dehydrogenase, mitochondrial OS=Mus musculus OX=10090 GN=Acadm PE=1 SV=1	0	121.665	44	15	45	15	1	421	46.5	8.37	153.98	15	0	0.859	0.873	1.681	1.731	1.753	10018.2	8607.4	8745.9	16836.9	17341.5	17561.2	High	High	High	High	High	High
FALSE	High	Master Protein	P40336-2	Isoform 2 of Vacuolar protein sorting-associated protein 26A OS=Mus musculus OX=10090 GN=Vps26a	0	103.22	42	12	39	11	1	359	41.5	6.96	142.44	12	1	1.026	0.997	1.226	1.182	1.189	8769.1	8998.4	8744	10748.6	10366	10424.6	High	High	High	High	High	High
FALSE	High	Master Protein	Q9CQ48	NudC domain-containing protein 2 OS=Mus musculus OX=10090 GN=Nudcd2 PE=1 SV=1	0	95.143	54	7	32	7	1	157	17.6	5.07	134.38	7	0	1.021	1.061	0.955	0.932	0.934	8240.6	8416.2	8743.6	7872.2	7680.9	7693.8	High	High	High	High	High	High
FALSE	High	Master Protein	A0A0R4J079	Acyl-Coenzyme A binding domain containing 3, isoform CRA_b OS=Mus musculus OX=10090 GN=Acbd3 PE=1 SV=1	0	116.449	35	12	27	12	1	525	60.1	5.05	116.65	12	0	1.124	1.126	0.772	0.754	0.771	7760	8720.7	8737.5	5991.1	5853.7	5981	High	High	High	High	High	High
FALSE	High	Master Protein	J3QPG5	Prosaposin OS=Mus musculus OX=10090 GN=Psap PE=1 SV=1	0	78.516	23	13	36	13	1	557	61.3	5.29	97.72	13	0	0.744	0.809	2.361	1.074	1.074	10782.7	8021.4	8725.5	25462.9	11578.8	11584.1	High	High	High	High	High	High
FALSE	High	Master Protein	Q9CRB6	Tubulin polymerization-promoting protein family member 3 OS=Mus musculus OX=10090 GN=Tppp3 PE=1 SV=1	0	55.223	52	10	18	9	1	176	19	9.11	53.14	10	0	1.556	1.47	0.409	0.386	0.408	5933.9	9232.7	8721.6	2425.3	2292.3	2419.8	High	High	High	High	High	High
FALSE	High	Master Protein	Q9QXS6	Drebrin OS=Mus musculus OX=10090 GN=Dbn1 PE=1 SV=4	0	124.931	30	15	33	15	1	706	77.2	4.49	133.87	15	0	1.19	1.153	0.394	0.384	0.389	7557.1	8995.1	8714	2979.2	2901	2937.2	High	High	High	High	High	High
FALSE	High	Master Protein	Q06138	Calcium-binding protein 39 OS=Mus musculus OX=10090 GN=Cab39 PE=1 SV=2	0	66.332	43	14	29	11	1	341	39.8	6.89	81.17	14	3	1.098	1.084	1.312	1.252	1.164	8039.6	8827.9	8711.7	10544.6	10066.2	9356.9	High	High	High	High	High	High
FALSE	High	Master Protein	P42567	Epidermal growth factor receptor substrate 15 OS=Mus musculus OX=10090 GN=Eps15 PE=1 SV=1	0	156.741	34	22	40	22	1	897	98.4	4.6	132.46	22	0	1.088	1.087	0.917	0.901	0.907	8001	8704.1	8697.2	7335.6	7211.3	7255	High	High	High	High	High	High
FALSE	High	Master Protein	P10518	Delta-aminolevulinic acid dehydratase OS=Mus musculus OX=10090 GN=Alad PE=1 SV=1	0	76.318	28	7	29	7	1	330	36	6.79	85.41	7	0	1.056	1.034	0.467	0.461	0.478	8402.8	8871.7	8692.1	3921.3	3870.9	4019.1	High	High	High	High	High	High
FALSE	High	Master Protein	G3UVU2	Splicing factor 3A subunit 2 OS=Mus musculus OX=10090 GN=Sf3a2 PE=1 SV=1	0	107.457	21	10	31	10	1	485	51.2	9.64	111.89	10	0	0.938	0.929	0.902	0.924	0.924	9357.6	8780.4	8690	8439.8	8649.4	8642.9	High	High	High	High	High	High
FALSE	High	Master Protein	Q6P2B1-2	Isoform 2 of Transportin-3 OS=Mus musculus OX=10090 GN=Tnpo3	0	123.331	30	19	33	19	1	929	104.8	5.57	107.06	19	0	1.068	1.051	0.808	0.817	0.853	8246.7	8810.4	8668.6	6663.2	6737.7	7030.5	High	High	High	High	High	High
FALSE	High	Master Protein	Q91XD6	Vacuolar protein-sorting-associated protein 36 OS=Mus musculus OX=10090 GN=Vps36 PE=1 SV=1	0	74.918	37	12	26	12	1	386	43.7	7.15	77.03	12	0	1.081	1.066	0.823	0.834	0.841	8126.5	8788.4	8666.5	6686.9	6778	6835.1	High	High	High	High	High	High
FALSE	High	Master Protein	P10649	Glutathione S-transferase Mu 1 OS=Mus musculus OX=10090 GN=Gstm1 PE=1 SV=2	0	124.274	63	14	53	11	1	218	26	7.94	174.98	14	2	1.137	1.145	2.777	2.823	2.784	7561.4	8597.2	8658.7	20998.9	21347.4	21051.7	High	High	High	High	High	High
FALSE	High	Master Protein	Q99LC3	NADH dehydrogenase [ubiquinone] 1 alpha subcomplex subunit 10, mitochondrial OS=Mus musculus OX=10090 GN=Ndufa10 PE=1 SV=1	0	88.293	38	12	37	12	1	355	40.6	7.78	119.11	12	0	0.717	0.779	1.086	1.207	1.21	11105.3	7959.5	8651	12061.5	13399.6	13434.6	High	High	High	High	High	High
FALSE	High	Master Protein	P63328	Serine/threonine-protein phosphatase 2B catalytic subunit alpha isoform OS=Mus musculus OX=10090 GN=Ppp3ca PE=1 SV=1	0	99.666	27	13	29	8	1	521	58.6	5.86	96.73	13	3	1.156	1.134	0.911	0.883	0.9	7627.8	8820.1	8650.6	6952.5	6733.5	6866	High	High	High	High	High	High
FALSE	High	Master Protein	Q9D0M3	Cytochrome c1, heme protein, mitochondrial OS=Mus musculus OX=10090 GN=Cyc1 PE=1 SV=1	0	117.717	42	7	43	7	1	325	35.3	9.16	186.05	7	0	0.844	0.869	0.866	0.925	0.999	9954	8404.4	8647	8620.4	9210.3	9948	High	High	High	High	High	High
FALSE	High	Master Protein	P23492	Purine nucleoside phosphorylase OS=Mus musculus OX=10090 GN=Pnp PE=1 SV=2	0	91.358	44	9	38	9	1	289	32.3	6.16	153.23	9	0	1.07	1.079	1.275	1.305	1.253	8010.3	8574.7	8642.8	10209.1	10456.9	10036.7	High	High	High	High	High	High
FALSE	High	Master Protein	Q9CQF3	Cleavage and polyadenylation specificity factor subunit 5 OS=Mus musculus OX=10090 GN=Nudt21 PE=1 SV=1	0	37.987	29	7	23	7	1	227	26.2	8.82	67.33	7	0	0.999	1.009	0.913	0.935	0.899	8565.9	8559.5	8642.2	7822.8	8006.1	7702.4	High	High	High	High	High	High
FALSE	High	Master Protein	Q01405	Protein transport protein Sec23A OS=Mus musculus OX=10090 GN=Sec23a PE=1 SV=2	0	201.092	43	23	56	19	1	765	86.1	7.08	207.57	23	0	1.092	1.068	0.746	0.748	0.784	8090.7	8833.5	8640.7	6037.7	6050.1	6344.2	High	High	High	High	High	High
[truncated: 5,684 more rows]
