# Supplementary material for: Proteomic Analysis of Protective Effects of Dl-3-n-Butylphthalide against mpp + -Induced Toxicity via downregulating P53 pathway in N2A Cells
Source: Proteome Sci. 2023 Jan 3;21:1. doi: 10.1186/s12953-022-00199-x (PMC9809048; doi:10.1186/s12953-022-00199-x)
Supplement: Supplementary file 5 — Additional file 5. [file 12953_2022_199_MOESM5_ESM.xlsx]

## Sheet: Proteins
																								NBP3		MPP3
Checked	Protein FDR Confidence: Combined	Master	Accession	Description	Exp. q-value: Combined	Sum PEP Score	Coverage [%]	# Peptides	# PSMs	# Unique Peptides	# Protein Groups	# AAs	MW [kDa]	calc. pI	Score Sequest HT: Sequest HT	# Peptides (by Search Engine): Sequest HT	# Razor Peptides	Abundance Ratio: (F1, 127) / (F1, 126)	Abundance Ratio: (F1, 128) / (F1, 126)	Abundance Ratio: (F1, 129) / (F1, 126)	Abundance Ratio: (F1, 130) / (F1, 126)	Abundance Ratio: (F1, 131) / (F1, 126)	Abundances (Grouped): F1, 126	Abundances (Grouped): F1, 127	Abundances (Grouped): F1, 128	Abundances (Grouped): F1, 129	Abundances (Grouped): F1, 130	Abundances (Grouped): F1, 131	Found in Sample: [S1] F1: 126, Control	Found in Sample: [S2] F1: 127, Sample	Found in Sample: [S3] F1: 128, Sample	Found in Sample: [S4] F1: 129, Sample	Found in Sample: [S5] F1: 130, Sample	Found in Sample: [S6] F1: 131, Sample	Modifications
FALSE	High	Master Protein	P17182	Alpha-enolase OS=Mus musculus OX=10090 GN=Eno1 PE=1 SV=3	0	526.736	81	29	1718	20	1	434	47.1	6.8	7011.48	29	9	1.108	1.134	1.379	1.67	1.578	298786	331132	338712	412014	499082	471391	High	High	High	High	High	High
FALSE	High	Master Protein	P60710	Actin, cytoplasmic 1 OS=Mus musculus OX=10090 GN=Actb PE=1 SV=1	0	535.966	85	25	1474	10	1	375	41.7	5.48	6495.14	25	21	0.898	0.949	1.011	1.033	1.033	342203	307268	324738	345914	353467	353432	High	High	High	High	High	High
FALSE	High	Master Protein	P11499	Heat shock protein HSP 90-beta OS=Mus musculus OX=10090 GN=Hsp90ab1 PE=1 SV=3	0	736.609	74	49	1300	27	1	724	83.2	5.03	4508.25	49	26	1.034	1	0.684	0.721	0.693	451092	466588	451004	308550	325166	312540	High	High	High	High	High	High
FALSE	High	Master Protein	P63017	Heat shock cognate 71 kDa protein OS=Mus musculus OX=10090 GN=Hspa8 PE=1 SV=1	0	628.539	83	44	1208	29	1	646	70.8	5.52	4342.49	44	15	0.921	0.897	0.881	0.868	0.839	372086	342521	333882	327944	323080	312344	High	High	High	High	High	High
FALSE	High	Master Protein	P52480	Pyruvate kinase PKM OS=Mus musculus OX=10090 GN=Pkm PE=1 SV=4	0	592.633	76	41	822	5	1	531	57.8	7.47	3016.17	41	43	1.145	1.174	1.753	1.973	1.829	165487	189452	194304	290079	326457	302683	High	High	High	High	High	High
FALSE	High	Master Protein	P10126	Elongation factor 1-alpha 1 OS=Mus musculus OX=10090 GN=Eef1a1 PE=1 SV=3	0	431.287	62	22	847	12	1	462	50.1	9.01	3301.99	22	12	0.91	0.901	0.816	0.87	0.852	304268	276789	274154	248300	264800	259334	High	High	High	High	High	High
FALSE	High	Master Protein	P09405	Nucleolin OS=Mus musculus OX=10090 GN=Ncl PE=1 SV=2	0	342.202	52	49	526	48	1	707	76.7	4.75	1471.18	49	2	1.02	0.981	1.175	1.243	1.211	208352	212523	204394	244745	259055	252407	High	High	High	High	High	High
FALSE	High	Master Protein	P63038	60 kDa heat shock protein, mitochondrial OS=Mus musculus OX=10090 GN=Hspd1 PE=1 SV=1	0	713.373	80	39	1051	39	1	573	60.9	6.18	4549.32	39	0	1.013	0.998	1.122	1.266	1.231	194862	197470	194532	218582	246765	239790	High	High	High	High	High	High
FALSE	High	Master Protein	Q8VDD5	Myosin-9 OS=Mus musculus OX=10090 GN=Myh9 PE=1 SV=4	0	1335.09	60	120	758	102	1	1960	226.2	5.66	2652.71	120	18	1.07	1.122	0.968	0.969	0.958	249163	266638	279507	241209	241391	238648	High	High	High	High	High	High
FALSE	High	Master Protein	Q9JHU4	Cytoplasmic dynein 1 heavy chain 1 OS=Mus musculus OX=10090 GN=Dync1h1 PE=1 SV=2	0	1656.48	50	197	614	197	1	4644	531.7	6.42	2037.12	197	0	1.138	1.113	1.325	1.553	1.453	158271	180109	176148	209776	245818	230040	High	High	High	High	High	High
FALSE	High	Master Protein	A0A0A0MQF6	Glyceraldehyde-3-phosphate dehydrogenase OS=Mus musculus OX=10090 GN=Gapdh PE=1 SV=1	0	435.678	79	22	836	1	1	359	38.6	8.97	3504.73	22	28	1.139	1.12	1.505	1.632	1.627	134090	152664	150202	201785	218808	218216	High	High	High	High	High	High
FALSE	High	Master Protein	E9Q616	AHNAK nucleoprotein (desmoyokin) OS=Mus musculus OX=10090 GN=Ahnak PE=1 SV=1	0	1680.46	68	191	659	190	1	5656	603.9	6.3	2041.7	191	0	0.943	0.986	1.629	1.19	1.149	178512	168264	176069	290784	212388	205071	High	High	High	High	High	High
FALSE	High	Master Protein	A6ZI44	Fructose-bisphosphate aldolase OS=Mus musculus OX=10090 GN=Aldoa PE=1 SV=1	0	389.938	71	29	727	22	1	418	45.1	7.91	3251.71	29	7	1.064	1.088	1.614	1.65	1.584	128728	136993	140087	207730	212463	203939	High	High	High	High	High	High
FALSE	High	Master Protein	P20152	Vimentin OS=Mus musculus OX=10090 GN=Vim PE=1 SV=3	0	446.73	85	39	627	34	1	466	53.7	5.12	2365.85	39	2	1.057	1.058	1.491	1.131	1.118	176234	186350	186496	262741	199369	197027	High	High	High	High	High	High
FALSE	High	Master Protein	Q8BTM8	Filamin-A OS=Mus musculus OX=10090 GN=Flna PE=1 SV=5	0	1551.09	64	130	730	112	1	2647	281	6.04	2748.7	130	18	0.904	0.937	0.705	0.666	0.674	290402	262609	272047	204641	193353	195711	High	High	High	High	High	High
FALSE	High	Master Protein	P09411	Phosphoglycerate kinase 1 OS=Mus musculus OX=10090 GN=Pgk1 PE=1 SV=4	0	480.901	80	30	421	30	1	417	44.5	7.9	1496.92	30	0	1.145	1.185	1.637	1.807	1.691	108136	123784	128106	176989	195421	182856	High	High	High	High	High	High
FALSE	High	Master Protein	P58252	Elongation factor 2 OS=Mus musculus OX=10090 GN=Eef2 PE=1 SV=2	0	674.597	71	53	670	51	1	858	95.3	6.83	2330.25	53	2	0.887	0.908	0.562	0.59	0.576	308021	273328	279689	173055	181663	177526	High	High	High	High	High	High
FALSE	High	Master Protein	Q8CGP2-2	Isoform 2 of Histone H2B type 1-P OS=Mus musculus OX=10090 GN=Hist1h2bp	0	111.991	62	12	407	1	1	138	15.6	10.24	1193.65	12	13	1.111	1.038	0.832	0.709	0.841	207528	230626	215517	172655	147184	174447	High	High	High	High	High	High
FALSE	High	Master Protein	Q9QXS1	Plectin OS=Mus musculus OX=10090 GN=Plec PE=1 SV=3	0	1373.6	49	209	474	203	1	4691	533.9	5.96	1532.59	209	4	1.01	1.017	1.611	1.404	1.402	123251	124459	125349	198537	173045	172842	High	High	High	High	High	High
FALSE	High	Master Protein	P07901	Heat shock protein HSP 90-alpha OS=Mus musculus OX=10090 GN=Hsp90aa1 PE=1 SV=4	0	612.62	70	45	1000	30	1	733	84.7	5.01	3428.35	45	0	1.102	1.061	1.383	1.609	1.491	111279	122624	118079	153886	179032	165934	High	High	High	High	High	High
FALSE	High	Master Protein	Q61233	Plastin-2 OS=Mus musculus OX=10090 GN=Lcp1 PE=1 SV=4	0	493.467	69	35	284	32	1	627	70.1	5.33	1039.84	35	4	0.996	0.998	4.402	5.168	5.013	31032.3	30904.7	30956.1	136598	160368	155579	High	High	High	High	High	High
FALSE	High	Master Protein	P20029	Endoplasmic reticulum chaperone BiP OS=Mus musculus OX=10090 GN=Hspa5 PE=1 SV=3	0	479.986	60	39	563	36	1	655	72.4	5.16	2035.57	39	0	1.039	1.076	1.24	1.168	1.124	136377	141697	146808	169124	159232	153302	High	High	High	High	High	High
FALSE	High	Master Protein	P17742	Peptidyl-prolyl cis-trans isomerase A OS=Mus musculus OX=10090 GN=Ppia PE=1 SV=2	0	120.285	84	14	411	11	1	164	18	7.9	1007.03	14	2	1.128	1.12	0.833	0.862	0.842	177689	200476	199063	148101	153251	149586	High	High	High	High	High	High
FALSE	High	Master Protein	P68369	Tubulin alpha-1A chain OS=Mus musculus OX=10090 GN=Tuba1a PE=1 SV=1	0	428.255	75	26	789	2	1	451	50.1	5.06	3281.32	26	31	0.986	0.975	0.748	0.739	0.772	192943	190334	188109	144363	142667	148942	High	High	High	High	High	High
FALSE	High	Master Protein	Q3U2G2	Heat shock 70 kDa protein 4 OS=Mus musculus OX=10090 GN=Hspa4 PE=1 SV=1	0	712.53	72	56	419	52	1	842	94.1	5.21	1445.81	56	4	1.061	1.069	1.012	1.12	1.079	135873	144209	145258	137564	152179	146620	High	High	High	High	High	High
FALSE	High	Master Protein	A0A1B0GSX0	L-lactate dehydrogenase OS=Mus musculus OX=10090 GN=Ldha PE=1 SV=1	0	276.122	66	21	297	21	1	361	39.7	8.35	952.49	21	0	1.104	1.138	1.15	1.347	1.249	113571	125431	129230	130564	153003	141826	High	High	High	High	High	High
FALSE	High	Master Protein	P19096	Fatty acid synthase OS=Mus musculus OX=10090 GN=Fasn PE=1 SV=2	0	1187.11	52	101	555	100	1	2504	272.3	6.58	2029.06	101	1	0.883	0.897	0.634	0.72	0.669	210927	186187	189236	133643	151800	141120	High	High	High	High	High	High
FALSE	High	Master Protein	P48678	Prelamin-A/C OS=Mus musculus OX=10090 GN=Lmna PE=1 SV=2	0	421.575	68	49	295	47	1	665	74.2	6.98	931.94	49	2	1.052	1.06	2.185	1.861	1.85	76060.8	80013.5	80643.3	166173	141514	140730	High	High	High	High	High	High
FALSE	High	Master Protein	P26039	Talin-1 OS=Mus musculus OX=10090 GN=Tln1 PE=1 SV=2	0	1241.32	68	127	390	112	1	2541	269.7	6.18	1489.95	127	14	1.11	1.135	1.247	1.123	1.153	117390	130324	133202	146438	131844	135330	High	High	High	High	High	High
FALSE	High	Master Protein	Q03265	ATP synthase subunit alpha, mitochondrial OS=Mus musculus OX=10090 GN=Atp5f1a PE=1 SV=1	0	339.249	56	30	451	30	1	553	59.7	9.19	1631.15	30	0	0.949	0.965	0.96	1.013	0.994	134096	127309	129424	128669	135900	133243	High	High	High	High	High	High
FALSE	High	Master Protein	P38647	Stress-70 protein, mitochondrial OS=Mus musculus OX=10090 GN=Hspa9 PE=1 SV=3	0	488.373	69	43	423	42	1	679	73.4	6.07	1525.07	43	0	1.167	1.158	0.947	0.973	0.949	139010	162225	161024	131630	135314	131975	High	High	High	High	High	High
FALSE	High	Master Protein	A2AVJ7	Ribosome-binding protein 1 OS=Mus musculus OX=10090 GN=Rrbp1 PE=1 SV=1	0	667.012	70	95	328	95	1	1464	158.3	9.19	1085.51	95	0	0.941	0.889	1.407	1.202	1.24	106222	99980.9	94411.1	149428	127710	131672	High	High	High	High	High	High
FALSE	High	Master Protein	P26041	Moesin OS=Mus musculus OX=10090 GN=Msn PE=1 SV=3	0	371.544	63	44	283	32	1	577	67.7	6.6	888.47	44	13	1.114	1.127	1.516	1.68	1.568	79282.6	88301.3	89371.2	120230	133169	124295	High	High	High	High	High	High
FALSE	High	Master Protein	Q9DCD0	6-phosphogluconate dehydrogenase, decarboxylating OS=Mus musculus OX=10090 GN=Pgd PE=1 SV=3	0	340.503	66	30	223	29	1	483	53.2	7.23	812.11	30	1	1.058	1.064	1.566	2.057	1.994	62245.2	65849	66207	97445.1	128030	124094	High	High	High	High	High	High
FALSE	High	Master Protein	P18760	Cofilin-1 OS=Mus musculus OX=10090 GN=Cfl1 PE=1 SV=3	0	159.531	73	13	237	10	1	166	18.5	8.09	770.52	13	4	0.968	0.953	1.553	1.397	1.408	87472.2	84686.7	83374.3	135816	122215	123178	High	High	High	High	High	High
FALSE	High	Master Protein	P08113	Endoplasmin OS=Mus musculus OX=10090 GN=Hsp90b1 PE=1 SV=2	0	478.781	60	46	543	45	1	802	92.4	4.82	2003.69	46	0	1.143	1.152	0.653	0.667	0.642	190362	217593	219300	124286	126988	122290	High	High	High	High	High	High
FALSE	High	Master Protein	P68372	Tubulin beta-4B chain OS=Mus musculus OX=10090 GN=Tubb4b PE=1 SV=1	0	393.62	83	25	497	3	1	445	49.8	4.89	1693.24	25	28	1.009	0.992	0.849	0.862	0.874	138546	139758	137434	117576	119362	121077	High	High	High	High	High	High
FALSE	High	Master Protein	Q5SXR6	Clathrin heavy chain OS=Mus musculus OX=10090 GN=Cltc PE=1 SV=1	0	986.117	61	76	400	76	1	1679	191.9	5.69	1587.03	76	0	1.102	1.12	1.067	1.242	1.196	100303	110584	112322	106987	124571	119913	High	High	High	High	High	High
FALSE	High	Master Protein	P27773	Protein disulfide-isomerase A3 OS=Mus musculus OX=10090 GN=Pdia3 PE=1 SV=2	0	383.909	72	35	309	34	1	505	56.6	6.21	1087.7	35	0	1.071	1.056	1.147	1.153	1.111	106046	113549	112031	121675	122220	117836	High	High	High	High	High	High
FALSE	High	Master Protein	Q9D0E1	Heterogeneous nuclear ribonucleoprotein M OS=Mus musculus OX=10090 GN=Hnrnpm PE=1 SV=3	0	410.761	69	48	290	48	1	729	77.6	8.63	875	48	0	1.045	1.063	0.858	0.955	0.919	126481	132148	134504	108534	120778	116262	High	High	High	High	High	High
FALSE	High	Master Protein	P09103	Protein disulfide-isomerase OS=Mus musculus OX=10090 GN=P4hb PE=1 SV=2	0	301.822	68	37	314	34	1	509	57	4.88	1038.19	37	3	1.097	1.096	0.975	0.982	0.929	120523	132207	132097	117543	118304	111934	High	High	High	High	High	High
FALSE	High	Master Protein	Q8CGC7	Bifunctional glutamate/proline--tRNA ligase OS=Mus musculus OX=10090 GN=Eprs PE=1 SV=4	0	888.988	63	84	402	82	1	1512	170	7.66	1457.01	84	2	1.224	1.227	0.697	0.777	0.75	147559	180637	181124	102776	114615	110656	High	High	High	High	High	High
FALSE	High	Master Protein	P40142	Transketolase OS=Mus musculus OX=10090 GN=Tkt PE=1 SV=1	0	442.143	72	32	353	32	1	623	67.6	7.5	1505.46	32	0	0.968	1.007	1.238	1.437	1.358	81081.4	78502	81663.5	100387	116480	110094	High	High	High	High	High	High
FALSE	High	Master Protein	P60843	Eukaryotic initiation factor 4A-I OS=Mus musculus OX=10090 GN=Eif4a1 PE=1 SV=1	0	438.068	81	29	352	14	1	406	46.1	5.48	1225.76	29	16	0.918	0.921	1.233	1.28	1.26	87084.1	79980.5	80184.7	107408	111446	109761	High	High	High	High	High	High
FALSE	High	Master Protein	P14211	Calreticulin OS=Mus musculus OX=10090 GN=Calr PE=1 SV=1	0	366.813	75	25	398	25	1	416	48	4.49	1625.02	25	0	1.033	1.039	0.907	0.916	0.899	121732	125795	126431	110423	111562	109444	High	High	High	High	High	High
FALSE	High	Master Protein	Q9JKF1	Ras GTPase-activating-like protein IQGAP1 OS=Mus musculus OX=10090 GN=Iqgap1 PE=1 SV=2	0	891.7	57	74	350	73	1	1657	188.6	6.48	1371.7	74	0	1.096	1.102	1.528	1.594	1.543	70647.3	77461.1	77818.4	107936	112632	109008	High	High	High	High	High	High
FALSE	High	Master Protein	P62806	Histone H4 OS=Mus musculus OX=10090 GN=Hist1h4a PE=1 SV=2	0	80.315	51	6	336	6	1	103	11.4	11.36	1112.8	6	0	1.275	1.189	0.821	0.845	0.94	112570	143552	133899	92429.2	95150.6	105868	High	High	High	High	High	High
FALSE	High	Master Protein	P12023	Amyloid-beta A4 protein OS=Mus musculus OX=10090 GN=App PE=1 SV=3	0	39.141	10	7	82	7	1	770	86.7	4.79	298.54	7	0	0.688	0.72	0.762	5.086	7.777	13608.5	9361.8	9796	10371.1	69209.4	105833	High	High	High	High	High	High
FALSE	High	Master Protein	P62259	14-3-3 protein epsilon OS=Mus musculus OX=10090 GN=Ywhae PE=1 SV=1	0	270.98	81	21	236	18	1	255	29.2	4.74	827.69	21	4	1.101	1.037	1.306	1.221	1.386	75871.6	83553.4	78680.9	99074.1	92625.9	105172	High	High	High	High	High	High
FALSE	High	Master Protein	Q61937	Nucleophosmin OS=Mus musculus OX=10090 GN=Npm1 PE=1 SV=1	0	241.674	60	19	333	19	1	292	32.5	4.77	1304.14	19	0	0.935	0.909	0.976	0.881	0.914	113787	106340	103383	111037	100260	103947	High	High	High	High	High	High
FALSE	High	Master Protein	Q60864	Stress-induced-phosphoprotein 1 OS=Mus musculus OX=10090 GN=Stip1 PE=1 SV=1	0	372.218	74	44	321	44	1	543	62.5	6.8	906.98	44	0	1.1	1.061	0.681	0.669	0.659	155189	170712	164618	105754	103773	102249	High	High	High	High	High	High
FALSE	High	Master Protein	P42932	T-complex protein 1 subunit theta OS=Mus musculus OX=10090 GN=Cct8 PE=1 SV=3	0	429.556	69	33	365	33	1	548	59.5	5.62	1355.22	33	0	1.037	1.035	0.759	0.841	0.804	126408	131120	130842	95942.8	106311	101627	High	High	High	High	High	High
FALSE	High	Master Protein	P35700	Peroxiredoxin-1 OS=Mus musculus OX=10090 GN=Prdx1 PE=1 SV=1	0	144.811	73	13	185	11	1	199	22.2	8.12	568.3	13	2	1.103	1.095	1.287	1.447	1.395	69917.4	77085.3	76534	89959	101194	97519.5	High	High	High	High	High	High
FALSE	High	Master Protein	P23116	Eukaryotic translation initiation factor 3 subunit A OS=Mus musculus OX=10090 GN=Eif3a PE=1 SV=5	0	443.033	44	69	251	69	1	1344	161.8	6.77	767.69	69	0	1.005	1.005	1.045	1.122	1.099	88107.7	88514.2	88591.5	92057.2	98813.4	96797.3	High	High	High	High	High	High
FALSE	High	Master Protein	P11983	T-complex protein 1 subunit alpha OS=Mus musculus OX=10090 GN=Tcp1 PE=1 SV=3	0	537.393	77	34	284	4	1	556	60.4	6.16	1000.91	34	36	1.067	1.056	0.913	0.895	0.929	104224	111158	110072	95126.8	93267.5	96776.5	High	High	High	High	High	High
FALSE	High	Master Protein	Q7TPV4	Myb-binding protein 1A OS=Mus musculus OX=10090 GN=Mybbp1a PE=1 SV=2	0	772.87	56	62	319	62	1	1344	151.9	8.95	1182.2	62	0	0.976	1.016	0.927	1.058	1.003	95529	93248.4	97102.5	88539.1	101075	95832.1	High	High	High	High	High	High
FALSE	High	Master Protein	P62983	Ubiquitin-40S ribosomal protein S27a OS=Mus musculus OX=10090 GN=Rps27a PE=1 SV=2	0	110.116	64	11	284	11	1	156	17.9	9.64	856.48	11	0	0.956	0.962	0.834	0.837	0.829	115406	110381	110966	96212	96615.3	95619.9	High	High	High	High	High	High
FALSE	High	Master Protein	P43277	Histone H1.3 OS=Mus musculus OX=10090 GN=Hist1h1d PE=1 SV=2	0	82.753	43	13	166	2	1	221	22.1	11.03	502.86	13	11	1.158	1.03	0.948	0.843	0.91	104796	121383	107910	99356.6	88387.7	95387.2	High	High	High	High	High	High
FALSE	High	Master Protein	F6ZDS4	Nucleoprotein TPR OS=Mus musculus OX=10090 GN=Tpr PE=1 SV=1	0	734.772	49	112	310	108	1	2431	273.8	5.03	1011.71	112	4	1.028	1.04	0.973	0.961	0.98	97029.6	99776.7	100882	94387	93245.7	95066	High	High	High	High	High	High
FALSE	High	Master Protein	G3X8Y3	N-alpha-acetyltransferase 15, NatA auxiliary subunit OS=Mus musculus OX=10090 GN=Naa15 PE=1 SV=1	0	319.662	57	48	171	41	1	865	101	7.52	576.34	48	7	1.042	1.059	2.153	2.516	2.404	38134.2	39754.8	40365.6	82086.2	95937.1	91662.7	High	High	High	High	High	High
FALSE	High	Master Protein	Q8VEK3	Heterogeneous nuclear ribonucleoprotein U OS=Mus musculus OX=10090 GN=Hnrnpu PE=1 SV=1	0	396.386	52	36	395	36	1	800	87.9	6.24	1357.83	36	0	0.964	0.975	0.683	0.701	0.694	131418	126750	128151	89693.1	92123.6	91245.9	High	High	High	High	High	High
FALSE	High	Master Protein	Q8BTS0	DEAD (Asp-Glu-Ala-Asp) box polypeptide 5 OS=Mus musculus OX=10090 GN=Ddx5 PE=1 SV=1	0	305.994	56	37	259	29	1	615	69.2	8.92	796.56	37	9	0.796	0.841	0.638	0.665	0.647	140560	111824	118182	89684.2	93514.1	91004.7	High	High	High	High	High	High
FALSE	High	Master Protein	P80316	T-complex protein 1 subunit epsilon OS=Mus musculus OX=10090 GN=Cct5 PE=1 SV=1	0	440.257	75	34	320	32	1	541	59.6	6.02	1227.53	34	1	1.068	1.064	0.846	0.92	0.892	100527	107345	106980	85092.8	92494	89687.5	High	High	High	High	High	High
FALSE	High	Master Protein	P51881	ADP/ATP translocase 2 OS=Mus musculus OX=10090 GN=Slc25a5 PE=1 SV=3	0	191.487	71	21	185	10	1	298	32.9	9.73	450.89	21	14	1.052	1.064	1.534	1.72	1.662	53367.9	56162.9	56793.8	81853.3	91782.4	88686.9	High	High	High	High	High	High
FALSE	High	Master Protein	O88569	Heterogeneous nuclear ribonucleoproteins A2/B1 OS=Mus musculus OX=10090 GN=Hnrnpa2b1 PE=1 SV=2	0	292.78	72	21	326	2	1	353	37.4	8.95	1123.08	21	21	1.069	1.063	0.812	0.863	0.828	106536	113918	113281	86543.4	91920.6	88262.1	High	High	High	High	High	High
FALSE	High	Master Protein	P80318	T-complex protein 1 subunit gamma OS=Mus musculus OX=10090 GN=Cct3 PE=1 SV=1	0	436.67	70	37	304	37	1	545	60.6	6.7	1068.17	37	0	1.088	1.073	0.867	0.948	0.916	95916.2	104403	102926	83120.5	90940.4	87881.2	High	High	High	High	High	High
FALSE	High	Master Protein	P97351	40S ribosomal protein S3a OS=Mus musculus OX=10090 GN=Rps3a PE=1 SV=3	0	181.006	67	21	274	21	1	264	29.9	9.73	947.35	21	0	0.929	0.911	1.102	1.017	1.067	81245	75480.1	73992.3	89510.2	82588.3	86711.3	High	High	High	High	High	High
FALSE	High	Master Protein	P57780	Alpha-actinin-4 OS=Mus musculus OX=10090 GN=Actn4 PE=1 SV=1	0	545.104	62	53	314	38	1	912	104.9	5.41	1134.08	53	16	1.081	1.078	0.99	1.052	1.012	85702.3	92612.1	92349.7	84883.2	90152.8	86696.1	High	High	High	High	High	High
FALSE	High	Master Protein	P80314	T-complex protein 1 subunit beta OS=Mus musculus OX=10090 GN=Cct2 PE=1 SV=4	0	520.898	70	32	380	32	1	535	57.4	6.4	1527.63	32	0	0.994	0.995	0.754	0.784	0.786	110184	109517	109649	83081.6	86438.9	86601.3	High	High	High	High	High	High
FALSE	High	Master Protein	Q01853	Transitional endoplasmic reticulum ATPase OS=Mus musculus OX=10090 GN=Vcp PE=1 SV=4	0	666.045	72	50	325	48	1	806	89.3	5.26	1186.63	50	2	1.027	1.032	0.623	0.66	0.647	133338	136996	137607	83072	88043.8	86247.9	High	High	High	High	High	High
FALSE	High	Master Protein	P24547	Inosine-5'-monophosphate dehydrogenase 2 OS=Mus musculus OX=10090 GN=Impdh2 PE=1 SV=2	0	243.927	56	24	139	21	1	514	55.8	7.28	506.91	24	3	0.936	0.932	1.669	1.978	1.872	45754.8	42826.3	42651.5	76384.3	90524.2	85636.8	High	High	High	High	High	High
FALSE	High	Master Protein	P50580	Proliferation-associated protein 2G4 OS=Mus musculus OX=10090 GN=Pa2g4 PE=1 SV=3	0	257.589	70	23	370	22	1	394	43.7	6.86	1304.49	23	1	1.013	1.016	0.957	1.032	0.988	86590.2	87756	88016.8	82838.3	89351.2	85581.9	High	High	High	High	High	High
FALSE	High	Master Protein	Q9CR16	Peptidyl-prolyl cis-trans isomerase D OS=Mus musculus OX=10090 GN=Ppid PE=1 SV=3	0	260.497	70	23	181	21	1	370	40.7	7.43	563.75	23	1	1.118	1.107	1.08	1.192	1.155	73244.8	81909.6	81100.3	79068.4	87319	84588.6	High	High	High	High	High	High
FALSE	High	Master Protein	Q6NZJ6	Eukaryotic translation initiation factor 4 gamma 1 OS=Mus musculus OX=10090 GN=Eif4g1 PE=1 SV=1	0	446.238	41	57	232	1	1	1600	176	5.4	731.15	57	58	0.941	0.933	0.986	1.022	1.027	82260.2	77407.5	76708.7	81149.1	84104.5	84490	High	High	High	High	High	High
FALSE	High	Master Protein	Q8VDN2	Sodium/potassium-transporting ATPase subunit alpha-1 OS=Mus musculus OX=10090 GN=Atp1a1 PE=1 SV=1	0	475.237	50	46	224	33	1	1023	112.9	5.45	798.28	46	16	0.865	0.906	1.239	1.53	1.401	59518.2	51476.2	53923.5	73749.2	91091.5	83365.3	High	High	High	High	High	High
FALSE	High	Master Protein	Q78PY7	Staphylococcal nuclease domain-containing protein 1 OS=Mus musculus OX=10090 GN=Snd1 PE=1 SV=1	0	482.299	58	49	270	49	1	910	102	7.43	920.97	49	0	0.933	0.929	0.772	0.764	0.733	113554	105949	105536	87710.3	86808.1	83189.3	High	High	High	High	High	High
FALSE	High	Master Protein	E9PVX6	Proliferation marker protein Ki-67 OS=Mus musculus OX=10090 GN=Mki67 PE=1 SV=1	0	1049.54	54	123	292	123	1	3177	350.7	9.72	1062.8	123	0	1.067	1.069	1.04	1.027	0.994	82637.8	88211.1	88328.2	85930.6	84837.9	82156.1	High	High	High	High	High	High
FALSE	High	Master Protein	P06745	Glucose-6-phosphate isomerase OS=Mus musculus OX=10090 GN=Gpi PE=1 SV=4	0	244.017	56	27	163	27	1	558	62.7	8.13	538.69	27	0	1.037	1.037	1.146	1.269	1.234	66070.3	68525	68531.7	75731.2	83873.1	81561.2	High	High	High	High	High	High
FALSE	High	Master Protein	Q61753	D-3-phosphoglycerate dehydrogenase OS=Mus musculus OX=10090 GN=Phgdh PE=1 SV=3	0	289.911	45	21	305	21	1	533	56.5	6.54	1229.85	21	0	1.177	1.175	0.96	1.055	1.021	79795.8	93926.1	93788.5	76595	84147.1	81500.5	High	High	High	High	High	High
FALSE	High	Master Protein	P48036	Annexin A5 OS=Mus musculus OX=10090 GN=Anxa5 PE=1 SV=1	0	193.038	75	24	137	23	1	319	35.7	4.96	414.7	24	0	1.204	1.187	3.114	2.302	2.396	33983.9	40916.3	40331.1	105836	78245.7	81413.1	High	High	High	High	High	High
FALSE	High	Master Protein	Q80X90	Filamin-B OS=Mus musculus OX=10090 GN=Flnb PE=1 SV=3	0	991.402	52	96	318	84	1	2602	277.7	5.71	1122.49	96	3	1.015	1.041	1.384	1.338	1.257	64087.4	65063.5	66702.1	88719.8	85748.4	80548.3	High	High	High	High	High	High
FALSE	High	Master Protein	Q7TMK9	Heterogeneous nuclear ribonucleoprotein Q OS=Mus musculus OX=10090 GN=Syncrip PE=1 SV=2	0	303.734	54	27	184	3	1	623	69.6	8.59	728.64	27	25	1.037	1.046	1.413	1.598	1.554	51632.1	53539.5	54018.6	72981.6	82527	80237.3	High	High	High	High	High	High
FALSE	High	Master Protein	P62908	40S ribosomal protein S3 OS=Mus musculus OX=10090 GN=Rps3 PE=1 SV=1	0	205.898	80	19	199	19	1	243	26.7	9.66	662.85	19	0	0.939	0.945	1.041	1.054	1.052	76073.8	71434	71923.6	79181.6	80195.9	80025	High	High	High	High	High	High
FALSE	High	Master Protein	P35564	Calnexin OS=Mus musculus OX=10090 GN=Canx PE=1 SV=1	0	295.048	52	34	267	34	1	591	67.2	4.64	827.68	34	0	1.151	1.13	0.652	0.622	0.634	125821	144775	142168	82048.9	78207.9	79795.7	High	High	High	High	High	High
FALSE	High	Master Protein	P29341	Polyadenylate-binding protein 1 OS=Mus musculus OX=10090 GN=Pabpc1 PE=1 SV=2	0	326.397	60	34	200	22	1	636	70.6	9.5	628.67	34	12	0.897	0.883	1.092	1.085	1.078	73423	65837.3	64866.2	80164.8	79658.3	79160.9	High	High	High	High	High	High	Acetyl [N-Term]
FALSE	High	Master Protein	P27659	60S ribosomal protein L3 OS=Mus musculus OX=10090 GN=Rpl3 PE=1 SV=3	0	263.913	49	21	265	21	1	403	46.1	10.21	997.7	21	0	0.873	0.915	0.993	0.984	0.987	80183	69976.4	73343.4	79618.6	78864.3	79150.2	High	High	High	High	High	High
FALSE	High	Master Protein	Q9ERU9	E3 SUMO-protein ligase RanBP2 OS=Mus musculus OX=10090 GN=Ranbp2 PE=1 SV=2	0	823.038	44	116	277	115	1	3053	340.9	6.18	896.95	116	1	0.968	1.024	0.88	0.923	0.896	88219.3	85400.2	90306.4	77601	81411.7	79069.5	High	High	High	High	High	High
FALSE	High	Master Protein	Q05816	Fatty acid-binding protein 5 OS=Mus musculus OX=10090 GN=Fabp5 PE=1 SV=3	0	154.869	81	11	147	11	1	135	15.1	6.54	564.56	11	0	1.035	1.001	2.441	2.736	2.542	31013.5	32087.3	31045	75704.3	84853.6	78845.5	High	High	High	High	High	High
FALSE	High	Master Protein	P62702	40S ribosomal protein S4, X isoform OS=Mus musculus OX=10090 GN=Rps4x PE=1 SV=2	0	195.197	63	22	184	22	1	263	29.6	10.15	574.28	22	0	1.008	0.997	0.94	1.089	1.016	77485.3	78109.8	77258.9	72836.2	84408	78743.3	High	High	High	High	High	High
FALSE	High	Master Protein	E9Q450	Tropomyosin alpha-1 chain OS=Mus musculus OX=10090 GN=Tpm1 PE=1 SV=1	0	129.216	66	26	129	1	1	284	32.8	4.78	313.72	26	26	0.976	0.916	1.558	1.197	1.497	52599.5	51345.1	48193.1	81949.2	62957.7	78720.6	High	High	High	High	High	High
FALSE	High	Master Protein	P63101	14-3-3 protein zeta/delta OS=Mus musculus OX=10090 GN=Ywhaz PE=1 SV=1	0	273.534	82	21	246	14	1	245	27.8	4.79	866.2	21	5	1.047	0.995	0.89	0.789	0.887	88570.5	92693.9	88140.5	78836.5	69896.1	78526.7	High	High	High	High	High	High
FALSE	High	Master Protein	P14733	Lamin-B1 OS=Mus musculus OX=10090 GN=Lmnb1 PE=1 SV=3	0	390.412	62	41	226	38	1	588	66.7	5.16	761.78	41	2	1.088	1.091	0.896	1.006	0.944	83148	90489.6	90752.9	74526.3	83614.4	78482.9	High	High	High	High	High	High
FALSE	High	Master Protein	Q9D0I9	Arginine--tRNA ligase, cytoplasmic OS=Mus musculus OX=10090 GN=Rars PE=1 SV=2	0	344.083	58	39	207	38	1	660	75.6	7.55	625.29	39	1	1.157	1.202	0.982	1.099	1.042	75231.4	87073.1	90433.1	73871.2	82699.7	78426.4	High	High	High	High	High	High
FALSE	High	Master Protein	P47962	60S ribosomal protein L5 OS=Mus musculus OX=10090 GN=Rpl5 PE=1 SV=3	0	215.579	56	19	241	19	1	297	34.4	9.77	774.25	19	0	0.934	0.942	0.919	0.992	0.952	81910.9	76504.1	77157.6	75247	81249.2	77961.1	High	High	High	High	High	High
FALSE	High	Master Protein	P08249	Malate dehydrogenase, mitochondrial OS=Mus musculus OX=10090 GN=Mdh2 PE=1 SV=3	0	259.118	71	22	197	22	1	338	35.6	8.68	693.39	22	0	0.997	1	1.053	1.124	1.099	70330.4	70089.2	70297	74052.7	79059.9	77269.6	High	High	High	High	High	High
FALSE	High	Master Protein	Q9JIK5	Nucleolar RNA helicase 2 OS=Mus musculus OX=10090 GN=Ddx21 PE=1 SV=3	0	500.495	61	50	255	49	1	851	93.5	9.11	925.72	50	1	0.857	0.892	0.676	0.681	0.676	114172	97856.7	101812	77194.5	77741	77181.5	High	High	High	High	High	High
FALSE	High	Master Protein	Q9EQU5	Protein SET OS=Mus musculus OX=10090 GN=Set PE=1 SV=1	0	148.148	55	14	157	3	1	289	33.4	4.32	577.26	14	11	0.968	0.907	1.914	1.811	1.989	38787.4	37546.7	35193.5	74241.4	70237.5	77141.8	High	High	High	High	High	High
FALSE	High	Master Protein	P40124	Adenylyl cyclase-associated protein 1 OS=Mus musculus OX=10090 GN=Cap1 PE=1 SV=4	0	315.829	70	28	142	28	1	474	51.5	7.52	493.31	28	0	0.982	0.991	3.001	2.98	3.145	24503.4	24063.5	24275.6	73533.3	73016.6	77070.3	High	High	High	High	High	High
FALSE	High	Master Protein	Q922D8	C-1-tetrahydrofolate synthase, cytoplasmic OS=Mus musculus OX=10090 GN=Mthfd1 PE=1 SV=4	0	361.983	51	37	192	36	1	935	101.1	7.14	653.18	37	0	1.016	1.01	1.254	1.465	1.369	55986.1	56879.5	56522.1	70225.9	82030.7	76663.4	High	High	High	High	High	High
FALSE	High	Master Protein	Q9CY58	Plasminogen activator inhibitor 1 RNA-binding protein OS=Mus musculus OX=10090 GN=Serbp1 PE=1 SV=2	0	236.898	51	22	158	2	1	407	44.7	8.54	533.39	22	20	0.905	0.904	1.114	0.936	1.066	71936.3	65133.2	65039	80154.2	67365.6	76661.3	High	High	High	High	High	High
FALSE	High	Master Protein	P68040	Receptor of activated protein C kinase 1 OS=Mus musculus OX=10090 GN=Rack1 PE=1 SV=3	0	230.884	73	19	240	19	1	317	35.1	7.69	965.12	19	0	0.932	0.964	0.902	1.021	1.005	75993.2	70792.6	73279.7	68568.5	77570.4	76346.2	High	High	High	High	High	High
FALSE	High	Master Protein	Q02053	Ubiquitin-like modifier-activating enzyme 1 OS=Mus musculus OX=10090 GN=Uba1 PE=1 SV=1	0	643.927	74	54	293	54	1	1058	117.7	5.66	1073.82	54	0	1.098	1.098	0.74	0.826	0.794	95600.9	104950	104985	70734.1	78935.1	75890.9	High	High	High	High	High	High
FALSE	High	Master Protein	A0A1B0GR11	Transaldolase OS=Mus musculus OX=10090 GN=Taldo1 PE=1 SV=1	0	155.183	53	21	130	21	1	382	42.1	7.02	371.84	21	0	1.108	1.07	1.449	1.548	1.584	47297.7	52412.4	50613.2	68553.1	73223.4	74907.4	High	High	High	High	High	High
FALSE	High	Master Protein	Q9DBJ1	Phosphoglycerate mutase 1 OS=Mus musculus OX=10090 GN=Pgam1 PE=1 SV=3	0	274.36	66	11	296	11	1	254	28.8	7.18	1175.34	11	0	1.155	1.114	1.616	1.606	1.672	44577.6	51478.4	49673.6	72032.8	71599.1	74523.6	High	High	High	High	High	High
FALSE	High	Master Protein	P17751	Triosephosphate isomerase OS=Mus musculus OX=10090 GN=Tpi1 PE=1 SV=4	0	266.079	72	15	206	15	1	299	32.2	5.74	798.38	15	0	1.127	1.148	1.518	1.551	1.547	48177.4	54306.2	55306.2	73145.2	74733.8	74508.3	High	High	High	High	High	High
FALSE	High	Master Protein	Q921K2	Poly [ADP-ribose] polymerase OS=Mus musculus OX=10090 GN=Parp1 PE=1 SV=1	0	423.368	51	45	187	45	1	1014	112.7	8.95	643.16	45	0	1.134	1.11	0.908	1.028	0.981	75627.8	85728.4	83978.3	68634	77755.8	74207.4	High	High	High	High	High	High
FALSE	High	Master Protein	P17918	Proliferating cell nuclear antigen OS=Mus musculus OX=10090 GN=Pcna PE=1 SV=2	0	219.715	70	16	152	15	1	261	28.8	4.77	560.71	16	1	0.843	0.901	1.436	1.431	1.396	52571.6	44331.8	47362.3	75477.3	75207.8	73385.8	High	High	High	High	High	High
FALSE	High	Master Protein	P80313	T-complex protein 1 subunit eta OS=Mus musculus OX=10090 GN=Cct7 PE=1 SV=1	0	435.923	77	33	276	33	1	544	59.6	7.84	987.96	33	0	1.08	1.07	0.784	0.901	0.865	84666.3	91401.2	90573.9	66342.3	76309.6	73248.8	High	High	High	High	High	High
FALSE	High	Master Protein	P80315	T-complex protein 1 subunit delta OS=Mus musculus OX=10090 GN=Cct4 PE=1 SV=3	0	421.632	81	38	259	37	1	539	58	8.02	938.55	38	1	0.965	0.972	0.768	0.792	0.786	93115.1	89876.5	90492	71556.2	73702.9	73189	High	High	High	High	High	High
FALSE	High	Master Protein	Q6PB66	Leucine-rich PPR motif-containing protein, mitochondrial OS=Mus musculus OX=10090 GN=Lrpprc PE=1 SV=2	0	496.525	54	66	204	66	1	1392	156.5	6.83	694.26	66	0	0.933	0.918	0.948	1.076	1.039	69939.6	65264.7	64208	66294.4	75285	72669.9	High	High	High	High	High	High
FALSE	High	Master Protein	P56480	ATP synthase subunit beta, mitochondrial OS=Mus musculus OX=10090 GN=Atp5f1b PE=1 SV=2	0	595.713	83	29	328	29	1	529	56.3	5.34	1307.22	29	0	0.955	0.985	0.885	0.952	0.95	74794.8	71404.9	73687.7	66189.8	71196	71058.4	High	High	High	High	High	High
FALSE	High	Master Protein	A0A286YDA2	Nucleolar and coiled-body phosphoprotein 1 OS=Mus musculus OX=10090 GN=Nolc1 PE=1 SV=1	0	174.165	35	28	116	1	1	700	73.4	9.35	321.62	28	27	0.924	0.88	1.265	1.26	1.34	52342.4	48342.1	46066.5	66220.8	65976.4	70155.5	High	High	High	High	High	High
FALSE	High	Master Protein	Q8BGQ7	Alanine--tRNA ligase, cytoplasmic OS=Mus musculus OX=10090 GN=Aars PE=1 SV=1	0	689.573	66	51	349	51	1	968	106.8	5.67	1253.14	51	0	1.265	1.018	0.508	0.531	0.525	133579	168938	135938	67872.7	70907.9	70120.5	High	High	High	High	High	High
FALSE	High	Master Protein	Q62167	ATP-dependent RNA helicase DDX3X OS=Mus musculus OX=10090 GN=Ddx3x PE=1 SV=3	0	314.769	60	35	189	34	1	662	73.1	7.18	593.94	35	0	0.864	0.901	0.854	0.983	0.95	73668.1	63629.6	66379.7	62925.3	72419.2	70012.3	High	High	High	High	High	High
FALSE	High	Master Protein	P80317	T-complex protein 1 subunit zeta OS=Mus musculus OX=10090 GN=Cct6a PE=1 SV=3	0	401.655	75	34	212	28	1	531	58	7.08	760.16	34	7	1.073	1.053	0.875	0.94	0.913	76442.1	82023.8	80477.5	66914.8	71829.6	69790	High	High	High	High	High	High
FALSE	High	Master Protein	Q9Z1Q9	Valine--tRNA ligase OS=Mus musculus OX=10090 GN=Vars PE=1 SV=1	0	524.911	51	51	252	51	1	1263	140.1	7.77	923.36	51	0	1.111	1.092	0.763	0.827	0.779	89385.8	99325.4	97611.4	68221	73951	69668.4	High	High	High	High	High	High
FALSE	High	Master Protein	P05202	Aspartate aminotransferase, mitochondrial OS=Mus musculus OX=10090 GN=Got2 PE=1 SV=1	0	195.783	54	21	184	20	1	430	47.4	9	569.88	21	1	1.028	1.024	0.76	0.794	0.763	91087.9	93634.5	93292.3	69243.5	72341.5	69514.7	High	High	High	High	High	High
FALSE	High	Master Protein	Q8BMJ2	Leucine--tRNA ligase, cytoplasmic OS=Mus musculus OX=10090 GN=Lars PE=1 SV=2	0	490.927	50	49	212	49	1	1178	134.1	7.05	770.83	49	0	1.197	1.195	0.957	1.09	1.052	65082.1	77917.4	77765.9	62295.3	70942.6	68455.9	High	High	High	High	High	High
FALSE	High	Master Protein	A0A1W2P768	Histone H3.2 OS=Mus musculus OX=10090 GN=Hist2h3c1 PE=1 SV=1	0	100.532	45	9	133	1	1	181	20.2	11.39	332.77	9	8	1.042	1.021	0.888	0.834	0.864	79231.9	82567.3	80911.4	70394.1	66058.3	68432.8	High	High	High	High	High	High
FALSE	High	Master Protein	Q9D8N0	Elongation factor 1-gamma OS=Mus musculus OX=10090 GN=Eef1g PE=1 SV=3	0	263.577	71	25	214	25	1	437	50	6.74	725.6	25	0	0.987	0.969	0.83	0.964	0.9	75688.9	74705.1	73329.7	62789.9	72994.4	68135.7	High	High	High	High	High	High
FALSE	High	Master Protein	Q99PV0	Pre-mRNA-processing-splicing factor 8 OS=Mus musculus OX=10090 GN=Prpf8 PE=1 SV=2	0	572.274	39	73	236	73	1	2335	273.4	8.84	822.7	73	0	0.998	1.031	0.906	1.026	0.958	70630.6	70477.9	72852.2	63963.7	72494	67651.3	High	High	High	High	High	High
FALSE	High	Master Protein	P30681	High mobility group protein B2 OS=Mus musculus OX=10090 GN=Hmgb2 PE=1 SV=3	0	124.695	49	16	182	11	1	210	24.1	7.31	471.54	16	4	1.06	0.969	0.655	0.575	0.671	100427	106440	97288.1	65744.6	57782.9	67357.8	High	High	High	High	High	High
FALSE	High	Master Protein	Q3V117	ATP-citrate synthase OS=Mus musculus OX=10090 GN=Acly PE=1 SV=1	0	542.628	57	51	283	1	1	1101	120.7	7.44	996.24	51	55	1.015	1.072	0.591	0.638	0.61	109085	110706	116906	64521.5	69635.9	66550.5	High	High	High	High	High	High
FALSE	High	Master Protein	P14152	Malate dehydrogenase, cytoplasmic OS=Mus musculus OX=10090 GN=Mdh1 PE=1 SV=3	0	176.038	72	21	166	21	1	334	36.5	6.58	468.98	21	0	1.176	1.153	0.839	0.855	0.832	79769	93780.9	91942.4	66890.9	68170.6	66350.4	High	High	High	High	High	High
FALSE	High	Master Protein	P07356	Annexin A2 OS=Mus musculus OX=10090 GN=Anxa2 PE=1 SV=2	0	186.951	52	20	125	20	1	339	38.7	7.69	414.95	20	0	1.123	1.168	3.018	2.263	2.165	30577.5	34328.8	35705.8	92291.5	69211.2	66199.8	High	High	High	High	High	High
FALSE	High	Master Protein	P32067	Lupus La protein homolog OS=Mus musculus OX=10090 GN=Ssb PE=1 SV=1	0	191.788	61	28	138	27	1	415	47.7	9.77	381.84	28	1	1.036	1.018	1.109	1.109	1.099	60162.2	62299.8	61246.8	66716.5	66695.8	66098.3	High	High	High	High	High	High
FALSE	High	Master Protein	Q9CZN7	Serine hydroxymethyltransferase, mitochondrial OS=Mus musculus OX=10090 GN=Shmt2 PE=1 SV=1	0	298.424	68	29	204	28	1	504	55.7	8.47	682.78	29	2	1.068	1.075	1.012	1.139	1.093	60068.7	64174.5	64591.3	60796.2	68402.1	65658.1	High	High	High	High	High	High
FALSE	High	Master Protein	Q8JZQ9	Eukaryotic translation initiation factor 3 subunit B OS=Mus musculus OX=10090 GN=Eif3b PE=1 SV=1	0	333.158	50	31	168	31	1	803	91.3	5.02	581.74	31	0	0.926	0.966	0.842	1.007	0.974	66968	62015.5	64696.1	56404.4	67434.3	65256.2	High	High	High	High	High	High
FALSE	High	Master Protein	P50247	Adenosylhomocysteinase OS=Mus musculus OX=10090 GN=Ahcy PE=1 SV=3	0	283.592	58	23	145	22	1	432	47.7	6.54	540.87	23	1	1.043	1.05	0.919	1.064	1.019	63624.6	66379	66811.6	58495.9	67668.5	64819.9	High	High	High	High	High	High
FALSE	High	Master Protein	P30416	Peptidyl-prolyl cis-trans isomerase FKBP4 OS=Mus musculus OX=10090 GN=Fkbp4 PE=1 SV=5	0	280.097	71	30	201	30	1	458	51.5	5.72	698.51	30	0	1.13	1.112	0.723	0.816	0.783	82610.1	93367.1	91859.4	59706.3	67371.3	64668.1	High	High	High	High	High	High
FALSE	High	Master Protein	Q64737	Trifunctional purine biosynthetic protein adenosine-3 OS=Mus musculus OX=10090 GN=Gart PE=1 SV=3	0	512.884	55	43	175	43	1	1010	107.4	6.68	684.16	43	0	1.032	0.997	1.086	1.271	1.224	52806.6	54472.6	52635.9	57362.3	67122.1	64631.6	High	High	High	High	High	High
FALSE	High	Master Protein	O55143	Sarcoplasmic/endoplasmic reticulum calcium ATPase 2 OS=Mus musculus OX=10090 GN=Atp2a2 PE=1 SV=2	0	500.034	48	43	222	2	1	1044	114.8	5.34	820.25	43	46	1.067	1.104	0.827	0.883	0.863	74808.5	79796.4	82609.7	61853.7	66083.1	64548.1	High	High	High	High	High	High
FALSE	High	Master Protein	Q60865	Caprin-1 OS=Mus musculus OX=10090 GN=Caprin1 PE=1 SV=2	0	202.738	33	18	120	18	1	707	78.1	5.25	431.73	18	0	0.664	0.708	1.293	1.181	1.292	49799.4	33060.3	35238.5	64410.7	58793.9	64341.8	High	High	High	High	High	High
FALSE	High	Master Protein	E9PVA8	eIF-2-alpha kinase activator GCN1 OS=Mus musculus OX=10090 GN=Gcn1 PE=1 SV=1	0	681.115	39	91	230	91	1	2671	292.8	7.36	757.56	91	0	1.003	0.987	0.758	0.791	0.777	82663.9	82936.8	81559.3	62644.9	65401.1	64217.5	High	High	High	High	High	High
FALSE	High	Master Protein	Q62351	Transferrin receptor protein 1 OS=Mus musculus OX=10090 GN=Tfrc PE=1 SV=1	0	279.007	48	30	131	30	1	763	85.7	6.57	470.36	30	0	0.834	0.912	1.144	1.323	1.319	48521.5	40458.6	44252.9	55508.1	64217.7	63993.1	High	High	High	High	High	High
FALSE	High	Master Protein	E9Q7G0	Nuclear mitotic apparatus protein 1 OS=Mus musculus OX=10090 GN=Numa1 PE=1 SV=1	0	723.617	54	88	229	56	1	2094	235.5	5.87	824.24	88	27	1	1	1.054	1.068	1.073	59574.7	59546.6	59588.6	62802.5	63629.6	63952	High	High	High	High	High	High
FALSE	High	Master Protein	Q01320	DNA topoisomerase 2-alpha OS=Mus musculus OX=10090 GN=Top2a PE=1 SV=2	0	558.597	41	64	283	51	1	1528	172.7	8.6	897.4	64	13	1.069	1.08	0.456	0.407	0.404	157899	168800	170580	72072.6	64263.3	63741.7	High	High	High	High	High	High
FALSE	High	Master Protein	O89053	Coronin-1A OS=Mus musculus OX=10090 GN=Coro1a PE=1 SV=5	0	197.615	54	24	95	22	1	461	51	6.48	273.94	24	2	1.011	1.023	2.97	3.482	3.274	19448.3	19669.2	19897.3	57765.7	67714.3	63667.1	High	High	High	High	High	High
FALSE	High	Master Protein	P50516	V-type proton ATPase catalytic subunit A OS=Mus musculus OX=10090 GN=Atp6v1a PE=1 SV=2	0	334.088	58	28	177	28	1	617	68.3	5.58	623.52	28	0	1.037	1.035	1.837	1.731	1.709	37100.1	38482.4	38382.5	68157.4	64206.5	63419.3	High	High	High	High	High	High
FALSE	High	Master Protein	Q61598	Rab GDP dissociation inhibitor beta OS=Mus musculus OX=10090 GN=Gdi2 PE=1 SV=1	0	324.793	58	24	178	18	1	445	50.5	6.25	686.82	24	6	1.041	1.036	0.975	1.098	1.05	60238	62701.6	62426.7	58738.4	66156.8	63229.1	High	High	High	High	High	High
FALSE	High	Master Protein	O35381	Acidic leucine-rich nuclear phosphoprotein 32 family member A OS=Mus musculus OX=10090 GN=Anp32a PE=1 SV=1	0	113.535	48	12	109	8	1	247	28.5	4.07	334.37	12	4	0.87	0.849	0.902	0.959	1.189	52933.4	46048.9	44930.6	47760.1	50755.2	62963.2	High	High	High	High	High	High
FALSE	High	Master Protein	Q64727	Vinculin OS=Mus musculus OX=10090 GN=Vcl PE=1 SV=4	0	563.784	68	64	227	64	1	1066	116.6	6	814.55	64	0	1.062	1.079	0.809	0.714	0.744	84323.6	89580.8	90957.4	68253	60185.2	62743.9	High	High	High	High	High	High
FALSE	High	Master Protein	A0A0R4J0Z1	Protein disulfide-isomerase A4 OS=Mus musculus OX=10090 GN=Pdia4 PE=1 SV=1	0	405.52	62	39	214	38	1	641	72.3	5.22	719.99	39	1	1.119	1.11	0.797	0.757	0.736	84884.7	94969.8	94253.4	67645.7	64237.5	62509.8	High	High	High	High	High	High
FALSE	High	Master Protein	A0A087WPL5	ATP-dependent RNA helicase A OS=Mus musculus OX=10090 GN=Dhx9 PE=1 SV=1	0	444.4	48	53	220	1	1	1383	149.5	6.83	786.77	53	53	1.024	1.043	0.79	0.911	0.868	71858.7	73575.5	74966.1	56751.8	65468.8	62402.9	High	High	High	High	High	High
FALSE	High	Master Protein	Q61699	Heat shock protein 105 kDa OS=Mus musculus OX=10090 GN=Hsph1 PE=1 SV=2	0	547.307	67	46	290	42	1	858	96.3	5.53	1055.41	46	1	1.081	1.066	0.545	0.527	0.528	117393	126940	125188	64030.2	61836.7	61975.7	High	High	High	High	High	High
FALSE	High	Master Protein	Q9D0R2	Threonine--tRNA ligase, cytoplasmic OS=Mus musculus OX=10090 GN=Tars PE=1 SV=2	0	293.087	51	33	154	31	1	722	83.3	7.36	512.74	33	2	1.18	1.184	0.933	1.126	1.071	57789.7	68164.6	68412.1	53906.2	65096.9	61877.1	High	High	High	High	High	High
FALSE	High	Master Protein	Q8VDJ3	Vigilin OS=Mus musculus OX=10090 GN=Hdlbp PE=1 SV=1	0	450.67	50	58	174	57	1	1268	141.7	6.87	594.01	58	1	0.9	0.904	1.067	1.032	0.988	62251.3	56005.8	56295.4	66426.7	64252.1	61514.8	High	High	High	High	High	High
FALSE	High	Master Protein	P25444	40S ribosomal protein S2 OS=Mus musculus OX=10090 GN=Rps2 PE=1 SV=3	0	165.389	63	20	148	20	1	293	31.2	10.24	450.44	20	0	0.952	0.964	0.979	1.107	1.069	57527.5	54747.6	55445.1	56342	63707.6	61495	High	High	High	High	High	High
FALSE	High	Master Protein	A0A0R4J1E2	Elongation factor 1-delta OS=Mus musculus OX=10090 GN=Eef1d PE=1 SV=1	0	307.692	33	23	207	2	1	660	72.9	6.51	792.38	23	24	0.995	0.949	0.911	0.833	0.886	69133.2	68778.8	65583.7	63002.7	57607.1	61251.8	High	High	High	High	High	High
FALSE	High	Master Protein	P61982	14-3-3 protein gamma OS=Mus musculus OX=10090 GN=Ywhag PE=1 SV=2	0	188.472	68	16	174	9	1	247	28.3	4.89	567.03	16	2	1.213	1.143	1.459	1.198	1.364	43992.5	53377.6	50294.8	64175.3	52712.1	59987.5	High	High	High	High	High	High
FALSE	High	Master Protein	P16045	Galectin-1 OS=Mus musculus OX=10090 GN=Lgals1 PE=1 SV=3	0	153.96	78	10	274	10	1	135	14.9	5.49	990.05	10	0	1.016	0.977	0.766	0.652	0.684	86941	88345.3	84906.3	66578.2	56699.1	59488.5	High	High	High	High	High	High
FALSE	High	Master Protein	Q922B2	Aspartate--tRNA ligase, cytoplasmic OS=Mus musculus OX=10090 GN=Dars PE=1 SV=2	0	259.497	63	30	180	30	1	501	57.1	6.49	568.67	30	0	1.107	1.115	1.019	1.037	1.001	59377	65746.8	66218.4	60513.7	61560.7	59461.1	High	High	High	High	High	High
FALSE	High	Master Protein	P63242	Eukaryotic translation initiation factor 5A-1 OS=Mus musculus OX=10090 GN=Eif5a PE=1 SV=2	0	180.813	77	11	253	11	1	154	16.8	5.24	1023.99	11	0	0.957	0.921	1.132	1.118	1.149	51750.8	49526.1	47643.4	58585.9	57860	59442.2	High	High	High	High	High	High
FALSE	High	Master Protein	O70251	Elongation factor 1-beta OS=Mus musculus OX=10090 GN=Eef1b PE=1 SV=5	0	265.117	85	15	174	13	1	225	24.7	4.69	695.23	15	0	0.837	0.803	1.016	0.868	1.007	58963	49363.1	47345.5	59883.4	51185.3	59401.9	High	High	High	High	High	High
FALSE	High	Master Protein	Q61599	Rho GDP-dissociation inhibitor 2 OS=Mus musculus OX=10090 GN=Arhgdib PE=1 SV=3	0	190.188	78	15	93	15	1	200	22.8	5.11	331.3	15	0	1.08	1.077	3.397	3.359	3.461	17128.8	18491.5	18439.9	58182.9	57534.8	59276.6	High	High	High	High	High	High
FALSE	High	Master Protein	A2A7S7	Tyrosine--tRNA ligase OS=Mus musculus OX=10090 GN=Yars PE=1 SV=1	0	239.42	58	37	154	37	1	564	63	8.44	454.75	37	0	1.377	1.39	0.749	0.83	0.807	73433.8	101137	102092	55016.3	60984	59241.9	High	High	High	High	High	High
FALSE	High	Master Protein	O35685	Nuclear migration protein nudC OS=Mus musculus OX=10090 GN=Nudc PE=1 SV=1	0	246.899	73	26	196	25	1	332	38.3	5.26	608.06	26	1	1.098	1.063	0.756	0.713	0.711	83172.2	91336.7	88421.7	62867.8	59322.7	59170	High	High	High	High	High	High
FALSE	High	Master Protein	B2RQC6	CAD protein OS=Mus musculus OX=10090 GN=Cad PE=1 SV=1	0	676.845	46	69	204	69	1	2225	243.1	6.43	809.65	69	0	1.014	0.999	0.936	1.062	1.019	57619.5	58432	57537.8	53934.2	61196	58733.3	High	High	High	High	High	High
FALSE	High	Master Protein	Q9D8E6	60S ribosomal protein L4 OS=Mus musculus OX=10090 GN=Rpl4 PE=1 SV=3	0	191.257	50	24	150	24	1	419	47.1	11	467.85	24	0	0.931	0.96	1.003	1.091	1.048	55994.1	52123.7	53759.5	56142.9	61092.6	58687.7	High	High	High	High	High	High
FALSE	High	Master Protein	P61979-2	Isoform 2 of Heterogeneous nuclear ribonucleoprotein K OS=Mus musculus OX=10090 GN=Hnrnpk	0	323.971	62	25	215	11	1	464	51	5.33	714.46	25	18	0.978	0.979	0.808	0.808	0.819	71582.7	70026.1	70067	57803.2	57832.5	58615.2	High	High	High	High	High	High
FALSE	High	Master Protein	Q91YQ5	Dolichyl-diphosphooligosaccharide--protein glycosyltransferase subunit 1 OS=Mus musculus OX=10090 GN=Rpn1 PE=1 SV=1	0	229.229	54	32	166	32	1	608	68.5	6.46	518.18	32	0	1.056	1.067	0.826	0.853	0.824	70920.5	74915.4	75641.5	58567	60492.1	58436.5	High	High	High	High	High	High
FALSE	High	Master Protein	Q91W50	Cold shock domain-containing protein E1 OS=Mus musculus OX=10090 GN=Csde1 PE=1 SV=1	0	273.479	47	36	137	36	1	798	88.7	6.37	411.94	36	0	0.764	0.773	1.195	1.21	1.195	48842.6	37301.1	37756.4	58354.4	59104.8	58378.1	High	High	High	High	High	High
FALSE	High	Master Protein	A0A0R4IZY0	Thimet oligopeptidase OS=Mus musculus OX=10090 GN=Thop1 PE=1 SV=1	0	293.445	60	37	150	36	1	687	78	5.99	454.73	37	1	1.051	0.982	1.125	1.21	1.167	49695.8	52232.5	48792	55902.5	60141.7	57987.3	High	High	High	High	High	High
FALSE	High	Master Protein	P62821	Ras-related protein Rab-1A OS=Mus musculus OX=10090 GN=Rab1A PE=1 SV=3	0	183.751	76	16	162	9	1	205	22.7	6.21	564.21	16	7	1.09	1.093	0.987	1.123	1.049	55280.2	60276.3	60447.1	54563.1	62076.7	57977.8	High	High	High	High	High	High
FALSE	High	Master Protein	E9PZF0	Nucleoside diphosphate kinase OS=Mus musculus OX=10090 GN=Gm20390 PE=3 SV=1	0	126.12	67	12	152	6	1	267	30.2	8.72	513.95	12	6	1.057	1.016	1.071	1.128	1.08	53669.7	56713.6	54523	57498.8	60562.2	57940	High	High	High	High	High	High
nlrp	High	Master Protein	Q00612	Glucose-6-phosphate 1-dehydrogenase X OS=Mus musculus OX=10090 GN=G6pdx PE=1 SV=3	0	218.13	52	26	154	26	1	515	59.2	6.49	504.94	26	0	1.048	1.03	0.931	1.02	0.995	58164.7	60978.7	59881.6	54140.1	59355.6	57861.7	High	High	High	High	High	High
FALSE	High	Master Protein	O88844	Isocitrate dehydrogenase [NADP] cytoplasmic OS=Mus musculus OX=10090 GN=Idh1 PE=1 SV=2	0	214.744	61	24	138	23	1	414	46.6	7.17	434.23	24	1	1.056	1.042	1.229	1.378	1.265	45667.3	48234.4	47581.5	56113.6	62919.4	57748.4	High	High	High	High	High	High
FALSE	High	Master Protein	Q99L45	Eukaryotic translation initiation factor 2 subunit 2 OS=Mus musculus OX=10090 GN=Eif2s2 PE=1 SV=1	0	296.173	69	26	145	26	1	331	38.1	5.8	531.09	26	0	0.998	1.019	1.233	1.354	1.329	43379.6	43279.9	44198.1	53490.9	58722.8	57657.4	High	High	High	High	High	High
FALSE	High	Master Protein	E9QAS4	Chromodomain-helicase-DNA-binding protein 4 OS=Mus musculus OX=10090 GN=Chd4 PE=1 SV=1	0	472.716	42	64	181	51	1	1902	216.2	5.92	590.81	64	13	0.998	1.02	0.979	1.098	1.038	55467.5	55382.4	56576.5	54296.8	60886.3	57551.9	High	High	High	High	High	High
FALSE	High	Master Protein	Q8CAQ8-2	Isoform 2 of MICOS complex subunit Mic60 OS=Mus musculus OX=10090 GN=Immt	0	388.706	75	51	178	1	1	746	82.9	6.61	567.19	51	50	0.935	0.967	0.931	0.922	0.902	63483.3	59359.3	61406	59083.5	58503.9	57235.7	High	High	High	High	High	High
FALSE	High	Master Protein	Q6P4T2	U5 small nuclear ribonucleoprotein 200 kDa helicase OS=Mus musculus OX=10090 GN=Snrnp200 PE=1 SV=1	0	542.806	38	72	191	72	1	2136	244.4	6.06	637.28	72	0	1.003	1.034	0.899	1.019	0.953	59630.8	59799.9	61636.5	53579.7	60742.5	56848.8	High	High	High	High	High	High
FALSE	High	Master Protein	Q8BKC5	Importin-5 OS=Mus musculus OX=10090 GN=Ipo5 PE=1 SV=3	0	538.462	59	42	208	42	1	1097	123.5	4.93	757.46	42	0	0.998	1.008	0.92	0.96	0.958	59320.3	59218.9	59790.4	54582.7	56944.1	56844.6	High	High	High	High	High	High
FALSE	High	Master Protein	Q8BJ71	Nuclear pore complex protein Nup93 OS=Mus musculus OX=10090 GN=Nup93 PE=1 SV=1	0	345.192	55	42	149	42	1	819	93.2	5.72	480.06	42	0	0.956	0.987	1.014	1.067	1.044	54432.5	52063.1	53729.2	55216.2	58064.9	56802.5	High	High	High	High	High	High
FALSE	High	Master Protein	Q8VIJ6	Splicing factor, proline- and glutamine-rich OS=Mus musculus OX=10090 GN=Sfpq PE=1 SV=1	0	335.01	44	29	201	28	1	699	75.4	9.44	676.43	29	1	0.945	0.946	0.803	0.754	0.765	74241.4	70141.1	70198.2	59583.2	56014.9	56794.8	High	High	High	High	High	High
FALSE	High	Master Protein	P62962	Profilin-1 OS=Mus musculus OX=10090 GN=Pfn1 PE=1 SV=2	0	159.281	72	9	237	9	1	140	14.9	8.28	761.15	9	0	1.048	1.036	1.37	1.464	1.475	38331.9	40166.7	39700.9	52497	56122.8	56547.5	High	High	High	High	High	High
FALSE	High	Master Protein	P16546	Spectrin alpha chain, non-erythrocytic 1 OS=Mus musculus OX=10090 GN=Sptan1 PE=1 SV=4	0	1103.52	62	139	363	2	1	2472	284.4	5.33	1245.61	139	133	0.989	0.99	0.362	0.308	0.322	175104	173094	173273	63380.3	53873.6	56446.1	High	High	High	High	High	High
FALSE	High	Master Protein	Q8BK64	Activator of 90 kDa heat shock protein ATPase homolog 1 OS=Mus musculus OX=10090 GN=Ahsa1 PE=1 SV=2	0	210.621	69	22	123	21	1	338	38.1	5.53	441.72	22	1	1.033	1.002	1.053	1.129	1.116	50307.1	51991.9	50397.7	52991.5	56778.5	56167.5	High	High	High	High	High	High
FALSE	High	Master Protein	P12970	60S ribosomal protein L7a OS=Mus musculus OX=10090 GN=Rpl7a PE=1 SV=2	0	119.179	45	15	110	14	1	266	30	10.56	340.21	15	1	0.892	0.904	1.099	1.032	1.081	51627.2	46073.9	46670	56740.1	53301.9	55793.8	High	High	High	High	High	High
FALSE	High	Master Protein	P70168	Importin subunit beta-1 OS=Mus musculus OX=10090 GN=Kpnb1 PE=1 SV=2	0	414.868	55	35	160	35	1	876	97.1	4.78	605.68	35	0	1.05	1.033	1.009	1.104	1.107	50277.2	52767.1	51940.6	50734.3	55527.6	55657.7	High	High	High	High	High	High
FALSE	High	Master Protein	Q60932	Voltage-dependent anion-selective channel protein 1 OS=Mus musculus OX=10090 GN=Vdac1 PE=1 SV=3	0	220.332	74	18	309	16	1	296	32.3	8.43	1182.17	18	2	1.087	1.115	0.734	0.781	0.779	71355.4	77594.1	79533.2	52371.8	55738.4	55563.5	High	High	High	High	High	High
FALSE	High	Master Protein	Q1HFZ0	tRNA (cytosine(34)-C(5))-methyltransferase OS=Mus musculus OX=10090 GN=Nsun2 PE=1 SV=2	0	432.742	66	41	198	41	1	757	85.4	6.58	693.59	41	0	0.976	1.014	0.851	0.903	0.876	63382	61840.7	64270.6	53958.2	57258.1	55519.4	High	High	High	High	High	High
FALSE	High	Master Protein	P21107-2	Isoform 2 of Tropomyosin alpha-3 chain OS=Mus musculus OX=10090 GN=Tpm3	0	165.343	68	25	198	4	1	248	29	4.78	527.99	25	11	0.984	0.95	2.1	1.645	2.071	26476.9	26047.4	25142.1	55594.2	43565.1	54834.3	High	High	High	High	High	High
FALSE	High	Master Protein	P62754	40S ribosomal protein S6 OS=Mus musculus OX=10090 GN=Rps6 PE=1 SV=1	0	138.957	44	14	118	13	1	249	28.7	10.84	382.65	14	1	0.931	0.92	1.156	1.047	1.062	51451	47895.3	47353.1	59500.4	53883.6	54656.2	High	High	High	High	High	High
FALSE	High	Master Protein	Q99LB4	Capping protein (Actin filament), gelsolin-like OS=Mus musculus OX=10090 GN=Capg PE=1 SV=1	0	199.693	57	14	111	14	1	349	38.7	6.95	441.35	14	0	0.989	1.004	6.348	5.984	5.536	9868.7	9761.8	9910.2	62644.6	59056.2	54631.7	High	High	High	High	High	High
FALSE	High	Master Protein	A0A1B0GSG5	Ribonuclease inhibitor OS=Mus musculus OX=10090 GN=Rnh1 PE=1 SV=1	0	325.629	76	24	139	24	1	492	53.9	5.01	594.77	24	0	1.056	1.052	2.256	2.057	1.964	27768	29322.7	29212	62656.5	57117.2	54540.6	High	High	High	High	High	High
FALSE	High	Master Protein	Q62318	Transcription intermediary factor 1-beta OS=Mus musculus OX=10090 GN=Trim28 PE=1 SV=3	0	420.058	63	33	209	33	1	834	88.8	5.77	847.16	33	0	1.027	1.057	0.829	0.876	0.874	62220	63927.9	65752.6	51586.9	54526.7	54356.9	High	High	High	High	High	High
FALSE	High	Master Protein	Q3U0V1	Far upstream element-binding protein 2 OS=Mus musculus OX=10090 GN=Khsrp PE=1 SV=2	0	362.559	55	36	158	31	1	748	76.7	7.33	582.95	36	4	0.959	0.939	0.984	0.919	0.978	55224.5	52965.8	51865.2	54341.2	50770.9	54013.2	High	High	High	High	High	High
FALSE	High	Master Protein	P14148	60S ribosomal protein L7 OS=Mus musculus OX=10090 GN=Rpl7 PE=1 SV=2	0	129.772	57	18	127	17	1	270	31.4	10.89	405.67	18	0	0.991	1.013	1.062	1.099	1.087	49639	49206.2	50277.3	52712.3	54568.8	53944.2	High	High	High	High	High	High
FALSE	High	Master Protein	Q9CWJ9	Bifunctional purine biosynthesis protein PURH OS=Mus musculus OX=10090 GN=Atic PE=1 SV=2	0	444.37	70	32	223	32	1	592	64.2	6.76	926.43	32	0	1.045	1.035	1.007	1.131	1.066	50326	52584.9	52111.5	50703.3	56929.9	53670.2	High	High	High	High	High	High
FALSE	High	Master Protein	P29351-2	Isoform 2 of Tyrosine-protein phosphatase non-receptor type 6 OS=Mus musculus OX=10090 GN=Ptpn6	0	271.798	60	30	122	29	1	597	67.7	7.81	398.98	30	1	1.001	0.972	2.911	3.489	3.149	17010	17027	16538.7	49524.4	59340.1	53563.1	High	High	High	High	High	High
FALSE	High	Master Protein	G5E924	Heterogeneous nuclear ribonucleoprotein L (Fragment) OS=Mus musculus OX=10090 GN=Hnrnpl PE=1 SV=1	0	359.49	73	28	231	28	1	615	66.9	8.18	871.67	28	0	1.072	1.075	0.773	0.816	0.804	66633.6	71429.1	71622.9	51491.6	54399.6	53558.9	High	High	High	High	High	High
FALSE	High	Master Protein	Q8R2P8	Lysine--tRNA ligase OS=Mus musculus OX=10090 GN=Kars PE=1 SV=1	0	253.768	48	28	171	28	1	624	71.2	6.43	600.91	28	0	1.043	1.046	0.686	0.722	0.689	77353.2	80707	80948	53066.3	55858.3	53278.9	High	High	High	High	High	High
FALSE	High	Master Protein	P47963	60S ribosomal protein L13 OS=Mus musculus OX=10090 GN=Rpl13 PE=1 SV=3	0	69.026	39	10	98	9	1	211	24.3	11.55	270.3	10	0	0.854	0.859	1.185	0.926	1.038	51059.7	43582.4	43867.2	60503	47280.1	52993.5	High	High	High	High	High	High
FALSE	High	Master Protein	Q9Z0N1	Eukaryotic translation initiation factor 2 subunit 3, X-linked OS=Mus musculus OX=10090 GN=Eif2s3x PE=1 SV=2	0	232.181	54	19	128	19	1	472	51	8.4	418.94	19	0	0.989	1.012	1.222	1.42	1.37	38681.4	38239.6	39142.3	47267.1	54930.5	52989.8	High	High	High	High	High	High
FALSE	High	Master Protein	Q9CQN1	Heat shock protein 75 kDa, mitochondrial OS=Mus musculus OX=10090 GN=Trap1 PE=1 SV=1	0	319.413	57	33	164	32	1	706	80.2	6.68	605.57	33	0	0.914	0.911	1.082	1.165	1.117	47338	43267.5	43145.7	51226.8	55148.7	52856.1	High	High	High	High	High	High
FALSE	High	Master Protein	Q60930	Voltage-dependent anion-selective channel protein 2 OS=Mus musculus OX=10090 GN=Vdac2 PE=1 SV=2	0	187.372	67	16	173	15	1	295	31.7	7.49	683.67	16	0	1.045	1.077	1.309	1.417	1.411	37463.5	39136.9	40336.5	49057	53097.7	52845	High	High	High	High	High	High
FALSE	High	Master Protein	Q99KI0	Aconitate hydratase, mitochondrial OS=Mus musculus OX=10090 GN=Aco2 PE=1 SV=1	0	406.903	57	37	218	37	1	780	85.4	7.93	816.4	37	0	0.836	0.775	0.658	0.713	0.675	77912.3	65104.2	60389.2	51286.7	55568.9	52600	High	High	High	High	High	High
FALSE	High	Master Protein	Q91VM5	RNA binding motif protein, X-linked-like-1 OS=Mus musculus OX=10090 GN=Rbmxl1 PE=2 SV=1	0	167.048	66	33	151	8	1	388	42.1	9.99	404.72	33	23	1.045	0.998	0.873	0.831	0.834	63006.9	65867.5	62874.7	54999	52369.8	52531.5	High	High	High	High	High	High
FALSE	High	Master Protein	P51859	Hepatoma-derived growth factor OS=Mus musculus OX=10090 GN=Hdgf PE=1 SV=2	0	139.542	65	13	117	12	1	237	26.3	4.83	352.76	13	0	1.031	0.991	1.324	1.133	1.377	38141.7	39338.6	37796.8	50517.7	43220.7	52523.9	High	High	High	High	High	High
FALSE	High	Master Protein	P63325	40S ribosomal protein S10 OS=Mus musculus OX=10090 GN=Rps10 PE=1 SV=1	0	93.309	57	14	141	13	1	165	18.9	10.15	395.33	14	0	0.921	0.913	0.906	0.952	0.924	56806.8	52326.3	51891.5	51450.2	54089.8	52507	High	High	High	High	High	High
FALSE	High	Master Protein	Q5XJF6	Ribosomal protein OS=Mus musculus OX=10090 GN=Rpl10a PE=1 SV=1	0	167.352	59	14	131	14	1	217	24.8	9.94	521.9	14	0	0.966	0.939	1.023	1.044	1.07	48877.3	47223.8	45917.5	49993.8	51013.3	52294.4	High	High	High	High	High	High
FALSE	High	Master Protein	Q8R050	Eukaryotic peptide chain release factor GTP-binding subunit ERF3A OS=Mus musculus OX=10090 GN=Gspt1 PE=1 SV=2	0	209.391	42	25	122	25	1	636	68.6	5.21	386.46	25	0	0.984	1.015	0.856	0.958	0.922	56511.7	55617.6	57334.6	48346.7	54132.5	52077.1	High	High	High	High	High	High
FALSE	High	Master Protein	Q8BU30	Isoleucine--tRNA ligase, cytoplasmic OS=Mus musculus OX=10090 GN=Iars PE=1 SV=2	0	365.517	44	47	163	47	1	1262	144.2	6.55	572.41	47	0	1.158	1.157	0.894	1.055	1.035	50106.4	58034.6	57949.9	44782	52881.2	51856.5	High	High	High	High	High	High
FALSE	High	Master Protein	P62751	60S ribosomal protein L23a OS=Mus musculus OX=10090 GN=Rpl23a PE=1 SV=1	0	78.011	51	10	141	10	1	156	17.7	10.45	472.35	10	0	0.94	0.895	1.238	0.935	1.056	48968.1	46007.9	43806.2	60636.8	45797.6	51717.3	High	High	High	High	High	High
FALSE	High	Master Protein	P16110	Galectin-3 OS=Mus musculus OX=10090 GN=Lgals3 PE=1 SV=3	0	73.63	37	11	81	11	1	264	27.5	8.38	267.74	11	0	0.968	0.978	5.1	4.104	4.165	12395.3	11997.9	12123.6	63214	50869.4	51625.9	High	High	High	High	High	High
FALSE	High	Master Protein	Q8CIE6	Coatomer subunit alpha OS=Mus musculus OX=10090 GN=Copa PE=1 SV=2	0	342.444	44	47	139	47	1	1224	138.3	7.65	467.81	47	0	1.06	1.09	0.925	1.027	0.974	52315.2	55454.6	57020.4	48368.8	53732.8	50951.5	High	High	High	High	High	High
FALSE	High	Master Protein	Q3U1J4	DNA damage-binding protein 1 OS=Mus musculus OX=10090 GN=Ddb1 PE=1 SV=2	0	323.54	45	42	151	42	1	1140	126.8	5.26	515.35	42	0	0.912	0.886	0.9	0.988	0.936	54402.5	49599.3	48219.2	48955.5	53754.4	50940.7	High	High	High	High	High	High
FALSE	High	Master Protein	Q99020	Heterogeneous nuclear ribonucleoprotein A/B OS=Mus musculus OX=10090 GN=Hnrnpab PE=1 SV=1	0	163.504	48	15	137	14	1	285	30.8	7.91	435.6	15	1	1.038	1.005	0.879	0.783	0.81	62261.7	64610.4	62542.5	54758.3	48722.2	50431.9	High	High	High	High	High	High
FALSE	High	Master Protein	O35129	Prohibitin-2 OS=Mus musculus OX=10090 GN=Phb2 PE=1 SV=1	0	153.782	72	21	108	21	1	299	33.3	9.83	344.06	21	0	0.992	1.048	0.911	0.952	0.929	54058.3	53639.8	56637.2	49260	51482.8	50200.7	High	High	High	High	High	High
FALSE	High	Master Protein	Q64433	10 kDa heat shock protein, mitochondrial OS=Mus musculus OX=10090 GN=Hspe1 PE=1 SV=2	0	61.198	75	9	98	9	1	102	11	8.35	260.22	9	0	0.944	0.92	0.947	0.866	0.91	55100.5	52002.9	50712.4	52198.1	47712.3	50125.6	High	High	High	High	High	High
FALSE	High	Master Protein	P47911	60S ribosomal protein L6 OS=Mus musculus OX=10090 GN=Rpl6 PE=1 SV=3	0	109.072	44	19	118	19	1	296	33.5	10.7	290.74	19	0	0.938	0.938	0.99	1.018	0.969	51700.1	48485.1	48484.1	51199.5	52622	50119.7	High	High	High	High	High	High
FALSE	High	Master Protein	P68510	14-3-3 protein eta OS=Mus musculus OX=10090 GN=Ywhah PE=1 SV=2	0	218.759	80	18	162	12	1	246	28.2	4.89	502.83	18	2	1.082	1.012	1.128	0.918	1.076	46556.3	50385.5	47114.7	52497.2	42748.1	50086.3	High	High	High	High	High	High
FALSE	High	Master Protein	Q6ZWN5	40S ribosomal protein S9 OS=Mus musculus OX=10090 GN=Rps9 PE=1 SV=3	0	64.657	55	13	100	13	1	194	22.6	10.65	248.58	13	0	1.044	1.014	0.972	1.15	1.04	48144.1	50278.6	48805.8	46795	55362	50052.3	High	High	High	High	High	High
FALSE	High	Master Protein	Q99K85	Phosphoserine aminotransferase OS=Mus musculus OX=10090 GN=Psat1 PE=1 SV=1	0	251.536	73	22	151	20	1	370	40.4	8.03	509.57	22	1	1.284	1.29	0.811	0.883	0.864	57723.2	74113.7	74471.9	46823.4	50969.8	49881	High	High	High	High	High	High
FALSE	High	Master Protein	Q9ERK4	Exportin-2 OS=Mus musculus OX=10090 GN=Cse1l PE=1 SV=1	0	362.228	57	41	131	41	1	971	110.4	5.77	443.02	41	0	1.02	1.02	1.086	1.181	1.156	42882.8	43727.9	43755.4	46570.2	50649.2	49578.1	High	High	High	High	High	High
FALSE	High	Master Protein	Q8BG05	Heterogeneous nuclear ribonucleoprotein A3 OS=Mus musculus OX=10090 GN=Hnrnpa3 PE=1 SV=1	0	215.234	58	22	166	18	1	379	39.6	9.01	599.26	22	4	0.999	1.003	0.927	0.934	0.935	53023.2	52953	53156.7	49163.1	49529	49562.4	High	High	High	High	High	High
FALSE	High	Master Protein	Q8R1B4	Eukaryotic translation initiation factor 3 subunit C OS=Mus musculus OX=10090 GN=Eif3c PE=1 SV=1	0	257.768	38	33	132	32	1	911	105.5	5.78	419.04	33	1	1.004	1.026	0.978	1.115	1.063	46600.2	46773.6	47809.4	45560.6	51938.5	49558.9	High	High	High	High	High	High
FALSE	High	Master Protein	A0A087WQS2	Basic leucine zipper and W2 domain-containing protein 1 OS=Mus musculus OX=10090 GN=Bzw1 PE=1 SV=1	0	232.788	68	27	102	24	1	451	51.2	6.95	341.04	27	3	0.835	0.818	1.355	1.283	1.382	35837.4	29935.2	29317.6	48569	45974.3	49541.5	High	High	High	High	High	High
FALSE	High	Master Protein	Q05D44	Eukaryotic translation initiation factor 5B OS=Mus musculus OX=10090 GN=Eif5b PE=1 SV=2	0	433.292	47	49	166	48	1	1216	137.5	5.59	576.61	49	1	1	0.985	0.913	0.919	0.899	54989.8	54968.9	54189.3	50226	50558.4	49451.3	High	High	High	High	High	High
FALSE	High	Master Protein	Q64514-2	Isoform Short of Tripeptidyl-peptidase 2 OS=Mus musculus OX=10090 GN=Tpp2	0	400.297	46	49	166	49	1	1249	138.4	6.38	559.69	49	0	0.969	0.981	0.778	0.865	0.832	59433.1	57577.8	58292.7	46264.4	51384.8	49432.8	High	High	High	High	High	High
FALSE	High	Master Protein	P05201	Aspartate aminotransferase, cytoplasmic OS=Mus musculus OX=10090 GN=Got1 PE=1 SV=3	0	145.487	62	23	99	23	1	413	46.2	7.14	314.81	23	0	1.314	1.345	1.317	1.576	1.471	33474.7	43982.3	45037.8	44092.9	52753.5	49228.6	High	High	High	High	High	High
FALSE	High	Master Protein	Q9WVA4	Transgelin-2 OS=Mus musculus OX=10090 GN=Tagln2 PE=1 SV=4	0	228.151	82	15	132	13	1	199	22.4	8.24	414.93	15	4	1.169	1.193	1.613	1.237	1.461	33670.4	39360.4	40171.9	54320.1	41650.1	49208	High	High	High	High	High	High
FALSE	High	Master Protein	P14873	Microtubule-associated protein 1B OS=Mus musculus OX=10090 GN=Map1b PE=1 SV=2	0	977.605	51	101	387	100	1	2464	270.1	4.83	1380.53	101	1	1.135	1.135	0.301	0.247	0.264	186076	211286	211267	56094.3	45977.9	49075.2	High	High	High	High	High	High
FALSE	High	Master Protein	P60335	Poly(rC)-binding protein 1 OS=Mus musculus OX=10090 GN=Pcbp1 PE=1 SV=1	0	247.522	81	18	150	12	1	356	37.5	7.09	580	18	9	0.954	0.926	0.936	0.916	0.907	54069.8	51585.5	50085.3	50588.3	49548.4	49050.5	High	High	High	High	High	High
FALSE	High	Master Protein	Q66JS6	Eukaryotic translation initiation factor 3 subunit J-B OS=Mus musculus OX=10090 GN=Eif3j2 PE=1 SV=1	0	201.153	70	20	95	19	1	263	29.5	4.81	310.67	20	1	0.964	0.952	1.677	1.439	1.628	30094.6	29019.9	28637.5	50456.9	43316.6	48997.3	High	High	High	High	High	High
FALSE	High	Master Protein	Q8CIH5	1-phosphatidylinositol 4,5-bisphosphate phosphodiesterase gamma-2 OS=Mus musculus OX=10090 GN=Plcg2 PE=1 SV=1	0	313.873	39	44	109	44	1	1265	147.5	6.77	360.31	44	0	0.99	0.982	2.713	3.382	3.136	15611.9	15463	15326.9	42356.8	52802.5	48957.2	High	High	High	High	High	High
FALSE	High	Master Protein	Q9Z204-2	Isoform C1 of Heterogeneous nuclear ribonucleoproteins C1/C2 OS=Mus musculus OX=10090 GN=Hnrnpc	0	185.212	56	24	148	2	1	300	33	5.03	440.07	24	22	0.98	0.956	0.861	0.826	0.862	56759.1	55603.4	54268.5	48879.6	46904.8	48945.8	High	High	High	High	High	High
FALSE	High	Master Protein	Q8BGD9	Eukaryotic translation initiation factor 4B OS=Mus musculus OX=10090 GN=Eif4b PE=1 SV=1	0	245.547	49	30	141	30	1	611	68.8	5.67	497.24	30	0	0.911	0.856	0.975	0.801	0.822	59459	54157.2	50886.7	57954	47651.3	48872.7	High	High	High	High	High	High
FALSE	High	Master Protein	Q8VDM4	26S proteasome non-ATPase regulatory subunit 2 OS=Mus musculus OX=10090 GN=Psmd2 PE=1 SV=1	0	401.338	59	39	147	39	1	908	100.1	5.17	523.22	39	0	0.964	0.972	0.935	1.04	0.996	48995	47215.5	47605	45807	50966.3	48793.6	High	High	High	High	High	High
FALSE	High	Master Protein	Q8BK67	Protein RCC2 OS=Mus musculus OX=10090 GN=Rcc2 PE=1 SV=1	0	277.68	65	26	175	26	1	520	55.9	8.72	675.39	26	0	1.078	1.091	0.671	0.675	0.685	71184.4	76725.2	77630.9	47799.2	48037.6	48793.6	High	High	High	High	High	High
FALSE	High	Master Protein	Q9Z2X1	Heterogeneous nuclear ribonucleoprotein F OS=Mus musculus OX=10090 GN=Hnrnpf PE=1 SV=3	0	261.511	56	18	317	15	1	415	45.7	5.49	1243.65	18	0	1.065	1.094	1.016	1.123	1.087	44769.3	47685.4	48982.5	45501.7	50285.1	48657.6	High	High	High	High	High	High
FALSE	High	Master Protein	Q8BVQ9	26S proteasome regulatory subunit 7 OS=Mus musculus OX=10090 GN=Psmc2 PE=1 SV=1	0	246.23	57	27	139	26	1	475	52.8	6.28	478.55	27	1	0.978	0.987	1.004	1.031	1.033	47061.9	46047.8	46462.8	47251.5	48502.2	48635.8	High	High	High	High	High	High
FALSE	High	Master Protein	P26443	Glutamate dehydrogenase 1, mitochondrial OS=Mus musculus OX=10090 GN=Glud1 PE=1 SV=1	0	199.96	41	21	110	21	1	558	61.3	8	383.73	21	0	0.908	0.918	1.627	1.805	1.707	28353.5	25741.7	26025.8	46121.3	51175.6	48409.8	High	High	High	High	High	High
FALSE	High	Master Protein	Q6ZWX6	Eukaryotic translation initiation factor 2 subunit 1 OS=Mus musculus OX=10090 GN=Eif2s1 PE=1 SV=3	0	190.659	60	19	136	19	1	315	36.1	5.08	437.6	19	0	1.004	1.019	1.4	1.446	1.399	34586.7	34739.5	35235.6	48415.5	50026	48383.6	High	High	High	High	High	High
FALSE	High	Master Protein	Q99PT1	Rho GDP-dissociation inhibitor 1 OS=Mus musculus OX=10090 GN=Arhgdia PE=1 SV=3	0	173.817	64	15	143	15	1	204	23.4	5.2	453.9	15	0	1.094	1.058	0.943	0.96	0.959	50406.9	55133.8	53351.9	47519.1	48415	48352.5	High	High	High	High	High	High
FALSE	High	Master Protein	Q76MZ3	Serine/threonine-protein phosphatase 2A 65 kDa regulatory subunit A alpha isoform OS=Mus musculus OX=10090 GN=Ppp2r1a PE=1 SV=3	0	296.464	57	26	127	19	1	589	65.3	5.11	435.66	26	7	1.025	1.011	1.161	1.149	1.201	40022	41039.5	40472.1	46471.6	45966.7	48062.5	High	High	High	High	High	High
FALSE	High	Master Protein	P14869	60S acidic ribosomal protein P0 OS=Mus musculus OX=10090 GN=Rplp0 PE=1 SV=3	0	174.093	60	16	147	16	1	317	34.2	6.25	497.94	16	0	0.928	0.905	1.075	1.071	1.12	42867.5	39760.3	38811	46102.8	45913.1	48004.1	High	High	High	High	High	High
FALSE	High	Master Protein	P62814	V-type proton ATPase subunit B, brain isoform OS=Mus musculus OX=10090 GN=Atp6v1b2 PE=1 SV=1	0	319.591	69	26	128	26	1	511	56.5	5.81	495.7	26	0	1.058	1.057	1.799	1.728	1.681	28493.8	30150.6	30130.6	51261.5	49242	47904.1	High	High	High	High	High	High
FALSE	High	Master Protein	Q9QUR6	Prolyl endopeptidase OS=Mus musculus OX=10090 GN=Prep PE=1 SV=1	0	388.158	59	32	216	32	1	710	80.7	5.73	799.37	32	0	1.078	1.084	0.66	0.751	0.727	65888.4	71004.4	71435.8	43457.8	49505.2	47889	High	High	High	High	High	High
FALSE	High	Master Protein	P13020	Gelsolin OS=Mus musculus OX=10090 GN=Gsn PE=1 SV=3	0	274.95	52	29	114	29	1	780	85.9	6.18	427.48	29	0	1.036	1.04	3.519	3.015	2.689	17758.6	18397.6	18467.4	62486.1	53546.2	47752.4	High	High	High	High	High	High
FALSE	High	Master Protein	Q9CZD3	Glycine--tRNA ligase OS=Mus musculus OX=10090 GN=Gars PE=1 SV=1	0	409.362	62	41	197	41	1	729	81.8	6.65	666.98	41	0	1.401	1.387	0.692	0.742	0.729	65375	91609.4	90707.8	45219.4	48508.9	47668.6	High	High	High	High	High	High
FALSE	High	Master Protein	P15331	Peripherin OS=Mus musculus OX=10090 GN=Prph PE=1 SV=2	0	301.109	70	40	316	1	1	475	54.2	5.52	1058.42	40	37	1.21	1.168	0.407	0.349	0.36	131904	159648	154082	53654.3	46020.7	47439.4	High	High	High	High	High	High
FALSE	High	Master Protein	G3X956	Suppressor of Ty 16 OS=Mus musculus OX=10090 GN=Supt16 PE=1 SV=1	0	320.013	44	40	133	40	1	1047	119.8	5.66	416.15	40	0	1.005	1.032	0.815	0.9	0.852	55424.4	55677.3	57177.2	45195.3	49886.1	47244.2	High	High	High	High	High	High
FALSE	High	Master Protein	Q99L47	Hsc70-interacting protein OS=Mus musculus OX=10090 GN=St13 PE=1 SV=1	0	139.525	32	12	132	12	1	371	41.6	5.26	462.02	12	0	1.054	0.994	0.974	0.933	0.974	48372.5	50992.1	48103.1	47111.3	45148.1	47102.8	High	High	High	High	High	High
FALSE	High	Master Protein	Q3V3R1	Monofunctional C1-tetrahydrofolate synthase, mitochondrial OS=Mus musculus OX=10090 GN=Mthfd1l PE=1 SV=2	0	364.062	55	41	153	40	1	977	105.7	7.02	506.72	41	1	0.726	0.817	0.623	0.649	0.618	76200.1	55355.3	62260.6	47434.9	49443.4	47080.6	High	High	High	High	High	High
FALSE	High	Master Protein	F8WIV2	Serine (or cysteine) peptidase inhibitor, clade B, member 6a OS=Mus musculus OX=10090 GN=Serpinb6a PE=1 SV=1	0	189.558	58	19	101	18	1	399	44.7	6.38	364.55	19	1	1.029	1.063	3.216	3.068	2.949	15922.8	16390.8	16928.7	51209.7	48844.6	46955.1	High	High	High	High	High	High
FALSE	High	Master Protein	Q7TPR4	Alpha-actinin-1 OS=Mus musculus OX=10090 GN=Actn1 PE=1 SV=1	0	579.101	68	48	285	31	1	892	103	5.38	1044.71	48	2	1.077	1.081	1.299	1.316	1.299	36076.2	38868.1	38999.1	46873	47460.8	46867.5	High	High	High	High	High	High	Acetyl [N-Term]
FALSE	High	Master Protein	Q6ZWZ7	60S ribosomal protein L17 OS=Mus musculus OX=10090 GN=Rpl17 PE=1 SV=1	0	109.795	54	10	130	9	1	184	21.4	10.18	456.66	10	0	0.891	0.892	1.086	0.949	0.98	47633	42453.1	42484.3	51732.1	45211.2	46689.4	High	High	High	High	High	High
FALSE	High	Master Protein	Q9JKR6	Hypoxia up-regulated protein 1 OS=Mus musculus OX=10090 GN=Hyou1 PE=1 SV=1	0	443.099	49	38	191	38	1	999	111.1	5.19	743.34	38	0	1.036	1.042	0.82	0.79	0.77	60385.6	62560.9	62924.7	49525.6	47682.1	46518.3	High	High	High	High	High	High
FALSE	High	Master Protein	Q8BMS1	Trifunctional enzyme subunit alpha, mitochondrial OS=Mus musculus OX=10090 GN=Hadha PE=1 SV=1	0	318.948	58	32	112	32	1	763	82.6	9.14	393.58	32	0	0.493	0.512	0.89	0.965	0.927	50183.1	24745.8	25683	44685.6	48444.3	46499.4	High	High	High	High	High	High
FALSE	High	Master Protein	O08528	Hexokinase-2 OS=Mus musculus OX=10090 GN=Hk2 PE=1 SV=1	0	329.777	49	40	138	34	1	917	102.5	6.11	472.15	40	7	1.068	1.122	1.281	1.411	1.304	35422.3	37836	39747.9	45364.1	49966.9	46206.4	High	High	High	High	High	High
FALSE	High	Master Protein	Q6ZQ38	Cullin-associated NEDD8-dissociated protein 1 OS=Mus musculus OX=10090 GN=Cand1 PE=1 SV=2	0	351.138	47	46	135	45	1	1230	136.2	5.78	481.66	46	1	1.132	1.151	0.751	0.85	0.836	55207.9	62518.2	63518.1	41434.1	46945.8	46169.2	High	High	High	High	High	High
FALSE	High	Master Protein	Q9CU62	Structural maintenance of chromosomes protein 1A OS=Mus musculus OX=10090 GN=Smc1a PE=1 SV=4	0	374.077	49	59	134	59	1	1233	143.1	7.64	414.91	59	0	0.966	0.979	0.931	0.998	0.94	49017.9	47370.5	47990.1	45625.8	48922.6	46077.2	High	High	High	High	High	High
FALSE	High	Master Protein	Q569Z5	Probable ATP-dependent RNA helicase DDX46 OS=Mus musculus OX=10090 GN=Ddx46 PE=1 SV=2	0	304.251	43	42	128	42	1	1032	117.4	9.26	432.6	42	0	0.966	0.99	1	1.087	1.049	43823.4	42321	43391.1	43844.1	47631.7	45957.8	High	High	High	High	High	High
FALSE	High	Master Protein	Q91ZW3	SWI/SNF-related matrix-associated actin-dependent regulator of chromatin subfamily A member 5 OS=Mus musculus OX=10090 GN=Smarca5 PE=1 SV=1	0	280.743	49	47	140	46	1	1051	121.6	8.15	398.66	47	1	1.006	1.035	0.815	0.835	0.819	55791.8	56149.1	57733.3	45458.7	46603.3	45713.1	High	High	High	High	High	High
FALSE	High	Master Protein	O88685	26S proteasome regulatory subunit 6A OS=Mus musculus OX=10090 GN=Psmc3 PE=1 SV=2	0	306.5	74	25	137	25	1	442	49.5	5.19	468.04	25	0	1.048	1.043	0.937	1.016	0.987	46063.8	48288.9	48028	43158.2	46789.7	45461.3	High	High	High	High	High	High
FALSE	High	Master Protein	Q99K48	Non-POU domain-containing octamer-binding protein OS=Mus musculus OX=10090 GN=Nono PE=1 SV=3	0	304.888	61	25	214	23	1	473	54.5	8.95	751.45	25	1	0.88	0.908	0.695	0.682	0.683	66423.1	58446.4	60306.4	46192.8	45318.9	45394.2	High	High	High	High	High	High
FALSE	High	Master Protein	P47738	Aldehyde dehydrogenase, mitochondrial OS=Mus musculus OX=10090 GN=Aldh2 PE=1 SV=1	0	224.117	55	22	123	21	1	519	56.5	7.62	485.64	22	1	1.066	1.04	2.084	2.322	2.19	20636.4	21993.6	21464.5	43013.4	47912.1	45192.4	High	High	High	High	High	High
FALSE	High	Master Protein	O35286	Pre-mRNA-splicing factor ATP-dependent RNA helicase DHX15 OS=Mus musculus OX=10090 GN=Dhx15 PE=1 SV=2	0	264.707	47	35	140	34	1	795	90.9	7.46	462.94	35	1	1.052	1.095	0.969	1.034	0.994	45296.8	47664.4	49610	43907	46829.6	45009.1	High	High	High	High	High	High
FALSE	High	Master Protein	P47757-4	Isoform 3 of F-actin-capping protein subunit beta OS=Mus musculus OX=10090 GN=Capzb	0	156.155	60	17	113	17	1	301	33.7	6.43	402.66	17	0	1.119	1.115	1.066	1.119	1.052	42691.3	47772.8	47593.5	45515.2	47781.4	44899.8	High	High	High	High	High	High
FALSE	High	Master Protein	Q8K2B3	Succinate dehydrogenase [ubiquinone] flavoprotein subunit, mitochondrial OS=Mus musculus OX=10090 GN=Sdha PE=1 SV=1	0	317.513	61	26	142	26	1	664	72.5	7.37	579.75	26	0	0.875	0.92	0.973	1.132	1.091	41137.1	36012.6	37831.6	40017.9	46561.1	44864.5	High	High	High	High	High	High
FALSE	High	Master Protein	P35979	60S ribosomal protein L12 OS=Mus musculus OX=10090 GN=Rpl12 PE=1 SV=2	0	113.157	67	10	108	10	1	165	17.8	9.42	369.38	10	0	0.937	0.951	1.019	1.031	1.05	42353.1	39698.3	40285.9	43147.9	43674.5	44471.6	High	High	High	High	High	High
FALSE	High	Master Protein	B1AU75	Nuclear autoantigenic sperm protein OS=Mus musculus OX=10090 GN=Nasp PE=1 SV=1	0	348.858	58	35	146	34	1	773	84	4.37	529.78	35	0	0.981	0.983	0.995	1.04	1.118	39656.4	38887.6	38983.5	39473.6	41245.1	44338.8	High	High	High	High	High	High
FALSE	High	Master Protein	A0A1B0GS68	Predicted gene 45713 OS=Mus musculus OX=10090 GN=Gm45713 PE=2 SV=1	0	65.105	20	12	111	12	1	446	50.8	10.23	319.16	12	0	0.961	1.005	0.944	1.109	1.029	42923.2	41256.8	43152.4	40504.3	47583.3	44171.7	High	High	High	High	High	High
FALSE	High	Master Protein	Q5SWU9-2	Isoform 2 of Acetyl-CoA carboxylase 1 OS=Mus musculus OX=10090 GN=Acaca	0	415.098	30	63	138	62	1	2383	269.8	6.51	442.16	63	1	0.985	0.983	0.922	1.018	0.962	45932.5	45221.9	45173.2	42341.3	46771.8	44171.1	High	High	High	High	High	High
FALSE	High	Master Protein	A0A0R4J104	Disabled homolog 2 OS=Mus musculus OX=10090 GN=Dab2 PE=1 SV=1	0	270.8	55	28	90	28	1	766	82.2	5.97	326.46	28	0	0.949	0.969	4.232	3.276	3.838	11472.9	10886.5	11117.4	48547.6	37581.1	44029.8	High	High	High	High	High	High
FALSE	High	Master Protein	O35639	Annexin A3 OS=Mus musculus OX=10090 GN=Anxa3 PE=1 SV=4	0	147.933	49	18	83	17	1	323	36.4	5.76	263.42	18	1	0.93	0.969	3.197	3.448	3.446	12769.6	11873.5	12379.9	40829	44026	44009	High	High	High	High	High	High
FALSE	High	Master Protein	Q9WTP6	Adenylate kinase 2, mitochondrial OS=Mus musculus OX=10090 GN=Ak2 PE=1 SV=5	0	167.672	74	16	110	16	1	239	26.5	7.39	342.52	16	0	1.033	0.991	1.064	0.93	1.031	42688.1	44091.9	42314.6	45422.2	39696.9	43992.4	High	High	High	High	High	High
FALSE	High	Master Protein	Q6ZWV3	60S ribosomal protein L10 OS=Mus musculus OX=10090 GN=Rpl10 PE=1 SV=3	0	148.59	60	15	147	15	1	214	24.6	10.08	482.07	15	0	1.008	0.971	0.985	1.034	1.002	43866.8	44201.6	42614.8	43225.9	45346	43976	High	High	High	High	High	High
FALSE	High	Master Protein	O55029	Coatomer subunit beta' OS=Mus musculus OX=10090 GN=Copb2 PE=1 SV=2	0	315.695	53	38	136	38	1	905	102.4	5.3	487.06	38	0	1.102	1.102	0.936	1.068	1.008	43587	48037.4	48052	40777.9	46558.2	43945	High	High	High	High	High	High
FALSE	High	Master Protein	F6VW30	14-3-3 protein theta (Fragment) OS=Mus musculus OX=10090 GN=Ywhaq PE=1 SV=1	0	242.449	61	18	159	12	1	303	34.3	6.38	547.85	18	1	1.054	1.005	1.041	0.968	1.109	39417.9	41547.2	39610	41047	38150.8	43732.3	High	High	High	High	High	High
FALSE	High	Master Protein	Q3TW96	UDP-N-acetylhexosamine pyrophosphorylase-like protein 1 OS=Mus musculus OX=10090 GN=Uap1l1 PE=1 SV=1	0	192.528	49	24	92	23	1	507	56.6	5.43	311.6	24	0	1.02	1.007	2.474	2.606	2.511	17345.1	17697.6	17471.9	42910.4	45201.1	43553.1	High	High	High	High	High	High
FALSE	High	Master Protein	Q3TUE1	Far upstream element-binding protein 1 OS=Mus musculus OX=10090 GN=Fubp1 PE=1 SV=1	0	247.977	53	31	172	2	1	642	67.4	7.61	554.04	31	25	0.92	0.916	0.696	0.637	0.667	65277.5	60028.7	59799.6	45425.5	41569.5	43536.7	High	High	High	High	High	High
FALSE	High	Master Protein	Q9CW03	Structural maintenance of chromosomes protein 3 OS=Mus musculus OX=10090 GN=Smc3 PE=1 SV=2	0	374.106	50	56	146	54	1	1217	141.5	7.18	468.18	56	2	0.978	0.989	0.97	1.01	0.954	45491.4	44489	44975.2	44140.5	45932.4	43378.5	High	High	High	High	High	High
FALSE	High	Master Protein	Q8QZY1	Eukaryotic translation initiation factor 3 subunit L OS=Mus musculus OX=10090 GN=Eif3l PE=1 SV=1	0	227.308	45	24	120	24	1	564	66.6	6.44	386.05	24	0	0.952	0.969	1.062	1.05	1.044	41488.8	39488.7	40208.2	44046.9	43562.4	43310.9	High	High	High	High	High	High
FALSE	High	Master Protein	P97311	DNA replication licensing factor MCM6 OS=Mus musculus OX=10090 GN=Mcm6 PE=1 SV=1	0	304.06	51	42	126	42	1	821	92.8	5.45	420.94	42	0	0.978	0.964	0.896	0.92	0.883	49025.1	47948.5	47259.4	43931.9	45090.4	43291.5	High	High	High	High	High	High
FALSE	High	Master Protein	P63158	High mobility group protein B1 OS=Mus musculus OX=10090 GN=Hmgb1 PE=1 SV=2	0	144.829	56	15	154	12	1	215	24.9	5.74	469.92	15	0	1.031	0.972	0.724	0.665	0.739	58505.5	60330.4	56889.6	42332.9	38909.5	43256.6	High	High	High	High	High	High
FALSE	High	Master Protein	Q5EBP8	Heterogeneous nuclear ribonucleoprotein A1 OS=Mus musculus OX=10090 GN=Hnrnpa1 PE=1 SV=1	0	229.003	63	21	265	1	1	373	38.8	9.13	1004.9	21	19	0.912	0.9	0.612	0.589	0.597	72471.7	66118.9	65229.3	44327.5	42674.9	43252.6	High	High	High	High	High	High
FALSE	High	Master Protein	Q99LX0	Protein/nucleic acid deglycase DJ-1 OS=Mus musculus OX=10090 GN=Park7 PE=1 SV=1	0	170.682	83	12	130	12	1	189	20	6.77	437.37	12	0	1.182	1.114	1.412	1.539	1.489	29013.3	34303.3	32332.1	40972.6	44651.1	43188.9	High	High	High	High	High	High
FALSE	High	Master Protein	H7BX95	Serine/arginine-rich-splicing factor 1 OS=Mus musculus OX=10090 GN=Srsf1 PE=1 SV=1	0	144.996	51	14	141	14	1	253	28.3	10.08	463.88	14	0	1.002	0.966	0.926	0.869	0.991	43586.5	43652.5	42116.9	40346	37874.1	43184.9	High	High	High	High	High	High
FALSE	High	Master Protein	Q8VEM8	Phosphate carrier protein, mitochondrial OS=Mus musculus OX=10090 GN=Slc25a3 PE=1 SV=1	0	114.449	46	14	101	14	1	357	39.6	9.26	288.4	14	0	1.122	1.142	0.811	0.936	0.884	48662.1	54603.4	55565.9	39470.7	45537.7	43010.5	High	High	High	High	High	High
FALSE	High	Master Protein	Q61035	Histidine--tRNA ligase, cytoplasmic OS=Mus musculus OX=10090 GN=Hars PE=1 SV=2	0	216.957	61	29	96	26	1	509	57.4	6	309.07	29	3	1.126	1.109	1.104	1.193	1.168	36813.8	41469.2	40834.9	40647.2	43920	42984.9	High	High	High	High	High	High
FALSE	High	Master Protein	P55302	Alpha-2-macroglobulin receptor-associated protein OS=Mus musculus OX=10090 GN=Lrpap1 PE=1 SV=1	0	92.945	49	19	61	18	1	360	42.2	7.87	160.92	19	1	0.908	0.87	3.252	2.436	2.581	16638.4	15114.1	14479.1	54100.5	40528.1	42938.5	High	High	High	High	High	High
FALSE	High	Master Protein	Q91VD9	NADH-ubiquinone oxidoreductase 75 kDa subunit, mitochondrial OS=Mus musculus OX=10090 GN=Ndufs1 PE=1 SV=2	0	282.285	59	35	105	35	1	727	79.7	5.72	359.8	35	0	0.648	0.682	1	1.225	1.157	37023.6	23983	25245	37008.2	45343.5	42850.8	High	High	High	High	High	High
FALSE	High	Master Protein	P13864	DNA (cytosine-5)-methyltransferase 1 OS=Mus musculus OX=10090 GN=Dnmt1 PE=1 SV=5	0	416.622	42	55	138	5	1	1620	183.1	7.74	466.42	55	46	0.692	0.769	0.841	0.856	0.839	51055.8	35354.2	39280.8	42955.5	43729.2	42835.5	High	High	High	High	High	High
FALSE	High	Master Protein	Q3TML0	Protein disulfide-isomerase A6 OS=Mus musculus OX=10090 GN=Pdia6 PE=1 SV=1	0	262.203	72	24	123	24	1	445	48.7	5.19	413.35	24	0	1.169	1.159	1.143	1.138	1.108	38624.2	45159.5	44767.1	44142.5	43957.3	42808.5	High	High	High	High	High	High
FALSE	High	Master Protein	Q3TXS7	26S proteasome non-ATPase regulatory subunit 1 OS=Mus musculus OX=10090 GN=Psmd1 PE=1 SV=1	0	357.593	52	39	131	39	1	953	105.7	5.39	458.37	39	0	1.066	1.066	0.896	1.017	0.981	43564.9	46422.1	46448.9	39045.6	44300.1	42750.9	High	High	High	High	High	High
FALSE	High	Master Protein	A0A1L1STE6	Isocitrate dehydrogenase [NAD] subunit, mitochondrial OS=Mus musculus OX=10090 GN=Idh3a PE=1 SV=1	0	136.68	46	18	91	18	1	384	41.5	6.93	288.43	18	0	0.854	0.892	1.002	1.106	1.109	38508	32871.3	34352.6	38567.1	42590.4	42702.8	High	High	High	High	High	High
FALSE	High	Master Protein	Q9D6Z1	Nucleolar protein 56 OS=Mus musculus OX=10090 GN=Nop56 PE=1 SV=2	0	317.778	58	28	125	28	1	580	64.4	9.14	475.87	28	0	1.034	1.049	0.882	0.956	0.934	45615.3	47150.1	47863.4	40246.6	43615.8	42608.2	High	High	High	High	High	High
FALSE	High	Master Protein	Q9WV55	Vesicle-associated membrane protein-associated protein A OS=Mus musculus OX=10090 GN=Vapa PE=1 SV=2	0	113.923	54	14	126	13	1	249	27.8	8.4	367.01	14	1	1.11	1.095	0.938	0.939	0.915	46353.1	51444.5	50775.7	43492.8	43511.6	42433.6	High	High	High	High	High	High
FALSE	High	Master Protein	Q9WTM5	RuvB-like 2 OS=Mus musculus OX=10090 GN=Ruvbl2 PE=1 SV=3	0	273.915	75	26	121	26	1	463	51.1	5.64	450.69	26	0	1.052	1.049	1.088	1.207	1.143	36913.2	38833.4	38715.9	40152.4	44549.3	42187.9	High	High	High	High	High	High
FALSE	High	Master Protein	A2AGT5	Cytoskeleton-associated protein 5 OS=Mus musculus OX=10090 GN=Ckap5 PE=1 SV=1	0	531.157	41	70	170	70	1	2032	225.5	7.96	546.51	70	0	0.988	1.002	0.793	0.792	0.78	54018.5	53361	54135.5	42823.1	42781.1	42138.4	High	High	High	High	High	High
FALSE	High	Master Protein	P14824	Annexin A6 OS=Mus musculus OX=10090 GN=Anxa6 PE=1 SV=3	0	359.306	64	39	186	37	1	673	75.8	5.5	624.95	39	2	1.19	1.175	0.604	0.527	0.546	77115.3	91772.7	90639.9	46566.5	40657.3	42111.2	High	High	High	High	High	High
FALSE	High	Master Protein	Q9QUM9	Proteasome subunit alpha type-6 OS=Mus musculus OX=10090 GN=Psma6 PE=1 SV=1	0	156.509	73	15	122	15	1	246	27.4	6.76	433.38	15	0	1.025	1.051	1.07	1.187	1.149	36641.9	37563.1	38506.2	39214.1	43507.6	42094.3	High	High	High	High	High	High
FALSE	High	Master Protein	Q8BP67	60S ribosomal protein L24 OS=Mus musculus OX=10090 GN=Rpl24 PE=1 SV=2	0	63.083	45	10	78	10	1	157	17.8	11.25	212.53	10	0	0.86	0.875	1.054	0.938	0.965	43585.7	37496	38149.4	45919	40890.9	42058.8	High	High	High	High	High	High
FALSE	High	Master Protein	Q8CG47	Structural maintenance of chromosomes protein 4 OS=Mus musculus OX=10090 GN=Smc4 PE=1 SV=1	0	375.056	43	53	166	53	1	1286	146.8	7.3	536.45	53	0	0.96	0.996	0.711	0.682	0.685	61140.5	58723.2	60891.4	43442.1	41674.5	41875.8	High	High	High	High	High	High
FALSE	High	Master Protein	O70435	Proteasome subunit alpha type-3 OS=Mus musculus OX=10090 GN=Psma3 PE=1 SV=3	0	75.634	42	13	74	13	1	255	28.4	5.44	215.24	13	0	1.093	1.067	1.026	1.131	1.106	37603.8	41102.9	40115.4	38584.3	42516.4	41595	High	High	High	High	High	High
FALSE	High	Master Protein	P07742	Ribonucleoside-diphosphate reductase large subunit OS=Mus musculus OX=10090 GN=Rrm1 PE=1 SV=2	0	334.765	58	34	123	34	1	792	90.2	6.7	478.89	34	0	0.771	0.761	0.736	0.837	0.791	52538.7	40519.7	39959.3	38642.6	43984.5	41537.8	High	High	High	High	High	High
FALSE	High	Master Protein	O88342	WD repeat-containing protein 1 OS=Mus musculus OX=10090 GN=Wdr1 PE=1 SV=3	0	272.486	57	25	141	25	1	606	66.4	6.6	527.47	25	0	1.122	1.149	0.99	1.035	0.993	41755.8	46855.2	47974.3	41331.1	43219.4	41481.2	High	High	High	High	High	High
FALSE	High	Master Protein	H3BL37	Treacle protein OS=Mus musculus OX=10090 GN=Tcof1 PE=1 SV=1	0	311.724	34	39	110	39	1	1356	138.5	9.26	350.58	39	0	1.088	1.023	1.216	1.056	1.242	33354.2	36284	34114.4	40551.5	35220.4	41434.9	High	High	High	High	High	High
FALSE	High	Master Protein	A0A1W2P7A1	40S ribosomal protein S12 OS=Mus musculus OX=10090 GN=Rps12 PE=1 SV=1	0	93.482	47	6	102	6	1	148	16	8.16	390.96	6	0	0.872	0.893	0.996	0.967	0.99	41668.5	36354.5	37228	41499.6	40283.9	41256.2	High	High	High	High	High	High
FALSE	High	Master Protein	F6RPJ9	Insulin-degrading enzyme (Fragment) OS=Mus musculus OX=10090 GN=Ide PE=1 SV=1	0	247.095	36	35	126	35	1	987	114.2	6.27	388.09	35	0	1.046	0.997	1.077	1.221	1.135	36311.7	37975.8	36213.9	39113.3	44341.8	41208.3	High	High	High	High	High	High
FALSE	High	Master Protein	O09131	Glutathione S-transferase omega-1 OS=Mus musculus OX=10090 GN=Gsto1 PE=1 SV=2	0	114.428	67	17	68	17	1	240	27.5	7.36	203.17	17	0	1.015	1.065	3.285	3.275	3.286	12540.9	12730.8	13356.6	41192.5	41066.1	41206.3	High	High	High	High	High	High
FALSE	High	Master Protein	P61222	ATP-binding cassette sub-family E member 1 OS=Mus musculus OX=10090 GN=Abce1 PE=1 SV=1	0	224.865	45	27	107	26	1	599	67.3	8.34	355.52	27	0	1.002	1.006	0.847	0.948	0.896	45927.1	46034.2	46219.3	38882.7	43518	41128.9	High	High	High	High	High	High
FALSE	High	Master Protein	P62737	Actin, aortic smooth muscle OS=Mus musculus OX=10090 GN=Acta2 PE=1 SV=1	0	202.131	59	17	609	5	1	377	42	5.39	1783.52	17	0	0.973	1.001	0.988	1.103	1.139	35989.9	35034.3	36026.4	35541.7	39692.8	41004.4	High	High	High	High	High	High
FALSE	High	Master Protein	Q61081	Hsp90 co-chaperone Cdc37 OS=Mus musculus OX=10090 GN=Cdc37 PE=1 SV=1	0	151.619	39	16	79	16	1	379	44.6	5.34	245.43	16	0	1.09	1.052	1.207	1.392	1.344	30436.8	33166.7	32032.8	36750.6	42378.5	40907.9	High	High	High	High	High	High
FALSE	High	Master Protein	Q8CG48	Structural maintenance of chromosomes protein 2 OS=Mus musculus OX=10090 GN=Smc2 PE=1 SV=2	0	349.194	48	50	150	50	1	1191	134.2	8.41	502.1	50	0	1.016	1.028	0.672	0.686	0.672	60835	61834.5	62538	40900	41750.8	40882.3	High	High	High	High	High	High
FALSE	High	Master Protein	Q921M3	Splicing factor 3B subunit 3 OS=Mus musculus OX=10090 GN=Sf3b3 PE=1 SV=1	0	385.53	45	42	157	41	1	1217	135.5	5.26	559.3	42	1	0.886	0.921	0.677	0.765	0.764	53483.6	47371.2	49253.2	36222.8	40912.5	40838.3	High	High	High	High	High	High
FALSE	High	Master Protein	P04117	Fatty acid-binding protein, adipocyte OS=Mus musculus OX=10090 GN=Fabp4 PE=1 SV=3	0	61.771	58	9	37	9	1	132	14.6	8.4	118.24	9	0	0.96	0.974	5.003	5.453	5.042	8076.2	7755.1	7868.5	40402	44037.8	40717.1	High	High	High	High	High	High
FALSE	High	Master Protein	A2AKU9	ATP synthase subunit gamma OS=Mus musculus OX=10090 GN=Atp5c1 PE=1 SV=1	0	115.463	53	14	91	1	1	297	32.8	9.13	258.16	14	15	0.908	0.938	0.992	0.984	0.971	41925.3	38075.6	39345.4	41608.4	41274.7	40705.2	High	High	High	High	High	High
FALSE	High	Master Protein	F8VQC7	Kinectin OS=Mus musculus OX=10090 GN=Ktn1 PE=1 SV=1	0	478.821	56	65	161	5	1	1327	152.4	5.9	557.26	65	54	1.02	0.97	0.636	0.606	0.62	65610.5	66892	63668.3	41717	39774.1	40697.5	High	High	High	High	High	High
FALSE	High	Master Protein	O08749	Dihydrolipoyl dehydrogenase, mitochondrial OS=Mus musculus OX=10090 GN=Dld PE=1 SV=2	0	167.38	50	19	81	19	1	509	54.2	7.9	268.35	19	0	0.738	0.766	1.49	1.746	1.665	24417.4	18016.5	18709.1	36375.3	42640.4	40659	High	High	High	High	High	High
FALSE	High	Master Protein	Q8BMK4	Cytoskeleton-associated protein 4 OS=Mus musculus OX=10090 GN=Ckap4 PE=1 SV=2	0	274.071	63	32	117	32	1	575	63.7	5.64	391.47	32	0	0.99	0.935	1.261	1.09	1.2	33850.2	33512.5	31655.6	42700.3	36892.8	40631.5	High	High	High	High	High	High
FALSE	High	Master Protein	P97855	Ras GTPase-activating protein-binding protein 1 OS=Mus musculus OX=10090 GN=G3bp1 PE=1 SV=1	0	208.44	54	18	103	16	1	465	51.8	5.59	432.72	18	2	0.747	0.757	1.175	1.015	1.084	37469.4	27981.2	28381.6	44039.8	38021.9	40623.9	High	High	High	High	High	High
FALSE	High	Master Protein	Q9EPU0	Regulator of nonsense transcripts 1 OS=Mus musculus OX=10090 GN=Upf1 PE=1 SV=2	0	371.065	48	40	139	39	1	1124	123.9	6.61	518.73	40	1	0.933	0.958	0.817	0.894	0.879	46107.3	43023.4	44167.7	37654.7	41209.3	40541.8	High	High	High	High	High	High
FALSE	High	Master Protein	Q68FL6	Methionine--tRNA ligase, cytoplasmic OS=Mus musculus OX=10090 GN=Mars PE=1 SV=1	0	287.031	46	35	127	34	1	902	101.4	7.14	454.45	35	1	1.063	1.071	0.913	1.097	1.046	38720.9	41162.2	41468.4	35369.8	42477.5	40489.4	High	High	High	High	High	High
FALSE	High	Master Protein	Q9CZX8	40S ribosomal protein S19 OS=Mus musculus OX=10090 GN=Rps19 PE=1 SV=3	0	63.742	46	7	95	7	1	145	16.1	10.4	277.53	7	0	0.971	0.965	1.012	1.005	1.059	38199.1	37080.6	36862.5	38667.3	38395.5	40465.3	High	High	High	High	High	High
FALSE	High	Master Protein	Q80X50	Ubiquitin-associated protein 2-like OS=Mus musculus OX=10090 GN=Ubap2l PE=1 SV=1	0	304.835	33	26	111	1	1	1107	116.7	7.11	426.64	26	25	0.824	0.795	1.356	1.089	1.282	31531.7	25997.5	25079.9	42755	34346.1	40437	High	High	High	High	High	High
FALSE	High	Master Protein	Q99JY9	Actin-related protein 3 OS=Mus musculus OX=10090 GN=Actr3 PE=1 SV=3	0	255.741	69	22	107	17	1	418	47.3	5.88	433.85	22	6	1.098	1.091	1.306	1.403	1.326	30401.1	33378.6	33163.8	39705.7	42662	40307.9	High	High	High	High	High	High
FALSE	High	Master Protein	Q91VK1	Basic leucine zipper and W2 domain-containing protein 2 OS=Mus musculus OX=10090 GN=Bzw2 PE=1 SV=1	0	176.064	60	25	92	22	1	419	48	6.68	291.49	25	0	0.986	0.962	1.366	1.497	1.508	26685.8	26312.3	25677.1	36461.2	39960.8	40238.5	High	High	High	High	High	High
FALSE	High	Master Protein	E9QN31	Probable 28S rRNA (cytosine-C(5))-methyltransferase OS=Mus musculus OX=10090 GN=Nop2 PE=1 SV=1	0	249.57	45	32	112	3	1	794	86.9	9.19	361.86	32	29	0.987	0.978	1.189	1.212	1.191	33692.4	33259.8	32956.5	40044	40845.1	40119.6	High	High	High	High	High	High
FALSE	High	Master Protein	P62196	26S proteasome regulatory subunit 8 OS=Mus musculus OX=10090 GN=Psmc5 PE=1 SV=1	0	208.505	69	27	107	25	1	406	45.6	7.55	344.99	27	3	1.039	1.022	0.918	0.981	0.952	41997.9	43636.1	42941.6	38572.2	41189	39981.7	High	High	High	High	High	High
FALSE	High	Master Protein	Q9WUA3	ATP-dependent 6-phosphofructokinase, platelet type OS=Mus musculus OX=10090 GN=Pfkp PE=1 SV=1	0	337.68	58	34	129	31	1	784	85.4	7.11	472.01	34	3	1.163	1.191	1.311	1.524	1.42	28040	32597.1	33386.8	36772.1	42742.5	39817.6	High	High	High	High	High	High
FALSE	High	Master Protein	Q9CZW5	Mitochondrial import receptor subunit TOM70 OS=Mus musculus OX=10090 GN=Tomm70 PE=1 SV=2	0	229.522	53	26	104	25	1	611	67.5	7.53	373.55	26	1	1.033	1.067	1.048	1.011	1.058	37632.4	38883.5	40150.3	39443.2	38028.3	39813.9	High	High	High	High	High	High
FALSE	High	Master Protein	B1ARU1	Microtubule-actin cross-linking factor 1 OS=Mus musculus OX=10090 GN=Macf1 PE=1 SV=1	0	593.736	22	94	136	72	1	5895	662.9	5.3	469.16	94	14	1.015	0.996	1.499	1.63	1.621	24546.5	24907.6	24451.4	36785.9	40011.8	39799.4	High	High	High	High	High	High
FALSE	High	Master Protein	P27546-2	Isoform 2 of Microtubule-associated protein 4 OS=Mus musculus OX=10090 GN=Map4	0	393.695	51	39	128	1	1	1124	117.3	4.98	461.46	39	36	1.052	1.051	1.27	1.203	1.397	28489.2	29980.2	29928.7	36192.4	34280.3	39796.9	High	High	High	High	High	High
FALSE	High	Master Protein	Q04750	DNA topoisomerase 1 OS=Mus musculus OX=10090 GN=Top1 PE=1 SV=2	0	204.856	40	31	108	31	1	767	90.8	9.33	314.39	31	0	1.041	1.035	1.065	1.186	1.125	35211	36659.3	36442.9	37484.4	41747.3	39611.3	High	High	High	High	High	High
FALSE	High	Master Protein	P62242	40S ribosomal protein S8 OS=Mus musculus OX=10090 GN=Rps8 PE=1 SV=2	0	122.514	51	10	113	10	1	208	24.2	10.32	381.64	10	0	0.868	0.892	1.069	1.055	1.041	37858.7	32858.8	33765	40460	39954.2	39420.9	High	High	High	High	High	High
FALSE	High	Master Protein	Q9Z1G3	V-type proton ATPase subunit C 1 OS=Mus musculus OX=10090 GN=Atp6v1c1 PE=1 SV=4	0	183.972	64	22	78	22	1	382	43.9	7.46	266.19	22	0	1.016	0.996	2.144	2.041	2.027	19449.7	19756.2	19368	41694.2	39699	39418.5	High	High	High	High	High	High
FALSE	High	Master Protein	Q9QZD9	Eukaryotic translation initiation factor 3 subunit I OS=Mus musculus OX=10090 GN=Eif3i PE=1 SV=1	0	210.437	71	18	117	18	1	325	36.4	5.64	424.12	18	0	0.977	1.003	0.994	1.119	1.073	36412.2	35570.6	36533.4	36189.2	40733.8	39065.9	High	High	High	High	High	High
FALSE	High	Master Protein	P54227	Stathmin OS=Mus musculus OX=10090 GN=Stmn1 PE=1 SV=2	0	70.346	50	9	142	9	1	149	17.3	5.97	367.06	9	0	1.129	1.007	0.611	0.44	0.547	71357.2	80560.4	71878.4	43578	31371.9	39012.3	High	High	High	High	High	High
FALSE	High	Master Protein	P97310	DNA replication licensing factor MCM2 OS=Mus musculus OX=10090 GN=Mcm2 PE=1 SV=3	0	319.903	48	34	139	34	1	904	102	5.72	491.13	34	0	0.948	0.947	0.842	0.861	0.853	45735.8	43379.5	43291.3	38517.3	39368	39001.5	High	High	High	High	High	High
FALSE	High	Master Protein	P56959	RNA-binding protein FUS OS=Mus musculus OX=10090 GN=Fus PE=1 SV=1	0	160.775	31	15	97	12	1	518	52.6	9.36	377.24	15	3	0.949	0.916	0.749	0.801	0.866	44986.6	42689.1	41186.2	33687.4	36023.6	38938.9	High	High	High	High	High	High
FALSE	High	Master Protein	P26040	Ezrin OS=Mus musculus OX=10090 GN=Ezr PE=1 SV=3	0	246.48	53	34	153	21	1	586	69.4	6.1	473.55	34	2	1.107	1.122	0.986	0.988	0.959	40581.5	44918.9	45518.2	39997.5	40082.7	38924.8	High	High	High	High	High	High
FALSE	High	Master Protein	A2AH85	116 kDa U5 small nuclear ribonucleoprotein component OS=Mus musculus OX=10090 GN=Eftud2 PE=1 SV=1	0	353.374	54	39	139	38	1	972	109.4	5	479.8	39	0	0.96	0.994	0.882	1	0.951	40935.4	39286.8	40685.6	36117.5	40921.7	38909.5	High	High	High	High	High	High
FALSE	High	Master Protein	Q8BWY3	Eukaryotic peptide chain release factor subunit 1 OS=Mus musculus OX=10090 GN=Etf1 PE=1 SV=4	0	227.503	62	20	120	20	1	437	49	5.71	431.4	20	0	1.069	1.102	0.95	1.088	1.05	37005.3	39573.1	40773.6	35143.8	40271.1	38855.5	High	High	High	High	High	High
FALSE	High	Master Protein	Q8K411	Presequence protease, mitochondrial OS=Mus musculus OX=10090 GN=Pitrm1 PE=1 SV=1	0	249.595	45	39	99	39	1	1036	117.3	7.2	316.37	39	0	0.771	0.709	1.259	1.333	1.184	32820.3	25294.8	23285.3	41335.9	43762.9	38845.3	High	High	High	High	High	High
FALSE	High	Master Protein	O70194	Eukaryotic translation initiation factor 3 subunit D OS=Mus musculus OX=10090 GN=Eif3d PE=1 SV=2	0	306.133	66	27	139	27	1	548	63.9	6.05	537.4	27	0	0.943	0.986	0.913	1.033	0.995	38996.4	36761	38452.6	35599.6	40278	38791.7	High	High	High	High	High	High
FALSE	High	Master Protein	Q80WJ7	Protein LYRIC OS=Mus musculus OX=10090 GN=Mtdh PE=1 SV=1	0	276.045	59	28	114	11	1	579	63.8	9.33	385.68	28	17	1.047	0.955	1.574	1.437	1.433	26962.2	28228.9	25759.3	42445.4	38753.8	38626.9	High	High	High	High	High	High
FALSE	High	Master Protein	Q6ZQ58	La-related protein 1 OS=Mus musculus OX=10090 GN=Larp1 PE=1 SV=3	0	335.062	52	42	119	42	1	1072	121.1	8.79	426.96	42	0	1.129	1.067	0.959	0.995	0.971	39745.3	44864.7	42417.4	38099.7	39557.7	38602.5	High	High	High	High	High	High
FALSE	High	Master Protein	P57759	Endoplasmic reticulum resident protein 29 OS=Mus musculus OX=10090 GN=Erp29 PE=1 SV=2	0	148.143	57	13	80	13	1	262	28.8	6.15	283.27	13	0	1.035	1	2.16	1.967	1.973	19534.7	20219.9	19528.7	42203	38432.3	38536	High	High	High	High	High	High
FALSE	High	Master Protein	P25206	DNA replication licensing factor MCM3 OS=Mus musculus OX=10090 GN=Mcm3 PE=1 SV=2	0	386.52	60	39	154	39	1	812	91.5	5.55	610.09	39	0	0.93	0.954	0.86	0.889	0.858	44793.8	41670.3	42741.2	38505.1	39834.6	38453.1	High	High	High	High	High	High
FALSE	High	Master Protein	Q9CPY7	Cytosol aminopeptidase OS=Mus musculus OX=10090 GN=Lap3 PE=1 SV=3	0	293.868	69	28	126	28	1	519	56.1	7.72	434.93	28	0	1.034	1.03	0.839	0.858	0.833	46086.3	47635.9	47490.8	38646.6	39558.3	38401.1	High	High	High	High	High	High
FALSE	High	Master Protein	Q9QYJ0	DnaJ homolog subfamily A member 2 OS=Mus musculus OX=10090 GN=Dnaja2 PE=1 SV=1	0	209.912	61	21	137	20	1	412	45.7	6.48	465.28	21	1	0.99	0.978	0.886	0.917	0.893	42945.6	42508.5	41981	38040.7	39384	38351.6	High	High	High	High	High	High
FALSE	High	Master Protein	G3XA17	Eukaryotic translation initiation factor 4 gamma 2 OS=Mus musculus OX=10090 GN=Eif4g2 PE=1 SV=1	0	261.37	42	33	106	33	1	906	102	7.14	348.98	33	0	0.878	0.892	1.354	1.428	1.464	26179.2	22994	23343.7	35448.6	37372.6	38318.7	High	High	High	High	High	High
FALSE	High	Master Protein	Q9D819	Inorganic pyrophosphatase OS=Mus musculus OX=10090 GN=Ppa1 PE=1 SV=1	0	212.29	72	17	133	17	1	289	32.6	5.6	506.71	17	0	1.046	1.029	0.702	0.77	0.765	50017.6	52307.2	51451.3	35100.3	38502.5	38286.7	High	High	High	High	High	High
FALSE	High	Master Protein	Q9D1A2	Cytosolic non-specific dipeptidase OS=Mus musculus OX=10090 GN=Cndp2 PE=1 SV=1	0	224.646	53	19	82	19	1	475	52.7	5.66	308.64	19	0	1.021	0.969	2.08	2.175	2.067	18426.8	18814.6	17856.2	38318.6	40072.8	38092.5	High	High	High	High	High	High
FALSE	High	Master Protein	Q6P5E4	UDP-glucose:glycoprotein glucosyltransferase 1 OS=Mus musculus OX=10090 GN=Uggt1 PE=1 SV=4	0	585.469	49	55	189	55	1	1551	176.3	5.62	724.16	55	0	1.158	1.144	0.719	0.75	0.733	51909.9	60121.9	59399.6	37312.5	38931.8	38064.1	High	High	High	High	High	High
FALSE	High	Master Protein	Q8K310	Matrin-3 OS=Mus musculus OX=10090 GN=Matr3 PE=1 SV=1	0	272.714	44	35	113	34	1	846	94.6	6.25	385.3	35	1	1.002	1.004	0.762	0.729	0.721	52719.3	52825.6	52919.8	40147.2	38453.6	38027.4	High	High	High	High	High	High
FALSE	High	Master Protein	P62827	GTP-binding nuclear protein Ran OS=Mus musculus OX=10090 GN=Ran PE=1 SV=3	0	73.089	37	8	117	8	1	216	24.4	7.49	380.98	8	0	1.165	1.188	0.712	0.837	0.798	47628	55510.2	56559.9	33924.8	39842.7	38017.8	High	High	High	High	High	High
FALSE	High	Master Protein	Q9CQI6	Coactosin-like protein OS=Mus musculus OX=10090 GN=Cotl1 PE=1 SV=3	0	78.574	75	11	77	11	1	142	15.9	5.4	239.45	11	0	1.222	1.212	1.593	1.667	1.597	23726.3	28992.9	28762.4	37803.5	39548.4	37882.7	High	High	High	High	High	High
FALSE	High	Master Protein	P34022	Ran-specific GTPase-activating protein OS=Mus musculus OX=10090 GN=Ranbp1 PE=1 SV=2	0	84.818	63	9	70	9	1	203	23.6	5.22	235.53	9	0	1.042	0.966	1.147	1.058	1.257	30099.8	31373.7	29077.2	34513.4	31858.8	37841.6	High	High	High	High	High	High
FALSE	High	Master Protein	Q8R1F1	Niban-like protein 1 OS=Mus musculus OX=10090 GN=Fam129b PE=1 SV=2	0	222.192	47	31	74	31	1	749	84.8	5.94	230.98	31	0	1.075	1.054	3.601	3.262	3.19	11817.4	12699.3	12453.2	42550.7	38548.3	37701.4	High	High	High	High	High	High
FALSE	High	Master Protein	P32921-2	Isoform 2 of Tryptophan--tRNA ligase, cytoplasmic OS=Mus musculus OX=10090 GN=Wars	0	198.737	50	22	104	22	1	475	53.6	7.08	356.49	22	0	1.239	1.266	1.359	1.445	1.414	26626.7	32991	33710.5	36182.7	38466.6	37640.8	High	High	High	High	High	High
FALSE	High	Master Protein	P60229	Eukaryotic translation initiation factor 3 subunit E OS=Mus musculus OX=10090 GN=Eif3e PE=1 SV=1	0	207.723	58	22	100	22	1	445	52.2	6.04	335.56	22	0	0.942	0.937	1.05	1.012	1.086	34608.7	32591.8	32412.2	36354.4	35021.7	37573.9	High	High	High	High	High	High
FALSE	High	Master Protein	Q9CVB6	Actin-related protein 2/3 complex subunit 2 OS=Mus musculus OX=10090 GN=Arpc2 PE=1 SV=3	0	138.855	63	16	81	16	1	300	34.3	7.36	259.42	16	0	1.036	1.035	1.311	1.292	1.201	31268.3	32392.8	32360	40999.3	40397.5	37562	High	High	High	High	High	High
FALSE	High	Master Protein	Q9CXW4	60S ribosomal protein L11 OS=Mus musculus OX=10090 GN=Rpl11 PE=1 SV=4	0	64.836	49	8	164	8	1	178	20.2	9.6	597.9	8	0	0.931	0.945	0.934	0.988	0.974	38548.3	35880.4	36446.2	35994.3	38071.5	37556.7	High	High	High	High	High	High
FALSE	High	Master Protein	Q9D0F9	Phosphoglucomutase-1 OS=Mus musculus OX=10090 GN=Pgm1 PE=1 SV=4	0	172.698	48	26	81	25	1	562	61.4	6.57	249.35	26	1	1.151	1.168	1.679	1.882	1.668	22451.9	25832.4	26219.4	37686.1	42262.1	37448.1	High	High	High	High	High	High
FALSE	High	Master Protein	Q99LC5	Electron transfer flavoprotein subunit alpha, mitochondrial OS=Mus musculus OX=10090 GN=Etfa PE=1 SV=2	0	219.623	69	18	77	18	1	333	35	8.38	289.79	18	0	0.737	0.781	0.907	0.924	0.929	40072.2	29528.1	31278.5	36340.7	37037.4	37241.7	High	High	High	High	High	High
FALSE	High	Master Protein	G5E866	Splicing factor 3B subunit 1 OS=Mus musculus OX=10090 GN=Sf3b1 PE=1 SV=1	0	433.146	45	44	157	44	1	1304	145.7	7.09	583.64	44	0	1.031	1.031	0.914	1.024	0.969	38406.5	39615.5	39600.4	35111.8	39319.6	37220.5	High	High	High	High	High	High
FALSE	High	Master Protein	P63028	Translationally-controlled tumor protein OS=Mus musculus OX=10090 GN=Tpt1 PE=1 SV=1	0	105.353	58	9	98	9	1	172	19.5	4.86	290.62	9	0	0.745	0.724	1.118	0.946	0.998	37110.1	27654.7	26849.6	41492.9	35114.1	37038	High	High	High	High	High	High
FALSE	High	Master Protein	Q9WU78	Programmed cell death 6-interacting protein OS=Mus musculus OX=10090 GN=Pdcd6ip PE=1 SV=3	0	297.546	51	37	99	36	1	869	96	6.52	328.05	37	1	0.963	0.995	1.29	1.404	1.371	26846.6	25839.9	26703.6	34630	37693.7	36798.5	High	High	High	High	High	High
FALSE	High	Master Protein	Q9R1P0	Proteasome subunit alpha type-4 OS=Mus musculus OX=10090 GN=Psma4 PE=1 SV=1	0	148.764	66	12	81	12	1	261	29.5	7.72	270.05	12	0	1.069	1.074	1.087	1.167	1.142	32125.8	34356.5	34514.7	34915.3	37474.9	36692.5	High	High	High	High	High	High
FALSE	High	Master Protein	P17710	Hexokinase-1 OS=Mus musculus OX=10090 GN=Hk1 PE=1 SV=3	0	286.541	41	39	122	36	1	974	108.2	6.8	384.17	39	0	1.078	1.092	0.838	0.871	0.812	45169.6	48692	49307.1	37872.5	39352.6	36682.7	High	High	High	High	High	High
FALSE	High	Master Protein	P62717	60S ribosomal protein L18a OS=Mus musculus OX=10090 GN=Rpl18a PE=1 SV=1	0	81.932	51	10	100	10	1	176	20.7	10.71	290.19	10	0	0.962	0.976	0.952	1.018	0.989	37017.3	35611	36111.5	35231.2	37665.8	36623.6	High	High	High	High	High	High
FALSE	High	Master Protein	Q920E5	Farnesyl pyrophosphate synthase OS=Mus musculus OX=10090 GN=Fdps PE=1 SV=1	0	175.455	69	16	91	9	1	353	40.6	5.66	295.18	16	7	1.004	0.96	1.167	1.141	1.168	31305.5	31444.8	30062.8	36522.9	35711.9	36569.2	High	High	High	High	High	High
FALSE	High	Master Protein	Q6NS46	Protein RRP5 homolog OS=Mus musculus OX=10090 GN=Pdcd11 PE=1 SV=2	0	388.118	34	52	126	52	1	1862	207.6	8.75	400.9	52	0	0.908	0.963	0.901	0.947	0.93	39326.6	35727.9	37865.1	35423.6	37245.4	36557	High	High	High	High	High	High
FALSE	High	Master Protein	P62192	26S proteasome regulatory subunit 4 OS=Mus musculus OX=10090 GN=Psmc1 PE=1 SV=1	0	234.195	65	25	112	23	1	440	49.2	6.21	394.72	25	0	0.994	0.997	1.073	1.086	1.055	34596.2	34394.9	34488.3	37117.7	37559.6	36498.5	High	High	High	High	High	High
FALSE	High	Master Protein	Q9CY64	Biliverdin reductase A OS=Mus musculus OX=10090 GN=Blvra PE=1 SV=1	0	120.108	53	13	66	13	1	295	33.5	7.02	230.72	13	0	1.06	1.05	2.824	3.134	2.808	12972.4	13749.8	13624.6	36631.3	40657.2	36429.4	High	High	High	High	High	High
FALSE	High	Master Protein	Q61024	Asparagine synthetase [glutamine-hydrolyzing] OS=Mus musculus OX=10090 GN=Asns PE=1 SV=3	0	274.111	53	24	181	24	1	561	64.2	6.58	622.15	24	0	1.268	1.322	0.522	0.557	0.56	64944.6	82324.5	85869.3	33914.9	36185.6	36353.6	High	High	High	High	High	High
FALSE	High	Master Protein	Q99KQ4	Nicotinamide phosphoribosyltransferase OS=Mus musculus OX=10090 GN=Nampt PE=1 SV=1	0	214.436	66	24	92	24	1	491	55.4	7.15	310.96	24	0	1.035	1.064	1.606	1.743	1.605	22599.8	23401.6	24054.8	36286	39394.9	36272.8	High	High	High	High	High	High
FALSE	High	Master Protein	P70333	Heterogeneous nuclear ribonucleoprotein H2 OS=Mus musculus OX=10090 GN=Hnrnph2 PE=1 SV=1	0	263.548	55	20	245	9	1	449	49.2	6.3	855.41	20	11	0.957	0.969	0.821	0.869	0.85	42610	40764.2	41272.6	34981.4	37028.3	36235.4	High	High	High	High	High	High
FALSE	High	Master Protein	A0A087WR50	Fibronectin OS=Mus musculus OX=10090 GN=Fn1 PE=1 SV=1	0	448.388	30	50	170	47	1	2386	262.7	5.82	620.35	50	3	0.768	1.073	0.496	0.444	0.535	67600.6	51942.8	72524.6	33537.7	30005.5	36139.8	High	High	High	High	High	High
FALSE	High	Master Protein	P67778	Prohibitin OS=Mus musculus OX=10090 GN=Phb PE=1 SV=1	0	168.011	65	16	107	16	1	272	29.8	5.76	342.29	16	0	0.969	1.014	1.011	0.971	0.966	37218.7	36058.9	37724.2	37618.7	36122.1	35970.6	High	High	High	High	High	High
FALSE	High	Master Protein	P62281	40S ribosomal protein S11 OS=Mus musculus OX=10090 GN=Rps11 PE=1 SV=3	0	68.574	56	11	85	11	1	158	18.4	10.3	254.94	11	0	0.91	0.939	1.121	1.148	1.13	31739.4	28871.9	29807.6	35572.9	36442.4	35851.2	High	High	High	High	High	High
FALSE	High	Master Protein	E9Q555	E3 ubiquitin-protein ligase RNF213 OS=Mus musculus OX=10090 GN=Rnf213 PE=1 SV=2	0	602.763	24	100	159	100	1	5152	584.4	6.8	506.9	100	0	0.957	0.968	1.416	1.483	1.262	28364.5	27143.4	27464.4	40150.2	42061.2	35785.6	High	High	High	High	High	High
FALSE	High	Master Protein	P54071	Isocitrate dehydrogenase [NADP], mitochondrial OS=Mus musculus OX=10090 GN=Idh2 PE=1 SV=3	0	211.121	52	22	86	21	1	452	50.9	8.69	314.39	22	0	1.078	1.057	1.417	1.55	1.432	24948.9	26894.3	26374.4	35359.6	38668.9	35737.3	High	High	High	High	High	High
FALSE	High	Master Protein	Q8VDW0	ATP-dependent RNA helicase DDX39A OS=Mus musculus OX=10090 GN=Ddx39a PE=1 SV=1	0	175.628	53	22	124	12	1	427	49	5.68	409.46	22	11	0.967	0.966	0.807	0.928	0.892	40014.7	38676	38661.8	32295.5	37145.5	35675.8	High	High	High	High	High	High
FALSE	High	Master Protein	Q99LF4	tRNA-splicing ligase RtcB homolog OS=Mus musculus OX=10090 GN=Rtcb PE=1 SV=1	0	208.31	52	20	112	20	1	505	55.2	7.23	403.38	20	0	1.067	0.961	0.693	0.742	0.713	50069.5	53440.1	48094.3	34714.2	37172.4	35675.4	High	High	High	High	High	High
FALSE	High	Master Protein	Q8BFR5	Elongation factor Tu, mitochondrial OS=Mus musculus OX=10090 GN=Tufm PE=1 SV=1	0	226.138	61	22	93	22	1	452	49.5	7.56	339.32	22	0	0.84	0.901	1.111	1.249	1.178	30256.1	25403.6	27271.8	33604.4	37799.8	35647.5	High	High	High	High	High	High
FALSE	High	Master Protein	Q9ER72	Cysteine--tRNA ligase, cytoplasmic OS=Mus musculus OX=10090 GN=Cars PE=1 SV=2	0	306.122	54	41	131	41	1	831	94.8	6.76	459.89	41	0	1.181	1.169	0.742	0.845	0.82	43380.5	51239.5	50721.7	32171.5	36660	35574.4	High	High	High	High	High	High
FALSE	High	Master Protein	P62960	Nuclease-sensitive element-binding protein 1 OS=Mus musculus OX=10090 GN=Ybx1 PE=1 SV=3	0	170.961	50	11	179	8	1	322	35.7	9.88	788.13	11	3	0.772	0.732	1.092	0.811	1.029	34544.3	26674.5	25289.7	37714.3	28026	35545.7	High	High	High	High	High	High
FALSE	High	Master Protein	Q9WVJ2	26S proteasome non-ATPase regulatory subunit 13 OS=Mus musculus OX=10090 GN=Psmd13 PE=1 SV=1	0	214.545	78	24	105	24	1	376	42.8	5.71	356.62	24	0	0.962	0.965	0.876	0.903	0.919	38621	37160.2	37266.8	33835.6	34857.7	35509.4	High	High	High	High	High	High
FALSE	High	Master Protein	Q3UJB0	Splicing factor 3b, subunit 2 OS=Mus musculus OX=10090 GN=Sf3b2 PE=1 SV=1	0	251.66	39	28	99	28	1	878	98.1	5.62	339.77	28	0	0.997	0.982	1.018	0.908	0.928	38264.3	38132.3	37593.1	38958.3	34749.4	35498.3	High	High	High	High	High	High
FALSE	High	Master Protein	Q9CZU6	Citrate synthase, mitochondrial OS=Mus musculus OX=10090 GN=Cs PE=1 SV=1	0	141.246	37	14	89	14	1	464	51.7	8.57	271.99	14	0	0.828	0.847	0.806	0.816	0.79	44929.7	37205.5	38055.4	36198.7	36647.8	35494.4	High	High	High	High	High	High
FALSE	High	Master Protein	Q569Z6	Thyroid hormone receptor-associated protein 3 OS=Mus musculus OX=10090 GN=Thrap3 PE=1 SV=1	0	158.548	27	29	83	24	1	951	108.1	10.17	228.99	29	5	0.993	1.001	1.055	1.103	1.099	32278.3	32061.7	32306.5	34067.3	35593.4	35479.3	High	High	High	High	High	High
FALSE	High	Master Protein	P14685	26S proteasome non-ATPase regulatory subunit 3 OS=Mus musculus OX=10090 GN=Psmd3 PE=1 SV=3	0	210.659	55	27	111	27	1	530	60.7	8.44	364.04	27	0	1.098	1.082	0.996	1.102	1.051	33719.9	37012	36482	33572.8	37159.6	35423.8	High	High	High	High	High	High
FALSE	High	Master Protein	P61358	60S ribosomal protein L27 OS=Mus musculus OX=10090 GN=Rpl27 PE=1 SV=2	0	59.103	44	6	87	6	1	136	15.8	10.56	312.8	6	0	0.912	0.908	1.064	0.946	1.031	34246.9	31219.8	31096.5	36448.3	32391.8	35310.9	High	High	High	High	High	High
FALSE	High	Master Protein	Q64012-2	Isoform 1 of RNA-binding protein Raly OS=Mus musculus OX=10090 GN=Raly	0	212.002	55	17	86	17	1	296	31.2	9.38	354.69	17	0	0.764	0.775	0.937	0.907	0.96	36691.3	28041.5	28440.8	34362.7	33277.3	35230.4	High	High	High	High	High	High
FALSE	High	Master Protein	Q64674	Spermidine synthase OS=Mus musculus OX=10090 GN=Srm PE=1 SV=1	0	306.534	72	17	110	17	1	302	34	5.5	488.42	17	0	1.042	1.026	1.131	1.319	1.294	27149.2	28296.7	27845.9	30699.8	35815	35135	High	High	High	High	High	High
FALSE	High	Master Protein	Q8CI94	Glycogen phosphorylase, brain form OS=Mus musculus OX=10090 GN=Pygb PE=1 SV=3	0	269.155	45	35	111	27	1	843	96.7	6.73	369.67	35	8	1.204	1.201	0.917	1.037	0.985	35569.1	42826.7	42725.2	32627.6	36896.4	35032.9	High	High	High	High	High	High
FALSE	High	Master Protein	Q925I1	ATPase family AAA domain-containing protein 3 OS=Mus musculus OX=10090 GN=Atad3 PE=1 SV=1	0	194.344	58	32	86	32	1	591	66.7	9.29	279.95	32	0	1.004	1.017	1.263	1.286	1.32	26481.7	26599.2	26940.9	33447.5	34053.9	34957.5	High	High	High	High	High	High
FALSE	High	Master Protein	Q9Z2U0	Proteasome subunit alpha type-7 OS=Mus musculus OX=10090 GN=Psma7 PE=1 SV=1	0	158.77	67	16	106	16	1	248	27.8	8.46	370.01	16	0	1.074	1.053	1.128	1.192	1.167	29941.5	32166.7	31527	33765.8	35698.1	34950.4	High	High	High	High	High	High
FALSE	High	Master Protein	Q3TLH4	Protein PRRC2C OS=Mus musculus OX=10090 GN=Prrc2c PE=1 SV=3	0	361.287	27	60	120	6	1	2846	310.7	9.1	374.34	60	51	0.922	0.925	1.06	0.947	1.035	33625.7	31013.1	31118.8	35640.2	31837.6	34794.5	High	High	High	High	High	High
FALSE	High	Master Protein	Q9DCX2	ATP synthase subunit d, mitochondrial OS=Mus musculus OX=10090 GN=Atp5pd PE=1 SV=3	0	119.83	82	12	68	12	1	161	18.7	5.69	214.7	12	0	0.798	0.794	0.985	0.899	0.996	34880.9	27849.5	27693.7	34347.6	31355.4	34757.1	High	High	High	High	High	High
FALSE	High	Master Protein	Q9CWK8	Sorting nexin-2 OS=Mus musculus OX=10090 GN=Snx2 PE=1 SV=2	0	207.075	51	23	88	21	1	519	58.4	5.12	273.99	23	2	1.07	1.056	1.562	1.865	1.758	19735.5	21114.7	20849.2	30826.7	36804.6	34702.8	High	High	High	High	High	High
FALSE	High	Master Protein	Q8C845	EF-hand domain-containing protein D2 OS=Mus musculus OX=10090 GN=Efhd2 PE=1 SV=1	0	143.495	63	15	64	15	1	240	26.8	5.14	229.81	15	0	1.098	1.069	2.841	2.633	2.942	11763.2	12913.6	12580.4	33421.6	30972.6	34611.8	High	High	High	High	High	High
FALSE	High	Master Protein	P97807	Fumarate hydratase, mitochondrial OS=Mus musculus OX=10090 GN=Fh PE=1 SV=3	0	278.594	62	24	108	23	1	507	54.3	9.04	371.17	24	1	1.037	1.026	0.797	0.871	0.842	41088.6	42602.4	42149.5	32743.1	35776.9	34587.3	High	High	High	High	High	High
FALSE	High	Master Protein	Q91VR5	ATP-dependent RNA helicase DDX1 OS=Mus musculus OX=10090 GN=Ddx1 PE=1 SV=1	0	250.396	47	29	106	29	1	740	82.4	7.21	385.12	29	0	1.036	0.936	0.833	0.903	0.864	39790.7	41203.8	37244.3	33134.8	35925.2	34372.8	High	High	High	High	High	High
FALSE	High	Master Protein	P62918	60S ribosomal protein L8 OS=Mus musculus OX=10090 GN=Rpl8 PE=1 SV=2	0	110.224	52	14	97	14	1	257	28	11.03	324.36	14	0	0.907	0.911	1.049	1.023	1.021	33631.6	30496.9	30643.4	35263.8	34410.9	34325.9	High	High	High	High	High	High
FALSE	High	Master Protein	Q62261	Spectrin beta chain, non-erythrocytic 1 OS=Mus musculus OX=10090 GN=Sptbn1 PE=1 SV=2	0	841.148	54	104	259	10	1	2363	274.1	5.58	904.17	104	89	0.959	0.963	0.377	0.331	0.343	99967	95882.1	96279.5	37682.4	33124.9	34275.5	High	High	High	High	High	High
FALSE	High	Master Protein	Q9EQH3	Vacuolar protein sorting-associated protein 35 OS=Mus musculus OX=10090 GN=Vps35 PE=1 SV=1	0	236.323	42	29	85	29	1	796	91.7	5.44	314.47	29	0	1.039	1.039	1.214	1.251	1.243	27570.9	28651.4	28642.6	33478.3	34497.7	34274.9	High	High	High	High	High	High
FALSE	High	Master Protein	Q9CZ30	Obg-like ATPase 1 OS=Mus musculus OX=10090 GN=Ola1 PE=1 SV=1	0	181.131	65	24	91	23	1	396	44.7	7.81	297.11	24	1	1.029	1.017	1.087	1.26	1.176	29086.9	29926.5	29583	31610.9	36653	34204.8	High	High	High	High	High	High
FALSE	High	Master Protein	Q6P5F9	Exportin-1 OS=Mus musculus OX=10090 GN=Xpo1 PE=1 SV=1	0	319.774	39	31	116	31	1	1071	123	6.07	449.99	31	0	1.167	1.166	0.898	0.976	0.946	36105.2	42146.8	42088.4	32412.3	35241.7	34153.2	High	High	High	High	High	High
FALSE	High	Master Protein	E9PUU4	Gem-associated protein 5 OS=Mus musculus OX=10090 GN=Gemin5 PE=1 SV=1	0	272.345	33	43	103	43	1	1503	166.6	6.74	326.6	43	0	0.956	0.979	0.99	1.111	1.08	31609.7	30212.8	30952.4	31296.4	35121.7	34146.4	High	High	High	High	High	High
FALSE	High	Master Protein	P27661	Histone H2AX OS=Mus musculus OX=10090 GN=H2afx PE=1 SV=2	0	88.662	75	10	93	5	1	143	15.1	10.74	287.74	10	5	1.173	1.095	0.79	0.685	0.837	40642.6	47677.5	44485.8	32097.6	27825.3	34002.5	High	High	High	High	High	High
FALSE	High	Master Protein	Q8C483	Serine--tRNA ligase, cytoplasmic OS=Mus musculus OX=10090 GN=Sars PE=1 SV=1	0	254.051	56	27	141	27	1	536	61.1	7.43	458.06	27	0	1.417	1.397	0.728	0.8	0.77	44160.8	62568.6	61714.5	32169.4	35309.2	34002	High	High	High	High	High	High
FALSE	High	Master Protein	Q3THS6	S-adenosylmethionine synthase isoform type-2 OS=Mus musculus OX=10090 GN=Mat2a PE=1 SV=2	0	160.515	51	17	86	17	1	395	43.7	6.48	293.49	17	0	0.858	0.841	0.807	0.768	0.777	43669.1	37472.4	36737.8	35223.4	33526.6	33943.7	High	High	High	High	High	High
FALSE	High	Master Protein	Q7TQH0-2	Isoform 2 of Ataxin-2-like protein OS=Mus musculus OX=10090 GN=Atxn2l	0	194.266	36	27	91	26	1	1074	113	8.59	314.01	27	1	0.917	0.929	0.87	0.787	0.866	38958.9	35734.9	36174.9	33884.9	30672	33751.7	High	High	High	High	High	High
FALSE	High	Master Protein	Q8VCT3	Aminopeptidase B OS=Mus musculus OX=10090 GN=Rnpep PE=1 SV=2	0	178.221	42	21	81	21	1	650	72.4	5.35	267.15	21	0	1.044	1.047	1.869	2.2	2.005	16807	17545.5	17595	31412.9	36970.4	33689.8	High	High	High	High	High	High
FALSE	High	Master Protein	Q8CGK3	Lon protease homolog, mitochondrial OS=Mus musculus OX=10090 GN=Lonp1 PE=1 SV=2	0	359.562	49	30	98	29	1	949	105.8	6.57	384.42	30	1	0.966	0.967	1.082	1.205	1.12	30061.8	29036.6	29072.8	32535.4	36209.8	33660.4	High	High	High	High	High	High
FALSE	High	Master Protein	P10107	Annexin A1 OS=Mus musculus OX=10090 GN=Anxa1 PE=1 SV=2	0	182.353	62	19	70	18	1	346	38.7	7.37	244.76	19	1	1.001	1.003	5.275	3.358	3.604	9271.8	9282.9	9301.2	48906.9	31131.4	33416.6	High	High	High	High	High	High
FALSE	High	Master Protein	O35841	Apoptosis inhibitor 5 OS=Mus musculus OX=10090 GN=Api5 PE=1 SV=2	0	226.712	52	22	97	22	1	504	56.8	5.92	321.02	22	0	1.113	1.101	1.141	1.206	1.211	27580.4	30706.1	30367.5	31481.3	33259.3	33400.6	High	High	High	High	High	High
FALSE	High	Master Protein	P46061	Ran GTPase-activating protein 1 OS=Mus musculus OX=10090 GN=Rangap1 PE=1 SV=2	0	251.399	47	25	91	25	1	589	63.5	4.68	323.08	25	0	0.55	0.59	0.65	0.579	0.581	57474.5	31624.7	33938.3	37379.5	33290.6	33373	High	High	High	High	High	High
FALSE	High	Master Protein	Q8K4Z5	Splicing factor 3A subunit 1 OS=Mus musculus OX=10090 GN=Sf3a1 PE=1 SV=1	0	241.132	36	28	92	28	1	791	88.5	5.22	321.87	28	0	0.987	0.981	0.999	0.996	0.983	33842.8	33400.5	33190.3	33795.4	33707.6	33283.6	High	High	High	High	High	High
FALSE	High	Master Protein	Q9CZ13	Cytochrome b-c1 complex subunit 1, mitochondrial OS=Mus musculus OX=10090 GN=Uqcrc1 PE=1 SV=2	0	191.667	52	19	91	18	1	480	52.8	6.21	360.51	19	1	0.915	0.96	0.986	1.139	1.133	29355	26866.8	28180.4	28931.4	33437.1	33252.5	High	High	High	High	High	High
FALSE	High	Master Protein	Q91WK2	Eukaryotic translation initiation factor 3 subunit H OS=Mus musculus OX=10090 GN=Eif3h PE=1 SV=1	0	204.901	67	21	104	21	1	352	39.8	6.67	343.39	21	0	0.948	0.941	1.052	1.025	1.002	33167.2	31448.3	31195.5	34905.3	34010.2	33249.2	High	High	High	High	High	High
FALSE	High	Master Protein	Q99MR6	Serrate RNA effector molecule homolog OS=Mus musculus OX=10090 GN=Srrt PE=1 SV=1	0	245.699	37	32	107	32	1	875	100.4	5.97	350.47	32	0	0.941	0.96	1.023	1.028	0.998	33250.3	31279.8	31925	34015.7	34197.2	33193	High	High	High	High	High	High
FALSE	High	Master Protein	P49717	DNA replication licensing factor MCM4 OS=Mus musculus OX=10090 GN=Mcm4 PE=1 SV=1	0	300.823	56	36	106	36	1	862	96.7	7.2	362.32	36	0	0.983	0.987	0.886	0.883	0.877	37783.7	37124.2	37310.8	33493.8	33375.9	33140.2	High	High	High	High	High	High
FALSE	High	Master Protein	P06801	NADP-dependent malic enzyme OS=Mus musculus OX=10090 GN=Me1 PE=1 SV=2	0	286	69	28	97	28	1	572	63.9	7.44	332.44	28	0	1.079	1.12	1.285	1.404	1.345	24617.2	26560.9	27562.9	31644	34561.5	33119.3	High	High	High	High	High	High
FALSE	High	Master Protein	O54988-2	Isoform 2 of STE20-like serine/threonine-protein kinase OS=Mus musculus OX=10090 GN=Slk	0	326.877	53	46	97	43	1	1202	137.6	5.08	317.24	46	2	1.028	1.005	1.51	1.582	1.513	21816.4	22416.8	21932	32933.2	34524.4	33004.6	High	High	High	High	High	High
FALSE	High	Master Protein	P46460	Vesicle-fusing ATPase OS=Mus musculus OX=10090 GN=Nsf PE=1 SV=2	0	229.744	41	30	98	29	1	744	82.6	6.95	308.23	30	1	1.117	1.105	1.199	1.341	1.264	26108.4	29154.1	28842.4	31297.6	35016.3	32993.9	High	High	High	High	High	High
FALSE	High	Master Protein	Q60710	Deoxynucleoside triphosphate triphosphohydrolase SAMHD1 OS=Mus musculus OX=10090 GN=Samhd1 PE=1 SV=3	0	222.532	52	30	97	30	1	658	75.8	7.93	313.77	30	0	1.075	1.045	1.295	1.357	1.226	26842.6	28864.2	28042.4	34752.4	36431.4	32912.6	High	High	High	High	High	High
FALSE	High	Master Protein	P61161	Actin-related protein 2 OS=Mus musculus OX=10090 GN=Actr2 PE=1 SV=1	0	153.432	50	17	103	16	1	394	44.7	6.74	329.84	17	0	1.082	1.102	1.172	1.321	1.221	26937.2	29134.7	29692.3	31577.2	35593.9	32894.5	High	High	High	High	High	High
FALSE	High	Master Protein	Q9DCL9	Multifunctional protein ADE2 OS=Mus musculus OX=10090 GN=Paics PE=1 SV=4	0	222.158	58	21	105	20	1	425	47	7.23	338.39	21	1	1.069	1.018	0.782	0.875	0.83	39580	42324.4	40297.1	30943.7	34644.9	32868.1	High	High	High	High	High	High
FALSE	High	Master Protein	Q6P5D8	Structural maintenance of chromosomes flexible hinge domain-containing protein 1 OS=Mus musculus OX=10090 GN=Smchd1 PE=1 SV=2	0	388.535	37	60	120	60	1	2007	225.5	7.24	406.49	60	0	1.042	1.061	1.025	1.12	1.065	30868.9	32171.7	32764.7	31646.8	34584.5	32861.4	High	High	High	High	High	High
FALSE	High	Master Protein	Q99LE6	ATP-binding cassette sub-family F member 2 OS=Mus musculus OX=10090 GN=Abcf2 PE=1 SV=1	0	167.739	35	27	109	27	1	628	71.7	7.05	317.68	27	0	0.844	0.881	0.618	0.653	0.635	51783.8	43722.1	45637.8	31987.9	33828.1	32859.8	High	High	High	High	High	High
FALSE	High	Master Protein	Q9JMA1	Ubiquitin carboxyl-terminal hydrolase 14 OS=Mus musculus OX=10090 GN=Usp14 PE=1 SV=3	0	261.668	55	22	100	22	1	493	56	5.24	384.51	22	0	1.001	1.029	1.272	1.391	1.334	24574.7	24599.7	25290.6	31252	34179.4	32778.7	High	High	High	High	High	High
FALSE	High	Master Protein	A2AN08	E3 ubiquitin-protein ligase UBR4 OS=Mus musculus OX=10090 GN=Ubr4 PE=1 SV=1	0	587.401	21	80	150	79	1	5180	571.9	6.06	555.73	80	1	1.071	1.094	0.859	0.906	0.905	36094.4	38665.3	39488	30995.7	32692.7	32682.8	High	High	High	High	High	High
FALSE	High	Master Protein	P62301	40S ribosomal protein S13 OS=Mus musculus OX=10090 GN=Rps13 PE=1 SV=2	0	66.095	56	9	77	9	1	151	17.2	10.54	210.75	9	0	0.982	0.966	1.094	1.008	1.153	28298.2	27781.1	27324.2	30946.8	28531.4	32617.3	High	High	High	High	High	High
FALSE	High	Master Protein	P62889	60S ribosomal protein L30 OS=Mus musculus OX=10090 GN=Rpl30 PE=1 SV=2	0	91.212	71	8	82	8	1	115	12.8	9.63	284.37	8	0	0.889	0.897	1.002	0.932	0.957	34023.8	30243.4	30520.5	34078.3	31719.1	32562.4	High	High	High	High	High	High
FALSE	High	Master Protein	Q61768	Kinesin-1 heavy chain OS=Mus musculus OX=10090 GN=Kif5b PE=1 SV=3	0	371.078	54	44	126	33	1	963	109.5	6.44	442.96	44	11	0.985	0.968	0.898	0.901	0.878	36946.6	36396.4	35770.9	33185.5	33304	32449.9	High	High	High	High	High	High
FALSE	High	Master Protein	Q9D8W5	26S proteasome non-ATPase regulatory subunit 12 OS=Mus musculus OX=10090 GN=Psmd12 PE=1 SV=4	0	247.188	57	24	116	22	1	456	52.9	7.06	400.86	24	2	1.016	1	0.9	0.921	0.917	35380.4	35959.8	35396.4	31826.3	32581	32426.8	High	High	High	High	High	High
FALSE	High	Master Protein	P61255	60S ribosomal protein L26 OS=Mus musculus OX=10090 GN=Rpl26 PE=1 SV=1	0	50.22	48	9	56	9	1	145	17.2	10.55	154.61	9	0	0.899	0.885	1.11	0.938	0.985	32918.5	29602	29141.9	36546.1	30861.4	32420.9	High	High	High	High	High	High
FALSE	High	Master Protein	P24369	Peptidyl-prolyl cis-trans isomerase B OS=Mus musculus OX=10090 GN=Ppib PE=1 SV=2	0	100.537	54	13	103	12	1	216	23.7	9.55	243.87	13	0	1.12	1.157	0.836	0.915	0.868	37317.5	41784.1	43177.4	31182.9	34152.8	32374.6	High	High	High	High	High	High
FALSE	High	Master Protein	Q8BP47	Asparagine--tRNA ligase, cytoplasmic OS=Mus musculus OX=10090 GN=Nars PE=1 SV=2	0	267.592	50	25	136	25	1	559	64.2	5.86	528.09	25	0	1.303	1.355	0.85	1.039	0.997	32434.3	42265.6	43938.9	27575	33696.5	32331.8	High	High	High	High	High	High
FALSE	High	Master Protein	H9KV00	Protein SON OS=Mus musculus OX=10090 GN=Son PE=1 SV=1	0	394.621	30	51	130	6	1	2477	268.7	5.71	418.31	51	44	0.984	1.007	0.91	0.853	0.896	36043.9	35468.7	36283	32786.6	30730.4	32312.4	High	High	High	High	High	High
FALSE	High	Master Protein	P37040	NADPH--cytochrome P450 reductase OS=Mus musculus OX=10090 GN=Por PE=1 SV=2	0	194.833	44	23	76	23	1	678	77	5.53	252.22	23	0	1.058	1.131	1.624	1.524	1.516	21273.8	22508.3	24071.1	34540.6	32421.9	32259	High	High	High	High	High	High
FALSE	High	Master Protein	P08228	Superoxide dismutase [Cu-Zn] OS=Mus musculus OX=10090 GN=Sod1 PE=1 SV=2	0	91.256	59	9	84	9	1	154	15.9	6.51	313.06	9	0	0.993	0.907	0.798	0.682	0.918	35039.2	34809	31793.1	27946	23902.5	32159.2	High	High	High	High	High	High
FALSE	High	Master Protein	Q9QYI3	DnaJ homolog subfamily C member 7 OS=Mus musculus OX=10090 GN=Dnajc7 PE=1 SV=2	0	257.707	67	32	105	32	1	494	56.4	6.49	335.35	32	0	0.839	0.881	0.79	0.772	0.773	41568.1	34879.2	36641.3	32827.2	32095.9	32139.5	High	High	High	High	High	High
FALSE	High	Master Protein	Q8BG32	26S proteasome non-ATPase regulatory subunit 11 OS=Mus musculus OX=10090 GN=Psmd11 PE=1 SV=3	0	212.803	63	23	87	23	1	422	47.4	6.48	302.01	23	0	1.065	1.047	1.101	1.073	1.109	28960.2	30845	30322.8	31878.5	31063.2	32108.7	High	High	High	High	High	High
FALSE	High	Master Protein	P97449	Aminopeptidase N OS=Mus musculus OX=10090 GN=Anpep PE=1 SV=4	0	182.023	31	24	60	24	1	966	109.6	5.9	207.31	24	0	0.963	0.979	3.19	3.145	3.152	10184	9805.7	9974.6	32489.2	32032.6	32100.3	High	High	High	High	High	High
FALSE	High	Master Protein	Q91VC3	Eukaryotic initiation factor 4A-III OS=Mus musculus OX=10090 GN=Eif4a3 PE=1 SV=3	0	239.781	62	24	126	21	1	411	46.8	6.73	412.31	24	0	1.036	1.06	0.875	0.913	0.885	36270.1	37560.5	38435.1	31745.5	33108.9	32089.3	High	High	High	High	High	High
FALSE	High	Master Protein	Q4VAA2	Protein CDV3 OS=Mus musculus OX=10090 GN=Cdv3 PE=1 SV=2	0	133.467	66	13	62	6	1	281	29.7	6.1	234.82	13	7	0.869	0.83	1.611	1.185	1.696	18910.5	16430	15689.8	30455.8	22408	32075.8	High	High	High	High	High	High
FALSE	High	Master Protein	Q8CIN4	Serine/threonine-protein kinase PAK 2 OS=Mus musculus OX=10090 GN=Pak2 PE=1 SV=1	0	222.287	62	21	93	16	1	524	57.9	5.77	359.74	21	6	1.05	1.043	1.295	1.33	1.289	24850.6	26082.8	25911.2	32170.3	33041.5	32031.4	High	High	High	High	High	High
FALSE	High	Master Protein	P62852	40S ribosomal protein S25 OS=Mus musculus OX=10090 GN=Rps25 PE=1 SV=1	0	31.883	38	6	46	6	1	125	13.7	10.11	128.73	6	0	0.89	0.847	1.14	1.006	1.11	28840.2	25671.2	24430.9	32876.9	29025.4	31999	High	High	High	High	High	High
FALSE	High	Master Protein	Q8QZT1	Acetyl-CoA acetyltransferase, mitochondrial OS=Mus musculus OX=10090 GN=Acat1 PE=1 SV=1	0	187.648	48	16	76	16	1	424	44.8	8.51	262.36	16	0	0.948	0.926	0.971	1.101	1.069	29923.4	28360.5	27699.8	29048.6	32949.9	31992.9	High	High	High	High	High	High
FALSE	High	Master Protein	Q6IRU2	Tropomyosin alpha-4 chain OS=Mus musculus OX=10090 GN=Tpm4 PE=1 SV=3	0	117.749	63	19	113	12	1	248	28.5	4.68	294.2	19	1	1.009	0.973	1.064	0.725	0.871	36670.1	36984.2	35697.8	39022.4	26588	31954.9	High	High	High	High	High	High
FALSE	High	Master Protein	Q922I7	MCG13402, isoform CRA_c OS=Mus musculus OX=10090 GN=Ptbp1 PE=1 SV=1	0	365.613	68	23	158	20	1	555	59.3	9.16	757.21	23	3	1.007	1.046	0.773	0.774	0.807	39575	39837.8	41396	30590	30649.8	31919.1	High	High	High	High	High	High
FALSE	High	Master Protein	Q99ME9	Nucleolar GTP-binding protein 1 OS=Mus musculus OX=10090 GN=Gtpbp4 PE=1 SV=3	0	186.234	46	29	98	29	1	634	74.1	9.52	316.77	29	0	0.982	1.029	0.833	0.859	0.831	38393.8	37690.8	39521.3	31996.2	32990.4	31913.2	High	High	High	High	High	High
FALSE	High	Master Protein	P59325	Eukaryotic translation initiation factor 5 OS=Mus musculus OX=10090 GN=Eif5 PE=1 SV=1	0	144.305	47	21	78	21	1	429	48.9	5.52	237.96	21	0	1.147	1.183	1.278	1.437	1.363	23412.2	26850	27700.1	29929.7	33637.9	31909.1	High	High	High	High	High	High
FALSE	High	Master Protein	Q9Z2I9	Succinate--CoA ligase [ADP-forming] subunit beta, mitochondrial OS=Mus musculus OX=10090 GN=Sucla2 PE=1 SV=2	0	199.053	58	20	79	20	1	463	50.1	7.01	297.34	20	0	0.694	0.792	1.034	1.181	1.12	28467	19757.4	22533.2	29429.4	33626.7	31884.2	High	High	High	High	High	High
FALSE	High	Master Protein	O55142	60S ribosomal protein L35a OS=Mus musculus OX=10090 GN=Rpl35a PE=1 SV=2	0	40.97	53	7	57	7	1	110	12.5	10.89	143.72	7	0	0.938	0.946	1.003	1.035	1.072	29718.2	27886.5	28105.2	29812.4	30744.6	31848.2	High	High	High	High	High	High
FALSE	High	Master Protein	Q9D0K2	Succinyl-CoA:3-ketoacid coenzyme A transferase 1, mitochondrial OS=Mus musculus OX=10090 GN=Oxct1 PE=1 SV=1	0	297.657	61	21	108	21	1	520	56	8.53	407.61	21	0	0.952	0.912	1.114	1.255	1.163	27360	26055.3	24942.5	30484.8	34347.2	31819.7	High	High	High	High	High	High
FALSE	High	Master Protein	Q91V55	40S ribosomal protein S5 OS=Mus musculus OX=10090 GN=Rps5 PE=1 SV=1	0	121.513	62	11	93	11	1	204	22.9	9.72	286.77	11	0	0.939	0.978	1.072	1.146	1.124	28230.7	26514.1	27610	30262.6	32355.4	31733.2	High	High	High	High	High	High
FALSE	High	Master Protein	Q6GT24	Peroxiredoxin-6 OS=Mus musculus OX=10090 GN=Prdx6 PE=1 SV=1	0	157.262	65	13	88	13	1	224	24.8	6.37	303.17	13	0	1.182	1.149	0.991	0.983	1.023	30982.4	36609	35603.7	30703.5	30450.7	31706.5	High	High	High	High	High	High
FALSE	High	Master Protein	Q9WUA2	Phenylalanine--tRNA ligase beta subunit OS=Mus musculus OX=10090 GN=Farsb PE=1 SV=2	0	211.823	53	28	81	27	1	589	65.7	7.12	314.28	28	1	1.085	1.076	1.328	1.526	1.422	22266.6	24169.9	23964.4	29580	33974.8	31673.4	High	High	High	High	High	High
FALSE	High	Master Protein	Q8R5L1	Complement component 1 Q subcomponent-binding protein, mitochondrial OS=Mus musculus OX=10090 GN=C1qbp PE=1 SV=1	0	182.793	61	9	157	9	1	279	31	4.87	661.41	9	0	1.02	0.996	1.159	1.474	1.39	22758.8	23206.8	22660.1	26381.8	33553.6	31636.4	High	High	High	High	High	High
FALSE	High	Master Protein	P10852-2	Isoform 2 of 4F2 cell-surface antigen heavy chain OS=Mus musculus OX=10090 GN=Slc3a2	0	181.603	40	19	99	18	1	565	62.2	5.5	309	19	1	1.354	1.38	0.68	0.731	0.769	41092.7	55628.6	56693.3	27924.6	30047.6	31608.4	High	High	High	High	High	High
FALSE	High	Master Protein	P62082	40S ribosomal protein S7 OS=Mus musculus OX=10090 GN=Rps7 PE=2 SV=1	0	134.855	54	9	67	9	1	194	22.1	10.1	239.48	9	0	0.923	0.902	1.039	1.037	1.022	30898.9	28511.4	27862.2	32118	32028.9	31582.3	High	High	High	High	High	High
FALSE	High	Master Protein	O35643	AP-1 complex subunit beta-1 OS=Mus musculus OX=10090 GN=Ap1b1 PE=1 SV=2	0	301.62	48	34	104	20	1	943	103.9	5.17	365.59	34	13	1.088	1.092	0.87	0.901	0.918	34131.9	37132.9	37288.5	29702.2	30756.8	31341.1	High	High	High	High	High	High
FALSE	High	Master Protein	P62245	40S ribosomal protein S15a OS=Mus musculus OX=10090 GN=Rps15a PE=1 SV=2	0	58.184	66	9	92	9	1	130	14.8	10.13	331.17	9	0	0.957	0.943	1.024	1.052	1.043	30046.4	28743.6	28348.3	30777.2	31615.5	31338.7	High	High	High	High	High	High
FALSE	High	Master Protein	Q64152	Transcription factor BTF3 OS=Mus musculus OX=10090 GN=Btf3 PE=1 SV=3	0	141.061	66	11	76	10	1	204	22	9.52	233.55	11	1	0.737	0.713	0.954	0.723	0.906	34575.8	25466.1	24644.9	32983	24986.1	31335.9	High	High	High	High	High	High
FALSE	High	Master Protein	S4R1M2	Scaffold attachment factor B1 OS=Mus musculus OX=10090 GN=Safb PE=1 SV=1	0	292.878	40	37	128	27	1	939	105.3	5.38	441.24	37	10	1.017	1.019	0.777	0.754	0.755	41504.1	42216.5	42274.3	32242.9	31295.4	31328.3	High	High	High	High	High	High
FALSE	High	Master Protein	P14131	40S ribosomal protein S16 OS=Mus musculus OX=10090 GN=Rps16 PE=1 SV=4	0	67.825	68	12	67	12	1	146	16.4	10.21	177.96	12	0	0.988	0.933	1.123	1.033	1.089	28740	28380.8	26823	32284	29692.1	31290.9	High	High	High	High	High	High
FALSE	High	Master Protein	P50518	V-type proton ATPase subunit E 1 OS=Mus musculus OX=10090 GN=Atp6v1e1 PE=1 SV=2	0	135.501	73	17	69	17	1	226	26.1	8.43	212.82	17	0	1.069	1.048	1.756	1.596	1.59	19678.2	21035.9	20626.2	34560.7	31398.6	31283.9	High	High	High	High	High	High
FALSE	High	Master Protein	Q9JIF7	Coatomer subunit beta OS=Mus musculus OX=10090 GN=Copb1 PE=1 SV=1	0	341.287	43	34	126	34	1	953	107	6	468.42	34	0	1.091	1.102	0.939	1.061	1.018	30690.7	33472.7	33823.5	28809.1	32566	31235	High	High	High	High	High	High
FALSE	High	Master Protein	P18242	Cathepsin D OS=Mus musculus OX=10090 GN=Ctsd PE=1 SV=1	0	162.328	38	13	75	13	1	410	44.9	7.15	282.31	13	0	1.055	1.133	1.912	2.196	2.162	14427	15220.2	16346.5	27587.1	31679.7	31197.5	High	High	High	High	High	High
FALSE	High	Master Protein	Q3TWW8	Serine/arginine-rich splicing factor 6 OS=Mus musculus OX=10090 GN=Srsf6 PE=1 SV=1	0	104.978	37	17	72	13	1	339	39	11.46	212.94	17	4	0.97	0.935	0.845	0.871	0.856	36311.9	35206.4	33944.4	30697.5	31626.6	31094	High	High	High	High	High	High
FALSE	High	Master Protein	P49710	Hematopoietic lineage cell-specific protein OS=Mus musculus OX=10090 GN=Hcls1 PE=1 SV=2	0	128.984	47	20	57	20	1	486	54.2	4.84	185.82	20	0	0.965	0.968	3.267	2.962	3.161	9836.5	9495.2	9518.9	32139.6	29139.4	31090.5	High	High	High	High	High	High
FALSE	High	Master Protein	H3BKH6	S-formylglutathione hydrolase OS=Mus musculus OX=10090 GN=Esd PE=1 SV=1	0	163.096	62	12	90	11	1	295	32.8	7.83	322.38	12	1	1.092	1.107	2.039	1.897	2.062	15071.9	16463.7	16678.2	30727.6	28590.6	31078.9	High	High	High	High	High	High
FALSE	High	Master Protein	P28474	Alcohol dehydrogenase class-3 OS=Mus musculus OX=10090 GN=Adh5 PE=1 SV=3	0	178.225	57	15	73	15	1	374	39.5	7.25	262.64	15	0	1.133	1.141	1.261	1.443	1.373	22577.7	25573.9	25756.7	28470.2	32580.3	31006.3	High	High	High	High	High	High
FALSE	High	Master Protein	P28658	Ataxin-10 OS=Mus musculus OX=10090 GN=Atxn10 PE=1 SV=2	0	209.8	55	21	91	21	1	475	53.7	5.25	320.54	21	0	0.988	0.966	1.562	1.349	1.343	23088.2	22812.6	22295.4	36063.8	31146.8	31002.5	High	High	High	High	High	High
FALSE	High	Master Protein	Q3U4W8	Ubiquitin carboxyl-terminal hydrolase OS=Mus musculus OX=10090 GN=Usp5 PE=1 SV=1	0	303.231	49	31	108	31	1	835	93.3	5.06	386.59	31	0	0.977	1.059	0.757	0.817	0.793	39109.2	38197.4	41434.1	29605	31952.9	31001.5	High	High	High	High	High	High
FALSE	High	Master Protein	P19783	Cytochrome c oxidase subunit 4 isoform 1, mitochondrial OS=Mus musculus OX=10090 GN=Cox4i1 PE=1 SV=2	0	87.865	60	11	74	11	1	169	19.5	9.23	232.47	11	0	0.804	0.866	0.945	1.047	1.076	28789.3	23152	24945	27213.6	30148.6	30969.1	High	High	High	High	High	High
FALSE	High	Master Protein	Q8K363	ATP-dependent RNA helicase DDX18 OS=Mus musculus OX=10090 GN=Ddx18 PE=1 SV=1	0	284.837	57	31	102	31	1	660	74.1	9.52	358.9	31	0	0.987	1.021	0.859	0.855	0.843	36684.2	36191.3	37461.2	31509.3	31355.1	30936.6	High	High	High	High	High	High
FALSE	High	Master Protein	Q9D8U8	Sorting nexin-5 OS=Mus musculus OX=10090 GN=Snx5 PE=1 SV=1	0	157.721	50	20	82	17	1	404	46.8	6.62	268.51	20	0	1.009	0.994	1.852	1.89	1.834	16834.8	16985	16741.1	31180.4	31811.3	30874.9	High	High	High	High	High	High
FALSE	High	Master Protein	A0A2C9F2D2	Annexin OS=Mus musculus OX=10090 GN=Anxa7 PE=1 SV=1	0	115.612	35	17	70	17	1	485	52.2	5.52	214.35	17	0	1.05	1.061	1.477	1.342	1.451	21274.1	22340.6	22574.5	31411.9	28552.9	30873.8	High	High	High	High	High	High
FALSE	High	Master Protein	P26043	Radixin OS=Mus musculus OX=10090 GN=Rdx PE=1 SV=3	0	263.971	59	38	146	23	1	583	68.5	6.2	478.34	38	3	1.038	0.998	0.798	0.855	0.835	36875.9	38270.2	36808.1	29426.3	31511.6	30774.6	High	High	High	High	High	High
FALSE	High	Master Protein	Q6ZWQ9	MCG5400 OS=Mus musculus OX=10090 GN=Myl12a PE=1 SV=1	0	143.957	83	12	73	3	1	172	19.9	4.81	224.74	12	12	0.894	0.868	1.293	0.813	0.967	31807.6	28447.4	27601.8	41133.1	25855.2	30759.9	High	High	High	High	High	High
FALSE	High	Master Protein	P14206	40S ribosomal protein SA OS=Mus musculus OX=10090 GN=Rpsa PE=1 SV=4	0	174.213	52	13	116	13	1	295	32.8	4.87	458.16	13	0	0.948	0.916	1.059	0.994	1.109	27563.6	26136.3	25252.1	29182.7	27399	30562.5	High	High	High	High	High	High
FALSE	High	Master Protein	Q9WUU7	Cathepsin Z OS=Mus musculus OX=10090 GN=Ctsz PE=1 SV=1	0	95.63	38	9	55	9	1	306	34	6.6	187.14	9	0	1.081	1.094	2.689	3.216	3.066	9941.2	10748.9	10876	26728.7	31972.3	30478.2	High	High	High	High	High	High
FALSE	High	Master Protein	Q6P8X1	Sorting nexin-6 OS=Mus musculus OX=10090 GN=Snx6 PE=1 SV=2	0	139.513	48	21	65	18	1	406	46.6	6.16	198.66	21	4	1.09	1.102	1.41	1.429	1.398	21738.4	23701.2	23958	30641.8	31054	30387.5	High	High	High	High	High	High
FALSE	High	Master Protein	Q8BHN3-2	Isoform 2 of Neutral alpha-glucosidase AB OS=Mus musculus OX=10090 GN=Ganab	0	251.768	36	33	137	1	1	966	109.3	6.15	433.47	33	32	1.121	1.109	0.865	0.891	0.863	35172.8	39438.4	39004.1	30438.7	31333.3	30364.2	High	High	High	High	High	High
FALSE	High	Master Protein	Q08943-2	Isoform 2 of FACT complex subunit SSRP1 OS=Mus musculus OX=10090 GN=Ssrp1	0	162.221	33	19	81	18	1	713	81.4	7.01	231.5	19	1	0.993	0.976	0.812	0.792	0.812	37338	37075.1	36446.8	30310.4	29559.4	30306	High	High	High	High	High	High
FALSE	High	Master Protein	Q9Z277	Tyrosine-protein kinase BAZ1B OS=Mus musculus OX=10090 GN=Baz1b PE=1 SV=2	0	343.014	35	49	132	49	1	1479	170.5	8.6	416.44	49	0	1.016	1.07	0.736	0.761	0.738	41076.5	41737.8	43951.2	30233.4	31243.9	30296.7	High	High	High	High	High	High
FALSE	High	Master Protein	Q99P72	Reticulon-4 OS=Mus musculus OX=10090 GN=Rtn4 PE=1 SV=2	0	319.702	41	30	130	30	1	1162	126.5	4.54	504.22	30	0	1.062	1.084	1.021	0.943	1.002	30239.4	32121.1	32778.1	30859.8	28514.7	30290.8	High	High	High	High	High	High
FALSE	High	Master Protein	Q9JII6	Aldo-keto reductase family 1 member A1 OS=Mus musculus OX=10090 GN=Akr1a1 PE=1 SV=3	0	131.364	54	17	72	17	1	325	36.6	7.39	233.52	17	0	1.268	1.211	1.414	1.415	1.419	21348.8	27065.4	25863	30178.8	30217.8	30285.6	High	High	High	High	High	High
FALSE	High	Master Protein	Q8BFY9	Transportin-1 OS=Mus musculus OX=10090 GN=Tnpo1 PE=1 SV=2	0	316.985	51	26	107	21	1	898	102.3	4.98	419.29	26	5	1.058	1.12	0.884	1.035	1.03	29397.2	31103.2	32920.7	25981.6	30433.1	30282.3	High	High	High	High	High	High
FALSE	High	Master Protein	Q9DBR1	5'-3' exoribonuclease 2 OS=Mus musculus OX=10090 GN=Xrn2 PE=1 SV=1	0	252.833	38	31	104	31	1	951	108.6	7.59	344.03	31	0	0.968	0.986	0.997	1.091	1.035	29249.1	28324.4	28849.1	29165.1	31910.5	30278.5	High	High	High	High	High	High
FALSE	High	Master Protein	Q61335	B-cell receptor-associated protein 31 OS=Mus musculus OX=10090 GN=Bcap31 PE=1 SV=4	0	86.991	40	13	65	12	1	245	27.9	8.7	184.22	13	0	1.163	1.089	0.877	0.72	0.816	37088.1	43134.7	40377.4	32527.1	26701.3	30269.6	High	High	High	High	High	High
FALSE	High	Master Protein	Q9Z1D1	Eukaryotic translation initiation factor 3 subunit G OS=Mus musculus OX=10090 GN=Eif3g PE=1 SV=2	0	153.197	56	17	87	17	1	320	35.6	5.9	303.25	17	0	0.933	0.929	1.015	1.013	1.009	29935.7	27931.4	27801.8	30370.3	30322.4	30217.8	High	High	High	High	High	High
FALSE	High	Master Protein	Q60597	2-oxoglutarate dehydrogenase, mitochondrial OS=Mus musculus OX=10090 GN=Ogdh PE=1 SV=3	0	348.167	47	36	116	29	1	1023	116.4	6.83	423.16	36	7	0.795	0.805	0.88	0.957	0.94	32108.9	25531.7	25854.8	28245	30713.5	30169.1	High	High	High	High	High	High
FALSE	High	Master Protein	P46664	Adenylosuccinate synthetase isozyme 2 OS=Mus musculus OX=10090 GN=Adss PE=1 SV=2	0	187.084	52	21	91	18	1	456	50	6.38	302.53	21	2	1.014	0.989	0.984	0.97	1.012	29757.6	30171.1	29443.6	29285.7	28872.2	30111.9	High	High	High	High	High	High
FALSE	High	Master Protein	Q9D1R9	60S ribosomal protein L34 OS=Mus musculus OX=10090 GN=Rpl34 PE=1 SV=2	0	45.845	43	7	66	7	1	117	13.3	11.47	181.11	7	0	0.897	0.886	1.024	1.002	0.995	30240.4	27140	26798	30966.9	30288.8	30097	High	High	High	High	High	High
FALSE	High	Master Protein	Q3THK7	GMP synthase [glutamine-hydrolyzing] OS=Mus musculus OX=10090 GN=Gmps PE=1 SV=2	0	290.726	59	32	114	32	1	693	76.7	6.73	398.92	32	0	0.913	0.942	0.797	0.811	0.804	37330.9	34088.3	35156.7	29770.4	30280.7	29996.4	High	High	High	High	High	High
FALSE	High	Master Protein	P10605	Cathepsin B OS=Mus musculus OX=10090 GN=Ctsb PE=1 SV=2	0	155.169	62	14	65	14	1	339	37.3	5.91	255.25	14	0	1.126	1.141	3.122	3.218	3.3	9080	10227.8	10355.9	28349.3	29220.2	29965.9	High	High	High	High	High	High
FALSE	High	Master Protein	Q9WUK2	Eukaryotic translation initiation factor 4H OS=Mus musculus OX=10090 GN=Eif4h PE=1 SV=3	0	105.823	64	17	79	17	1	248	27.3	7.23	244.25	17	0	0.95	0.943	0.906	0.848	0.861	34777.6	33046.2	32784.6	31502.7	29508.8	29950.3	High	High	High	High	High	High
FALSE	High	Master Protein	Q6P5B0	RRP12-like protein OS=Mus musculus OX=10090 GN=Rrp12 PE=1 SV=1	0	206.63	28	32	83	32	1	1295	143	8.91	253.79	32	0	0.937	0.97	1.005	1.076	1.059	28124.8	26341.5	27267.9	28263.8	30262.6	29778.6	High	High	High	High	High	High
FALSE	High	Master Protein	Q9EPL8	Importin-7 OS=Mus musculus OX=10090 GN=Ipo7 PE=1 SV=2	0	305.046	38	30	118	30	1	1038	119.4	4.82	444.31	30	0	1.016	1.031	0.898	0.942	0.955	31188.1	31700.3	32145.2	28017.3	29391.5	29778.4	High	High	High	High	High	High
FALSE	High	Master Protein	Q9Z110	Delta-1-pyrroline-5-carboxylate synthase OS=Mus musculus OX=10090 GN=Aldh18a1 PE=1 SV=2	0	288.207	55	31	91	31	1	795	87.2	7.55	323.67	31	0	1.045	1.086	0.792	0.851	0.836	35616.2	37219.2	38696.9	28213.1	30324.8	29767.3	High	High	High	High	High	High
FALSE	High	Master Protein	Q9D0I8	mRNA turnover protein 4 homolog OS=Mus musculus OX=10090 GN=Mrto4 PE=1 SV=1	0	95.248	51	13	65	13	1	239	27.5	8.54	176.33	13	0	0.907	0.906	0.738	0.778	0.796	37412	33927.5	33896.4	27604.7	29094.4	29762.8	High	High	High	High	High	High
FALSE	High	Master Protein	A2AE89	Glutathione S-transferase Mu 1 OS=Mus musculus OX=10090 GN=Gstm1 PE=1 SV=2	0	110.853	53	14	54	11	1	244	28.5	8.19	166.79	14	3	1.178	1.153	2.799	3.108	3.096	9614.4	11327.3	11083.5	26914.4	29883.9	29761.9	High	High	High	High	High	High
FALSE	High	Master Protein	Q9CZU3	Exosome RNA helicase MTR4 OS=Mus musculus OX=10090 GN=Mtrex PE=1 SV=1	0	247.14	37	37	102	36	1	1040	117.6	6.4	331.45	37	1	0.937	0.949	0.985	1.049	1.034	28784	26967	27316.6	28364.9	30186.7	29749.9	High	High	High	High	High	High
FALSE	High	Master Protein	Q9ES52	Phosphatidylinositol 3,4,5-trisphosphate 5-phosphatase 1 OS=Mus musculus OX=10090 GN=Inpp5d PE=1 SV=2	0	173.207	33	34	58	32	1	1191	133.5	7.8	172.51	34	2	0.973	0.971	2.38	2.7	2.668	11150.9	10848.7	10831.6	26537.4	30112.2	29748	High	High	High	High	High	High
FALSE	High	Master Protein	P62830	60S ribosomal protein L23 OS=Mus musculus OX=10090 GN=Rpl23 PE=1 SV=1	0	105.108	68	8	145	8	1	140	14.9	10.51	538.98	8	0	0.884	0.894	0.972	0.919	0.979	30368.2	26849.4	27139.8	29529.7	27904.8	29727.9	High	High	High	High	High	High
FALSE	High	Master Protein	P53996-3	Isoform 3 of Cellular nucleic acid-binding protein OS=Mus musculus OX=10090 GN=Cnbp	0	100.34	65	11	71	11	1	177	19.5	7.71	243.2	11	0	0.69	0.755	0.667	0.964	1	29711	20488.2	22431	19819.9	28631.5	29718.5	High	High	High	High	High	High
FALSE	High	Master Protein	Q8C2Q3	RNA-binding protein 14 OS=Mus musculus OX=10090 GN=Rbm14 PE=1 SV=1	0	207.575	51	27	80	22	1	669	69.4	9.67	282.37	27	5	1.003	1.035	1.025	0.981	1.039	28535.2	28622.5	29541.7	29260.4	28002.3	29648.7	High	High	High	High	High	High
FALSE	High	Master Protein	D3Z4J3	Unconventional myosin-Va OS=Mus musculus OX=10090 GN=Myo5a PE=1 SV=1	0	288.701	27	48	87	47	1	1855	215.4	8.5	275.65	48	1	1.083	1.058	1.089	1.194	1.149	25787.7	27933.8	27277.2	28089.1	30782.7	29632.7	High	High	High	High	High	High
FALSE	High	Master Protein	Q8C0C7	Phenylalanine--tRNA ligase alpha subunit OS=Mus musculus OX=10090 GN=Farsa PE=1 SV=1	0	190.935	52	22	87	22	1	508	57.6	8.28	326	22	0	1.049	1.048	1.314	1.432	1.364	21692.8	22754.7	22743.9	28494.8	31071.7	29582.9	High	High	High	High	High	High
FALSE	High	Master Protein	Q6PHQ9	Polyadenylate-binding protein OS=Mus musculus OX=10090 GN=Pabpc4 PE=1 SV=1	0	241.492	50	31	121	20	1	660	72.2	9.39	422.81	31	0	0.925	0.921	1.21	1.297	1.252	23602	21834	21729.8	28551.7	30618.5	29553.1	High	High	High	High	High	High
FALSE	High	Master Protein	Q9CQM8	60S ribosomal protein L21 OS=Mus musculus OX=10090 GN=Rpl21 PE=1 SV=1	0	57.216	38	10	80	10	1	160	18.6	10.49	174.54	10	0	0.932	0.921	1.016	0.892	0.972	30284.1	28232.8	27878.5	30766.3	27028.4	29430.8	High	High	High	High	High	High
FALSE	High	Master Protein	Q9JIF0	Protein arginine N-methyltransferase 1 OS=Mus musculus OX=10090 GN=Prmt1 PE=1 SV=1	0	189.54	51	17	110	17	1	371	42.4	5.43	353.21	17	0	0.872	0.871	0.656	0.716	0.703	41829.1	36491	36433.7	27436.6	29935.9	29388.5	High	High	High	High	High	High
FALSE	High	Master Protein	Q922Q8	Leucine-rich repeat-containing protein 59 OS=Mus musculus OX=10090 GN=Lrrc59 PE=1 SV=1	0	112.593	31	12	70	12	1	307	34.9	9.52	222.1	12	0	1.04	1.016	0.992	0.916	0.969	30313.3	31533.6	30797.4	30079.6	27768.6	29379.9	High	High	High	High	High	High
FALSE	High	Master Protein	Q8K224	RNA cytidine acetyltransferase OS=Mus musculus OX=10090 GN=Nat10 PE=1 SV=1	0	326.084	47	42	93	42	1	1024	115.3	8.32	318.31	42	0	0.988	1.003	0.931	0.987	0.965	30342.7	29971.6	30432.1	28262	29959.6	29293.7	High	High	High	High	High	High
FALSE	High	Master Protein	Q3U741	DEAD (Asp-Glu-Ala-Asp) box polypeptide 17, isoform CRA_a OS=Mus musculus OX=10090 GN=Ddx17 PE=1 SV=1	0	252.916	49	34	151	26	1	652	72.5	8.68	466.37	34	0	1.345	1.269	1.519	1.563	1.495	19587.2	26341.2	24859.6	29750.4	30622.1	29275.5	High	High	High	High	High	High
FALSE	High	Master Protein	Q6ZQ08-4	Isoform 4 of CCR4-NOT transcription complex subunit 1 OS=Mus musculus OX=10090 GN=Cnot1	0	351.24	27	54	124	54	1	2376	266.7	7.11	367.59	54	0	1.001	1.036	0.756	0.757	0.732	39884.6	39913.7	41324.9	30151.3	30204.9	29193	High	High	High	High	High	High
FALSE	High	Master Protein	A0A1Y7VKY1	MCG116671 OS=Mus musculus OX=10090 GN=Gm11361 PE=3 SV=1	0	39.724	34	7	63	7	1	152	17.7	10.86	181.51	7	0	0.976	0.915	1.003	0.985	1.011	28858.5	28161.9	26408.1	28952	28413.5	29183.1	High	High	High	High	High	High
FALSE	High	Master Protein	Q9R1T2	SUMO-activating enzyme subunit 1 OS=Mus musculus OX=10090 GN=Sae1 PE=1 SV=1	0	189.856	67	18	85	18	1	350	38.6	5.36	292.68	18	0	1.13	1.124	0.894	0.954	0.922	31574.1	35680.4	35495.7	28222.7	30106.3	29123.1	High	High	High	High	High	High
FALSE	High	Master Protein	Q61655	ATP-dependent RNA helicase DDX19A OS=Mus musculus OX=10090 GN=Ddx19a PE=1 SV=2	0	158.479	50	22	71	5	1	478	53.9	6.67	246.32	22	17	1.017	1.002	1.006	1.068	1.038	27970.2	28433.2	28031.6	28133.9	29859.1	29046.6	High	High	High	High	High	High
FALSE	High	Master Protein	A0A0R4J140	Clustered mitochondria protein homolog OS=Mus musculus OX=10090 GN=Cluh PE=1 SV=1	0	315.847	45	46	99	46	1	1353	151.7	6.02	337.51	46	0	0.947	0.964	1.377	1.547	1.454	19964.9	18901.9	19253.8	27497.1	30877.5	29020.9	High	High	High	High	High	High
FALSE	High	Master Protein	P14576	Signal recognition particle 54 kDa protein OS=Mus musculus OX=10090 GN=Srp54 PE=1 SV=2	0	206.381	52	23	95	2	1	504	55.7	8.75	330.05	23	21	1.052	1.052	0.922	0.892	0.905	32066.1	33740.3	33748.3	29553.9	28595.1	29020.3	High	High	High	High	High	High
FALSE	High	Master Protein	Q61792	LIM and SH3 domain protein 1 OS=Mus musculus OX=10090 GN=Lasp1 PE=1 SV=1	0	124.51	70	17	75	17	1	263	30	7.05	230.9	17	0	1.001	0.998	2.105	1.719	1.914	15142.2	15161.9	15119.3	31876.6	26025.1	28985.1	High	High	High	High	High	High
FALSE	High	Master Protein	Q8BTI8	Serine/arginine repetitive matrix protein 2 OS=Mus musculus OX=10090 GN=Srrm2 PE=1 SV=3	0	329.171	22	47	110	41	1	2703	294.7	12.03	365.77	47	6	0.975	0.944	1.081	0.911	1.008	28709.4	27994.1	27111.9	31037.1	26166.2	28941.5	High	High	High	High	High	High
FALSE	High	Master Protein	Q9Z1F9	SUMO-activating enzyme subunit 2 OS=Mus musculus OX=10090 GN=Uba2 PE=1 SV=1	0	363.904	64	31	111	31	1	638	70.5	5.24	424.92	31	0	1.063	1.06	0.801	0.88	0.847	34115	36276	36169.8	27323.9	30023.2	28891.8	High	High	High	High	High	High
FALSE	High	Master Protein	Q9D154	Leukocyte elastase inhibitor A OS=Mus musculus OX=10090 GN=Serpinb1a PE=1 SV=1	0	121.19	41	14	49	14	1	379	42.5	6.21	163.66	14	0	0.936	0.968	3.98	3.426	3.162	9133.7	8547.1	8844	36347.9	31288.8	28881.6	High	High	High	High	High	High
FALSE	High	Master Protein	Q80X41	Serine/threonine-protein kinase VRK1 OS=Mus musculus OX=10090 GN=Vrk1 PE=1 SV=2	0	131.891	47	18	53	17	1	440	49.7	8.94	193.07	18	1	0.982	0.969	1.413	1.561	1.491	19363.6	19020.8	18754.4	27359.7	30222.4	28877.6	High	High	High	High	High	High
FALSE	High	Master Protein	Q9CSH3	Exosome complex exonuclease RRP44 OS=Mus musculus OX=10090 GN=Dis3 PE=1 SV=4	0	265.634	46	38	103	38	1	958	108.8	7.53	348.97	38	0	0.95	1.012	1.195	1.348	1.284	22461.5	21335.3	22732.1	26841.9	30269	28845.6	High	High	High	High	High	High
FALSE	High	Master Protein	Q8BX70	Vacuolar protein sorting-associated protein 13C OS=Mus musculus OX=10090 GN=Vps13c PE=1 SV=2	0	341.621	20	57	89	56	1	3748	419.8	6.81	280.84	57	1	0.956	0.939	1.436	1.646	1.55	18598.2	17788.2	17457.8	26707.1	30616.2	28823.7	High	High	High	High	High	High
FALSE	High	Master Protein	Q8CI11	Guanine nucleotide-binding protein-like 3 OS=Mus musculus OX=10090 GN=Gnl3 PE=1 SV=2	0	222.802	55	27	87	26	1	538	60.7	9.11	294.38	27	0	0.947	0.973	0.974	0.951	0.93	30849.7	29213.3	30008.3	30038.9	29348.4	28677	High	High	High	High	High	High
FALSE	High	Master Protein	P60122	RuvB-like 1 OS=Mus musculus OX=10090 GN=Ruvbl1 PE=1 SV=1	0	220.238	47	17	89	17	1	456	50.2	6.42	362.37	17	0	1.049	1.059	1.036	1.18	1.146	25014.1	26251.7	26486.6	25909.1	29518.4	28662.6	High	High	High	High	High	High
FALSE	High	Master Protein	P54822	Adenylosuccinate lyase OS=Mus musculus OX=10090 GN=Adsl PE=1 SV=2	0	189.051	49	20	76	20	1	484	54.8	7.27	278.08	20	0	0.976	0.964	1.188	1.18	1.236	23185.9	22622.3	22354	27555	27355.6	28654.3	High	High	High	High	High	High
FALSE	High	Master Protein	Q9DBG6	Dolichyl-diphosphooligosaccharide--protein glycosyltransferase subunit 2 OS=Mus musculus OX=10090 GN=Rpn2 PE=1 SV=1	0	268.144	58	24	105	24	1	631	69	5.81	449.29	24	0	1.087	1.103	0.87	0.943	0.918	31125.2	33832.9	34330.1	27073.8	29363.1	28562.4	High	High	High	High	High	High
FALSE	High	Master Protein	Q6DFW4	Nucleolar protein 58 OS=Mus musculus OX=10090 GN=Nop58 PE=1 SV=1	0	193.766	38	16	97	16	1	536	60.3	8.34	342.02	16	0	1.045	1.065	0.899	0.979	0.934	30574.6	31935.9	32570.2	27496.7	29938	28553.8	High	High	High	High	High	High
FALSE	High	Master Protein	P43247	DNA mismatch repair protein Msh2 OS=Mus musculus OX=10090 GN=Msh2 PE=1 SV=1	0	313.597	50	38	86	38	1	935	104.1	5.96	300.86	38	0	1.079	1.086	0.978	1.084	1.009	28253.7	30479.6	30674.5	27625.7	30619.8	28505.7	High	High	High	High	High	High
FALSE	High	Master Protein	P46978	Dolichyl-diphosphooligosaccharide--protein glycosyltransferase subunit STT3A OS=Mus musculus OX=10090 GN=Stt3a PE=1 SV=1	0	119.215	26	19	79	18	1	705	80.5	8.1	231.77	19	1	1.129	1.165	0.871	0.945	0.911	31223.9	35241.6	36370.4	27208.9	29497.4	28456.7	High	High	High	High	High	High
FALSE	High	Master Protein	Q9CQQ7	ATP synthase F(0) complex subunit B1, mitochondrial OS=Mus musculus OX=10090 GN=Atp5pb PE=1 SV=1	0	85.435	46	11	65	11	1	256	28.9	9.06	185.83	11	0	0.877	0.88	1.042	0.93	1.029	27637.9	24251.5	24324.8	28803.2	25710	28453	High	High	High	High	High	High
FALSE	High	Master Protein	P11440	Cyclin-dependent kinase 1 OS=Mus musculus OX=10090 GN=Cdk1 PE=1 SV=3	0	153.088	69	17	105	14	1	297	34.1	8.43	374.58	17	3	0.756	0.857	0.582	0.622	0.59	48164	36403.3	41257.7	28054	29934.9	28411	High	High	High	High	High	High
FALSE	High	Master Protein	Q9DB77	Cytochrome b-c1 complex subunit 2, mitochondrial OS=Mus musculus OX=10090 GN=Uqcrc2 PE=1 SV=1	0	154.335	43	16	85	16	1	453	48.2	9.25	302.86	16	0	0.911	0.932	0.967	1.061	1.089	26033.8	23710.8	24274	25165	27618.6	28344.8	High	High	High	High	High	High
FALSE	High	Master Protein	Q99JI4	26S proteasome non-ATPase regulatory subunit 6 OS=Mus musculus OX=10090 GN=Psmd6 PE=1 SV=1	0	155.318	58	20	77	20	1	389	45.5	5.52	267.09	20	0	1.071	1.044	1.056	1.025	1.095	25825.1	27658.3	26953.8	27260.4	26461.9	28284.6	High	High	High	High	High	High
FALSE	High	Master Protein	Q9JIX8-4	Isoform 4 of Apoptotic chromatin condensation inducer in the nucleus OS=Mus musculus OX=10090 GN=Acin1	0	261.038	33	38	113	18	1	1298	146.2	6.13	377.15	38	18	0.998	0.995	0.901	0.781	0.824	34304.1	34252	34135.6	30901.7	26790.9	28267.8	High	High	High	High	High	High
FALSE	High	Master Protein	Q62376	U1 small nuclear ribonucleoprotein 70 kDa OS=Mus musculus OX=10090 GN=Snrnp70 PE=1 SV=2	0	195.227	48	18	107	18	1	448	52	9.94	342.92	18	0	1.03	1.004	0.978	0.876	0.878	32133.8	33108.6	32265.2	31419.3	28138.1	28220.2	High	High	High	High	High	High
FALSE	High	Master Protein	A0A2I3BPG9	MCG113838 OS=Mus musculus OX=10090 GN=Rpl36a-ps1 PE=3 SV=1	0	25.683	25	4	52	4	1	106	12.4	10.51	122.35	4	0	0.857	0.858	1.143	0.879	0.965	29097.8	24945.5	24977.4	33252	25576.2	28092.5	High	High	High	High	High	High
FALSE	High	Master Protein	Q9WUM4	Coronin-1C OS=Mus musculus OX=10090 GN=Coro1c PE=1 SV=2	0	164.944	47	21	72	19	1	474	53.1	7.08	224.74	21	0	1.085	1.113	0.946	1.026	0.961	29222.5	31716.5	32528.8	27658.5	29993.5	28069.2	High	High	High	High	High	High
FALSE	High	Master Protein	Q8K1B8	Fermitin family homolog 3 OS=Mus musculus OX=10090 GN=Fermt3 PE=1 SV=1	0	191.408	44	22	58	22	1	665	75.6	7.05	179.62	22	0	1.021	1.026	2.446	2.992	2.753	10190	10404.6	10457.8	24920.4	30490.1	28050.7	High	High	High	High	High	High
FALSE	High	Master Protein	Q5XJY5	Coatomer subunit delta OS=Mus musculus OX=10090 GN=Arcn1 PE=1 SV=2	0	211.38	51	24	79	24	1	511	57.2	6.21	261.91	24	0	1.117	1.114	0.996	1.089	1.025	27342.7	30544.7	30448.6	27226.9	29787.4	28028.6	High	High	High	High	High	High
FALSE	High	Master Protein	P13439	Uridine 5'-monophosphate synthase OS=Mus musculus OX=10090 GN=Umps PE=1 SV=3	0	192.022	57	24	64	24	1	481	52.3	6.61	222.94	24	0	0.979	0.975	1.049	1.137	1.092	25579.7	25037.8	24928.1	26831.2	29080.4	27937.4	High	High	High	High	High	High
FALSE	High	Master Protein	P68037	Ubiquitin-conjugating enzyme E2 L3 OS=Mus musculus OX=10090 GN=Ube2l3 PE=1 SV=1	0	93.92	61	8	62	8	1	154	17.9	8.51	218.8	8	0	1.019	0.983	1.123	1.1	1.071	25994.7	26478.5	25564.2	29188.1	28601.7	27830.1	High	High	High	High	High	High
FALSE	High	Master Protein	Q6P1B9	Bin1 protein OS=Mus musculus OX=10090 GN=Bin1 PE=1 SV=1	0	205.998	61	23	66	22	1	477	52.7	5.24	228.62	23	1	1.004	0.993	1.479	1.374	1.439	19305.4	19388.3	19169.4	28546	26521.6	27776.4	High	High	High	High	High	High
FALSE	High	Master Protein	Q6P542	ATP-binding cassette sub-family F member 1 OS=Mus musculus OX=10090 GN=Abcf1 PE=1 SV=1	0	243.981	45	29	87	27	1	837	94.9	6.51	339.87	29	1	1.007	0.977	1.014	1.061	1.016	27317.5	27515	26685.1	27689	28974.6	27760.5	High	High	High	High	High	High
FALSE	High	Master Protein	P41105	60S ribosomal protein L28 OS=Mus musculus OX=10090 GN=Rpl28 PE=1 SV=2	0	45.456	43	7	52	7	1	137	15.7	12.02	162.45	7	0	0.909	0.936	0.954	0.995	0.991	27984.7	25439.5	26202.2	26691.5	27832.6	27741.2	High	High	High	High	High	High
FALSE	High	Master Protein	Q9CQA3	Succinate dehydrogenase [ubiquinone] iron-sulfur subunit, mitochondrial OS=Mus musculus OX=10090 GN=Sdhb PE=1 SV=1	0	111.674	42	12	59	12	1	282	31.8	8.68	211.3	12	0	0.755	0.783	1.186	1.143	1.24	22361.4	16888.3	17504.3	26517.3	25560.3	27734.6	High	High	High	High	High	High
FALSE	High	Master Protein	Q99JF8	PC4 and SFRS1-interacting protein OS=Mus musculus OX=10090 GN=Psip1 PE=1 SV=1	0	171.307	47	23	92	22	1	528	59.7	9.13	277.88	23	1	1.083	1.04	0.888	0.826	0.833	33252.4	36020.6	34589.2	29540.9	27460.7	27700.9	High	High	High	High	High	High
FALSE	High	Master Protein	Q9R0P5	Destrin OS=Mus musculus OX=10090 GN=Dstn PE=1 SV=3	0	93.968	56	10	86	9	1	165	18.5	7.97	246.57	10	0	0.966	0.973	1.3	1.097	1.128	24534	23706.7	23875.5	31894.2	26903.7	27680.7	High	High	High	High	High	High
FALSE	High	Master Protein	Q7TNV0	Protein DEK OS=Mus musculus OX=10090 GN=Dek PE=1 SV=1	0	94.433	32	13	60	13	1	380	43.1	6.86	185.38	13	0	1.026	0.997	0.846	0.877	0.876	31560.9	32389.3	31468.7	26715.7	27668.8	27642.4	High	High	High	High	High	High
FALSE	High	Master Protein	A2AFQ0	E3 ubiquitin-protein ligase HUWE1 OS=Mus musculus OX=10090 GN=Huwe1 PE=1 SV=1	0	598.879	26	80	157	80	1	4378	482.4	5.22	568.59	80	0	1.019	0.996	0.773	0.792	0.78	35422.2	36083.9	35284	27381.9	28065.2	27641.7	High	High	High	High	High	High
FALSE	High	Master Protein	Q8BL66	Early endosome antigen 1 OS=Mus musculus OX=10090 GN=Eea1 PE=1 SV=2	0	281.866	38	50	91	49	1	1411	160.8	5.77	287.8	50	0	0.998	0.992	1.082	1.032	1.068	25885.2	25834.3	25682.8	27997	26715.1	27640.8	High	High	High	High	High	High
FALSE	High	Master Protein	P54276	DNA mismatch repair protein Msh6 OS=Mus musculus OX=10090 GN=Msh6 PE=1 SV=3	0	263.316	34	39	85	39	1	1358	151	6.73	274.07	39	0	1.054	1.06	1.103	1.131	1.083	25383.8	26744.4	26905	27987.2	28718	27499.9	High	High	High	High	High	High
FALSE	High	Master Protein	P62317	Small nuclear ribonucleoprotein Sm D2 OS=Mus musculus OX=10090 GN=Snrpd2 PE=1 SV=1	0	90.168	67	9	79	9	1	118	13.5	9.91	294.64	9	0	1.033	1	0.963	0.915	0.976	28041.3	28976.1	28054	27002.1	25651	27382	High	High	High	High	High	High
FALSE	High	Master Protein	P09055	Integrin beta-1 OS=Mus musculus OX=10090 GN=Itgb1 PE=1 SV=1	0	215.139	40	28	99	28	1	798	88.2	5.94	322.6	28	0	0.67	0.804	0.675	0.577	0.665	41159.5	27589.1	33100.6	27778.8	23742.6	27376.5	High	High	High	High	High	High
FALSE	High	Master Protein	Q9CXW3	Calcyclin-binding protein OS=Mus musculus OX=10090 GN=Cacybp PE=1 SV=1	0	96.383	39	12	80	11	1	229	26.5	7.87	263.21	12	0	1.148	1.118	0.631	0.651	0.636	43004.4	49364.3	48068.8	27154.4	27998.8	27370.3	High	High	High	High	High	High
FALSE	High	Master Protein	Q9CQV8	14-3-3 protein beta/alpha OS=Mus musculus OX=10090 GN=Ywhab PE=1 SV=3	0	238.376	73	15	176	7	1	246	28.1	4.83	624.91	15	0	1.097	1.045	1.296	1.28	1.39	19687.1	21603.8	20571	25511.7	25196.2	27363.8	High	High	High	High	High	High
FALSE	High	Master Protein	Q64442	Sorbitol dehydrogenase OS=Mus musculus OX=10090 GN=Sord PE=1 SV=3	0	115.766	48	14	51	14	1	357	38.2	7.02	185.2	14	0	1.05	1.006	1.618	1.867	1.76	15526.9	16307.6	15613.3	25124.1	28985.9	27321.6	High	High	High	High	High	High
FALSE	High	Master Protein	P51410	60S ribosomal protein L9 OS=Mus musculus OX=10090 GN=Rpl9 PE=2 SV=2	0	99.975	65	9	112	9	1	192	21.9	9.95	420.51	9	0	0.951	0.97	0.948	1.018	1.001	27280	25951.2	26448.1	25866.1	27779.6	27314	High	High	High	High	High	High
FALSE	High	Master Protein	Q9JJA4	Ribosome biogenesis protein WDR12 OS=Mus musculus OX=10090 GN=Wdr12 PE=1 SV=1	0	147.88	53	19	64	19	1	423	47.3	5.6	236.81	19	0	1.037	1.068	1.35	1.631	1.579	17278.4	17925	18459.5	23331	28173.4	27278.3	High	High	High	High	High	High
FALSE	High	Master Protein	Q6ZWZ4	60S ribosomal protein L36 OS=Mus musculus OX=10090 GN=Rpl36 PE=1 SV=1	0	49.708	41	6	54	5	1	105	12.2	11.59	154.9	6	1	0.847	0.857	1.127	0.909	1.083	25188.2	21326.2	21581.2	28375.6	22907.2	27270.5	High	High	High	High	High	High
FALSE	High	Master Protein	Q9EQP2	EH domain-containing protein 4 OS=Mus musculus OX=10090 GN=Ehd4 PE=1 SV=1	0	172.818	58	22	60	21	1	541	61.4	6.76	200.55	22	1	0.939	0.951	2.326	2.364	2.284	11935.5	11209.6	11344.8	27756.4	28216.8	27259.3	High	High	High	High	High	High
FALSE	High	Master Protein	Q5SUR0	Phosphoribosylformylglycinamidine synthase OS=Mus musculus OX=10090 GN=Pfas PE=1 SV=1	0	379.386	46	41	112	41	1	1337	144.5	5.67	423.22	41	0	1.04	1.02	1.01	1.066	1.025	26588.9	27659.1	27109.7	26858.6	28356.9	27249.3	High	High	High	High	High	High
FALSE	High	Master Protein	Q61881	DNA replication licensing factor MCM7 OS=Mus musculus OX=10090 GN=Mcm7 PE=1 SV=1	0	242.187	49	30	98	30	1	719	81.2	6.37	345.58	30	0	0.983	1.004	0.844	0.906	0.868	31372.7	30851.9	31486.6	26490	28436.5	27246.7	High	High	High	High	High	High
FALSE	High	Master Protein	Q9CZ44-3	Isoform 3 of NSFL1 cofactor p47 OS=Mus musculus OX=10090 GN=Nsfl1c	0	174.083	56	20	89	20	1	372	40.9	5.2	326.66	20	0	1.008	1.003	1.116	1.075	1.103	24694.3	24903.4	24760.1	27568.5	26535.1	27239.2	High	High	High	High	High	High
FALSE	High	Master Protein	P35486	Pyruvate dehydrogenase E1 component subunit alpha, somatic form, mitochondrial OS=Mus musculus OX=10090 GN=Pdha1 PE=1 SV=1	0	124.45	46	15	68	15	1	390	43.2	8.19	231.98	15	0	0.857	0.836	0.799	0.9	0.851	31976.4	27413.5	26729.8	25549.4	28765.3	27226	High	High	High	High	High	High
FALSE	High	Master Protein	Q3UEB3	Poly(U)-binding-splicing factor PUF60 OS=Mus musculus OX=10090 GN=Puf60 PE=1 SV=2	0	173.977	47	23	98	23	1	564	60.2	5.29	338.8	23	0	0.966	0.999	0.777	0.777	0.761	35790.6	34564.6	35746.9	27811.2	27795	27224.7	High	High	High	High	High	High
FALSE	High	Master Protein	P48962	ADP/ATP translocase 1 OS=Mus musculus OX=10090 GN=Slc25a4 PE=1 SV=4	0	175.646	62	18	175	7	1	298	32.9	9.72	436.03	18	0	1.073	1.089	0.576	0.655	0.628	43286.5	46463.1	47129.6	24945.7	28367.7	27162.4	High	High	High	High	High	High
FALSE	High	Master Protein	P61205	ADP-ribosylation factor 3 OS=Mus musculus OX=10090 GN=Arf3 PE=2 SV=2	0	169.736	73	11	98	1	1	181	20.6	7.43	380.17	11	13	1.154	1.133	0.865	0.948	0.904	30028.2	34661.3	34014.8	25974.6	28470.4	27133.4	High	High	High	High	High	High
FALSE	High	Master Protein	Q921F2	TAR DNA-binding protein 43 OS=Mus musculus OX=10090 GN=Tardbp PE=1 SV=1	0	124.784	41	12	80	12	1	414	44.5	6.7	243.24	12	0	1.036	1.044	0.742	0.741	0.738	36670.4	37985.8	38269.3	27211.8	27189.6	27072.8	High	High	High	High	High	High
FALSE	High	Master Protein	Q61543	Golgi apparatus protein 1 OS=Mus musculus OX=10090 GN=Glg1 PE=1 SV=1	0	292.934	42	39	106	39	1	1175	133.6	6.84	364.46	39	0	1.053	1.04	0.943	0.947	0.97	27840.5	29302.3	28955.7	26264.1	26361.5	27017.8	High	High	High	High	High	High
FALSE	High	Master Protein	G3X9B1	HEAT repeat-containing 1 OS=Mus musculus OX=10090 GN=Heatr1 PE=1 SV=1	0	325.783	25	44	99	43	1	2143	241.9	6.98	306.13	44	1	1.026	1.074	0.956	1.093	1.04	25948.5	26632.7	27862.5	24794.5	28372.5	26995.1	High	High	High	High	High	High
FALSE	High	Master Protein	Q8BVY0	Ribosomal L1 domain-containing protein 1 OS=Mus musculus OX=10090 GN=Rsl1d1 PE=1 SV=1	0	196.143	50	18	102	18	1	452	50.4	9.98	390.46	18	0	1.015	0.985	1.025	1.089	1.053	25613.2	25988	25223	26254.1	27889	26960.5	High	High	High	High	High	High
FALSE	High	Master Protein	P51863	V-type proton ATPase subunit d 1 OS=Mus musculus OX=10090 GN=Atp6v0d1 PE=1 SV=2	0	121.53	43	12	55	12	1	351	40.3	5	176.89	12	0	1.024	1.01	2.097	1.906	2.042	13016.9	13329.8	13146.1	27289.9	24812.7	26582.9	High	High	High	High	High	High
FALSE	High	Master Protein	O70318	Band 4.1-like protein 2 OS=Mus musculus OX=10090 GN=Epb41l2 PE=1 SV=2	0	276.781	41	37	97	35	1	988	109.9	5.43	346.92	37	1	1.035	1.018	1.006	1.021	1.042	25500.6	26386.9	25952.7	25642.8	26045	26564.2	High	High	High	High	High	High
FALSE	High	Master Protein	Q9Z1X4-3	Isoform 3 of Interleukin enhancer-binding factor 3 OS=Mus musculus OX=10090 GN=Ilf3	0	310.35	48	30	114	26	1	911	97.7	8.95	408.02	30	4	1.064	1.057	0.877	0.913	0.898	29543.1	31445.2	31232.2	25899.8	26967.4	26531.3	High	High	High	High	High	High
FALSE	High	Master Protein	P51150	Ras-related protein Rab-7a OS=Mus musculus OX=10090 GN=Rab7a PE=1 SV=2	0	161.818	71	13	84	13	1	207	23.5	6.7	299.16	13	0	1.019	1.045	1.058	1.243	1.161	22822.5	23258.9	23853.4	24155.6	28362.3	26499.1	High	High	High	High	High	High
FALSE	High	Master Protein	E9QPI5	Sister chromatid cohesion protein PDS5 homolog A OS=Mus musculus OX=10090 GN=Pds5a PE=1 SV=1	0	282.456	35	41	100	37	1	1332	150.1	7.85	314.85	41	4	1.034	1.038	0.898	0.96	0.923	28677.8	29665.1	29768.1	25751.7	27516.4	26466.6	High	High	High	High	High	High
FALSE	High	Master Protein	P09528	Ferritin heavy chain OS=Mus musculus OX=10090 GN=Fth1 PE=1 SV=2	0	144.761	79	12	81	12	1	182	21.1	5.88	332.17	12	0	0.695	0.765	1.928	1.802	1.919	13747.1	9552.7	10510.4	26501.1	24770	26385.5	High	High	High	High	High	High
FALSE	High	Master Protein	P70296	Phosphatidylethanolamine-binding protein 1 OS=Mus musculus OX=10090 GN=Pebp1 PE=1 SV=3	0	165.734	70	9	111	9	1	187	20.8	5.4	458.35	9	0	1.003	0.943	0.654	0.644	0.683	38625.1	38722.9	36422.3	25279.8	24871.1	26371.2	High	High	High	High	High	High
FALSE	High	Master Protein	Q9Z0X1	Apoptosis-inducing factor 1, mitochondrial OS=Mus musculus OX=10090 GN=Aifm1 PE=1 SV=1	0	211.324	42	17	75	17	1	612	66.7	9.17	283.6	17	0	1.011	1.007	1.895	2.243	2.063	12758.3	12899.6	12847.9	24180.1	28615.9	26319.5	High	High	High	High	High	High
FALSE	High	Master Protein	Q9CPV4	Glyoxalase domain-containing protein 4 OS=Mus musculus OX=10090 GN=Glod4 PE=1 SV=1	0	119.512	51	14	57	14	1	298	33.3	5.47	193.14	14	0	1.098	1.047	1.774	2.214	2.018	13024.8	14305.5	13643.3	23110.1	28841.8	26282.2	High	High	High	High	High	High
FALSE	High	Master Protein	P29758	Ornithine aminotransferase, mitochondrial OS=Mus musculus OX=10090 GN=Oat PE=1 SV=1	0	174.803	51	16	70	15	1	439	48.3	6.62	282.04	16	1	1.049	1.056	1.231	1.32	1.228	21377.5	22426.1	22570.5	26317.6	28223	26251.5	High	High	High	High	High	High
FALSE	High	Master Protein	P58389	Serine/threonine-protein phosphatase 2A activator OS=Mus musculus OX=10090 GN=Ptpa PE=1 SV=1	0	106.531	61	15	62	15	1	323	36.7	6.39	188.55	15	0	1.152	1.076	1.093	1.061	1.205	21759.8	25077.5	23408.5	23793.9	23084.4	26231.1	High	High	High	High	High	High
FALSE	High	Master Protein	Q9JHK5	Pleckstrin OS=Mus musculus OX=10090 GN=Plek PE=1 SV=1	0	122.125	45	12	41	12	1	350	39.9	8.34	165.71	12	0	0.95	0.945	5.902	5.212	5.345	4878.1	4634.3	4610.7	28791.8	25422.5	26074.4	High	High	High	High	High	High
FALSE	High	Master Protein	Q6PFA2	Clathrin light chain OS=Mus musculus OX=10090 GN=Clta PE=1 SV=1	0	47.689	35	9	44	9	1	218	23.6	4.5	107.8	9	0	0.887	0.817	1.101	0.904	1.128	23080.8	20482.5	18862.6	25412.7	20875.9	26031.4	High	High	High	High	High	High
FALSE	High	Master Protein	Q9DB20	ATP synthase subunit O, mitochondrial OS=Mus musculus OX=10090 GN=Atp5po PE=1 SV=1	0	68.582	36	7	40	7	1	213	23.3	9.99	134.11	7	0	0.876	0.877	1.029	0.992	1.093	23792.5	20842.3	20875	24491.2	23608.8	26006.5	High	High	High	High	High	High
FALSE	High	Master Protein	P08775	DNA-directed RNA polymerase II subunit RPB1 OS=Mus musculus OX=10090 GN=Polr2a PE=1 SV=3	0	270.632	29	45	85	44	1	1970	217	7.37	260.55	45	1	0.965	0.961	0.965	1.018	0.987	26347.7	25431.8	25310.5	25426.5	26826	25995.3	High	High	High	High	High	High
FALSE	High	Master Protein	Q52KC3	DNA helicase OS=Mus musculus OX=10090 GN=Mcm5 PE=1 SV=1	0	239.165	46	29	100	29	1	734	82.4	8.29	360.45	29	0	0.967	0.997	0.857	0.897	0.869	29786.8	28791.2	29708.3	25516	26717.4	25889.8	High	High	High	High	High	High
FALSE	High	Master Protein	Q9CQE8	RNA transcription, translation and transport factor protein OS=Mus musculus OX=10090 GN=RTRAF PE=1 SV=1	0	117.134	70	17	67	16	1	244	28.1	6.89	194.46	17	1	1.007	0.868	0.898	0.789	0.884	29273.5	29469.4	25412.1	26282.3	23089.5	25888.2	High	High	High	High	High	High
FALSE	High	Master Protein	Q9R1C7	Pre-mRNA-processing factor 40 homolog A OS=Mus musculus OX=10090 GN=Prpf40a PE=1 SV=1	0	172.873	26	25	69	25	1	953	108.4	7.69	231.33	25	0	1.062	1.077	1.194	1.321	1.269	20386	21659.4	21948.9	24343.3	26927	25875.7	High	High	High	High	High	High
FALSE	High	Master Protein	Q99LP6	GrpE protein homolog 1, mitochondrial OS=Mus musculus OX=10090 GN=Grpel1 PE=1 SV=1	0	86.261	58	14	50	14	1	217	24.3	8.38	155.16	14	0	0.906	0.827	1.051	0.899	1.036	24950	22615.8	20632.2	26211.1	22437.7	25842.9	High	High	High	High	High	High
FALSE	High	Master Protein	Q99KP6	Pre-mRNA-processing factor 19 OS=Mus musculus OX=10090 GN=Prpf19 PE=1 SV=1	0	138.48	43	14	76	14	1	504	55.2	6.61	278.6	14	0	1.02	1.049	1.039	1.085	1.056	24431.5	24917.9	25630.3	25390	26514.8	25796.7	High	High	High	High	High	High
FALSE	High	Master Protein	Q9WVE8	Protein kinase C and casein kinase substrate in neurons protein 2 OS=Mus musculus OX=10090 GN=Pacsin2 PE=1 SV=1	0	177.705	56	22	93	22	1	486	55.8	5.2	287.63	22	0	1.052	1.051	0.733	0.74	0.741	34824.3	36646.4	36614.8	25538.5	25770.8	25796.4	High	High	High	High	High	High
FALSE	High	Master Protein	Q8BPU7	Engulfment and cell motility protein 1 OS=Mus musculus OX=10090 GN=Elmo1 PE=1 SV=2	0	164.395	44	28	60	22	1	727	83.9	6.28	189.43	28	5	1.022	1.03	2.744	2.841	2.712	9503.9	9711.5	9793.7	26074.6	27001.3	25778.3	High	High	High	High	High	High
FALSE	High	Master Protein	Q91ZJ5	UTP--glucose-1-phosphate uridylyltransferase OS=Mus musculus OX=10090 GN=Ugp2 PE=1 SV=3	0	241.98	60	25	82	25	1	508	56.9	7.61	306.41	25	0	1.145	1.137	0.849	0.931	0.88	29288.7	33542.4	33308.9	24865.7	27269.4	25761.7	High	High	High	High	High	High
FALSE	High	Master Protein	Q9Z2U1	Proteasome subunit alpha type-5 OS=Mus musculus OX=10090 GN=Psma5 PE=1 SV=1	0	137.769	56	10	74	10	1	241	26.4	4.79	308.54	10	0	1.009	0.987	1.049	1.101	1.101	23386.5	23590.8	23076.9	24534.1	25737.5	25756	High	High	High	High	High	High
FALSE	High	Master Protein	P45376	Aldose reductase OS=Mus musculus OX=10090 GN=Akr1b1 PE=1 SV=3	0	124.223	61	17	93	17	1	316	35.7	7.18	313.92	17	0	1.065	1.054	0.969	0.913	0.917	28078.8	29916	29593	27202.2	25630.6	25749.4	High	High	High	High	High	High
FALSE	High	Master Protein	P63085	Mitogen-activated protein kinase 1 OS=Mus musculus OX=10090 GN=Mapk1 PE=1 SV=3	0	170.198	60	17	73	11	1	358	41.2	6.98	250.15	17	7	1.075	1.077	0.761	0.757	0.738	34854.7	37452.5	37539.5	26532.3	26379.1	25733.8	High	High	High	High	High	High
FALSE	High	Master Protein	P63087-2	Isoform 2 of Serine/threonine-protein phosphatase PP1-gamma catalytic subunit OS=Mus musculus OX=10090 GN=Ppp1cc	0	193.417	62	16	92	5	1	337	38.5	6.13	345.02	16	12	0.883	0.925	0.859	0.85	0.887	28913.6	25532.8	26750.7	24827.7	24568.4	25648.1	High	High	High	High	High	High
FALSE	High	Master Protein	Q3TIX6	Far upstream element (FUSE)-binding protein 3 OS=Mus musculus OX=10090 GN=Fubp3 PE=1 SV=1	0	180.083	62	30	95	24	1	575	61.9	8.38	273.83	30	1	0.975	0.984	1.113	1.119	1.132	22628.5	22055.5	22274.2	25180.9	25322.9	25620.4	High	High	High	High	High	High
FALSE	High	Master Protein	P62334	26S proteasome regulatory subunit 10B OS=Mus musculus OX=10090 GN=Psmc6 PE=1 SV=1	0	190.595	59	20	89	20	1	389	44.1	7.49	328.4	20	0	1.031	1.023	0.973	0.96	0.972	26283.1	27097.8	26876.3	25571.1	25229.2	25536.7	High	High	High	High	High	High
FALSE	High	Master Protein	Q99JY0	Trifunctional enzyme subunit beta, mitochondrial OS=Mus musculus OX=10090 GN=Hadhb PE=1 SV=1	0	131.169	38	14	53	14	1	475	51.4	9.38	171.8	14	0	0.509	0.538	0.929	1.063	1.027	24864.7	12647.8	13381.3	23093.2	26436.2	25534.3	High	High	High	High	High	High
FALSE	High	Master Protein	Q3U4X8	DNA ligase OS=Mus musculus OX=10090 GN=Lig1 PE=1 SV=1	0	244.914	44	35	93	4	1	932	104	7.09	306.37	35	30	1.001	1	0.85	0.855	0.83	30755.5	30779	30767.9	26128.7	26304.5	25533.7	High	High	High	High	High	High
FALSE	High	Master Protein	Q9JHU9	Inositol-3-phosphate synthase 1 OS=Mus musculus OX=10090 GN=Isyna1 PE=1 SV=1	0	116.522	39	16	49	16	1	557	60.9	6.42	158.7	16	0	0.979	0.958	1.392	1.565	1.49	17095.8	16729.6	16385.1	23790.8	26758.4	25480.4	High	High	High	High	High	High
FALSE	High	Master Protein	P35550	rRNA 2'-O-methyltransferase fibrillarin OS=Mus musculus OX=10090 GN=Fbl PE=1 SV=2	0	137.534	47	16	80	16	1	327	34.3	10.24	257.93	16	0	1.011	1.02	0.817	0.881	0.843	30187.6	30528.9	30791.3	24668.9	26610.1	25441.5	High	High	High	High	High	High
FALSE	High	Master Protein	Q00PI9	Heterogeneous nuclear ribonucleoprotein U-like protein 2 OS=Mus musculus OX=10090 GN=Hnrnpul2 PE=1 SV=2	0	260.136	41	28	100	28	1	745	84.9	4.89	324.75	28	0	1.158	1.159	0.897	0.864	0.872	29158.8	33763.3	33792.8	26152	25189.1	25417.8	High	High	High	High	High	High
FALSE	High	Master Protein	Q9R0Q7	Prostaglandin E synthase 3 OS=Mus musculus OX=10090 GN=Ptges3 PE=1 SV=1	0	66.037	50	8	62	8	1	160	18.7	4.55	211.31	8	0	1.041	1.056	0.761	0.817	0.802	31690.6	32980.2	33450.8	24121.6	25899.4	25404.8	High	High	High	High	High	High
FALSE	High	Master Protein	P43276	Histone H1.5 OS=Mus musculus OX=10090 GN=Hist1h1b PE=1 SV=2	0	73.52	36	10	116	6	1	223	22.6	10.92	341.56	10	0	1.103	0.993	0.472	0.407	0.464	54632.6	60247.1	54265.5	25762.1	22253.2	25339.4	High	High	High	High	High	High
FALSE	High	Master Protein	Q9QZE5	Coatomer subunit gamma-1 OS=Mus musculus OX=10090 GN=Copg1 PE=1 SV=1	0	267.131	45	27	83	25	1	874	97.5	5.35	317.26	27	2	1.043	1.068	0.943	1.058	1.042	24306.9	25358.3	25969.2	22915.2	25716.9	25323.3	High	High	High	High	High	High
FALSE	High	Master Protein	P70670	Nascent polypeptide-associated complex subunit alpha, muscle-specific form OS=Mus musculus OX=10090 GN=Naca PE=1 SV=2	0	84.898	3	5	80	5	1	2187	220.4	9.35	313.3	5	0	0.72	0.734	0.946	0.815	0.957	26429	19026	19398.9	25001.6	21551.3	25291.8	High	High	High	High	High	High
FALSE	High	Master Protein	Q9CX34	Protein SGT1 homolog OS=Mus musculus OX=10090 GN=Sugt1 PE=1 SV=3	0	203.253	72	21	72	21	1	336	38.1	5.45	233.84	21	0	0.981	0.974	0.977	0.98	0.964	26211.2	25708.3	25525.6	25612.4	25687.5	25264.2	High	High	High	High	High	High
FALSE	High	Master Protein	Q61171	Peroxiredoxin-2 OS=Mus musculus OX=10090 GN=Prdx2 PE=1 SV=3	0	100.32	68	9	79	9	1	198	21.8	5.41	302.03	9	0	1.174	1.138	0.649	0.68	0.657	38162.7	44786.4	43445.3	24754.6	25966.7	25083.1	High	High	High	High	High	High
FALSE	High	Master Protein	Q99P91	Transmembrane glycoprotein NMB OS=Mus musculus OX=10090 GN=Gpnmb PE=1 SV=2	0	124.898	28	13	43	13	1	574	63.6	7.61	147.58	13	0	1.041	1.027	4.337	3.575	4.306	5821.6	6061.1	5979.7	25249.5	20809.9	25068.6	High	High	High	High	High	High
FALSE	High	Master Protein	Q9Z1Z0	General vesicular transport factor p115 OS=Mus musculus OX=10090 GN=Uso1 PE=1 SV=2	0	286.826	39	32	98	32	1	959	106.9	4.93	352.95	32	0	1.122	1.124	0.885	0.871	0.86	29118	32674.9	32742.5	25763.2	25362.5	25041.7	High	High	High	High	High	High
FALSE	High	Master Protein	Q9Z2I8	Succinate--CoA ligase [GDP-forming] subunit beta, mitochondrial OS=Mus musculus OX=10090 GN=Suclg2 PE=1 SV=3	0	186.105	55	20	71	20	1	433	46.8	7.02	264.74	20	0	0.708	0.748	1.032	1.119	1.072	23366.1	16547.1	17477.6	24124.1	26153.4	25038.3	High	High	High	High	High	High
FALSE	High	Master Protein	Q5SUF2-2	Isoform 2 of Luc7-like protein 3 OS=Mus musculus OX=10090 GN=Luc7l3	0	107.242	30	16	54	15	1	491	58.4	9.95	163.26	16	1	1.056	1.075	0.912	0.906	0.894	27908	29478.1	30002.8	25444.9	25294.3	24960.5	High	High	High	High	High	High
FALSE	High	Master Protein	P54775	26S proteasome regulatory subunit 6B OS=Mus musculus OX=10090 GN=Psmc4 PE=1 SV=2	0	232.781	63	21	86	20	1	418	47.4	5.21	325.11	21	0	1.014	1.006	0.964	0.973	0.978	25523.8	25873.9	25666.6	24613.3	24823.8	24950.8	High	High	High	High	High	High
FALSE	High	Master Protein	Q8K1M6-3	Isoform 3 of Dynamin-1-like protein OS=Mus musculus OX=10090 GN=Dnm1l	0	273.74	53	32	87	3	1	699	78	6.81	310.77	32	28	1.063	1.044	0.962	0.927	0.918	27138.4	28846.2	28344.5	26111.7	25163.2	24917.8	High	High	High	High	High	High
FALSE	High	Master Protein	Q60972	Histone-binding protein RBBP4 OS=Mus musculus OX=10090 GN=Rbbp4 PE=1 SV=5	0	122.012	48	15	70	9	1	425	47.6	4.89	243.53	15	5	0.863	0.86	0.905	0.928	0.919	27092	23369.9	23310.4	24518.3	25138.4	24886.1	High	High	High	High	High	High
FALSE	High	Master Protein	A0A0J9YUD5	Nucleoporin 205 OS=Mus musculus OX=10090 GN=Nup205 PE=1 SV=1	0	304.759	28	45	83	45	1	2061	233	6.62	282.62	45	0	0.926	0.953	0.892	0.988	0.972	25540.8	23654.1	24336.5	22782.1	25223.2	24835.1	High	High	High	High	High	High
FALSE	High	Master Protein	Q9R1P4	Proteasome subunit alpha type-1 OS=Mus musculus OX=10090 GN=Psma1 PE=1 SV=1	0	169.695	54	14	77	14	1	263	29.5	6.46	311.48	14	0	1.109	1.07	1.062	1.181	1.137	21797.3	24175.7	23325.6	23158.4	25735.1	24776.8	High	High	High	High	High	High
FALSE	High	Master Protein	P02802	Metallothionein-1 OS=Mus musculus OX=10090 GN=Mt1 PE=1 SV=1	0	34.877	69	3	22	3	1	61	6	7.96	71.37	3	0	0.975	0.927	6.476	10.681	14.232	1739.8	1695.6	1612.2	11266.4	18582.5	24760.7	High	High	High	High	High	High
FALSE	High	Master Protein	Q9Z1Z2	Serine-threonine kinase receptor-associated protein OS=Mus musculus OX=10090 GN=Strap PE=1 SV=2	0	182.651	53	13	73	13	1	350	38.4	5.12	291.57	13	0	0.915	0.941	0.931	1.041	1.024	24041.8	21992	22629.2	22377.8	25032.2	24608	High	High	High	High	High	High
FALSE	High	Master Protein	O08788	Dynactin subunit 1 OS=Mus musculus OX=10090 GN=Dctn1 PE=1 SV=3	0	400.307	49	52	103	50	1	1281	141.6	5.9	377.5	52	2	1.108	1.075	0.824	0.842	0.839	29293.9	32453	31504.3	24140.9	24666.1	24570.1	High	High	High	High	High	High
FALSE	High	Master Protein	A2AQR0	Glycerol-3-phosphate dehydrogenase OS=Mus musculus OX=10090 GN=Gpd2 PE=1 SV=1	0	258.061	57	31	70	31	1	745	82.8	6.42	254.34	31	0	1.034	1.056	1.44	1.673	1.561	15725.3	16266.2	16611.9	22644.4	26312	24554.3	High	High	High	High	High	High
FALSE	High	Master Protein	P10711	Transcription elongation factor A protein 1 OS=Mus musculus OX=10090 GN=Tcea1 PE=1 SV=2	0	187.623	73	20	89	20	1	301	33.9	8.38	299.76	20	0	1.142	1.165	0.789	0.785	0.762	32209	36788.5	37517.4	25426.3	25285.5	24534.3	High	High	High	High	High	High
FALSE	High	Master Protein	P97496	SWI/SNF complex subunit SMARCC1 OS=Mus musculus OX=10090 GN=Smarcc1 PE=1 SV=2	0	254.895	43	40	100	31	1	1104	122.8	5.73	316.69	40	9	1.033	1.017	0.942	0.976	0.957	25617.2	26468.9	26057.4	24125.8	24990.6	24518.9	High	High	High	High	High	High
FALSE	High	Master Protein	Q8VHM5	Heterogeneous nuclear ribonucleoprotein R OS=Mus musculus OX=10090 GN=Hnrnpr PE=1 SV=1	0	229.832	46	25	153	18	1	632	70.8	8.13	528.76	25	1	1.115	1.103	0.535	0.523	0.525	46632.6	52018.2	51422.2	24966.7	24383.1	24493	High	High	High	High	High	High
FALSE	High	Master Protein	Q8BL97-2	Isoform 2 of Serine/arginine-rich splicing factor 7 OS=Mus musculus OX=10090 GN=Srsf7	0	74.433	37	10	74	9	1	238	27.4	11.82	209.03	10	1	0.954	0.943	0.778	0.757	0.897	27285.1	26036.5	25741.1	21220.3	20655.3	24481.2	High	High	High	High	High	High
FALSE	High	Master Protein	Q9CR57	60S ribosomal protein L14 OS=Mus musculus OX=10090 GN=Rpl14 PE=1 SV=3	0	61.214	32	9	50	9	1	217	23.5	11.02	150.23	9	0	0.91	0.93	0.943	0.986	0.975	25057.9	22810.9	23316.1	23639.6	24695.4	24421.8	High	High	High	High	High	High
FALSE	High	Master Protein	Q3UZG4	Aminoacyl tRNA synthase complex-interacting multifunctional protein 1 OS=Mus musculus OX=10090 GN=Aimp1 PE=1 SV=1	0	197.898	73	18	94	17	1	319	35.1	8.57	363.96	18	0	1.026	1.016	0.756	0.759	0.743	32872.2	33737.7	33387.5	24845.8	24935.1	24418.3	High	High	High	High	High	High
FALSE	High	Master Protein	Q9DCC5	Cbx3 protein OS=Mus musculus OX=10090 GN=Cbx3 PE=1 SV=1	0	154.207	66	11	96	9	1	183	20.8	5.33	353.76	11	2	1.069	0.999	0.738	0.743	0.773	31519.1	33700.3	31502.5	23270	23419.5	24367.6	High	High	High	High	High	High
FALSE	High	Master Protein	Q9QUI0	Transforming protein RhoA OS=Mus musculus OX=10090 GN=Rhoa PE=1 SV=1	0	93.598	63	10	64	5	1	193	21.8	6.1	214.71	10	6	1.1	1.048	1.145	1.277	1.187	20502.6	22545.9	21487.4	23484.8	26175.4	24328.7	High	High	High	High	High	High
FALSE	High	Master Protein	G3UXL2	Phosphoribosyl pyrophosphate synthetase 1-like 3 OS=Mus musculus OX=10090 GN=Prps1l3 PE=3 SV=1	0	158.415	57	19	68	8	1	318	34.8	6.98	266.55	19	11	1.171	1.155	1.046	1.09	1.085	22383.3	26219.8	25843.6	23402.2	24407	24287.6	High	High	High	High	High	High
FALSE	High	Master Protein	Q921N6	Probable ATP-dependent RNA helicase DDX27 OS=Mus musculus OX=10090 GN=Ddx27 PE=1 SV=3	0	186.445	39	28	69	28	1	760	85.9	9.25	201.15	28	0	0.991	0.98	1.154	1.2	1.161	20927.7	20737.8	20507.6	24143.3	25120.1	24286.9	High	High	High	High	High	High
FALSE	High	Master Protein	Q3UH59	Myosin-10 OS=Mus musculus OX=10090 GN=Myh10 PE=1 SV=1	0	713.885	48	86	238	68	1	2013	233.3	5.57	850.32	86	2	1.174	1.2	0.431	0.386	0.395	61543	72260.4	73867.4	26521.6	23743.5	24281.4	High	High	High	High	High	High
FALSE	High	Master Protein	P24527	Leukotriene A-4 hydrolase OS=Mus musculus OX=10090 GN=Lta4h PE=1 SV=4	0	189.769	40	21	86	21	1	611	69	6.42	295.25	21	0	1.13	1.127	0.762	0.852	0.803	30143.7	34077.4	33985.1	22976.4	25668.6	24219.2	High	High	High	High	High	High
FALSE	High	Master Protein	P84099	60S ribosomal protein L19 OS=Mus musculus OX=10090 GN=Rpl19 PE=1 SV=1	0	39.917	32	8	54	7	1	196	23.5	11.47	142.94	8	1	1.071	1.103	1.057	1.142	1.161	20864.2	22342.9	23010.1	22046.4	23837.2	24214.3	High	High	High	High	High	High
FALSE	High	Master Protein	Q60605-2	Isoform Smooth muscle of Myosin light polypeptide 6 OS=Mus musculus OX=10090 GN=Myl6	0	105.616	77	9	63	8	1	151	17	4.55	214.65	9	1	0.778	0.8	1.493	0.99	1.12	21603.7	16816.2	17287.6	32252.3	21389.3	24195.2	High	High	High	High	High	High
FALSE	High	Master Protein	P62849-3	Isoform 3 of 40S ribosomal protein S24 OS=Mus musculus OX=10090 GN=Rps24	0	68.467	36	6	66	6	1	131	15.2	10.9	177.22	6	0	1.01	0.963	1.033	1.006	1.036	23302.7	23533.5	22432.3	24080.3	23433	24148.4	High	High	High	High	High	High
FALSE	High	Master Protein	A0A0R4J046	CCAAT/enhancer-binding protein zeta OS=Mus musculus OX=10090 GN=Cebpz PE=1 SV=1	0	222.494	32	31	74	3	1	1052	120.3	5.71	232.81	31	27	1.002	1.038	1.103	1.277	1.213	19829.4	19874.8	20578.3	21870.7	25322.6	24053.3	High	High	High	High	High	High
FALSE	High	Master Protein	Q8K0D5	Elongation factor G, mitochondrial OS=Mus musculus OX=10090 GN=Gfm1 PE=1 SV=1	0	206.63	41	27	80	27	1	751	83.5	6.92	272.67	27	0	0.922	0.92	0.843	0.885	0.863	27871.5	25690.5	25628.2	23482.8	24655.8	24046.3	High	High	High	High	High	High
FALSE	High	Master Protein	P24270	Catalase OS=Mus musculus OX=10090 GN=Cat PE=1 SV=4	0	205.232	56	23	69	23	1	527	59.8	7.88	264.16	23	0	1.016	1.014	1.712	1.79	1.764	13603.9	13815.1	13790.5	23291.1	24349.7	23993.4	High	High	High	High	High	High
FALSE	High	Master Protein	Q9DBE9	pre-rRNA processing protein FTSJ3 OS=Mus musculus OX=10090 GN=Ftsj3 PE=1 SV=1	0	274.206	40	28	80	27	1	838	95.5	8.38	291.3	28	1	0.95	0.957	1.039	1.005	1.004	23888.9	22703.3	22853.3	24830.4	24010.7	23972.5	High	High	High	High	High	High
FALSE	High	Master Protein	P08752	Guanine nucleotide-binding protein G(i) subunit alpha-2 OS=Mus musculus OX=10090 GN=Gnai2 PE=1 SV=5	0	175.41	63	19	78	11	1	355	40.5	5.45	263.99	19	7	1.047	1.041	1.157	1.362	1.298	18428.4	19303.5	19192.1	21319.5	25100.3	23921.3	High	High	High	High	High	High
FALSE	High	Master Protein	Q9CPN8	Insulin-like growth factor 2 mRNA-binding protein 3 OS=Mus musculus OX=10090 GN=Igf2bp3 PE=1 SV=1	0	176.939	43	23	75	21	1	579	63.5	8.87	259.63	23	2	1.033	1.03	1.158	1.259	1.202	19877	20528	20465.4	23021.7	25018.7	23891.9	High	High	High	High	High	High
FALSE	High	Master Protein	Q9ERG0	LIM domain and actin-binding protein 1 OS=Mus musculus OX=10090 GN=Lima1 PE=1 SV=3	0	197.298	39	25	79	24	1	753	84	6.6	254.35	25	1	0.901	0.964	0.79	0.664	0.683	34959	31484.3	33694.4	27607.7	23200	23885.2	High	High	High	High	High	High
FALSE	High	Master Protein	P54728	UV excision repair protein RAD23 homolog B OS=Mus musculus OX=10090 GN=Rad23b PE=1 SV=2	0	105.046	34	11	68	9	1	416	43.5	4.83	223.9	11	2	1.022	0.995	0.774	0.654	0.728	32726.2	33443.5	32558.2	25326.8	21401.2	23837	High	High	High	High	High	High
FALSE	High	Master Protein	P63037	DnaJ homolog subfamily A member 1 OS=Mus musculus OX=10090 GN=Dnaja1 PE=1 SV=1	0	211.989	57	20	97	18	1	397	44.8	7.08	354.88	20	1	0.886	0.872	0.631	0.634	0.623	38229.9	33873.2	33331.9	24138.3	24250.6	23833.9	High	High	High	High	High	High
FALSE	High	Master Protein	P27612	Phospholipase A-2-activating protein OS=Mus musculus OX=10090 GN=Plaa PE=1 SV=4	0	276.158	54	34	80	34	1	794	87.2	6.14	284.79	34	0	1.064	1.067	0.975	1.07	1.023	23252.7	24751.2	24820.1	22663.6	24878.8	23783	High	High	High	High	High	High
FALSE	High	Master Protein	Q62465	Synaptic vesicle membrane protein VAT-1 homolog OS=Mus musculus OX=10090 GN=Vat1 PE=1 SV=3	0	151.997	43	13	59	13	1	406	43.1	6.37	227.51	13	0	1.245	1.255	1.642	1.707	1.698	13987.6	17417.5	17554	22962.9	23875.4	23748.6	High	High	High	High	High	High
FALSE	High	Master Protein	P48428	Tubulin-specific chaperone A OS=Mus musculus OX=10090 GN=Tbca PE=1 SV=3	0	73.974	56	8	66	8	1	108	12.8	5.27	198.9	8	0	0.907	0.846	0.633	0.497	0.587	40441.7	36674.8	34209	25596.4	20096.7	23742.4	High	High	High	High	High	High
FALSE	High	Master Protein	A0A1W2P6X3	Formin-like protein 1 OS=Mus musculus OX=10090 GN=Fmnl1 PE=1 SV=1	0	158.511	27	27	50	24	1	1100	122.6	5.88	152.57	27	2	0.976	0.973	2.217	2.137	2.233	10607.1	10355.1	10322.7	23512.9	22669	23681.9	High	High	High	High	High	High
FALSE	High	Master Protein	E9Q1G8	Septin-7 OS=Mus musculus OX=10090 GN=Sept7 PE=1 SV=2	0	206.101	53	21	90	21	1	437	50.6	8.57	321.97	21	0	1.069	1.045	0.801	0.805	0.803	29422.1	31461.1	30759.6	23576.7	23690	23618.3	High	High	High	High	High	High
FALSE	High	Master Protein	Q9QXX4	Calcium-binding mitochondrial carrier protein Aralar2 OS=Mus musculus OX=10090 GN=Slc25a13 PE=1 SV=1	0	188.1	47	25	55	20	1	676	74.4	8.6	177.26	25	2	1.033	1.024	2.219	2.454	2.263	10414.4	10759.4	10659.8	23106.4	25561.5	23562.7	High	High	High	High	High	High
FALSE	High	Master Protein	Q8R0X7	Sphingosine-1-phosphate lyase 1 OS=Mus musculus OX=10090 GN=Sgpl1 PE=1 SV=1	0	178.25	41	18	58	18	1	568	63.6	9.1	214.01	18	0	1.213	1.284	1.171	1.324	1.222	19279.1	23392.2	24749.8	22577.9	25518.5	23557	High	High	High	High	High	High
FALSE	High	Master Protein	Q5SQ20	Pescadillo homolog OS=Mus musculus OX=10090 GN=Pes1 PE=1 SV=1	0	124.951	34	20	58	19	1	588	68.2	6.84	185.52	20	1	0.803	0.904	0.967	1.077	1.012	23198.5	18633.7	20970.6	22438.9	24978.5	23485.8	High	High	High	High	High	High
FALSE	High	Master Protein	P08030	Adenine phosphoribosyltransferase OS=Mus musculus OX=10090 GN=Aprt PE=1 SV=2	0	98.487	82	12	66	12	1	180	19.7	6.79	215.72	12	0	1.093	1.065	1.028	1.058	1.029	22790.6	24901.5	24270.8	23426	24112.6	23447.7	High	High	High	High	High	High
FALSE	High	Master Protein	P53810	Phosphatidylinositol transfer protein alpha isoform OS=Mus musculus OX=10090 GN=Pitpna PE=1 SV=2	0	111.822	62	18	49	15	1	271	31.9	6.37	155.68	18	0	1.149	1.181	1.82	2.007	1.962	11939.7	13720.1	14095.5	21727	23958.6	23424	High	High	High	High	High	High
FALSE	High	Master Protein	Q61033	Lamina-associated polypeptide 2, isoforms alpha/zeta OS=Mus musculus OX=10090 GN=Tmpo PE=1 SV=4	0	371.43	59	31	135	23	1	693	75.1	8.05	554.22	31	8	1.024	1.029	0.566	0.523	0.532	43955.9	45013.8	45211.7	24890.3	23001.4	23395.7	High	High	High	High	High	High
FALSE	High	Master Protein	Q9QUJ7	Long-chain-fatty-acid--CoA ligase 4 OS=Mus musculus OX=10090 GN=Acsl4 PE=1 SV=2	0	279.971	43	22	93	21	1	711	79	8.28	346.22	22	1	1.09	1.214	0.962	1.047	0.985	23749.5	25894.6	28830.2	22836.2	24870.2	23393.2	High	High	High	High	High	High
FALSE	High	Master Protein	P67984	60S ribosomal protein L22 OS=Mus musculus OX=10090 GN=Rpl22 PE=1 SV=2	0	67.419	48	5	52	5	1	128	14.8	9.19	211.26	5	0	0.913	0.881	0.996	0.995	0.977	23889.8	21807.2	21052.7	23803.3	23775.3	23346.5	High	High	High	High	High	High
FALSE	High	Master Protein	Q9D051	Pyruvate dehydrogenase E1 component subunit beta, mitochondrial OS=Mus musculus OX=10090 GN=Pdhb PE=1 SV=1	0	155.177	42	11	69	11	1	359	38.9	6.87	277.38	11	0	0.822	0.802	0.797	0.914	0.873	26680.9	21939.9	21398.8	21251.4	24397.5	23284.8	High	High	High	High	High	High
FALSE	High	Master Protein	Q9CZM2	60S ribosomal protein L15 OS=Mus musculus OX=10090 GN=Rpl15 PE=1 SV=4	0	44.147	35	10	53	10	1	204	24.1	11.62	138.21	10	0	1.019	1.027	1.013	1.126	1.072	21715.1	22137	22295	21987.1	24459	23277.3	High	High	High	High	High	High
FALSE	High	Master Protein	P97452	Ribosome biogenesis protein BOP1 OS=Mus musculus OX=10090 GN=Bop1 PE=1 SV=1	0	209.664	45	22	73	22	1	732	82.5	6.28	289.06	22	0	0.954	0.992	1.141	1.334	1.269	18241.1	17405.3	18091.9	20822.1	24336.8	23139.4	High	High	High	High	High	High
FALSE	High	Master Protein	G5E829	Plasma membrane calcium-transporting ATPase 1 OS=Mus musculus OX=10090 GN=Atp2b1 PE=1 SV=1	0	275.846	32	33	90	26	1	1220	134.7	5.91	299.45	33	9	1.063	1.059	0.884	0.951	0.902	25636.1	27247.6	27139	22674.4	24389.5	23120.4	High	High	High	High	High	High
FALSE	High	Master Protein	Q3U367	4-trimethylaminobutyraldehyde dehydrogenase OS=Mus musculus OX=10090 GN=Aldh9a1 PE=1 SV=1	0	201.541	47	20	93	19	1	518	55.9	7.46	326.24	20	1	1.144	1.169	0.698	0.785	0.74	31229.6	35737.9	36505.4	21791.4	24500.5	23109.6	High	High	High	High	High	High
FALSE	High	Master Protein	Q9DBG5	Perilipin-3 OS=Mus musculus OX=10090 GN=Plin3 PE=1 SV=1	0	187.145	60	21	58	21	1	437	47.2	5.62	215.81	21	0	0.817	0.836	2.051	1.176	1.643	14026.1	11456.5	11730.2	28771.8	16488.3	23048.5	High	High	High	High	High	High
FALSE	High	Master Protein	P63005	Platelet-activating factor acetylhydrolase IB subunit alpha OS=Mus musculus OX=10090 GN=Pafah1b1 PE=1 SV=2	0	151.013	51	18	54	17	1	410	46.6	7.37	177.73	18	1	1.054	1.093	1.228	1.363	1.306	17642.8	18602.6	19279.1	21658.1	24044.8	23047.9	High	High	High	High	High	High
FALSE	High	Master Protein	F7DBB3	AHNAK nucleoprotein 2 (Fragment) OS=Mus musculus OX=10090 GN=Ahnak2 PE=1 SV=1	0	140.418	30	17	48	6	1	1576	166.4	5.78	166.38	17	11	0.954	0.985	5.666	4.114	4.526	5086.1	4852.7	5008.2	28816.1	20924	23019.9	High	High	High	High	High	High
FALSE	High	Master Protein	P10639	Thioredoxin OS=Mus musculus OX=10090 GN=Txn PE=1 SV=3	0	45.35	63	6	64	6	1	105	11.7	4.92	221.73	6	0	1.106	1.051	0.889	0.925	0.918	25062.3	27723.1	26336.6	22280.7	23177.7	23017	High	High	High	High	High	High
FALSE	High	Master Protein	Q61166	Microtubule-associated protein RP/EB family member 1 OS=Mus musculus OX=10090 GN=Mapre1 PE=1 SV=3	0	127.341	63	13	51	12	1	268	30	5.22	168.81	13	1	0.985	0.955	1.17	1.172	1.191	19287.9	19005.5	18419.9	22572	22606.6	22962.3	High	High	High	High	High	High
FALSE	High	Master Protein	P28656	Nucleosome assembly protein 1-like 1 OS=Mus musculus OX=10090 GN=Nap1l1 PE=1 SV=2	0	230.684	51	15	105	13	1	391	45.3	4.46	401.76	15	2	0.87	0.869	0.727	0.611	0.661	34731.7	30216.5	30167	25267.1	21224	22954.1	High	High	High	High	High	High
FALSE	High	Master Protein	P33174	Chromosome-associated kinesin KIF4 OS=Mus musculus OX=10090 GN=Kif4 PE=1 SV=3	0	341.826	48	49	108	45	1	1231	139.4	6.68	367.53	49	2	0.862	0.888	0.656	0.598	0.601	38154.7	32903.2	33891.7	25043.3	22828.7	22938.5	High	High	High	High	High	High
FALSE	High	Master Protein	P99024	Tubulin beta-5 chain OS=Mus musculus OX=10090 GN=Tubb5 PE=1 SV=1	0	402.05	83	25	557	4	1	444	49.6	4.89	1938.14	25	2	1.07	1.049	0.681	0.721	0.717	31951.1	34184.9	33514.1	21754.3	23052.4	22910.5	High	High	High	High	High	High
FALSE	High	Master Protein	A0A0R4J0I9	Low density lipoprotein receptor-related protein 1 OS=Mus musculus OX=10090 GN=Lrp1 PE=1 SV=1	0	230.71	12	45	66	45	1	4545	504.4	5.36	191.22	45	0	0.973	0.975	1.969	2.229	2.084	10995.6	10697.6	10724.3	21655.7	24513.3	22910.5	High	High	High	High	High	High
FALSE	High	Master Protein	Q8R3N1	Nucleolar protein 14 OS=Mus musculus OX=10090 GN=Nop14 PE=1 SV=2	0	193.865	34	27	65	27	1	860	98.7	7.59	209.16	27	0	1.046	1.11	0.974	1.027	0.993	22851.5	23900.3	25374.3	22256.2	23478.1	22692	High	High	High	High	High	High
FALSE	High	Master Protein	Q08288	Cell growth-regulating nucleolar protein OS=Mus musculus OX=10090 GN=Lyar PE=1 SV=2	0	117.608	30	13	54	13	1	388	43.7	9.5	173.45	13	0	0.963	0.944	0.917	0.87	0.865	26232.7	25256.9	24766.2	24061.2	22823.4	22688.8	High	High	High	High	High	High
FALSE	High	Master Protein	Q9DCW4	Electron transfer flavoprotein subunit beta OS=Mus musculus OX=10090 GN=Etfb PE=1 SV=3	0	128.725	71	14	54	14	1	255	27.6	8.1	196.22	14	0	0.802	0.825	0.818	0.879	0.843	26905.2	21576.6	22206.3	22008.9	23650.8	22680.4	High	High	High	High	High	High
FALSE	High	Master Protein	Q9D881	Cytochrome c oxidase subunit 5B, mitochondrial OS=Mus musculus OX=10090 GN=Gm11273 PE=1 SV=1	0	56.139	37	5	49	5	1	129	13.8	8.12	149.53	5	0	0.71	0.75	1.082	1.062	1.078	21016.4	14919.1	15754.3	22734.7	22319.3	22657.8	High	High	High	High	High	High
FALSE	High	Master Protein	Q3UE92	X-prolyl aminopeptidase (Aminopeptidase P) 1, soluble, isoform CRA_b OS=Mus musculus OX=10090 GN=Xpnpep1 PE=1 SV=1	0	253.015	50	25	71	24	1	666	74.5	5.83	246.94	25	1	1.132	1.089	1.139	1.336	1.231	18382.2	20806.8	20026	20937.1	24567.3	22621.6	High	High	High	High	High	High
FALSE	High	Master Protein	Q7TMB8	Cytoplasmic FMR1-interacting protein 1 OS=Mus musculus OX=10090 GN=Cyfip1 PE=1 SV=1	0	186.489	25	27	64	27	1	1253	145.1	6.9	203.1	27	0	1.017	0.99	1.183	1.291	1.227	18415.8	18735	18240.8	21788.2	23783.1	22604	High	High	High	High	High	High
FALSE	High	Master Protein	O70252	Heme oxygenase 2 OS=Mus musculus OX=10090 GN=Hmox2 PE=1 SV=1	0	155.015	57	15	58	15	1	315	35.7	5.87	208.2	15	0	1.063	1.052	1.18	1.157	1.202	18764.8	19955.6	19732.8	22151	21713	22560.4	High	High	High	High	High	High
FALSE	High	Master Protein	Q9DCN2	NADH-cytochrome b5 reductase 3 OS=Mus musculus OX=10090 GN=Cyb5r3 PE=1 SV=3	0	150.665	60	15	93	15	1	301	34.1	8.38	353.94	15	0	1.242	1.226	0.681	0.676	0.634	35474.7	44045.7	43476	24156.4	23968.5	22506.9	High	High	High	High	High	High
FALSE	High	Master Protein	A0A1B0GSX7	Nuclear pore complex protein Nup98-Nup96 OS=Mus musculus OX=10090 GN=Nup98 PE=1 SV=1	0	300.455	30	43	97	42	1	1816	197.2	6.15	302.15	43	1	0.939	0.971	0.986	0.967	0.974	23046.9	21636.7	22389	22726.3	22288.3	22452.3	High	High	High	High	High	High
FALSE	High	Master Protein	O08583	THO complex subunit 4 OS=Mus musculus OX=10090 GN=Alyref PE=1 SV=3	0	138.885	54	9	75	6	1	255	26.9	11.15	295.45	9	4	0.871	0.862	0.892	0.797	0.889	25224.4	21967.9	21750	22493.8	20112.1	22417.3	High	High	High	High	High	High
FALSE	High	Master Protein	Q8CIG8	Protein arginine N-methyltransferase 5 OS=Mus musculus OX=10090 GN=Prmt5 PE=1 SV=3	0	132.588	34	18	63	2	1	637	72.6	6.42	225.14	18	14	1.073	1.111	1.008	1.205	1.155	19399.8	20808.2	21556	19551	23383.2	22405.5	High	High	High	High	High	High
FALSE	High	Master Protein	Q91VA7	Isocitrate dehydrogenase [NAD] subunit, mitochondrial OS=Mus musculus OX=10090 GN=Idh3b PE=1 SV=1	0	124.579	47	15	50	14	1	384	42.2	8.6	178.4	15	1	0.824	0.904	1.008	1.191	1.114	20086.7	16547.8	18162.8	20256.2	23922.5	22368.8	High	High	High	High	High	High
FALSE	High	Master Protein	Q8BMA6	Signal recognition particle subunit SRP68 OS=Mus musculus OX=10090 GN=Srp68 PE=1 SV=2	0	241.467	52	31	96	31	1	625	70.5	8.57	333.18	31	0	1.08	1.041	0.891	0.815	0.845	26446.1	28569.2	27517.3	23550.7	21540.6	22354	High	High	High	High	High	High
FALSE	High	Master Protein	Q60676	Serine/threonine-protein phosphatase 5 OS=Mus musculus OX=10090 GN=Ppp5c PE=1 SV=3	0	185.022	51	23	67	23	1	499	56.8	6.2	238.49	23	0	1.054	1.037	0.885	0.975	0.945	23646.2	24922.9	24524.2	20930	23059.8	22334.5	High	High	High	High	High	High
FALSE	High	Master Protein	Q64378	Peptidyl-prolyl cis-trans isomerase FKBP5 OS=Mus musculus OX=10090 GN=Fkbp5 PE=1 SV=1	0	155.567	52	24	57	24	1	456	50.9	7.8	185.23	24	0	1.128	1.126	0.981	1.063	1.035	21539.9	24300.2	24249.4	21130.7	22888.1	22285.4	High	High	High	High	High	High
FALSE	High	Master Protein	A0A0R4J008	Histone deacetylase OS=Mus musculus OX=10090 GN=Hdac2 PE=1 SV=1	0	113.017	41	16	61	10	1	488	55.3	5.91	192.05	16	6	0.985	0.968	0.815	0.862	0.841	26501.8	26091	25653	21590.9	22838.5	22278.8	High	High	High	High	High	High
FALSE	High	Master Protein	Q9CYG7	Mitochondrial import receptor subunit TOM34 OS=Mus musculus OX=10090 GN=Tomm34 PE=1 SV=1	0	133.104	52	17	70	17	1	309	34.3	9.14	230.73	17	0	1.083	1.058	1.258	1.282	1.281	17331.2	18764.5	18335.2	21798.6	22211.8	22204.7	High	High	High	High	High	High
FALSE	High	Master Protein	Q02819	Nucleobindin-1 OS=Mus musculus OX=10090 GN=Nucb1 PE=1 SV=2	0	198.161	67	26	75	26	1	459	53.4	5.07	248.84	26	0	1.096	1.072	1.295	1.071	1.286	17262.1	18927.6	18500.1	22346.3	18487.7	22192	High	High	High	High	High	High
FALSE	High	Master Protein	Q9CX56	26S proteasome non-ATPase regulatory subunit 8 OS=Mus musculus OX=10090 GN=Psmd8 PE=1 SV=2	0	64.215	44	14	44	14	1	353	39.9	9.58	129.38	14	0	1.095	1.085	1.084	1.172	1.172	18892.6	20683.1	20497.1	20483.7	22136.8	22137.8	High	High	High	High	High	High
FALSE	High	Master Protein	Q9ESZ8-5	Isoform 5 of General transcription factor II-I OS=Mus musculus OX=10090 GN=Gtf2i	0	278.343	52	39	87	34	1	939	106	8.47	306.18	39	4	1.001	1.021	0.744	0.773	0.753	29342.4	29379.4	29956.8	21844.8	22694.4	22091.6	High	High	High	High	High	High
FALSE	High	Master Protein	P50431	Serine hydroxymethyltransferase, cytosolic OS=Mus musculus OX=10090 GN=Shmt1 PE=1 SV=3	0	176.353	45	19	76	18	1	478	52.6	6.95	250.7	19	0	1.095	1.069	0.852	0.907	0.898	24582	26919.9	26286	20950.5	22287.3	22078.7	High	High	High	High	High	High
FALSE	High	Master Protein	Q6NZB0	DnaJ homolog subfamily C member 8 OS=Mus musculus OX=10090 GN=Dnajc8 PE=1 SV=2	0	70.954	46	12	46	12	1	253	29.8	9.06	139.77	12	0	0.991	0.924	1.185	1.012	1.095	20155.2	19980.5	18616.3	23877.1	20403.3	22069	High	High	High	High	High	High
FALSE	High	Master Protein	O35857	Mitochondrial import inner membrane translocase subunit TIM44 OS=Mus musculus OX=10090 GN=Timm44 PE=1 SV=2	0	148.631	50	20	62	20	1	452	51.1	8.13	210.32	20	0	0.991	1.013	0.938	0.918	0.914	24144.8	23934.1	24463.7	22645.7	22175.5	22065	High	High	High	High	High	High
FALSE	High	Master Protein	Q61686	Chromobox protein homolog 5 OS=Mus musculus OX=10090 GN=Cbx5 PE=1 SV=1	0	124.274	63	12	62	11	1	191	22.2	5.86	220.09	12	1	1.066	1.003	0.903	0.875	0.907	24324.5	25939.8	24389.4	21973.2	21284.9	22060	High	High	High	High	High	High
FALSE	High	Master Protein	Q8R1Q8	Cytoplasmic dynein 1 light intermediate chain 1 OS=Mus musculus OX=10090 GN=Dync1li1 PE=1 SV=1	0	173.364	51	21	60	20	1	523	56.6	6.42	205.63	21	1	1.086	1.075	1.698	1.731	1.739	12681.5	13769.5	13632.1	21532.6	21957.7	22047.1	High	High	High	High	High	High
FALSE	High	Master Protein	Q80U93	Nuclear pore complex protein Nup214 OS=Mus musculus OX=10090 GN=Nup214 PE=1 SV=2	0	319.421	22	35	91	34	1	2085	212.8	7.08	309.18	35	0	0.911	0.91	1.105	1.039	1.063	20746.9	18891.2	18879.9	22929	21548.3	22045.5	High	High	High	High	High	High
FALSE	High	Master Protein	Q9Z1T1	AP-3 complex subunit beta-1 OS=Mus musculus OX=10090 GN=Ap3b1 PE=1 SV=2	0	181.162	31	28	66	28	1	1105	122.7	5.66	212.29	28	0	1.001	1.042	0.876	0.975	0.922	23892.4	23920.7	24893.9	20926.9	23287.1	22030.3	High	High	High	High	High	High
FALSE	High	Master Protein	A0A1L1SQ51	Talin-2 OS=Mus musculus OX=10090 GN=Tln2 PE=1 SV=1	0	500.185	38	74	137	59	1	2544	271.8	5.57	449.92	74	1	0.97	0.955	0.696	0.631	0.702	31378.2	30422.8	29978.6	21827.2	19799.3	22029.7	High	High	High	High	High	High
FALSE	High	Master Protein	Q9R190	Metastasis-associated protein MTA2 OS=Mus musculus OX=10090 GN=Mta2 PE=1 SV=1	0	173.087	53	29	66	23	1	668	75	9.67	201.89	29	3	1.015	1.041	1.09	1.239	1.148	19182	19472.1	19970.9	20917.1	23771.6	22025.3	High	High	High	High	High	High
FALSE	High	Master Protein	Q99KK7	Dipeptidyl peptidase 3 OS=Mus musculus OX=10090 GN=Dpp3 PE=1 SV=2	0	236.256	49	29	85	29	1	738	82.8	5.38	275.89	29	0	1.032	0.941	1.092	1.213	1.125	19538	20163.7	18393.2	21331.7	23695.9	21986.1	High	High	High	High	High	High
FALSE	High	Master Protein	Q91YR7	Pre-mRNA-processing factor 6 OS=Mus musculus OX=10090 GN=Prpf6 PE=1 SV=1	0	201.879	45	35	63	34	1	941	106.7	8.09	202.08	35	0	0.967	0.972	1.052	1.12	1.108	19819.1	19174.4	19257	20859.6	22194.8	21950.3	High	High	High	High	High	High
FALSE	High	Master Protein	Q922U1	U4/U6 small nuclear ribonucleoprotein Prp3 OS=Mus musculus OX=10090 GN=Prpf3 PE=1 SV=1	0	139.122	39	22	65	22	1	683	77.4	9.5	196.58	22	0	0.969	0.982	1.09	1.057	1.032	21187.9	20539.9	20806	23088.2	22405.5	21855.5	High	High	High	High	High	High
FALSE	High	Master Protein	P14115	60S ribosomal protein L27a OS=Mus musculus OX=10090 GN=Rpl27a PE=1 SV=5	0	54.704	39	7	51	7	1	148	16.6	11.12	136.4	7	0	0.896	0.924	1.262	0.906	0.977	22319.8	20009.7	20614.4	28175.4	20216.4	21816.4	High	High	High	High	High	High
FALSE	High	Master Protein	Q60872	Eukaryotic translation initiation factor 1A OS=Mus musculus OX=10090 GN=Eif1a PE=2 SV=3	0	49.096	71	11	51	2	1	144	16.5	5.24	139.05	11	9	0.951	0.918	0.859	0.712	0.807	26973.3	25643.4	24773.5	23175.6	19192.4	21754.9	High	High	High	High	High	High
FALSE	High	Master Protein	Q924C1	Exportin-5 OS=Mus musculus OX=10090 GN=Xpo5 PE=1 SV=1	0	270.803	38	35	81	35	1	1204	136.9	5.82	264.3	35	0	0.913	0.987	0.695	0.728	0.713	30453.7	27803.4	30063.4	21155.8	22158.8	21717.1	High	High	High	High	High	High
FALSE	High	Master Protein	Q3TUQ5	Pinin OS=Mus musculus OX=10090 GN=Pnn PE=1 SV=1	0	153.033	31	22	68	22	1	726	82.5	7.01	226.7	22	0	1.049	1.055	0.949	0.879	0.887	24480.5	25690.3	25832.8	23228	21510	21715.9	High	High	High	High	High	High
FALSE	High	Master Protein	Q60875	Rho guanine nucleotide exchange factor 2 OS=Mus musculus OX=10090 GN=Arhgef2 PE=1 SV=4	0	188.439	35	29	59	29	1	985	111.9	7.25	185.42	29	0	0.919	0.94	1.185	1.24	1.23	17572.7	16141.3	16513.5	20832	21792.9	21610.5	High	High	High	High	High	High
FALSE	High	Master Protein	Q3UPL0	Protein transport protein Sec31A OS=Mus musculus OX=10090 GN=Sec31a PE=1 SV=2	0	237.851	27	26	82	26	1	1230	133.5	6.76	303.88	26	0	0.983	0.988	0.861	0.853	0.868	24885.6	24452.8	24586.9	21423.7	21230.4	21605.1	High	High	High	High	High	High
FALSE	High	Master Protein	Q61191	Host cell factor 1 OS=Mus musculus OX=10090 GN=Hcfc1 PE=1 SV=2	0	257.228	22	33	79	32	1	2045	210.3	7.18	270.06	33	1	1.021	1.04	0.885	0.888	0.908	23767.7	24258.3	24722.4	21027.3	21112.3	21578	High	High	High	High	High	High
FALSE	High	Master Protein	P21550	Beta-enolase OS=Mus musculus OX=10090 GN=Eno3 PE=1 SV=3	0	221.626	62	22	513	12	1	434	47	7.18	2152.78	22	2	1.041	1.023	2.033	2.362	2.164	9965.3	10370.5	10191.4	20261.1	23533.5	21567.8	High	High	High	High	High	High
FALSE	High	Master Protein	Q8VH51-2	Isoform 2 of RNA-binding protein 39 OS=Mus musculus OX=10090 GN=Rbm39	0	172.616	37	15	75	15	1	524	58.6	10.13	252.29	15	0	1.157	1.135	1.075	1.096	1.051	20516.1	23744.7	23285.2	22060.4	22478.9	21567.7	High	High	High	High	High	High
FALSE	High	Master Protein	P47856	Glutamine--fructose-6-phosphate aminotransferase [isomerizing] 1 OS=Mus musculus OX=10090 GN=Gfpt1 PE=1 SV=3	0	235.007	47	26	81	26	1	697	78.5	6.84	276.9	26	0	0.998	1.008	0.889	0.933	0.906	23795.8	23747.2	23997.8	21144.7	22207.3	21562.9	High	High	High	High	High	High
FALSE	High	Master Protein	Q6PDI5	Proteasome adapter and scaffold protein ECM29 OS=Mus musculus OX=10090 GN=Ecpas PE=1 SV=3	0	339.014	31	44	92	44	1	1840	203.6	7.06	329.67	44	0	1.054	1.07	0.749	0.822	0.803	26829.9	28289.1	28706.2	20092	22057.5	21555.9	High	High	High	High	High	High
FALSE	High	Master Protein	Q6A068	Cell division cycle 5-like protein OS=Mus musculus OX=10090 GN=Cdc5l PE=1 SV=2	0	223.103	48	25	70	24	1	802	92.1	8.02	257.13	25	1	0.969	1.021	1.09	1.043	1.025	21019.4	20367.5	21451.6	22916.2	21930.7	21551.6	High	High	High	High	High	High
FALSE	High	Master Protein	A2AE27	AMP deaminase OS=Mus musculus OX=10090 GN=Ampd2 PE=1 SV=1	0	124.415	27	22	59	22	1	824	94.6	6.51	169.61	22	0	1.112	1.114	0.949	0.953	0.92	23401.9	26022.6	26080.2	22204.5	22299.1	21528.7	High	High	High	High	High	High
FALSE	High	Master Protein	Q8R0G9	Nuclear pore complex protein Nup133 OS=Mus musculus OX=10090 GN=Nup133 PE=1 SV=2	0	257.788	36	31	74	31	1	1155	128.5	5.2	257.48	31	0	0.893	0.942	0.906	0.953	0.93	23136.3	20655.3	21784.6	20957.3	22051.4	21523.7	High	High	High	High	High	High
FALSE	High	Master Protein	Q3TMX5	Arginine-rich, mutated in early stage tumors, isoform CRA_b OS=Mus musculus OX=10090 GN=Manf PE=1 SV=1	0	80.818	37	7	40	7	1	179	20.4	8.25	138.06	7	0	0.94	0.915	1.269	0.89	1.107	19427	18262.4	17766.1	24657.3	17280.5	21504.5	High	High	High	High	High	High
FALSE	High	Master Protein	Q9JL35	High mobility group nucleosome-binding domain-containing protein 5 OS=Mus musculus OX=10090 GN=Hmgn5 PE=1 SV=2	0	93.292	46	16	48	16	1	406	45.3	4.37	127.39	16	0	0.96	0.858	1.277	1.049	1.357	15828.1	15197.1	13581.9	20217.5	16599.3	21485.4	High	High	High	High	High	High
FALSE	High	Master Protein	E9PV22	Leucine-rich repeat-containing protein 47 OS=Mus musculus OX=10090 GN=Lrrc47 PE=1 SV=1	0	203.224	57	28	76	28	1	603	65.9	8.76	266.56	28	0	1.08	1.074	0.989	1.082	1.046	20531.3	22177.5	22046.9	20297.2	22210.6	21466.8	High	High	High	High	High	High
FALSE	High	Master Protein	Q5SWN2	Replication protein A subunit OS=Mus musculus OX=10090 GN=Rpa1 PE=1 SV=2	0	172.87	42	23	71	23	1	644	71.4	8.18	246.99	23	0	0.995	1.029	0.811	0.84	0.847	25356.8	25239.2	26102.1	20558.9	21293.4	21466.2	High	High	High	High	High	High
FALSE	High	Master Protein	P62900	60S ribosomal protein L31 OS=Mus musculus OX=10090 GN=Rpl31 PE=1 SV=1	0	46.159	54	8	66	8	1	125	14.5	10.54	186.43	8	0	0.834	0.807	1.113	0.843	0.954	22409.2	18680.4	18085.6	24933	18890.7	21384.9	High	High	High	High	High	High
FALSE	High	Master Protein	P62858	40S ribosomal protein S28 OS=Mus musculus OX=10090 GN=Rps28 PE=1 SV=1	0	33.272	46	3	50	3	1	69	7.8	10.7	149.75	3	0	0.785	0.77	1.049	0.902	1.003	21285.6	16708.2	16391.9	22318.4	19192.9	21350.4	High	High	High	High	High	High
FALSE	High	Master Protein	P47713	Cytosolic phospholipase A2 OS=Mus musculus OX=10090 GN=Pla2g4a PE=1 SV=1	0	125.349	28	19	43	19	1	748	85.2	5.43	124.57	19	0	0.97	0.991	2.915	3.599	3.237	6585.3	6387.6	6523.6	19195.2	23699.4	21319.2	High	High	High	High	High	High
FALSE	High	Master Protein	Q8BMF4	Dihydrolipoyllysine-residue acetyltransferase component of pyruvate dehydrogenase complex, mitochondrial OS=Mus musculus OX=10090 GN=Dlat PE=1 SV=2	0	149.816	29	15	58	15	1	642	67.9	8.57	195.82	15	0	0.989	1.019	0.997	1.147	1.115	19069.5	18850.2	19431.9	19009.4	21879.9	21253.2	High	High	High	High	High	High
FALSE	High	Master Protein	Q91VW3	SH3 domain-binding glutamic acid-rich-like protein 3 OS=Mus musculus OX=10090 GN=Sh3bgrl3 PE=1 SV=1	0	67.034	84	7	42	7	1	93	10.5	5.14	145.83	7	0	1.005	0.953	3.795	2.464	2.974	7134.2	7167.6	6796.5	27071.9	17578.4	21215.9	High	High	High	High	High	High
FALSE	High	Master Protein	P97429	Annexin A4 OS=Mus musculus OX=10090 GN=Anxa4 PE=1 SV=4	0	154.428	55	16	71	15	1	319	35.9	5.57	245.49	16	0	1.13	1.119	2.039	1.817	1.798	11797.5	13330	13201.7	24060.2	21435.4	21210.5	High	High	High	High	High	High
FALSE	High	Master Protein	E9Q3G8	Nucleoporin 153 OS=Mus musculus OX=10090 GN=Nup153 PE=1 SV=1	0	223.309	27	29	64	29	1	1462	151.9	8.84	229.23	29	0	1.013	1.04	1.206	1.22	1.213	17416.5	17640.3	18105.2	21006.7	21246.7	21131.4	High	High	High	High	High	High
FALSE	High	Master Protein	E9PXY8	Ubiquitin carboxyl-terminal hydrolase 7 OS=Mus musculus OX=10090 GN=Usp7 PE=1 SV=1	0	263.253	40	35	76	35	1	1143	132.8	5.66	262.77	35	0	1.054	1.052	0.86	0.965	0.925	22805.9	24031.2	24002.3	19615.2	22016.9	21103.6	High	High	High	High	High	High
FALSE	High	Master Protein	F8VQC1	Signal recognition particle subunit SRP72 OS=Mus musculus OX=10090 GN=Srp72 PE=1 SV=1	0	221.563	46	24	78	23	1	671	74.6	9.23	286.42	24	0	1.089	1.082	0.888	0.868	0.879	24006.7	26134.2	25971.7	21319.9	20847.5	21103.1	High	High	High	High	High	High
FALSE	High	Master Protein	E9PWE8	Dihydropyrimidinase-related protein 3 OS=Mus musculus OX=10090 GN=Dpysl3 PE=1 SV=1	0	381.773	60	29	167	25	1	683	73.8	6.46	643.67	29	7	1.129	1.142	0.317	0.288	0.297	70999.1	80133.9	81060	22479.2	20435.7	21088.4	High	High	High	High	High	High
FALSE	High	Master Protein	P62874	Guanine nucleotide-binding protein G(I)/G(S)/G(T) subunit beta-1 OS=Mus musculus OX=10090 GN=Gnb1 PE=1 SV=3	0	199.838	65	13	74	8	1	340	37.4	6	296.06	13	6	0.997	0.973	0.915	0.961	0.961	21861.5	21799.4	21279.7	20007.7	21005	21008.7	High	High	High	High	High	High
FALSE	High	Master Protein	Q8K019	Bcl-2-associated transcription factor 1 OS=Mus musculus OX=10090 GN=Bclaf1 PE=1 SV=2	0	150.093	29	26	89	1	1	919	105.9	9.99	260.08	26	22	0.983	0.947	0.717	0.687	0.678	30988.5	30459.4	29335.6	22208.7	21280.3	20998.2	High	High	High	High	High	High
FALSE	High	Master Protein	Q6P1F6	Serine/threonine-protein phosphatase 2A 55 kDa regulatory subunit B alpha isoform OS=Mus musculus OX=10090 GN=Ppp2r2a PE=1 SV=1	0	157.476	51	21	69	12	1	447	51.7	6.2	262.3	21	9	0.949	0.959	1.08	1.148	1.09	19211.1	18238	18430.2	20754.8	22056.6	20945.7	High	High	High	High	High	High
FALSE	High	Master Protein	P70698	CTP synthase 1 OS=Mus musculus OX=10090 GN=Ctps1 PE=1 SV=2	0	163.527	41	21	54	20	1	591	66.6	6.58	189.72	21	1	1.068	1.075	0.946	0.976	0.961	21693.8	23170.4	23312.1	20532.6	21164.3	20848.5	High	High	High	High	High	High
FALSE	High	Master Protein	P00375	Dihydrofolate reductase OS=Mus musculus OX=10090 GN=Dhfr PE=1 SV=3	0	72.208	53	10	47	10	1	187	21.6	8.53	144.67	10	0	1.014	1.011	0.88	0.866	0.873	23866	24189.3	24129.5	21004.5	20664.6	20832.1	High	High	High	High	High	High
FALSE	High	Master Protein	B2RY56	RNA-binding protein 25 OS=Mus musculus OX=10090 GN=Rbm25 PE=1 SV=2	0	134.543	29	20	61	20	1	838	99.5	6.32	197.54	20	0	1.052	1.031	1.148	1.089	1.092	19081.1	20075.8	19670.6	21903.2	20776.8	20830.1	High	High	High	High	High	High
FALSE	High	Master Protein	Q9CQB4	Cytochrome b-c1 complex subunit 7 OS=Mus musculus OX=10090 GN=Uqcrb PE=1 SV=1	0	30.413	47	8	37	8	1	111	13.6	9.11	86.93	8	0	0.831	0.821	1.056	0.985	1.204	17287.3	14357.1	14185.5	18250.8	17029.7	20820.8	High	High	High	High	High	High
FALSE	High	Master Protein	P28352	DNA-(apurinic or apyrimidinic site) lyase OS=Mus musculus OX=10090 GN=Apex1 PE=1 SV=2	0	139.022	50	13	67	13	1	317	35.5	7.91	239.24	13	0	0.995	0.969	1.425	1.535	1.467	14179.3	14112.2	13740.5	20202.2	21771.5	20797.2	High	High	High	High	High	High
FALSE	High	Master Protein	P20108	Thioredoxin-dependent peroxide reductase, mitochondrial OS=Mus musculus OX=10090 GN=Prdx3 PE=1 SV=1	0	58.904	36	7	44	7	1	257	28.1	7.58	144.26	7	0	0.988	0.984	1.33	1.559	1.459	14241.1	14075.2	14017.9	18939	22203.4	20782.3	High	High	High	High	High	High
FALSE	High	Master Protein	P70195	Proteasome subunit beta type-7 OS=Mus musculus OX=10090 GN=Psmb7 PE=1 SV=1	0	123.089	60	11	57	11	1	277	29.9	7.99	203.29	11	0	1.039	1.026	1.011	1.108	1.055	19683.9	20445.5	20199.2	19892.5	21818	20770	High	High	High	High	High	High
FALSE	High	Master Protein	O08795-2	Isoform 2 of Glucosidase 2 subunit beta OS=Mus musculus OX=10090 GN=Prkcsh	0	147.429	36	15	83	15	1	528	59.5	4.48	316.83	15	0	1.11	1.095	0.846	0.806	0.845	24544.7	27240.3	26875.2	20774.3	19790	20743.7	High	High	High	High	High	High
FALSE	High	Master Protein	Q9D1D4	Transmembrane emp24 domain-containing protein 10 OS=Mus musculus OX=10090 GN=Tmed10 PE=1 SV=1	0	100.574	43	9	55	9	1	219	24.9	6.7	200.39	9	0	1.038	1.039	1.312	1.39	1.31	15806.4	16404.5	16423	20733.3	21973.1	20708.2	High	High	High	High	High	High
FALSE	High	Master Protein	Q8C854	Myelin expression factor 2 OS=Mus musculus OX=10090 GN=Myef2 PE=1 SV=1	0	117.276	37	21	54	21	1	591	63.3	8.87	152.88	21	0	1.125	1.112	0.935	0.935	0.938	22072.6	24841.9	24537.7	20630.2	20636.7	20705.9	High	High	High	High	High	High
FALSE	High	Master Protein	P54103	DnaJ homolog subfamily C member 2 OS=Mus musculus OX=10090 GN=Dnajc2 PE=1 SV=2	0	147.521	36	22	69	22	1	621	71.7	8.7	213.16	22	0	1.059	1.065	0.897	0.886	0.878	23543	24939.1	25075.1	21121	20851.9	20677.5	High	High	High	High	High	High
FALSE	High	Master Protein	Q91Z25	Actin-related protein 2/3 complex subunit OS=Mus musculus OX=10090 GN=Arpc1b PE=1 SV=1	0	115.933	45	13	39	12	1	376	41.5	8.35	155.45	13	1	1.096	1.129	1.489	1.672	1.598	12913.5	14155.7	14584.9	19222.8	21594.8	20641.8	High	High	High	High	High	High
FALSE	High	Master Protein	Q9ES00	Ubiquitin conjugation factor E4 B OS=Mus musculus OX=10090 GN=Ube4b PE=1 SV=3	0	245.96	42	35	77	34	1	1173	133.2	6.07	255.42	35	1	0.981	0.979	1.009	1.154	1.103	18699.1	18343.7	18299.8	18860.3	21572.6	20625.5	High	High	High	High	High	High
FALSE	High	Master Protein	O08553	Dihydropyrimidinase-related protein 2 OS=Mus musculus OX=10090 GN=Dpysl2 PE=1 SV=2	0	346.581	66	27	149	21	1	572	62.2	6.38	573.48	27	1	1.041	1.047	0.655	0.649	0.627	32725	34069.6	34272.2	21443.9	21224.3	20509.3	High	High	High	High	High	High
FALSE	High	Master Protein	Q9QZQ8	Core histone macro-H2A.1 OS=Mus musculus OX=10090 GN=H2afy PE=1 SV=3	0	152.517	55	15	64	15	1	372	39.7	9.8	225.68	15	0	1.129	1.122	1.008	1.21	1.118	18309.3	20672.9	20534	18456.4	22146.4	20469.3	High	High	High	High	High	High
FALSE	High	Master Protein	E9Q035	Predicted gene 20425 OS=Mus musculus OX=10090 GN=Gm20425 PE=4 SV=1	0	142.677	20	17	58	16	1	978	107.7	7.77	194.23	17	1	1.029	1.053	1.004	0.905	0.898	22748.1	23418.7	23943.6	22848.5	20590.7	20437.9	High	High	High	High	High	High
FALSE	High	Master Protein	Q8CIH9	Amidophosphoribosyltransferase OS=Mus musculus OX=10090 GN=Ppat PE=1 SV=1	0	194.854	57	23	68	23	1	517	57.4	6.96	237.57	23	0	0.923	0.923	0.762	0.81	0.78	26189.8	24169.7	24183.7	19955	21203.2	20424.3	High	High	High	High	High	High
FALSE	High	Master Protein	Q9WVA3	Mitotic checkpoint protein BUB3 OS=Mus musculus OX=10090 GN=Bub3 PE=1 SV=2	0	128.939	46	12	59	12	1	326	36.9	6.84	212.43	12	0	0.992	1.008	1.025	0.989	0.95	21484.9	21309.8	21663.3	22015.9	21240.3	20412.1	High	High	High	High	High	High
FALSE	High	Master Protein	Q9WTI7-3	Isoform 3 of Unconventional myosin-Ic OS=Mus musculus OX=10090 GN=Myo1c	0	188.042	33	29	62	27	1	1044	119.8	9.39	213.54	29	2	1.056	1.056	1.048	1.106	1.087	18757.9	19807.8	19806.8	19657.2	20741	20391.1	High	High	High	High	High	High
FALSE	High	Master Protein	Q9JJ28	Protein flightless-1 homolog OS=Mus musculus OX=10090 GN=Flii PE=1 SV=1	0	189.178	25	26	57	26	1	1271	144.7	6.06	195.97	26	0	0.898	0.953	1.584	1.684	1.624	12501.5	11231.7	11916.5	19806.4	21055.8	20306.1	High	High	High	High	High	High
FALSE	High	Master Protein	G3X9Q6	La-related protein 4 OS=Mus musculus OX=10090 GN=Larp4 PE=1 SV=1	0	150.328	40	21	65	21	1	719	79.7	6.51	187.85	21	0	0.669	0.709	0.945	0.737	0.785	25837.5	17298	18331.3	24425.2	19034.7	20286.4	High	High	High	High	High	High
FALSE	High	Master Protein	Q9CPX4	Ferritin OS=Mus musculus OX=10090 GN=Ftl1 PE=1 SV=1	0	113.52	56	8	54	8	1	183	20.8	6	221.88	8	0	0.721	0.905	1.273	1.529	1.563	12957.1	9340.9	11730.7	16497.5	19810.8	20253.6	High	High	High	High	High	High
FALSE	High	Master Protein	Q9JLV5	Cullin-3 OS=Mus musculus OX=10090 GN=Cul3 PE=1 SV=1	0	175.235	40	29	70	28	1	768	88.9	8.46	220.94	29	1	1.075	1.086	0.924	0.9	0.892	22643.7	24334.3	24594.9	20915.9	20374	20189	High	High	High	High	High	High
FALSE	High	Master Protein	J3QN31	Adenylosuccinate synthetase isozyme 1 OS=Mus musculus OX=10090 GN=Adssl1 PE=1 SV=1	0	135.848	45	17	43	14	1	480	52.7	8.19	144.3	17	0	1.015	1.012	4.414	4.325	4.41	4539.8	4606.5	4592.2	20040.9	19633.2	20020.5	High	High	High	High	High	High
FALSE	High	Master Protein	Q91Z50	Flap endonuclease 1 OS=Mus musculus OX=10090 GN=Fen1 PE=1 SV=1	0	161.375	51	15	62	15	1	380	42.6	8.34	223.97	15	0	1.026	1.015	1.233	1.096	1.141	17536	17993.4	17807	21629.8	19221.8	20007.2	High	High	High	High	High	High
FALSE	High	Master Protein	Q8VHX6	Filamin-C OS=Mus musculus OX=10090 GN=Flnc PE=1 SV=3	0	608.683	41	88	211	68	1	2726	290.9	5.95	657.34	88	1	1.078	1.055	0.485	0.423	0.451	44355.6	47809.5	46817.2	21525.2	18781	20005	High	High	High	High	High	High
FALSE	High	Master Protein	A0A0R4J170	Transcription activator BRG1 OS=Mus musculus OX=10090 GN=Smarca4 PE=1 SV=1	0	259.103	25	35	79	35	1	1617	181.7	8.07	250.3	35	0	0.989	0.984	0.817	0.861	0.82	24343.3	24070	23953.7	19877	20950	19954.7	High	High	High	High	High	High
FALSE	High	Master Protein	Q640M1	U3 small nucleolar RNA-associated protein 14 homolog A OS=Mus musculus OX=10090 GN=Utp14a PE=1 SV=1	0	184.113	36	24	72	20	1	767	87.2	9.2	225.88	24	4	0.961	0.995	1.131	1.107	1.074	18583.1	17850.1	18484.7	21011.2	20579.2	19952.9	High	High	High	High	High	High
FALSE	High	Master Protein	Q3U9G9	Delta(14)-sterol reductase OS=Mus musculus OX=10090 GN=Lbr PE=1 SV=2	0	106.685	24	16	66	16	1	626	71.4	9.36	251.6	16	0	1.125	1.145	0.655	0.733	0.71	28103.8	31615.4	32176.2	18399.4	20597.4	19949.6	High	High	High	High	High	High
FALSE	High	Master Protein	Q9JLI8	Squamous cell carcinoma antigen recognized by T-cells 3 OS=Mus musculus OX=10090 GN=Sart3 PE=1 SV=1	0	231.872	41	33	78	33	1	962	109.6	5.24	245.97	33	0	1.051	1.074	0.839	0.902	0.865	23062	24243	24779.5	19353.5	20793	19937.3	High	High	High	High	High	High
FALSE	High	Master Protein	P59999	Actin-related protein 2/3 complex subunit 4 OS=Mus musculus OX=10090 GN=Arpc4 PE=1 SV=3	0	51.968	55	9	44	9	1	168	19.7	8.43	117.88	9	0	1.048	1.048	1.265	1.219	1.211	16350.3	17139.9	17142.2	20678.9	19933.5	19802.6	High	High	High	High	High	High
FALSE	High	Master Protein	Q8BML9	Glutamine--tRNA ligase OS=Mus musculus OX=10090 GN=Qars PE=1 SV=1	0	173.205	40	26	76	25	1	775	87.6	7.31	242.87	26	0	0.979	0.974	1.284	1.419	1.337	14803	14493	14413.8	19004.5	21000.3	19798.7	High	High	High	High	High	High
FALSE	High	Master Protein	Q3V1V3	ESF1 homolog OS=Mus musculus OX=10090 GN=Esf1 PE=1 SV=1	0	208.233	32	29	82	29	1	845	98	5.05	246.17	29	0	0.942	1.088	0.943	0.947	0.929	21271.8	20030.7	23147.5	20068	20139.6	19759.1	High	High	High	High	High	High
FALSE	High	Master Protein	Q9CQR2	40S ribosomal protein S21 OS=Mus musculus OX=10090 GN=Rps21 PE=1 SV=1	0	53.98	49	5	52	5	1	83	9.1	8.51	148.48	5	0	0.825	0.805	1.161	0.916	1.08	18248.6	15052.8	14690.4	21189.4	16720.8	19707.2	High	High	High	High	High	High
FALSE	High	Master Protein	Q60848	Lymphocyte-specific helicase OS=Mus musculus OX=10090 GN=Hells PE=1 SV=2	0	203.232	41	30	59	30	1	821	95.1	8	185.56	30	0	0.787	0.844	1.036	1.008	0.953	20662.1	16264.4	17448.5	21405.7	20826.9	19696.7	High	High	High	High	High	High
FALSE	High	Master Protein	Q91W90	Thioredoxin domain-containing protein 5 OS=Mus musculus OX=10090 GN=Txndc5 PE=1 SV=2	0	160.412	57	17	68	16	1	417	46.4	5.78	252.7	17	0	1.079	1.082	1.172	1.191	1.145	17198.7	18565.6	18610.5	20154.6	20480.1	19684	High	High	High	High	High	High
FALSE	High	Master Protein	Q3U7R1	Extended synaptotagmin-1 OS=Mus musculus OX=10090 GN=Esyt1 PE=1 SV=2	0	193.246	33	26	63	25	1	1092	121.5	5.95	213.12	26	1	1.106	1.16	1.191	1.265	1.248	15745.5	17414.9	18270.5	18757	19916.6	19651.6	High	High	High	High	High	High
FALSE	High	Master Protein	P17095-1	Isoform HMG-Y of High mobility group protein HMG-I/HMG-Y OS=Mus musculus OX=10090 GN=Hmga1	0	17.847	30	4	23	1	1	96	10.6	10.32	38.67	4	3	0.949	0.92	3.856	2.594	3.769	5206.7	4940.8	4791.5	20075	13506	19622.7	High	High	High	High	High	High
FALSE	High	Master Protein	Q62425	Cytochrome c oxidase subunit NDUFA4 OS=Mus musculus OX=10090 GN=Ndufa4 PE=1 SV=2	0	31.299	55	5	29	5	1	82	9.3	9.52	73.89	5	0	0.663	0.923	1.006	1.062	1.047	18723	12406.6	17274.8	18831.3	19881.1	19605.7	High	High	High	High	High	High
FALSE	High	Master Protein	E9QK83	Small subunit processome component 20 homolog OS=Mus musculus OX=10090 GN=Utp20 PE=1 SV=1	0	304.962	21	46	89	46	1	2789	317.7	8.09	280.7	46	0	0.861	0.964	0.92	1.045	1	19593.4	16864.6	18897.1	18032.3	20470.7	19590.6	High	High	High	High	High	High
FALSE	High	Master Protein	Q99J36	THUMP domain-containing protein 1 OS=Mus musculus OX=10090 GN=Thumpd1 PE=1 SV=1	0	154.257	55	17	63	17	1	350	38.9	6.07	229.6	17	0	1.059	1.016	1.031	0.959	1.065	18324	19408.3	18619.8	18893.3	17579.3	19510.8	High	High	High	High	High	High
FALSE	High	Master Protein	Q8R016	Bleomycin hydrolase OS=Mus musculus OX=10090 GN=Blmh PE=1 SV=1	0	129.255	41	13	67	13	1	455	52.5	6.48	262	13	0	1.047	1.035	0.824	1.016	0.979	19925.9	20859.4	20619.2	16417.9	20244.4	19498.6	High	High	High	High	High	High
FALSE	High	Master Protein	P45952	Medium-chain specific acyl-CoA dehydrogenase, mitochondrial OS=Mus musculus OX=10090 GN=Acadm PE=1 SV=1	0	113.606	39	16	43	16	1	421	46.5	8.37	141.61	16	0	0.83	0.86	1.741	1.884	1.741	11196.2	9293.4	9630.7	19495.9	21095.6	19493.2	High	High	High	High	High	High
FALSE	High	Master Protein	Q8CBB7	AP-1 complex subunit gamma OS=Mus musculus OX=10090 GN=Ap1g1 PE=1 SV=1	0	135.787	28	20	55	19	1	825	91.7	6.8	177.06	20	1	0.997	1.011	1.052	0.993	1.029	18938.5	18881.2	19152.6	19926.6	18799	19478.4	High	High	High	High	High	High
FALSE	High	Master Protein	Q8CCF0	U4/U6 small nuclear ribonucleoprotein Prp31 OS=Mus musculus OX=10090 GN=Prpf31 PE=1 SV=3	0	136.131	41	17	43	17	1	499	55.4	5.67	151.98	17	0	0.994	0.98	1.189	1.17	1.161	16774.5	16667.3	16442	19942.9	19625.4	19476.6	High	High	High	High	High	High
FALSE	High	Master Protein	A0A0B4J1E2	SNW domain-containing protein 1 OS=Mus musculus OX=10090 GN=Snw1 PE=1 SV=1	0	144.411	46	22	60	22	1	536	61.4	9.48	181.47	22	0	1.025	1.046	1.079	1.001	0.981	19836.9	20327.3	20755.7	21401.1	19862.8	19468.6	High	High	High	High	High	High
FALSE	High	Master Protein	Q62446	Peptidyl-prolyl cis-trans isomerase FKBP3 OS=Mus musculus OX=10090 GN=Fkbp3 PE=1 SV=2	0	99.356	50	11	49	11	1	224	25.1	9.28	176.27	11	0	1.09	1.042	1.209	1.255	1.252	15526.3	16919.1	16181.3	18771	19486.7	19436.4	High	High	High	High	High	High
FALSE	High	Master Protein	Q8JZQ2	AFG3-like protein 2 OS=Mus musculus OX=10090 GN=Afg3l2 PE=1 SV=1	0	183.454	38	28	58	23	1	802	89.5	8.6	190.35	28	5	0.875	0.841	1.145	1.192	1.143	16958.9	14830.6	14254.2	19426.2	20214.2	19382.8	High	High	High	High	High	High
FALSE	High	Master Protein	P03975	IgE-binding protein OS=Mus musculus OX=10090 GN=Iap PE=2 SV=1	0	231.213	48	24	133	24	1	557	62.7	9.31	469.26	24	0	0.483	0.582	0.227	0.189	0.204	94960.5	45856.1	55282.9	21512.5	17976.6	19378.4	High	High	High	High	High	High
FALSE	High	Master Protein	P60766	Cell division control protein 42 homolog OS=Mus musculus OX=10090 GN=Cdc42 PE=1 SV=2	0	87.81	42	8	51	2	1	191	21.2	6.55	174.42	8	4	1.042	1.056	1.067	1.225	1.068	18138.8	18904.4	19158.2	19352.7	22215.6	19367	High	High	High	High	High	High
FALSE	High	Master Protein	F8WJD4	Symplekin OS=Mus musculus OX=10090 GN=Sympk PE=1 SV=1	0	226.705	33	31	63	31	1	1288	142.5	6.05	222.21	31	0	0.967	0.965	1.126	1.151	1.135	17035.1	16465.2	16441.7	19181.2	19600.6	19334.1	High	High	High	High	High	High
FALSE	High	Master Protein	Q9R0N0	Galactokinase OS=Mus musculus OX=10090 GN=Galk1 PE=1 SV=2	0	121.831	40	16	52	16	1	392	42.3	5.26	166.32	16	0	1.1	1.08	1.447	1.519	1.513	12771.3	14051.8	13797.2	18482.9	19398.7	19320.7	High	High	High	High	High	High
FALSE	High	Master Protein	Q8BHB4	WD repeat-containing protein 3 OS=Mus musculus OX=10090 GN=Wdr3 PE=1 SV=1	0	187.706	38	29	53	29	1	942	105.7	6.64	170.99	29	0	1.034	1.052	1.099	1.164	1.135	16973.9	17547.4	17859.8	18661.5	19761	19259.8	High	High	High	High	High	High
FALSE	High	Master Protein	P19973	Lymphocyte-specific protein 1 OS=Mus musculus OX=10090 GN=Lsp1 PE=1 SV=2	0	114.25	48	13	37	13	1	330	36.7	4.82	137.93	13	0	0.862	0.867	3.444	2.913	3.552	5403.3	4660.1	4682	18611.2	15738.6	19194	High	High	High	High	High	High
FALSE	High	Master Protein	D3Z7P3-2	Isoform 2 of Glutaminase kidney isoform, mitochondrial OS=Mus musculus OX=10090 GN=Gls	0	194.139	40	19	68	4	1	603	66	8.12	251.3	19	16	0.632	0.789	0.903	0.873	0.845	22722.1	14367.2	17928.8	20514.5	19839.9	19193.1	High	High	High	High	High	High
FALSE	High	Master Protein	P35980	60S ribosomal protein L18 OS=Mus musculus OX=10090 GN=Rpl18 PE=1 SV=3	0	53.055	37	7	52	7	1	188	21.6	11.78	151.31	7	0	0.969	1.013	1.102	1.145	1.112	17256.6	16718.9	17483.8	19013.9	19760.6	19187.1	High	High	High	High	High	High
FALSE	High	Master Protein	Q3UKW2	Calmodulin-1 OS=Mus musculus OX=10090 GN=Calm1 PE=1 SV=1	0	104.457	55	7	58	7	1	197	21.5	4.35	205.86	7	0	0.646	0.682	2.552	0.89	1.142	16766	10837.5	11440.8	42779.3	14914.1	19150.9	High	High	High	High	High	High
FALSE	High	Master Protein	Q6ZWV7	60S ribosomal protein L35 OS=Mus musculus OX=10090 GN=Rpl35 PE=1 SV=1	0	19.417	32	6	34	5	1	123	14.5	11.05	56.7	6	0	1.023	0.923	1.156	1.018	1.236	15486.1	15849	14290.7	17894.9	15762.1	19143.3	High	High	High	High	High	High
FALSE	High	Master Protein	Q9Z2I0	Mitochondrial proton/calcium exchanger protein OS=Mus musculus OX=10090 GN=Letm1 PE=1 SV=1	0	204.382	34	24	73	24	1	738	82.9	6.52	248.15	24	0	0.998	1.019	0.866	0.836	0.885	21634.5	21591.2	22044.2	18740.9	18080	19138.8	High	High	High	High	High	High
FALSE	High	Master Protein	Q7TNL5	Serine/threonine-protein phosphatase 2A 56 kDa regulatory subunit OS=Mus musculus OX=10090 GN=Ppp2r5d PE=1 SV=1	0	161.686	48	21	61	15	1	595	69.1	7.96	196.26	21	6	1.045	1.057	0.948	0.945	0.968	19673.9	20566.7	20795.5	18655.4	18584.1	19051.5	High	High	High	High	High	High
FALSE	High	Master Protein	Q922J3	CAP-Gly domain-containing linker protein 1 OS=Mus musculus OX=10090 GN=Clip1 PE=1 SV=1	0	255.056	33	44	71	39	1	1391	155.7	5.24	216.99	44	5	0.97	0.989	1.251	1.212	1.23	15459	14989.7	15291.1	19342.3	18737.5	19018.5	High	High	High	High	High	High
FALSE	High	Master Protein	A2A432	Cullin-4B OS=Mus musculus OX=10090 GN=Cul4b PE=1 SV=1	0	174.159	32	27	53	18	1	970	110.6	8.37	164.86	27	9	1	0.993	1.178	1.312	1.234	15403.2	15402.3	15298.9	18140.2	20212.6	19010.2	High	High	High	High	High	High
FALSE	High	Master Protein	Q8R1X6	Spartin OS=Mus musculus OX=10090 GN=Spart PE=1 SV=1	0	117.349	38	21	44	21	1	671	72.6	5.86	127.73	21	0	1.1	1.054	1.441	1.472	1.433	13258.8	14586.7	13977.2	19102.2	19522.1	18995.4	High	High	High	High	High	High
FALSE	High	Master Protein	P97371	Proteasome activator complex subunit 1 OS=Mus musculus OX=10090 GN=Psme1 PE=1 SV=2	0	134.364	64	15	61	15	1	249	28.7	5.97	193.94	15	0	1.118	1.023	1.324	1.046	1.174	16162.1	18064.5	16533.4	21405	16909.1	18978.7	High	High	High	High	High	High
FALSE	High	Master Protein	P62482	Voltage-gated potassium channel subunit beta-2 OS=Mus musculus OX=10090 GN=Kcnab2 PE=1 SV=1	0	100.597	49	14	42	1	1	367	41	9	123.67	14	14	1.033	1.03	1.997	2.148	2.095	9045.1	9344.4	9317.5	18062.5	19431.2	18947.9	High	High	High	High	High	High
FALSE	High	Master Protein	P97822	Acidic leucine-rich nuclear phosphoprotein 32 family member E OS=Mus musculus OX=10090 GN=Anp32e PE=1 SV=2	0	126.968	44	8	76	8	1	260	29.6	3.88	288.83	8	0	0.805	0.78	1.065	1.014	1.284	14746.3	11874.8	11502.9	15707	14957.6	18927.4	High	High	High	High	High	High
FALSE	High	Master Protein	O35887	Calumenin OS=Mus musculus OX=10090 GN=Calu PE=1 SV=1	0	243.782	64	16	126	4	1	315	37	4.67	500.93	16	15	1.058	1.015	0.451	0.395	0.437	43171.6	45669.5	43818.3	19478.2	17042.6	18873.1	High	High	High	High	High	High
FALSE	High	Master Protein	Q60749	KH domain-containing, RNA-binding, signal transduction-associated protein 1 OS=Mus musculus OX=10090 GN=Khdrbs1 PE=1 SV=2	0	95.288	29	12	69	11	1	443	48.3	8.72	246.3	12	1	0.956	0.928	0.922	0.875	0.875	21549.5	20599.3	20001.7	19859.6	18855.9	18866.1	High	High	High	High	High	High
FALSE	High	Master Protein	A0A0N4SUH4	Pumilio homolog 3 OS=Mus musculus OX=10090 GN=Pum3 PE=1 SV=1	0	138.74	38	20	65	19	1	648	72.9	9.66	198.48	20	1	0.919	0.953	0.881	0.866	0.87	21693.2	19940.5	20680.9	19120.7	18784.7	18863.5	High	High	High	High	High	High
FALSE	High	Master Protein	Q9D2G2	Dihydrolipoyllysine-residue succinyltransferase component of 2-oxoglutarate dehydrogenase complex, mitochondrial OS=Mus musculus OX=10090 GN=Dlst PE=1 SV=1	0	127.829	30	10	72	10	1	454	49	8.95	282.24	10	0	0.958	0.948	1.539	1.453	1.527	12334.5	11810.6	11692.4	18987.1	17926.6	18836.4	High	High	High	High	High	High
FALSE	High	Master Protein	A2AWT7	Nucleolar transcription factor 1 OS=Mus musculus OX=10090 GN=Ubtf PE=1 SV=1	0	147.448	40	32	67	32	1	752	88.3	9.89	183.18	32	0	0.962	0.964	0.787	0.831	0.814	23129.3	22252.9	22306.8	18213.9	19210.5	18831	High	High	High	High	High	High
FALSE	High	Master Protein	Q99KE1	NAD-dependent malic enzyme, mitochondrial OS=Mus musculus OX=10090 GN=Me2 PE=1 SV=1	0	204.424	51	20	54	20	1	589	65.8	7.61	210.75	20	0	0.867	0.831	0.962	1.155	1.072	17540.6	15209.1	14580.7	16869.1	20259.3	18807.4	High	High	High	High	High	High
FALSE	High	Master Protein	P61290	Proteasome activator complex subunit 3 OS=Mus musculus OX=10090 GN=Psme3 PE=1 SV=1	0	107.697	48	13	70	13	1	254	29.5	5.95	230.57	13	0	0.899	0.858	0.842	0.774	0.841	22274.1	20029.7	19101	18759.8	17240.6	18730	High	High	High	High	High	High
FALSE	High	Master Protein	Q61074	Protein phosphatase 1G OS=Mus musculus OX=10090 GN=Ppm1g PE=1 SV=3	0	190.828	53	23	73	23	1	542	58.7	4.39	262.51	23	0	0.956	0.943	0.745	0.717	0.738	25351.4	24242.5	23909.7	18876.3	18182.9	18710.5	High	High	High	High	High	High
FALSE	High	Master Protein	O88738	Baculoviral IAP repeat-containing protein 6 OS=Mus musculus OX=10090 GN=Birc6 PE=1 SV=2	0	315.453	16	54	76	54	1	4882	531.8	6.07	260.03	54	0	0.937	0.927	0.95	1.058	1.029	18178.3	17027.8	16843.8	17278.2	19241.2	18703.2	High	High	High	High	High	High
FALSE	High	Master Protein	Q9Z0P5	Twinfilin-2 OS=Mus musculus OX=10090 GN=Twf2 PE=1 SV=1	0	118.251	52	14	42	12	1	349	39.4	6.8	138.04	14	2	0.981	0.986	1.548	1.648	1.629	11473.5	11255.7	11317.5	17758.7	18910.6	18694	High	High	High	High	High	High
FALSE	High	Master Protein	P56960	Exosome component 10 OS=Mus musculus OX=10090 GN=Exosc10 PE=1 SV=2	0	201.837	43	31	76	31	1	887	100.9	8.29	237.87	31	0	0.963	0.978	1.094	1.121	1.102	16932.9	16303	16552.4	18527.6	18974	18655.8	High	High	High	High	High	High
FALSE	High	Master Protein	P60867	40S ribosomal protein S20 OS=Mus musculus OX=10090 GN=Rps20 PE=1 SV=1	0	35.287	55	8	70	7	1	119	13.4	9.94	207.57	8	0	0.94	0.927	1.004	1.014	1.005	18518.7	17412.7	17174.3	18591.4	18783.9	18605.9	High	High	High	High	High	High
FALSE	High	Master Protein	O55201	Transcription elongation factor SPT5 OS=Mus musculus OX=10090 GN=Supt5h PE=1 SV=1	0	303.64	40	32	82	32	1	1082	120.6	5.05	298.99	32	0	0.987	1.009	0.963	1.014	0.97	19175.9	18918.9	19343.5	18462.1	19452.3	18602.5	High	High	High	High	High	High
FALSE	High	Master Protein	Q6GQT9	Nodal modulator 1 OS=Mus musculus OX=10090 GN=Nomo1 PE=1 SV=1	0	338.078	44	35	97	35	1	1214	133.3	6.09	381.15	35	0	1.025	1.055	0.88	0.946	0.914	20345.1	20853.1	21469.5	17894.6	19243.2	18596.5	High	High	High	High	High	High
FALSE	High	Master Protein	Q3UHX2	28 kDa heat- and acid-stable phosphoprotein OS=Mus musculus OX=10090 GN=Pdap1 PE=1 SV=1	0	96.668	50	10	57	10	1	181	20.6	7.39	183.13	10	0	1.009	0.921	0.841	0.667	0.819	22662.3	22865.4	20862.9	19050.9	15120.2	18556.2	High	High	High	High	High	High
FALSE	High	Master Protein	Q5SUS9	RNA-binding protein EWS OS=Mus musculus OX=10090 GN=Ewsr1 PE=1 SV=1	0	96.516	20	11	60	11	1	661	69	9.29	223.9	11	0	0.815	0.776	0.904	0.826	0.918	20217.5	16475.5	15690.6	18277	16709.2	18554.5	High	High	High	High	High	High
FALSE	High	Master Protein	D3Z0M9	DEAD (Asp-Glu-Ala-Asp) box polypeptide 23 OS=Mus musculus OX=10090 GN=Ddx23 PE=1 SV=1	0	177.141	33	26	66	25	1	819	95.4	9.58	214.48	26	0	0.94	0.939	0.937	0.941	0.883	21006.9	19754.6	19729.2	19677.5	19759.3	18546.2	High	High	High	High	High	High
FALSE	High	Master Protein	O54774	AP-3 complex subunit delta-1 OS=Mus musculus OX=10090 GN=Ap3d1 PE=1 SV=1	0	243.195	31	29	72	29	1	1199	135	7.37	241.37	29	0	1	1.018	0.896	0.951	0.918	20149.2	20142.6	20504	18063.6	19156.2	18496.9	High	High	High	High	High	High
FALSE	High	Master Protein	Q9CQ65	S-methyl-5'-thioadenosine phosphorylase OS=Mus musculus OX=10090 GN=Mtap PE=1 SV=1	0	181.883	69	15	58	15	1	283	31	7.14	226.93	15	0	1.119	1.137	1.148	1.373	1.308	14134	15811.5	16064.1	16229.2	19403.9	18487.5	High	High	High	High	High	High
FALSE	High	Master Protein	O35593	26S proteasome non-ATPase regulatory subunit 14 OS=Mus musculus OX=10090 GN=Psmd14 PE=1 SV=2	0	131.82	52	11	42	11	1	310	34.6	6.52	168.22	11	0	1.097	1.097	0.955	1.082	1.034	17877.1	19606.1	19619.7	17078.4	19348.2	18485.1	High	High	High	High	High	High
FALSE	High	Master Protein	Q9D6J6	NADH dehydrogenase [ubiquinone] flavoprotein 2, mitochondrial OS=Mus musculus OX=10090 GN=Ndufv2 PE=1 SV=2	0	71.746	46	9	33	9	1	248	27.3	7.4	110.7	9	0	0.558	0.577	1.124	1.079	1.161	15881.8	8861.6	9162.7	17847.5	17140.3	18432.9	High	High	High	High	High	High
FALSE	High	Master Protein	Q8C2Q7	Heterogeneous nuclear ribonucleoprotein H OS=Mus musculus OX=10090 GN=Hnrnph1 PE=1 SV=1	0	276.487	55	20	296	8	1	472	51.2	6.8	1085.4	20	1	0.994	0.985	0.697	0.731	0.718	25663	25503.7	25277.1	17898.6	18771	18421.1	High	High	High	High	High	High
FALSE	High	Master Protein	P70122	Ribosome maturation protein SBDS OS=Mus musculus OX=10090 GN=Sbds PE=1 SV=4	0	101.764	53	12	48	12	1	250	28.8	8.76	157.99	12	0	1.064	1.092	0.91	0.937	0.899	20476.3	21791.9	22351.8	18632.1	19180.2	18409.8	High	High	High	High	High	High
FALSE	High	Master Protein	P70677	Caspase-3 OS=Mus musculus OX=10090 GN=Casp3 PE=1 SV=1	0	114.64	66	15	62	15	1	277	31.5	6.92	195.46	15	0	1.171	1.133	0.706	0.768	0.724	25379.6	29712.9	28764.3	17928.5	19501.2	18368.1	High	High	High	High	High	High
FALSE	High	Master Protein	O88544	COP9 signalosome complex subunit 4 OS=Mus musculus OX=10090 GN=Cops4 PE=1 SV=1	0	194.103	69	22	66	22	1	406	46.3	5.83	237.91	22	0	1.064	1.048	0.98	0.932	0.988	18524.6	19710.1	19410.9	18157.3	17272.1	18295.7	High	High	High	High	High	High
FALSE	High	Master Protein	P12382	ATP-dependent 6-phosphofructokinase, liver type OS=Mus musculus OX=10090 GN=Pfkl PE=1 SV=4	0	176.006	34	22	68	15	1	780	85.3	7.17	226.61	22	4	1.312	1.394	0.958	1.209	1.141	15995.7	20979.4	22293.1	15325.8	19335.7	18248.5	High	High	High	High	High	High
FALSE	High	Master Protein	Q9D1J3	SAP domain-containing ribonucleoprotein OS=Mus musculus OX=10090 GN=Sarnp PE=1 SV=3	0	104.287	65	12	47	5	1	210	23.5	6.65	178.74	12	7	0.991	0.977	0.817	0.694	0.698	26140.5	25898.4	25541.4	21368.1	18151.6	18239.2	High	High	High	High	High	High
FALSE	High	Master Protein	Q9JHJ0	Tropomodulin-3 OS=Mus musculus OX=10090 GN=Tmod3 PE=1 SV=1	0	122.767	52	16	49	15	1	352	39.5	5.14	165.15	16	1	0.935	0.977	1.504	1.226	1.374	13256.5	12400.4	12950.9	19935	16250.1	18217.3	High	High	High	High	High	High
FALSE	High	Master Protein	P61759	Prefoldin subunit 3 OS=Mus musculus OX=10090 GN=Vbp1 PE=1 SV=2	0	161.847	80	15	73	15	1	196	22.4	6.28	238.23	15	0	1.028	0.976	0.568	0.489	0.535	34018	34966.4	33206.5	19330.3	16620.6	18191.2	High	High	High	High	High	High
FALSE	High	Master Protein	Q6NZD2	Sorting nexin-1 OS=Mus musculus OX=10090 GN=Snx1 PE=1 SV=1	0	132.849	34	15	62	13	1	521	58.8	5.26	199.06	15	0	1.084	1.09	1.421	1.468	1.417	12822.9	13901.6	13979.5	18225.8	18824.3	18170.5	High	High	High	High	High	High
FALSE	High	Master Protein	Q8BIQ5	Cleavage stimulation factor subunit 2 OS=Mus musculus OX=10090 GN=Cstf2 PE=1 SV=2	0	153.093	36	16	61	10	1	580	61.3	6.83	204.33	16	6	1.008	0.963	1.372	1.133	1.311	13833.6	13948.8	13315.5	18979.6	15677.6	18139.5	High	High	High	High	High	High
FALSE	High	Master Protein	Q9WVK4	EH domain-containing protein 1 OS=Mus musculus OX=10090 GN=Ehd1 PE=1 SV=1	0	200.235	54	21	71	20	1	534	60.6	6.83	249.54	21	0	0.883	0.881	1.009	0.875	0.903	20086.9	17729.5	17705.3	20271.9	17577.2	18135.9	High	High	High	High	High	High
FALSE	High	Master Protein	Q60715-2	Isoform 2 of Prolyl 4-hydroxylase subunit alpha-1 OS=Mus musculus OX=10090 GN=P4ha1	0	164.577	53	22	71	2	1	534	60.8	5.81	250.36	22	19	0.98	0.986	0.98	0.943	0.87	20828.4	20408.8	20531.3	20421.4	19632.5	18124.9	High	High	High	High	High	High
FALSE	High	Master Protein	P62264	40S ribosomal protein S14 OS=Mus musculus OX=10090 GN=Rps14 PE=1 SV=3	0	89.362	41	7	74	7	1	151	16.3	10.05	309.48	7	0	0.921	0.909	0.971	0.923	0.957	18905.2	17403.5	17189.5	18356.9	17449.2	18089.8	High	High	High	High	High	High
FALSE	High	Master Protein	O54734	Dolichyl-diphosphooligosaccharide--protein glycosyltransferase 48 kDa subunit OS=Mus musculus OX=10090 GN=Ddost PE=1 SV=2	0	137.774	41	14	59	14	1	441	49	5.83	201.39	14	0	1.11	1.114	0.942	1.019	0.983	18372.1	20394.3	20473.6	17311.8	18727.5	18066.5	High	High	High	High	High	High
FALSE	High	Master Protein	Q8CH25	SAFB-like transcription modulator OS=Mus musculus OX=10090 GN=Sltm PE=1 SV=1	0	168.148	29	29	59	29	1	1031	116.9	7.72	168.91	29	0	1.106	1.082	1.146	1.115	1.134	15911.4	17590.5	17215.5	18240.4	17737.8	18041.3	High	High	High	High	High	High
FALSE	High	Master Protein	A0A0R4J050	Aminoacylase-1 OS=Mus musculus OX=10090 GN=Acy1 PE=1 SV=1	0	141.396	61	19	54	2	1	408	45.8	6.21	188.11	19	15	1.031	1.023	1.92	2.061	1.966	9165.5	9447.2	9374	17599.6	18890.1	18023.8	High	High	High	High	High	High
FALSE	High	Master Protein	P10854	Histone H2B type 1-M OS=Mus musculus OX=10090 GN=Hist1h2bm PE=1 SV=2	0	112.645	68	12	409	1	1	126	13.9	10.32	1177.1	12	1	1.11	0.987	0.923	0.737	0.936	19246.8	21360.6	18992.4	17771.5	14189.5	18021.6	High	High	High	High	High	High
FALSE	High	Master Protein	P55264	Adenosine kinase OS=Mus musculus OX=10090 GN=Adk PE=1 SV=2	0	117.222	50	13	60	13	1	361	40.1	6.21	224.5	13	0	1.101	1.062	0.873	0.994	0.959	18762.2	20665.3	19929.2	16370.6	18650.6	17987.3	High	High	High	High	High	High
FALSE	High	Master Protein	Q9D823	60S ribosomal protein L37 OS=Mus musculus OX=10090 GN=Rpl37 PE=3 SV=3	0	14.726	43	7	30	7	1	97	11.1	11.74	62.71	7	0	0.88	0.846	1.122	0.856	1.037	17338.2	15263.2	14667.8	19447.1	14842.1	17985.2	High	High	High	High	High	High
FALSE	High	Master Protein	Q8R5H1	Ubiquitin carboxyl-terminal hydrolase 15 OS=Mus musculus OX=10090 GN=Usp15 PE=1 SV=1	0	243.834	44	32	72	2	1	981	112.3	5.17	255.08	32	29	0.978	0.974	0.911	0.976	0.936	19148.6	18730.7	18651.4	17436.2	18692.3	17923.8	High	High	High	High	High	High
FALSE	High	Master Protein	Q7TSC1	Protein PRRC2A OS=Mus musculus OX=10090 GN=Prrc2a PE=1 SV=1	0	307	27	43	89	41	1	2158	229.1	9.39	284.24	43	0	0.897	0.884	0.813	0.698	0.754	23757	21300.7	21012.2	19304	16588.7	17913.6	High	High	High	High	High	High
FALSE	High	Master Protein	Q91YI0	Argininosuccinate lyase OS=Mus musculus OX=10090 GN=Asl PE=1 SV=1	0	185.477	51	21	83	21	1	464	51.7	6.96	264.82	21	0	1.243	1.195	0.533	0.556	0.527	33830.6	42041.7	40424.8	18022.1	18824.5	17821.4	High	High	High	High	High	High
FALSE	High	Master Protein	Q8BH95	Enoyl-CoA hydratase, mitochondrial OS=Mus musculus OX=10090 GN=Echs1 PE=1 SV=1	0	77.72	41	11	39	11	1	290	31.5	8.48	120.63	11	0	0.86	0.743	0.858	0.903	0.917	19411.3	16702.9	14414.9	16647.5	17530.2	17805.5	High	High	High	High	High	High
FALSE	High	Master Protein	Q9Z1R9	MCG124046 OS=Mus musculus OX=10090 GN=Prss1 PE=1 SV=1	0	12.119	8	1	76	1	1	246	26.1	4.94	182.34	1	0	0.755	0.81	1.243	0.712	1.114	15967.4	12049.5	12933.1	19850.9	11373.9	17794.2	High	High	High	High	High	High
FALSE	High	Master Protein	Q6A0A9	Constitutive coactivator of PPAR-gamma-like protein 1 OS=Mus musculus OX=10090 GN=FAM120A PE=1 SV=2	0	156.005	27	23	46	22	1	1112	121.6	8.92	152.57	23	1	1.037	1.018	1.285	1.446	1.377	12913.4	13387.1	13146.1	16598.9	18672.3	17779.2	High	High	High	High	High	High
FALSE	High	Master Protein	P97372	Proteasome activator complex subunit 2 OS=Mus musculus OX=10090 GN=Psme2 PE=1 SV=4	0	113.632	55	13	50	13	1	239	27	5.76	151.8	13	0	0.995	0.923	1.155	0.909	1.006	17672.7	17589.5	16318.9	20417.5	16057	17775.6	High	High	High	High	High	High
FALSE	High	Master Protein	Q99M31	Heat shock 70 kDa protein 14 OS=Mus musculus OX=10090 GN=Hspa14 PE=1 SV=2	0	202.103	59	23	70	23	1	509	54.6	5.92	244.72	23	0	0.984	0.995	0.821	0.835	0.824	21570.6	21228.4	21471.5	17699	18019.2	17774.4	High	High	High	High	High	High
FALSE	High	Master Protein	Q62189	U1 small nuclear ribonucleoprotein A OS=Mus musculus OX=10090 GN=Snrpa PE=1 SV=3	0	93.488	44	10	49	9	1	287	31.8	9.8	162.56	10	1	1.098	1.06	0.936	0.967	0.949	18716.8	20556.6	19846.5	17522.6	18103.9	17760.5	High	High	High	High	High	High
FALSE	High	Master Protein	Q8BJW6	Eukaryotic translation initiation factor 2A OS=Mus musculus OX=10090 GN=Eif2a PE=1 SV=2	0	213.378	51	23	70	23	1	581	64.4	8.91	236.49	23	0	1.002	0.958	0.964	0.979	0.96	18479.8	18520.1	17696.9	17810.1	18083.6	17741.1	High	High	High	High	High	High
FALSE	High	Master Protein	F6XCT0	Microtubule-actin cross-linking factor 1 (Fragment) OS=Mus musculus OX=10090 GN=Macf1 PE=1 SV=1	0	244.862	28	44	67	35	1	1837	211.6	5.73	205.13	44	1	0.964	0.973	1.653	1.851	1.777	9984.6	9620.8	9717.1	16501.9	18477	17738.6	High	High	High	High	High	High
FALSE	High	Master Protein	F8VQD1	Protein polybromo-1 OS=Mus musculus OX=10090 GN=Pbrm1 PE=1 SV=1	0	221.76	29	40	69	40	1	1704	194.6	7.02	228.62	40	0	0.969	0.987	0.833	0.851	0.836	21187.7	20536.3	20919.7	17657	18026.8	17713.1	High	High	High	High	High	High
FALSE	High	Master Protein	F8WJA0	ATP-dependent RNA helicase DDX24 OS=Mus musculus OX=10090 GN=Ddx24 PE=1 SV=1	0	138.586	24	22	47	22	1	903	101.3	9.36	137.4	22	0	0.846	0.9	1.268	1.317	1.202	14731.9	12458.8	13258.1	18686.2	19407.2	17709.4	High	High	High	High	High	High
FALSE	High	Master Protein	Q99KF1	Transmembrane emp24 domain-containing protein 9 OS=Mus musculus OX=10090 GN=Tmed9 PE=1 SV=2	0	74.811	40	11	38	8	1	235	27.1	8.41	129.42	11	4	0.972	0.986	1.246	1.287	1.253	14122.3	13733.4	13928.1	17602.5	18168.7	17698.4	High	High	High	High	High	High
FALSE	High	Master Protein	Q80SW1	S-adenosylhomocysteine hydrolase-like protein 1 OS=Mus musculus OX=10090 GN=Ahcyl1 PE=1 SV=1	0	149.25	44	21	64	8	1	530	58.9	6.89	183.69	21	11	1.017	1.057	0.902	0.979	0.947	18661.8	18972.8	19720.3	16829.7	18272	17675.1	High	High	High	High	High	High
FALSE	High	Master Protein	Q8CFI7	DNA-directed RNA polymerase II subunit RPB2 OS=Mus musculus OX=10090 GN=Polr2b PE=1 SV=2	0	196.026	34	33	63	32	1	1174	133.8	6.87	204.11	33	1	0.837	0.895	0.845	0.919	0.889	19784.5	16561.3	17715.7	16708.5	18176.5	17598.3	High	High	High	High	High	High
FALSE	High	Master Protein	Q80UG5	Septin-9 OS=Mus musculus OX=10090 GN=Sept9 PE=1 SV=1	0	220.237	52	26	84	26	1	583	65.5	8.9	294.48	26	0	1.067	1.072	0.623	0.531	0.549	31996.5	34153.7	34297.3	19935.1	17006	17580.4	High	High	High	High	High	High
FALSE	High	Master Protein	Q8K2Z4-2	Isoform 2 of Condensin complex subunit 1 OS=Mus musculus OX=10090 GN=Ncapd2	0	253.936	33	35	66	2	1	1404	156.8	6.1	216.51	35	29	0.998	1.049	0.8	0.85	0.843	20838.5	20802.2	21869	16667.2	17711.6	17575.9	High	High	High	High	High	High
FALSE	High	Master Protein	Q9WV03	Protein FAM50A OS=Mus musculus OX=10090 GN=Fam50a PE=1 SV=1	0	87.348	41	14	43	13	1	339	40.2	6.83	132.54	14	1	0.979	0.972	1.121	1.049	1.041	16841.6	16495.2	16364.4	18875.7	17661.5	17532	High	High	High	High	High	High
FALSE	High	Master Protein	P62843	40S ribosomal protein S15 OS=Mus musculus OX=10090 GN=Rps15 PE=1 SV=2	0	105.884	41	4	48	4	1	145	17	10.39	149.89	4	0	0.897	0.875	1.077	0.991	0.99	17695.8	15872.1	15489.6	19061.2	17538.9	17513.4	High	High	High	High	High	High
FALSE	High	Master Protein	P61620	Protein transport protein Sec61 subunit alpha isoform 1 OS=Mus musculus OX=10090 GN=Sec61a1 PE=1 SV=2	0	84.961	29	10	54	6	1	476	52.2	8.06	155.55	10	5	1.07	1.078	0.909	0.965	0.905	19347.8	20703.6	20847.9	17592.1	18670.3	17509.3	High	High	High	High	High	High
FALSE	High	Master Protein	P62869	Elongin-B OS=Mus musculus OX=10090 GN=Elob PE=1 SV=1	0	47.146	66	7	44	7	1	118	13.2	5.01	136.47	7	0	1.016	0.977	1.068	1.022	1.009	17352	17624.8	16950.3	18536.8	17736.9	17508.3	High	High	High	High	High	High
FALSE	High	Master Protein	P47915	60S ribosomal protein L29 OS=Mus musculus OX=10090 GN=Rpl29 PE=1 SV=2	0	19.637	16	3	26	3	1	160	17.6	11.84	77.33	3	0	0.874	0.759	1.168	0.786	0.999	17505.5	15295.8	13287.1	20438.4	13764.3	17484.5	High	High	High	High	High	High
FALSE	High	Master Protein	Q9R0L6-2	Isoform 2 of Pericentriolar material 1 protein OS=Mus musculus OX=10090 GN=Pcm1	0	225.186	26	42	76	42	1	2064	232.7	4.97	236.45	42	0	0.949	0.947	0.848	0.789	0.828	21076	20006.3	19962.3	17870.1	16635.7	17443.1	High	High	High	High	High	High
FALSE	High	Master Protein	Q99JR1	Sideroflexin-1 OS=Mus musculus OX=10090 GN=Sfxn1 PE=1 SV=3	0	113.44	46	11	55	10	1	322	35.6	9.23	182.93	11	1	1.051	1.05	1.589	1.707	1.666	10467.6	11005.3	10995.9	16630.3	17872.5	17442.6	High	High	High	High	High	High
FALSE	High	Master Protein	P62492	Ras-related protein Rab-11A OS=Mus musculus OX=10090 GN=Rab11a PE=1 SV=3	0	82.39	74	13	41	2	1	216	24.4	6.57	121.13	13	9	1.113	1.113	0.991	1.02	0.984	17709.7	19704.1	19718.2	17553.8	18061.9	17430.7	High	High	High	High	High	High
FALSE	High	Master Protein	A2AAY5	SH3 and PX domain-containing protein 2B OS=Mus musculus OX=10090 GN=Sh3pxd2b PE=1 SV=1	0	133.472	28	20	42	19	1	908	101.5	8.66	131.83	20	1	1.121	1.1	1.604	1.749	1.672	10391.3	11645.4	11432.1	16664.8	18173.9	17377.2	High	High	High	High	High	High
FALSE	High	Master Protein	Q9CQM9	Glutaredoxin-3 OS=Mus musculus OX=10090 GN=Glrx3 PE=1 SV=1	0	120.948	52	15	75	15	1	337	37.8	5.59	262.83	15	0	0.983	0.98	0.852	0.9	0.879	19757.3	19427.6	19368.6	16836.2	17780.6	17359.3	High	High	High	High	High	High
FALSE	High	Master Protein	Q8BJY1	26S proteasome non-ATPase regulatory subunit 5 OS=Mus musculus OX=10090 GN=Psmd5 PE=1 SV=4	0	154.006	51	19	43	19	1	504	55.9	5.21	153.75	19	0	1.094	1.077	1.235	1.269	1.319	13148.5	14383.2	14154.5	16242.4	16679.8	17347	High	High	High	High	High	High
FALSE	High	Master Protein	Q8BJU0-2	Isoform 2 of Small glutamine-rich tetratricopeptide repeat-containing protein alpha OS=Mus musculus OX=10090 GN=Sgta	0	77.075	30	9	45	1	1	314	34.2	5.06	144.15	9	8	0.877	0.777	1.014	0.828	0.964	17986.3	15781.1	13970.5	18241.3	14899	17336.6	High	High	High	High	High	High
FALSE	High	Master Protein	Q9QY36	N-alpha-acetyltransferase 10 OS=Mus musculus OX=10090 GN=Naa10 PE=1 SV=1	0	84.607	64	11	38	4	1	235	26.5	5.64	136.94	11	7	0.933	0.928	1.637	1.511	1.601	10819.1	10089	10045.1	17715.8	16344.2	17326.5	High	High	High	High	High	High
FALSE	High	Master Protein	Q9D8B3	Charged multivesicular body protein 4b OS=Mus musculus OX=10090 GN=Chmp4b PE=1 SV=2	0	65.26	46	12	35	12	1	224	24.9	4.82	113.49	12	0	1.053	0.981	1.8	1.23	1.56	11089.7	11676.7	10882	19966.4	13637.2	17295.5	High	High	High	High	High	High
FALSE	High	Master Protein	Q9CQI7	U2 small nuclear ribonucleoprotein B'' OS=Mus musculus OX=10090 GN=Snrpb2 PE=1 SV=1	0	46.884	30	7	41	6	1	225	25.3	9.72	134.83	7	0	1.007	0.979	1.026	1.047	1.036	16643.3	16751.5	16293.9	17082.7	17433.2	17236.6	High	High	High	High	High	High
FALSE	High	Master Protein	P18654	Ribosomal protein S6 kinase alpha-3 OS=Mus musculus OX=10090 GN=Rps6ka3 PE=1 SV=2	0	172.948	41	25	62	14	1	740	83.6	6.89	192.43	25	10	1.042	1.063	0.806	0.89	0.85	20228.7	21088.2	21501.2	16307.5	18001	17192.1	High	High	High	High	High	High
FALSE	High	Master Protein	Q9CWR2	Histone-lysine N-methyltransferase SMYD3 OS=Mus musculus OX=10090 GN=Smyd3 PE=2 SV=1	0	22.612	14	6	21	5	1	428	49.1	7.08	25.93	6	1	1.049	0.971	1.201	1.285	1.387	12389.2	12994.7	12026.1	14881.3	15922.4	17179.3	High	High	High	High	High	High
FALSE	High	Master Protein	Q91YN9	BAG family molecular chaperone regulator 2 OS=Mus musculus OX=10090 GN=Bag2 PE=1 SV=1	0	64.771	63	13	46	13	1	210	23.5	6.42	134.87	13	0	1.018	0.995	1.262	1.135	1.147	14973.4	15243	14894.1	18903.1	16990.4	17173.4	High	High	High	High	High	High
FALSE	High	Master Protein	P42208	Septin-2 OS=Mus musculus OX=10090 GN=Sept2 PE=1 SV=2	0	211.543	69	21	75	20	1	361	41.5	6.55	282.8	21	1	1.066	1.073	0.926	0.888	0.888	19317.6	20593.7	20727.5	17884.4	17158.9	17160.1	High	High	High	High	High	High
FALSE	High	Master Protein	P50544	Very long-chain specific acyl-CoA dehydrogenase, mitochondrial OS=Mus musculus OX=10090 GN=Acadvl PE=1 SV=3	0	186.478	46	21	49	21	1	656	70.8	8.75	162.04	21	0	0.821	0.872	1.14	1.283	1.221	14047.5	11531.9	12248.3	16012.7	18025.1	17153.1	High	High	High	High	High	High
FALSE	High	Master Protein	A2AFF6	Cohesin subunit SA-2 OS=Mus musculus OX=10090 GN=Stag2 PE=1 SV=1	0	156.45	26	25	51	20	1	1268	145.6	5.52	168.13	25	5	1.071	1.08	1.233	1.388	1.272	13450.3	14410.7	14526.1	16579.2	18674.1	17111.3	High	High	High	High	High	High
FALSE	High	Master Protein	Q922F4	Tubulin beta-6 chain OS=Mus musculus OX=10090 GN=Tubb6 PE=1 SV=1	0	262.099	63	19	294	8	1	447	50.1	4.89	981.59	19	0	1.023	0.999	1.252	1.224	1.239	13806.4	14119.9	13786.3	17286.3	16903.1	17106.5	High	High	High	High	High	High
FALSE	High	Master Protein	O35344	Importin subunit alpha-4 OS=Mus musculus OX=10090 GN=Kpna3 PE=1 SV=1	0	195.555	47	18	56	10	1	521	57.7	4.94	200.98	18	8	0.984	0.976	0.937	0.906	0.904	18916.8	18619.8	18466	17716.4	17132.1	17095.2	High	High	High	High	High	High
FALSE	High	Master Protein	Q9D554	Splicing factor 3A subunit 3 OS=Mus musculus OX=10090 GN=Sf3a3 PE=1 SV=2	0	149.038	42	18	65	18	1	501	58.8	5.34	235.02	18	0	1.009	0.984	0.935	1.016	1.013	16878.6	17029	16611.7	15780.8	17142.7	17092.3	High	High	High	High	High	High
FALSE	High	Master Protein	Q64511	DNA topoisomerase 2-beta OS=Mus musculus OX=10090 GN=Top2b PE=1 SV=2	0	365.56	36	52	143	38	1	1612	181.8	8.29	475.97	52	1	1.099	1.079	0.645	0.681	0.663	25757.7	28309.9	27795.3	16624.4	17540	17083.1	High	High	High	High	High	High
FALSE	High	Master Protein	Q8R2N2	U3 small nucleolar RNA-associated protein 4 homolog OS=Mus musculus OX=10090 GN=Utp4 PE=2 SV=3	0	97.844	27	17	49	16	1	686	76.9	8.87	147.35	17	1	0.863	0.943	0.969	1.033	0.982	17373.9	14994.2	16378.7	16830.6	17943.8	17057.1	High	High	High	High	High	High
FALSE	High	Master Protein	O08759	Ubiquitin-protein ligase E3A OS=Mus musculus OX=10090 GN=Ube3a PE=1 SV=2	0	195.883	32	25	71	25	1	870	99.8	5.08	228.21	25	0	1.068	1.066	0.706	0.773	0.73	23353.6	24934.9	24886	16492.8	18047.5	17049.3	High	High	High	High	High	High
FALSE	High	Master Protein	P63276	40S ribosomal protein S17 OS=Mus musculus OX=10090 GN=Rps17 PE=1 SV=2	0	121.723	61	9	59	9	1	135	15.5	9.85	235.46	9	0	0.902	0.867	1.019	0.937	1.01	16859.8	15201.4	14614.1	17187	15790.4	17025.5	High	High	High	High	High	High
FALSE	High	Master Protein	A0A0J9YUL3	Septin 11, isoform CRA_b OS=Mus musculus OX=10090 GN=Sept11 PE=1 SV=1	0	125.662	44	15	58	7	1	432	49.8	6.68	208.7	15	7	1.117	1.121	0.787	0.833	0.806	21125.7	23599.2	23683.6	16635.4	17593	17024	High	High	High	High	High	High
FALSE	High	Master Protein	E9Q8Z8	Catenin delta-1 OS=Mus musculus OX=10090 GN=Ctnnd1 PE=1 SV=1	0	207.908	41	30	66	1	1	967	108.1	6.23	208.75	30	27	0.863	0.917	1.02	1.032	1.001	17003.2	14676.2	15600	17335.8	17555.4	17020.5	High	High	High	High	High	High
FALSE	High	Master Protein	Q9D4H8	Cullin-2 OS=Mus musculus OX=10090 GN=Cul2 PE=1 SV=2	0	99.634	31	22	46	22	1	745	86.8	7.01	136.7	22	0	1.068	1.111	0.866	0.991	0.936	18164.2	19406.1	20185.7	15721.3	18005.2	17006.9	High	High	High	High	High	High
FALSE	High	Master Protein	Q8CGF7	Transcription elongation regulator 1 OS=Mus musculus OX=10090 GN=Tcerg1 PE=1 SV=2	0	128.892	22	26	57	26	1	1100	123.7	8.65	159.51	26	0	1.092	1.05	0.968	1.011	0.976	17395.1	18987.9	18256.2	16834.4	17579.5	16983.2	High	High	High	High	High	High
FALSE	High	Master Protein	Q61941	NAD(P) transhydrogenase, mitochondrial OS=Mus musculus OX=10090 GN=Nnt PE=1 SV=2	0	143.235	18	19	61	19	1	1086	113.8	7.64	184.12	19	0	0.98	1.003	0.768	0.87	0.818	20738.6	20317.1	20801	15933.4	18043.9	16963.5	High	High	High	High	High	High
FALSE	High	Master Protein	P70279	Surfeit locus protein 6 OS=Mus musculus OX=10090 GN=Surf6 PE=1 SV=1	0	76.469	38	15	45	15	1	355	41.2	10.52	122.89	15	0	1.055	1.054	1.051	0.856	0.9	18843.4	19880.5	19852.7	19799.3	16134.4	16952.4	High	High	High	High	High	High
FALSE	High	Master Protein	Q61334	B-cell receptor-associated protein 29 OS=Mus musculus OX=10090 GN=Bcap29 PE=1 SV=1	0	21.246	23	6	23	6	1	240	27.9	9.72	62.57	6	0	1.003	0.97	2.104	1.813	1.931	8757.8	8786.9	8492.3	18425.5	15876.6	16913.9	High	High	High	High	High	High
FALSE	High	Master Protein	Q80Y81	Zinc phosphodiesterase ELAC protein 2 OS=Mus musculus OX=10090 GN=Elac2 PE=1 SV=1	0	156.652	37	23	52	23	1	831	92.7	7.34	167.77	23	0	0.99	0.976	1.132	1.181	1.152	14663.6	14520.3	14317.2	16606	17319.3	16889.4	High	High	High	High	High	High
FALSE	High	Master Protein	Q9QYB1	Chloride intracellular channel protein 4 OS=Mus musculus OX=10090 GN=Clic4 PE=1 SV=3	0	183.793	64	13	88	13	1	253	28.7	5.59	294.72	13	0	1.224	1.239	0.924	0.833	0.869	19357	23686.1	23991.8	17883	16116	16824.4	High	High	High	High	High	High
FALSE	High	Master Protein	Q9D1M0	Protein SEC13 homolog OS=Mus musculus OX=10090 GN=Sec13 PE=1 SV=3	0	94.99	36	11	67	11	1	322	35.5	5.38	211.64	11	0	1.027	1.039	0.872	0.9	0.91	18490.7	18983.5	19202.9	16122.3	16648.5	16818.2	High	High	High	High	High	High
FALSE	High	Master Protein	Q6NV83-2	Isoform 2 of U2 snRNP-associated SURP motif-containing protein OS=Mus musculus OX=10090 GN=U2surp	0	137.9	27	24	46	1	1	1028	118.1	8.47	141.95	24	19	0.967	0.961	1.198	1.178	1.159	14506.2	14021.9	13945.7	17379.1	17081.5	16808.1	High	High	High	High	High	High
FALSE	High	Master Protein	Q3TIV5	Zinc finger CCCH domain-containing protein 15 OS=Mus musculus OX=10090 GN=Zc3h15 PE=1 SV=2	0	124.979	47	19	47	19	1	426	48.3	5.3	159.84	19	0	0.923	0.919	1.199	1.17	1.133	14823.8	13679	13627	17768.8	17349.8	16802.3	High	High	High	High	High	High
FALSE	High	Master Protein	Q99P88	Nuclear pore complex protein Nup155 OS=Mus musculus OX=10090 GN=Nup155 PE=1 SV=1	0	247.303	27	28	65	28	1	1391	155	6.15	226.47	28	0	1.028	1.033	1.103	1.134	1.125	14926.1	15349.9	15425.9	16459.2	16927.7	16796.5	High	High	High	High	High	High
FALSE	High	Master Protein	Q6ZWU9	40S ribosomal protein S27 OS=Mus musculus OX=10090 GN=Rps27 PE=1 SV=3	0	30.294	45	4	43	1	1	84	9.5	9.45	139.63	4	4	0.849	0.882	1.082	1.1	1.097	15297	12981.7	13499	16556.7	16834.1	16777	High	High	High	High	High	High
FALSE	High	Master Protein	P00493	Hypoxanthine-guanine phosphoribosyltransferase OS=Mus musculus OX=10090 GN=Hprt1 PE=1 SV=3	0	108.848	54	8	47	8	1	218	24.6	6.68	174.88	8	0	1.062	1.024	1.442	1.752	1.709	9798.4	10407.1	10034	14130.7	17169	16748.5	High	High	High	High	High	High
FALSE	High	Master Protein	A2AL50	Alkylglycerone-phosphate synthase OS=Mus musculus OX=10090 GN=Agps PE=1 SV=1	0	174.952	48	23	55	23	1	671	74.3	7.66	211.33	23	0	1.082	1.08	1.197	1.333	1.301	12868.5	13926.3	13897.5	15403.9	17147.4	16744.8	High	High	High	High	High	High
FALSE	High	Master Protein	A0A3B2WCL5	RAN binding protein 3, isoform CRA_i OS=Mus musculus OX=10090 GN=Ranbp3 PE=1 SV=1	0	127.503	36	16	52	16	1	558	59.3	4.94	173.17	16	0	1.033	1.007	1.007	0.99	1.002	16713.3	17266	16835.1	16829.4	16554.4	16743.8	High	High	High	High	High	High
FALSE	High	Master Protein	Q91V41	Ras-related protein Rab-14 OS=Mus musculus OX=10090 GN=Rab14 PE=1 SV=3	0	146.975	78	14	74	13	1	215	23.9	6.21	248.42	14	0	1.025	1.012	1.44	1.447	1.41	11856.2	12153	12002	17067.9	17152.9	16713.2	High	High	High	High	High	High
FALSE	High	Master Protein	G3UXW9	COP9 signalosome complex subunit 1 OS=Mus musculus OX=10090 GN=Gps1 PE=1 SV=1	0	129.402	39	19	47	19	1	526	58.8	6.74	172.25	19	0	1.034	1.012	0.895	0.905	0.972	17184	17767.7	17398.3	15381.4	15559.7	16705.8	High	High	High	High	High	High
FALSE	High	Master Protein	P49722	Proteasome subunit alpha type-2 OS=Mus musculus OX=10090 GN=Psma2 PE=1 SV=3	0	156.429	68	13	56	13	1	234	25.9	7.43	188.95	13	0	1.095	1.064	0.978	1.1	1.085	15367	16826.4	16346.1	15031	16899.5	16671.8	High	High	High	High	High	High
FALSE	High	Master Protein	Q9CR98	Protein FAM136A OS=Mus musculus OX=10090 GN=Fam136a PE=1 SV=1	0	78.046	70	9	32	9	1	138	15.7	7.61	128.42	9	0	0.865	0.892	1.523	1.17	1.44	11565.2	9999.5	10311.2	17615.1	13531.7	16658	High	High	High	High	High	High
FALSE	High	Master Protein	Q60931	Voltage-dependent anion-selective channel protein 3 OS=Mus musculus OX=10090 GN=Vdac3 PE=1 SV=1	0	129.414	71	14	94	12	1	283	30.7	8.79	335.75	14	0	1.145	1.172	0.593	0.597	0.619	26891.4	30799	31529.5	15938.3	16052.9	16641.2	High	High	High	High	High	High
FALSE	High	Master Protein	P62774	Myotrophin OS=Mus musculus OX=10090 GN=Mtpn PE=1 SV=2	0	45.215	40	5	33	5	1	118	12.9	5.52	116.94	5	0	0.886	0.908	1.212	1.02	1.094	15201.8	13469.3	13799.1	18418.1	15511.4	16624.6	High	High	High	High	High	High
FALSE	High	Master Protein	Q3TLP8	RAS-related C3 botulinum substrate 1, isoform CRA_a OS=Mus musculus OX=10090 GN=Rac1 PE=1 SV=1	0	41.776	34	7	36	4	1	211	23.4	8.69	105.75	7	2	1.013	1.047	1.013	1.106	1.095	15170.7	15374.1	15886.5	15362.6	16778.6	16607.5	High	High	High	High	High	High
FALSE	High	Master Protein	P61082	NEDD8-conjugating enzyme Ubc12 OS=Mus musculus OX=10090 GN=Ube2m PE=1 SV=1	0	92.469	68	11	52	11	1	183	20.9	7.69	164.29	11	0	1.055	1.027	0.833	0.854	0.844	19652.2	20738.3	20178.2	16361.6	16781	16588.6	High	High	High	High	High	High
FALSE	High	Master Protein	Q6NZF1	Zinc finger CCCH domain-containing protein 11A OS=Mus musculus OX=10090 GN=Zc3h11a PE=1 SV=1	0	189.441	46	29	58	27	1	792	86.4	8.13	174.16	29	1	0.913	0.923	0.981	0.97	0.948	17476.6	15956.6	16136.5	17143.2	16945.5	16564.7	High	High	High	High	High	High
FALSE	High	Master Protein	P06800	Receptor-type tyrosine-protein phosphatase C OS=Mus musculus OX=10090 GN=Ptprc PE=1 SV=4	0	147.798	23	23	44	23	1	1293	144.7	5.94	136.52	23	0	0.938	0.954	2.827	3.446	3.249	5097.8	4784.2	4863.6	14410.1	17565.6	16561.7	High	High	High	High	High	High
FALSE	High	Master Protein	P17426	AP-2 complex subunit alpha-1 OS=Mus musculus OX=10090 GN=Ap2a1 PE=1 SV=1	0	230.501	38	30	70	20	1	977	107.6	7.03	235.69	30	10	1.099	1.078	0.754	0.742	0.752	22031	24206.6	23754.4	16619.2	16346	16559.4	High	High	High	High	High	High
FALSE	High	Master Protein	P34884	Macrophage migration inhibitory factor OS=Mus musculus OX=10090 GN=Mif PE=1 SV=2	0	26.597	38	4	121	4	1	115	12.5	7.34	346	4	0	1.065	1.026	0.814	0.803	0.859	19248.6	20505.7	19757.8	15670.2	15450.5	16540.7	High	High	High	High	High	High
FALSE	High	Master Protein	E9PYH2	Cytosolic acyl coenzyme A thioester hydrolase OS=Mus musculus OX=10090 GN=Acot7 PE=1 SV=1	0	128.541	41	12	64	12	1	384	42.8	8.68	239.71	12	0	1.1	1.115	0.632	0.702	0.721	22904.5	25202.8	25529.7	14486.4	16078	16510.6	High	High	High	High	High	High
FALSE	High	Master Protein	Q8CDN6	Thioredoxin-like protein 1 OS=Mus musculus OX=10090 GN=Txnl1 PE=1 SV=3	0	177.732	51	14	66	14	1	289	32.2	4.96	296.57	14	0	0.901	0.916	0.845	0.871	0.854	19286.3	17384.1	17667.7	16298.9	16799	16478.5	High	High	High	High	High	High
FALSE	High	Master Protein	P70398	Probable ubiquitin carboxyl-terminal hydrolase FAF-X OS=Mus musculus OX=10090 GN=Usp9x PE=1 SV=2	0	308.965	23	48	75	46	1	2559	290.5	5.87	262.5	48	2	1.101	1.114	0.755	0.834	0.804	20467.9	22525.4	22811	15446.2	17060.4	16450.3	High	High	High	High	High	High
FALSE	High	Master Protein	E9PUQ7	tRNA (uracil-5-)-methyltransferase homolog A OS=Mus musculus OX=10090 GN=Trmt2a PE=1 SV=1	0	174.818	51	24	50	24	1	613	67.6	7.3	172.49	24	0	0.966	0.977	1.418	1.57	1.506	10892.8	10518.6	10643.9	15450.6	17106.2	16408.1	High	High	High	High	High	High
FALSE	High	Master Protein	Q8BWZ3	N-alpha-acetyltransferase 25, NatB auxiliary subunit OS=Mus musculus OX=10090 GN=Naa25 PE=1 SV=1	0	169.645	30	26	63	26	1	972	111.6	6.52	189.44	26	0	1.011	1.034	0.986	1.072	1.015	16162	16333.4	16709.1	15930.5	17324.2	16406.8	High	High	High	High	High	High
FALSE	High	Master Protein	G3UW85	Enhancer of rudimentary homolog OS=Mus musculus OX=10090 GN=Erh PE=1 SV=1	0	87.342	60	6	59	6	1	123	14.3	5.54	220.66	6	0	1.002	0.89	1.214	0.888	1.041	15732.7	15765.4	14003.5	19096.2	13975.5	16371.3	High	High	High	High	High	High
FALSE	High	Master Protein	P27870	Proto-oncogene vav OS=Mus musculus OX=10090 GN=Vav1 PE=1 SV=1	0	110.39	24	20	33	18	1	845	98.1	6.51	90.99	20	2	0.958	0.961	2.611	2.98	2.886	5664.3	5426.5	5444	14786.9	16881.4	16349.1	High	High	High	High	High	High
FALSE	High	Master Protein	Q6PGB6-4	Isoform 4 of N-alpha-acetyltransferase 50 OS=Mus musculus OX=10090 GN=Naa50	0	71.816	49	9	36	9	1	175	20	8.4	114.27	9	0	0.863	0.878	1.828	1.502	1.577	10360.2	8941.7	9098.5	18939.4	15556.5	16333.2	High	High	High	High	High	High
FALSE	High	Master Protein	O70310	Glycylpeptide N-tetradecanoyltransferase 1 OS=Mus musculus OX=10090 GN=Nmt1 PE=1 SV=1	0	164.729	38	19	60	16	1	496	56.9	8	192.11	19	4	1.163	1.167	0.728	0.796	0.776	21012.3	24435.5	24510.8	15290.8	16726.1	16307.2	High	High	High	High	High	High
FALSE	High	Master Protein	Q9DBG7	Signal recognition particle receptor subunit alpha OS=Mus musculus OX=10090 GN=Srpra PE=1 SV=1	0	135.859	33	23	60	23	1	636	69.6	8.95	185.55	23	0	0.917	0.937	0.648	0.614	0.591	27536.2	25241.8	25809.9	17850.8	16899.5	16287.3	High	High	High	High	High	High
FALSE	High	Master Protein	Q8CGC6	RNA-binding protein 28 OS=Mus musculus OX=10090 GN=Rbm28 PE=1 SV=4	0	154.452	32	21	53	21	1	750	84.2	9.54	184.08	21	0	0.953	1.011	0.89	0.973	0.952	17104.6	16306.4	17294.9	15215.4	16644.7	16285.5	High	High	High	High	High	High
FALSE	High	Master Protein	E9PVZ8	Golgi autoantigen, golgin subfamily b, macrogolgin 1 OS=Mus musculus OX=10090 GN=Golgb1 PE=1 SV=1	0	344.558	22	60	83	57	1	3238	369.9	5.05	242.77	60	3	1.008	1.018	1	0.994	0.998	16303.8	16436	16602.8	16307.2	16200.9	16274.2	High	High	High	High	High	High
FALSE	High	Master Protein	P54823	Probable ATP-dependent RNA helicase DDX6 OS=Mus musculus OX=10090 GN=Ddx6 PE=1 SV=1	0	170.451	48	18	63	16	1	483	54.2	8.66	209.36	18	2	1.004	0.979	0.924	0.942	0.898	18121.2	18197.8	17749.1	16747.9	17064.6	16266	High	High	High	High	High	High
FALSE	High	Master Protein	P97315	Cysteine and glycine-rich protein 1 OS=Mus musculus OX=10090 GN=Csrp1 PE=1 SV=3	0	90.636	53	9	45	9	1	193	20.6	8.57	166.04	9	0	1.038	1.109	0.943	0.839	0.825	19656.7	20412.3	21791.6	18536.4	16484.3	16221.1	High	High	High	High	High	High
FALSE	High	Master Protein	P70441	Na(+)/H(+) exchange regulatory cofactor NHE-RF1 OS=Mus musculus OX=10090 GN=Slc9a3r1 PE=1 SV=3	0	121.265	48	15	44	15	1	355	38.6	5.9	140.92	15	0	1.053	1.023	1.07	1.046	1.054	15393.9	16202.6	15752.4	16478.8	16104.8	16219.2	High	High	High	High	High	High
FALSE	High	Master Protein	Q62418-3	Isoform 3 of Drebrin-like protein OS=Mus musculus OX=10090 GN=Dbnl	0	159.336	47	16	55	1	1	432	48.3	4.92	212.86	16	16	0.964	0.929	1.048	0.972	0.991	16355.6	15759.1	15198.9	17144.1	15901.6	16202	High	High	High	High	High	High
FALSE	High	Master Protein	Q9D903	Probable rRNA-processing protein EBP2 OS=Mus musculus OX=10090 GN=Ebna1bp2 PE=2 SV=1	0	68.42	39	12	37	12	1	306	34.7	10.08	118.26	12	0	0.984	0.974	1.18	0.967	1.021	15851.8	15601.2	15445.1	18705.1	15333	16191.3	High	High	High	High	High	High
FALSE	High	Master Protein	Q9D0F3	Protein ERGIC-53 OS=Mus musculus OX=10090 GN=Lman1 PE=1 SV=1	0	126.269	36	16	59	15	1	517	57.8	6.34	185.7	16	0	1.036	1.062	0.784	0.742	0.749	21598.8	22373.5	22945.7	16940.8	16020.4	16173.4	High	High	High	High	High	High
FALSE	High	Master Protein	Q61029	Lamina-associated polypeptide 2, isoforms beta/delta/epsilon/gamma OS=Mus musculus OX=10090 GN=Tmpo PE=1 SV=4	0	244.905	54	17	108	4	1	452	50.3	9.45	455.65	17	7	1.145	1.103	0.778	0.807	0.796	20288.2	23228.1	22370.9	15774.9	16378.2	16152.1	High	High	High	High	High	High
FALSE	High	Master Protein	Q9ESX5	H/ACA ribonucleoprotein complex subunit DKC1 OS=Mus musculus OX=10090 GN=Dkc1 PE=1 SV=4	0	127.881	39	18	48	18	1	509	57.4	9.28	154.95	18	0	1.039	1.07	0.947	1.03	0.988	16329	16958.4	17468.8	15461.4	16812.1	16132.8	High	High	High	High	High	High
FALSE	High	Master Protein	P05063	Fructose-bisphosphate aldolase C OS=Mus musculus OX=10090 GN=Aldoc PE=1 SV=4	0	212.927	61	19	134	12	1	363	39.4	7.12	532.53	19	0	1.163	1.199	2.065	2.315	2.061	7799.9	9067.5	9348.2	16106.3	18053.4	16074.2	High	High	High	High	High	High
FALSE	High	Master Protein	Q9D8S5	MCG7614, isoform CRA_c OS=Mus musculus OX=10090 GN=Srsf5 PE=1 SV=1	0	79.289	35	13	56	12	1	270	31	11.56	163.67	13	0	0.982	0.925	0.953	0.976	1.045	15380.4	15104	14227.4	14651.4	15012.9	16071.9	High	High	High	High	High	High
FALSE	High	Master Protein	P61164	Alpha-centractin OS=Mus musculus OX=10090 GN=Actr1a PE=1 SV=1	0	136.787	54	16	78	5	1	376	42.6	6.64	245.4	16	10	1.084	1.08	0.746	0.78	0.754	21317.5	23109.8	23024.5	15908	16621.8	16070.5	High	High	High	High	High	High
FALSE	High	Master Protein	Q7TQI3	Ubiquitin thioesterase OTUB1 OS=Mus musculus OX=10090 GN=Otub1 PE=1 SV=2	0	106.434	46	9	57	9	1	271	31.3	4.94	214.01	9	0	1.079	1.048	1.052	0.972	1.012	15882.6	17145.2	16645.3	16711.8	15445.4	16068.8	High	High	High	High	High	High
FALSE	High	Master Protein	Q9D1G1	Ras-related protein Rab-1B OS=Mus musculus OX=10090 GN=Rab1b PE=1 SV=1	0	176.168	78	15	127	8	1	201	22.2	5.73	407.3	15	0	1.022	1.005	1.159	1.248	1.213	13236.5	13532.9	13298.5	15341.8	16523.7	16052	High	High	High	High	High	High
FALSE	High	Master Protein	Q62093	Serine/arginine-rich splicing factor 2 OS=Mus musculus OX=10090 GN=Srsf2 PE=1 SV=4	0	73.722	30	9	44	8	1	221	25.5	11.85	128.96	9	0	0.946	0.921	0.925	0.831	0.995	16131.8	15257	14855.8	14914.3	13406.2	16046.3	High	High	High	High	High	High
FALSE	High	Master Protein	Q8JZZ5	Phosphatidylinositol transfer protein beta isoform OS=Mus musculus OX=10090 GN=Pitpnb PE=1 SV=1	0	122.007	63	19	56	1	1	272	31.6	6.37	182.24	19	18	1.018	1.02	0.74	0.766	0.763	21014.4	21395.3	21427.8	15552.9	16095.2	16043	High	High	High	High	High	High
FALSE	High	Master Protein	Q8K297	Procollagen galactosyltransferase 1 OS=Mus musculus OX=10090 GN=Colgalt1 PE=1 SV=2	0	148.137	32	19	55	18	1	617	71	7.28	182.64	19	1	1.079	1.082	0.888	0.976	0.933	17152.4	18510.2	18559	15230.7	16736.2	16000.9	High	High	High	High	High	High
FALSE	High	Master Protein	O89079	Coatomer subunit epsilon OS=Mus musculus OX=10090 GN=Cope PE=1 SV=3	0	135.216	57	15	48	14	1	308	34.5	5.06	178.23	15	1	1.079	1.086	1.012	1.031	1.065	14995.7	16174.6	16278	15172.5	15461.4	15965.3	High	High	High	High	High	High
FALSE	High	Master Protein	A0A0R4J0Q5	Lamin-B2 OS=Mus musculus OX=10090 GN=Lmnb2 PE=1 SV=1	0	248.031	51	30	88	27	1	615	69	5.55	304.58	30	0	1.151	1.133	0.747	0.76	0.732	21775.2	25053.3	24675.3	16264.2	16558.2	15930.7	High	High	High	High	High	High
FALSE	High	Master Protein	E9Q634	Unconventional myosin-Ie OS=Mus musculus OX=10090 GN=Myo1e PE=1 SV=1	0	139.667	22	21	41	18	1	1107	126.7	9.07	115.02	21	3	1.043	1.039	2.924	3.055	2.845	5598.8	5842	5816	16370.5	17101.9	15930.4	High	High	High	High	High	High
FALSE	High	Master Protein	F6WR04	Cathepsin S OS=Mus musculus OX=10090 GN=Ctss PE=1 SV=1	0	90.655	41	10	31	10	1	341	38.6	7.15	108.01	10	0	0.956	0.962	4.371	4.637	4.4	3620	3462	3482.8	15821.8	16785.2	15926.1	High	High	High	High	High	High
FALSE	High	Master Protein	Q8BI84	Transport and Golgi organization protein 1 homolog OS=Mus musculus OX=10090 GN=Mia3 PE=1 SV=2	0	271.268	27	46	79	46	1	1930	213.5	4.75	243.19	46	0	1	0.99	0.701	0.609	0.657	24239.4	24238.7	24000.4	16990.9	14756.1	15913.2	High	High	High	High	High	High
FALSE	High	Master Protein	P63073	Eukaryotic translation initiation factor 4E OS=Mus musculus OX=10090 GN=Eif4e PE=1 SV=1	0	76.818	43	7	51	6	1	217	25	6.15	177.09	7	0	1.118	1.078	0.98	1.048	1.021	15568	17401.6	16780.2	15257.4	16307.7	15897.2	High	High	High	High	High	High
FALSE	High	Master Protein	Q3TRM8	Hexokinase-3 OS=Mus musculus OX=10090 GN=Hk3 PE=1 SV=2	0	183.021	34	21	51	19	1	922	100	5.94	172.51	21	0	0.948	0.929	2.748	2.513	2.537	6252.7	5929	5809.4	17181.4	15715.2	15863.8	High	High	High	High	High	High
FALSE	High	Master Protein	Q9DB15	39S ribosomal protein L12, mitochondrial OS=Mus musculus OX=10090 GN=Mrpl12 PE=1 SV=2	0	127.259	62	10	52	10	1	201	21.7	9.29	167.99	10	0	0.819	0.745	0.973	0.841	0.988	16031.3	13128.8	11943.2	15601.7	13480.2	15830.9	High	High	High	High	High	High
FALSE	High	Master Protein	O08547	Vesicle-trafficking protein SEC22b OS=Mus musculus OX=10090 GN=Sec22b PE=1 SV=3	0	91.868	50	10	47	10	1	215	24.7	8.51	164.38	10	0	1.133	1.096	1.15	1.056	1.139	13892.7	15741.8	15222.9	15974.9	14671.5	15826.9	High	High	High	High	High	High
FALSE	High	Master Protein	Q9WV70	Nucleolar complex protein 2 homolog OS=Mus musculus OX=10090 GN=Noc2l PE=1 SV=2	0	69.526	20	16	40	3	1	747	85.4	5.97	124.53	16	13	0.928	0.997	0.904	0.913	0.942	16784.8	15583.8	16738.7	15165.7	15320	15815.4	High	High	High	High	High	High
FALSE	High	Master Protein	A0A023T778	Mago nashi protein OS=Mus musculus OX=10090 GN=Magohb PE=1 SV=1	0	67.862	58	13	45	13	1	148	17.3	6.39	129.72	13	0	1.134	1.057	0.863	0.939	0.91	17349.6	19674.6	18342.8	14979.1	16283.7	15787.2	High	High	High	High	High	High
FALSE	High	Master Protein	Q3UZ39	Leucine-rich repeat flightless-interacting protein 1 OS=Mus musculus OX=10090 GN=Lrrfip1 PE=1 SV=2	0	197.645	44	23	53	22	1	729	79.2	4.82	187.72	23	1	0.964	0.937	3.14	2.637	2.893	5451.6	5258	5110.8	17117	14374.3	15771.7	High	High	High	High	High	High
FALSE	High	Master Protein	Q5SSL4-2	Isoform 2 of Active breakpoint cluster region-related protein OS=Mus musculus OX=10090 GN=Abr	0	100.138	23	17	35	15	1	871	98.9	6.68	99.98	17	1	1.033	1.061	2.17	2.411	2.324	6768.5	6990.4	7183	14685.9	16321.8	15731.5	High	High	High	High	High	High
FALSE	High	Master Protein	Q9JMH6	Thioredoxin reductase 1, cytoplasmic OS=Mus musculus OX=10090 GN=Txnrd1 PE=1 SV=3	0	154.319	34	15	58	15	1	613	67	7.44	209.75	15	0	1.171	1.161	0.827	0.923	0.798	19710.8	23081.4	22884.6	16296.2	18183.6	15720.2	High	High	High	High	High	High
FALSE	High	Master Protein	P70388	DNA repair protein RAD50 OS=Mus musculus OX=10090 GN=Rad50 PE=1 SV=1	0	169.526	27	36	57	35	1	1312	153.4	6.95	153.8	36	1	1.001	0.983	0.934	0.923	0.897	17499.2	17519.8	17193	16340.2	16155.2	15701.9	High	High	High	High	High	High
FALSE	High	Master Protein	Q11011	Puromycin-sensitive aminopeptidase OS=Mus musculus OX=10090 GN=Npepps PE=1 SV=2	0	163.977	33	24	53	24	1	920	103.3	5.9	170.6	24	0	1.097	1.091	1.034	1.296	1.141	13758.7	15091.3	15008.4	14219.7	17829.9	15700.2	High	High	High	High	High	High
FALSE	High	Master Protein	Q9Z1Q5	Chloride intracellular channel protein 1 OS=Mus musculus OX=10090 GN=Clic1 PE=1 SV=3	0	164.988	73	12	64	12	1	241	27	5.17	272.49	12	0	1.111	1.155	1.232	1.183	1.203	13046.6	14499.7	15071.9	16078.1	15432.4	15699.3	High	High	High	High	High	High
FALSE	High	Master Protein	A0A0G2JGX4	Sodium/potassium-transporting ATPase subunit alpha OS=Mus musculus OX=10090 GN=Atp1a3 PE=1 SV=1	0	354.897	40	32	124	18	1	1026	112.9	5.41	453.42	32	0	0.961	0.959	2.234	2.507	2.274	6901.7	6635.3	6617	15419.2	17303.7	15695.7	High	High	High	High	High	High
FALSE	High	Master Protein	Q9WTP7	GTP:AMP phosphotransferase AK3, mitochondrial OS=Mus musculus OX=10090 GN=Ak3 PE=1 SV=3	0	121.614	68	14	47	14	1	227	25.4	8.84	162.29	14	0	0.99	0.975	0.925	0.887	0.928	16880.8	16711.2	16463.6	15609.1	14970	15662.4	High	High	High	High	High	High
FALSE	High	Master Protein	P84104	Serine/arginine-rich splicing factor 3 OS=Mus musculus OX=10090 GN=Srsf3 PE=1 SV=1	0	64.055	40	9	60	8	1	164	19.3	11.65	178.81	9	0	0.936	0.98	0.854	0.702	0.857	18256.8	17084.1	17898.7	15594.5	12823.8	15654.3	High	High	High	High	High	High
FALSE	High	Master Protein	Q9Z1N5	Spliceosome RNA helicase Ddx39b OS=Mus musculus OX=10090 GN=Ddx39b PE=1 SV=1	0	165.902	53	21	112	11	1	428	49	5.67	378.08	21	0	1.089	1.091	0.634	0.668	0.655	23873.8	26010.3	26056.4	15134.4	15947.9	15644.7	High	High	High	High	High	High
FALSE	High	Master Protein	Q9QZ88-2	Isoform 2 of Vacuolar protein sorting-associated protein 29 OS=Mus musculus OX=10090 GN=Vps29	0	38.116	29	6	26	6	1	186	20.9	7.05	66.61	6	0	0.972	0.987	1.277	1.328	1.261	12384.1	12033.5	12227.2	15811.6	16451.5	15612.1	High	High	High	High	High	High
FALSE	High	Master Protein	F8WHU5	Sister chromatid cohesion protein PDS5 homolog B OS=Mus musculus OX=10090 GN=Pds5b PE=1 SV=1	0	151.19	22	32	55	28	1	1449	164.7	8.54	158.2	32	1	1.06	1.103	0.806	0.869	0.819	19036.9	20177.8	20990.7	15353.3	16552.4	15588.5	High	High	High	High	High	High
FALSE	High	Master Protein	Q61584-3	Isoform B of Fragile X mental retardation syndrome-related protein 1 OS=Mus musculus OX=10090 GN=Fxr1	0	206.194	44	28	67	23	1	677	76.2	7.53	232.15	28	4	1.041	1.068	0.666	0.663	0.638	24337.6	25339	25991	16213.6	16138.6	15533.1	High	High	High	High	High	High
FALSE	High	Master Protein	H3BJW3	Cleavage and polyadenylation-specificity factor subunit 6 OS=Mus musculus OX=10090 GN=Cpsf6 PE=1 SV=1	0	147.366	31	16	53	16	1	588	63.4	7.71	177.78	16	0	0.985	0.976	1.029	0.869	0.921	16849.6	16588.9	16450.3	17330.5	14636.3	15516	High	High	High	High	High	High
FALSE	High	Master Protein	P62075	Mitochondrial import inner membrane translocase subunit Tim13 OS=Mus musculus OX=10090 GN=Timm13 PE=1 SV=1	0	38.173	61	5	21	5	1	95	10.5	8.18	69.38	5	0	0.757	0.85	1.524	1.135	1.598	9707.6	7345.6	8255.2	14794.1	11015.5	15513.3	High	High	High	High	High	High
FALSE	High	Master Protein	Q8C3J5	Dedicator of cytokinesis protein 2 OS=Mus musculus OX=10090 GN=Dock2 PE=1 SV=3	0	178.462	20	32	49	32	1	1828	211.6	6.99	151.37	32	0	0.974	0.973	2.477	2.822	2.552	6076.7	5919.5	5912.3	15049.2	17145.3	15508.6	High	High	High	High	High	High
FALSE	High	Master Protein	Q8CH18	Cell division cycle and apoptosis regulator protein 1 OS=Mus musculus OX=10090 GN=Ccar1 PE=1 SV=1	0	145.432	24	24	54	23	1	1146	132	5.76	164.44	24	1	1.042	1.047	0.849	0.847	0.828	18723.3	19504.9	19606.1	15892.8	15855.6	15507.5	High	High	High	High	High	High
FALSE	High	Master Protein	Q9Z1R2	Large proline-rich protein BAG6 OS=Mus musculus OX=10090 GN=Bag6 PE=1 SV=1	0	168.868	27	23	74	23	1	1154	121	5.71	229.15	23	0	0.922	0.906	0.874	0.841	0.884	17524.6	16156.8	15884.9	15319.9	14744.4	15497.4	High	High	High	High	High	High
FALSE	High	Master Protein	Q9D880	Mitochondrial import inner membrane translocase subunit TIM50 OS=Mus musculus OX=10090 GN=Timm50 PE=1 SV=1	0	93.629	44	12	45	12	1	353	39.8	8.13	163.45	12	0	0.876	0.903	0.935	0.919	0.933	16599.7	14544.7	14985.6	15521.2	15259	15479.9	High	High	High	High	High	High
FALSE	High	Master Protein	O55234	Proteasome subunit beta type-5 OS=Mus musculus OX=10090 GN=Psmb5 PE=1 SV=3	0	105.982	51	12	42	12	1	264	28.5	7.02	144.45	12	0	1.091	1.089	0.805	0.971	0.938	16502	17998.8	17969.4	13282.9	16021.9	15475.9	High	High	High	High	High	High
FALSE	High	Master Protein	Q80VA0	N-acetylgalactosaminyltransferase 7 OS=Mus musculus OX=10090 GN=Galnt7 PE=1 SV=2	0	136.263	40	20	42	1	1	657	75.4	7.93	127.3	20	19	0.993	1.01	1.532	1.651	1.532	10097.1	10024.2	10201.7	15468.3	16667.1	15465.7	High	High	High	High	High	High
FALSE	High	Master Protein	P32020	Non-specific lipid-transfer protein OS=Mus musculus OX=10090 GN=Scp2 PE=1 SV=3	0	96.388	30	13	31	13	1	547	59.1	7.44	111.85	13	0	1.046	1.024	1.48	1.625	1.526	10130.4	10591.8	10372.2	14995.3	16461.9	15454.1	High	High	High	High	High	High
FALSE	High	Master Protein	Q7TNC4	Putative RNA-binding protein Luc7-like 2 OS=Mus musculus OX=10090 GN=Luc7l2 PE=1 SV=1	0	123.501	34	14	65	9	1	392	46.6	10.1	214.25	14	6	1.039	1.079	0.717	0.696	0.666	23159.8	24055.3	24983.3	16605.3	16125.2	15419.7	High	High	High	High	High	High
FALSE	High	Master Protein	O09061	Proteasome subunit beta type-1 OS=Mus musculus OX=10090 GN=Psmb1 PE=1 SV=1	0	110.011	51	11	47	11	1	240	26.4	7.81	152.03	11	0	1.068	1.065	1.011	1.125	1.099	14006.2	14964.7	14912.3	14166.4	15753.7	15395.6	High	High	High	High	High	High
FALSE	High	Master Protein	J3QPG5	Prosaposin OS=Mus musculus OX=10090 GN=Psap PE=1 SV=1	0	85.195	25	14	37	14	1	557	61.3	5.29	109.08	14	0	0.689	0.829	1.978	0.912	1.273	12083.9	8324.8	10023.3	23896.5	11024.8	15379.2	High	High	High	High	High	High
FALSE	High	Master Protein	D3YVL0	Putative helicase MOV-10 OS=Mus musculus OX=10090 GN=Mov10 PE=1 SV=2	0	141.01	27	25	53	25	1	1077	120.9	9.1	165.26	25	0	1.131	1.119	1.013	1.025	0.943	16231.4	18358.9	18167.2	16448.4	16631.1	15299.8	High	High	High	High	High	High
FALSE	High	Master Protein	Q8C7R4	Ubiquitin-like modifier-activating enzyme 6 OS=Mus musculus OX=10090 GN=Uba6 PE=1 SV=1	0	216.573	30	26	60	26	1	1053	117.9	6.11	189.9	26	0	1.049	1.074	1.045	1.142	1.061	14401.9	15111.6	15464.1	15056.7	16454.2	15278.9	High	High	High	High	High	High
FALSE	High	Master Protein	P31750	RAC-alpha serine/threonine-protein kinase OS=Mus musculus OX=10090 GN=Akt1 PE=1 SV=2	0	91.661	38	16	35	8	1	480	55.7	5.9	103.68	16	8	0.994	0.998	1.268	1.344	1.299	11757.6	11690.4	11738.5	14908	15803.9	15267.8	High	High	High	High	High	High
FALSE	High	Master Protein	Q6ZQI3	Malectin OS=Mus musculus OX=10090 GN=Mlec PE=1 SV=2	0	88.911	46	13	38	13	1	291	32.3	6.05	112.32	13	0	1.108	1.089	0.965	1.025	0.988	15457.8	17134.7	16833.3	14918.7	15839.6	15265.6	High	High	High	High	High	High
FALSE	High	Master Protein	Q9D0B6	Protein PBDC1 OS=Mus musculus OX=10090 GN=Pbdc1 PE=1 SV=1	0	84.48	53	9	45	9	1	198	22.2	4.55	156.92	9	0	0.99	0.981	1.42	1.572	1.538	9925.8	9831	9736.4	14092.2	15607.7	15261.4	High	High	High	High	High	High
FALSE	High	Master Protein	P97370	Sodium/potassium-transporting ATPase subunit beta-3 OS=Mus musculus OX=10090 GN=Atp1b3 PE=1 SV=1	0	74.211	34	9	35	9	1	278	31.8	8.51	130.41	9	0	0.853	0.863	1.797	1.867	1.931	7900.2	6736.8	6817.6	14196.4	14750	15253.8	High	High	High	High	High	High
FALSE	High	Master Protein	Q8JZK9	Hydroxymethylglutaryl-CoA synthase, cytoplasmic OS=Mus musculus OX=10090 GN=Hmgcs1 PE=1 SV=1	0	144.232	35	15	53	15	1	520	57.5	5.99	180.26	15	0	0.625	0.684	0.715	0.634	0.649	23479.7	14663.7	16051.2	16790.5	14887.4	15242.6	High	High	High	High	High	High
FALSE	High	Master Protein	Q8K1J6	CCA tRNA nucleotidyltransferase 1, mitochondrial OS=Mus musculus OX=10090 GN=Trnt1 PE=1 SV=1	0	85.725	43	17	43	17	1	434	49.9	8.56	154.11	17	0	1.093	1.105	0.88	0.938	0.924	16489.1	18017.3	18227	14510.9	15471.2	15239.6	High	High	High	High	High	High
FALSE	High	Master Protein	P16460	Argininosuccinate synthase OS=Mus musculus OX=10090 GN=Ass1 PE=1 SV=1	0	255.79	67	24	128	24	1	412	46.6	8.22	434.56	24	0	1.339	1.225	0.252	0.219	0.231	65788.5	88068.8	80561.1	16594.3	14386.3	15226.6	High	High	High	High	High	High
FALSE	High	Master Protein	P35585	AP-1 complex subunit mu-1 OS=Mus musculus OX=10090 GN=Ap1m1 PE=1 SV=3	0	127.116	44	15	50	15	1	423	48.5	7.3	175.32	15	0	1.145	1.137	0.876	1.018	0.973	15576.9	17840.2	17707.6	13642.8	15863	15162.1	High	High	High	High	High	High
FALSE	High	Master Protein	Q8BIJ6	Isoleucine--tRNA ligase, mitochondrial OS=Mus musculus OX=10090 GN=Iars2 PE=1 SV=1	0	129.98	24	20	37	20	1	1012	112.7	6.81	124.29	20	0	0.952	0.975	1.227	1.349	1.278	11849	11279.9	11554.3	14536.8	15982.3	15144.4	High	High	High	High	High	High
FALSE	High	Master Protein	Q8K1R3	Polyribonucleotide nucleotidyltransferase 1, mitochondrial OS=Mus musculus OX=10090 GN=Pnpt1 PE=1 SV=1	0	171.92	38	28	60	27	1	783	85.6	8.03	172.54	28	1	0.967	0.957	0.975	1.038	0.989	15303.3	14800	14644.9	14915.2	15883.6	15132.9	High	High	High	High	High	High
FALSE	High	Master Protein	P56812	Programmed cell death protein 5 OS=Mus musculus OX=10090 GN=Pdcd5 PE=1 SV=3	0	57.581	56	7	42	7	1	126	14.3	5.68	138.02	7	0	0.917	0.84	0.96	0.742	0.919	16459.1	15100	13820.6	15795.9	12207.8	15129.2	High	High	High	High	High	High
FALSE	High	Master Protein	Q7TSV4	Phosphoglucomutase-2 OS=Mus musculus OX=10090 GN=Pgm2 PE=1 SV=1	0	145.278	36	21	43	21	1	620	68.7	6.14	130.35	21	0	1.167	1.163	0.97	1.068	1.012	14940.4	17441.1	17382.4	14495.8	15957.7	15123	High	High	High	High	High	High
FALSE	High	Master Protein	A0A0R4J0G0	Phosphoenolpyruvate carboxykinase [GTP], mitochondrial OS=Mus musculus OX=10090 GN=Pck2 PE=1 SV=1	0	193.041	34	16	56	16	1	667	73.4	7.74	204.46	16	0	1.034	0.95	0.908	0.965	0.977	15432.1	15963.2	14660.7	14009.9	14892.8	15079.3	High	High	High	High	High	High
FALSE	High	Master Protein	P61087	Ubiquitin-conjugating enzyme E2 K OS=Mus musculus OX=10090 GN=Ube2k PE=1 SV=3	0	136.635	70	13	60	12	1	200	22.4	5.44	202.25	13	1	1.11	1.092	0.804	0.872	0.847	17738.4	19683	19363.6	14256.2	15475	15019.4	High	High	High	High	High	High
FALSE	High	Master Protein	P21956	Lactadherin OS=Mus musculus OX=10090 GN=Mfge8 PE=1 SV=3	0	117.958	32	13	47	13	1	463	51.2	6.52	159.91	13	0	0.765	0.836	2.241	1.905	1.67	8991.3	6878	7515.5	20151.2	17130.9	15016.3	High	High	High	High	High	High
FALSE	High	Master Protein	G3X9Q0	Muscleblind-like 1 (Drosophila), isoform CRA_a OS=Mus musculus OX=10090 GN=Mbnl1 PE=1 SV=1	0	63.419	36	11	35	4	1	381	40.9	8.75	113.64	11	7	0.907	0.918	0.951	0.875	0.985	15241.8	13825.3	13989.7	14495.9	13336.1	15007.7	High	High	High	High	High	High
FALSE	High	Master Protein	Q9WTQ5	A-kinase anchor protein 12 OS=Mus musculus OX=10090 GN=Akap12 PE=1 SV=1	0	594.783	56	59	155	59	1	1684	180.6	4.44	609.34	59	0	1.055	1.1	0.348	0.282	0.305	49086.9	51808.3	53986.9	17090.6	13837.8	14983.9	High	High	High	High	High	High
FALSE	High	Master Protein	Q9D1P4	Cysteine and histidine-rich domain-containing protein 1 OS=Mus musculus OX=10090 GN=Chordc1 PE=1 SV=1	0	123.814	54	15	46	15	1	331	37.3	7.9	165.47	15	0	1.002	1.013	0.761	0.833	0.808	18502.4	18541	18734.7	14087.2	15406.4	14948.2	High	High	High	High	High	High
FALSE	High	Master Protein	P62911	60S ribosomal protein L32 OS=Mus musculus OX=10090 GN=Rpl32 PE=1 SV=2	0	49.426	49	7	33	7	1	135	15.9	11.33	107.05	7	0	0.928	0.902	1.098	0.938	1.14	13100.9	12152.3	11819.2	14379.3	12287.7	14932.1	High	High	High	High	High	High
FALSE	High	Master Protein	Q8K009	Mitochondrial 10-formyltetrahydrofolate dehydrogenase OS=Mus musculus OX=10090 GN=Aldh1l2 PE=1 SV=2	0	196.274	40	29	50	29	1	923	101.5	6.29	155.37	29	0	0.77	0.846	0.766	0.665	0.71	21000.4	16171.5	17774.8	16077.2	13973	14914	High	High	High	High	High	High
FALSE	High	Master Protein	K4DI59	DNA ligase OS=Mus musculus OX=10090 GN=Lig3 PE=1 SV=1	0	130.898	28	25	43	25	1	1016	113.1	8.98	129.2	25	0	1.114	1.108	0.968	1.104	1.06	14066.9	15665.9	15579.5	13614.3	15533.8	14910.3	High	High	High	High	High	High
FALSE	High	Master Protein	O88543	COP9 signalosome complex subunit 3 OS=Mus musculus OX=10090 GN=Cops3 PE=1 SV=3	0	107.704	38	14	42	14	1	423	47.8	6.65	141.57	14	0	1.029	1.037	0.934	0.885	0.939	15828.2	16285	16409.6	14776.9	14001.6	14863.4	High	High	High	High	High	High
FALSE	High	Master Protein	Q8BQM4	HEAT repeat-containing protein 3 OS=Mus musculus OX=10090 GN=Heatr3 PE=1 SV=1	0	186.307	43	19	57	19	1	679	74.3	5.01	218.64	19	0	0.936	0.915	0.923	1.08	1.017	14569.4	13636.5	13335.4	13449.7	15738.8	14816.7	High	High	High	High	High	High
FALSE	High	Master Protein	G3XA48	Isopentenyl-diphosphate Delta-isomerase 1 OS=Mus musculus OX=10090 GN=Idi1 PE=1 SV=1	0	102.65	48	10	44	10	1	283	32.5	7.02	166.2	10	0	0.83	0.838	0.879	0.754	0.819	18035.1	14976	15107.8	15848.3	13593.2	14773.7	High	High	High	High	High	High
FALSE	High	Master Protein	P51660	Peroxisomal multifunctional enzyme type 2 OS=Mus musculus OX=10090 GN=Hsd17b4 PE=1 SV=3	0	145.395	32	19	54	19	1	735	79.4	8.57	199.83	19	0	1.089	1.095	0.94	1.079	1.01	14628.9	15931.9	16012.8	13749.5	15791.4	14771.7	High	High	High	High	High	High
FALSE	High	Master Protein	Q8VCY6	U3 small nucleolar RNA-associated protein 6 homolog OS=Mus musculus OX=10090 GN=Utp6 PE=2 SV=1	0	141.064	39	23	60	22	1	597	70.4	7.71	183.46	23	1	1.024	1.031	1.097	1.077	1.071	13796.2	14129	14217.1	15138.2	14854.3	14769.3	High	High	High	High	High	High
FALSE	High	Master Protein	Q6PR54-3	Isoform 3 of Telomere-associated protein RIF1 OS=Mus musculus OX=10090 GN=Rif1	0	249.969	20	36	66	36	1	2426	267	5.6	213.52	36	0	0.959	0.953	1.02	0.976	1	14744.8	14144.7	14049.6	15035.7	14393.1	14744.5	High	High	High	High	High	High
FALSE	High	Master Protein	E9Q4Q2	Splicing factor 1 OS=Mus musculus OX=10090 GN=Sf1 PE=1 SV=1	0	96.843	24	10	54	10	1	548	59.7	9.5	179.92	10	0	0.882	0.888	0.93	0.93	0.921	15972.3	14088.6	14184.5	14849.7	14855.2	14709.8	High	High	High	High	High	High
FALSE	High	Master Protein	G3X8T2	RIKEN cDNA 5830416A07, isoform CRA_c OS=Mus musculus OX=10090 GN=Zc3h18 PE=1 SV=1	0	139.376	24	20	48	20	1	972	108.2	8	158.69	20	0	0.934	0.924	0.903	0.817	0.832	17671.8	16500.2	16323.8	15958.1	14436.4	14708.8	High	High	High	High	High	High
FALSE	High	Master Protein	P62855	40S ribosomal protein S26 OS=Mus musculus OX=10090 GN=Rps26 PE=1 SV=3	0	39.877	38	5	53	5	1	115	13	11	146.94	5	0	0.961	0.904	1.191	0.973	1.169	12564.1	12074.4	11354.6	14967.2	12218.9	14690.4	High	High	High	High	High	High
FALSE	High	Master Protein	Q9EQH2	Endoplasmic reticulum aminopeptidase 1 OS=Mus musculus OX=10090 GN=Erap1 PE=1 SV=2	0	133.614	28	20	48	20	1	930	106.5	6.2	148.05	20	0	0.756	1.012	0.923	0.997	0.957	15338.3	11601.9	15514.8	14163.4	15286.6	14685.2	High	High	High	High	High	High
FALSE	High	Master Protein	A2ANY6	Midasin OS=Mus musculus OX=10090 GN=Mdn1 PE=1 SV=1	0	340.619	14	59	88	59	1	5589	629.9	5.72	265.91	59	0	1.004	0.984	0.792	0.799	0.765	19179.2	19264.7	18867.1	15180.7	15327.5	14663.7	High	High	High	High	High	High
FALSE	High	Master Protein	Q9CPT5	Nucleolar protein 16 OS=Mus musculus OX=10090 GN=Nop16 PE=1 SV=1	0	69.011	56	10	31	10	1	178	21.1	9.91	87.89	10	0	0.921	0.882	1.386	0.935	1.089	13424.8	12357.6	11845.3	18601	12554.8	14623.6	High	High	High	High	High	High
FALSE	High	Master Protein	Q9WUK4	Replication factor C subunit 2 OS=Mus musculus OX=10090 GN=Rfc2 PE=1 SV=1	0	131.283	56	17	43	17	1	349	38.7	6.44	154.72	17	0	1.02	1.018	0.968	0.986	0.959	15245	15552.2	15526.4	14757.1	15030.2	14612.9	High	High	High	High	High	High
FALSE	High	Master Protein	Q921H8	3-ketoacyl-CoA thiolase A, peroxisomal OS=Mus musculus OX=10090 GN=Acaa1a PE=1 SV=1	0	178.897	54	13	49	13	1	424	43.9	8.44	210.17	13	0	0.869	0.871	2.331	2.643	2.313	6286.8	5463.9	5476	14652.4	16614.8	14543.9	High	High	High	High	High	High
FALSE	High	Master Protein	P54923	[Protein ADP-ribosylarginine] hydrolase OS=Mus musculus OX=10090 GN=Adprh PE=1 SV=1	0	131.787	48	13	44	13	1	362	40	5.76	167.64	13	0	1.053	1.025	1.082	1.137	1.097	13218.2	13912.5	13553.7	14301.2	15026.7	14499.8	High	High	High	High	High	High
FALSE	High	Master Protein	Q810A7	ATP-dependent RNA helicase DDX42 OS=Mus musculus OX=10090 GN=Ddx42 PE=1 SV=3	0	163.238	32	23	56	23	1	929	101.9	6.98	185.69	23	0	0.958	0.921	0.893	0.916	0.895	16189.9	15506.1	14909.1	14450.5	14831.8	14496.7	High	High	High	High	High	High
FALSE	High	Master Protein	Q7M6Y3-5	Isoform 5 of Phosphatidylinositol-binding clathrin assembly protein OS=Mus musculus OX=10090 GN=Picalm	0	121.403	31	16	44	1	1	655	70.9	8.37	113.55	16	16	1.061	1.077	0.961	1.043	1.006	14397.5	15274.4	15510	13840.6	15020.8	14479	High	High	High	High	High	High
FALSE	High	Master Protein	E9Q317	Histone deacetylase complex subunit SAP18 OS=Mus musculus OX=10090 GN=Sap18 PE=1 SV=1	0	70.032	66	12	45	12	1	172	19.6	9.8	128.03	12	0	1.059	1.064	0.88	0.867	0.86	16806.7	17802.8	17875.1	14793	14567.6	14456.8	High	High	High	High	High	High
FALSE	High	Master Protein	G3X928	SEC23-interacting protein OS=Mus musculus OX=10090 GN=Sec23ip PE=1 SV=1	0	117.265	23	22	63	21	1	998	110.7	5.72	187	22	1	1.038	1.035	0.896	0.938	0.902	16026.3	16632	16589.6	14361.7	15025.6	14450	High	High	High	High	High	High
FALSE	High	Master Protein	Q9CRT8	Exportin-T OS=Mus musculus OX=10090 GN=Xpot PE=1 SV=3	0	160.185	25	18	50	18	1	963	109.7	5.25	167.29	18	0	1.251	1.279	1.003	1.166	1.125	12839	16058.2	16421.9	12882.5	14965.7	14437.7	High	High	High	High	High	High
FALSE	High	Master Protein	P62897	Cytochrome c, somatic OS=Mus musculus OX=10090 GN=Cycs PE=1 SV=2	0	79.206	45	5	33	5	1	105	11.6	9.58	128.03	5	0	1.426	1.247	1.569	1.476	1.517	9509.3	13564.6	11856.2	14918.7	14032.1	14429.1	High	High	High	High	High	High
FALSE	High	Master Protein	Q5SUH7	Clathrin interactor 1 OS=Mus musculus OX=10090 GN=Clint1 PE=1 SV=1	0	93.193	19	10	39	10	1	623	67.7	6.42	145.05	10	0	0.96	0.992	1.118	1.131	1.113	12949.5	12428.9	12849.4	14476	14643.9	14417.7	High	High	High	High	High	High
FALSE	High	Master Protein	P84091	AP-2 complex subunit mu OS=Mus musculus OX=10090 GN=Ap2m1 PE=1 SV=1	0	106.348	46	18	53	18	1	435	49.6	9.54	163.1	18	0	1.081	1.081	0.775	0.846	0.804	17871.2	19327.5	19310.2	13852.9	15122.9	14373.7	High	High	High	High	High	High
FALSE	High	Master Protein	Q6P9P6	Kinesin-like protein KIF11 OS=Mus musculus OX=10090 GN=Kif11 PE=1 SV=1	0	231.388	39	36	71	36	1	1052	118	6	225.09	36	0	0.991	1.058	0.767	0.686	0.66	21764.1	21572.6	23020.2	16703.3	14929.5	14371.7	High	High	High	High	High	High
FALSE	High	Master Protein	Q9D7N9	Adipocyte plasma membrane-associated protein OS=Mus musculus OX=10090 GN=Apmap PE=1 SV=1	0	98.455	38	12	33	12	1	415	46.4	6.32	121.62	12	0	1.197	1.196	1.401	1.489	1.441	9963.5	11921.7	11912.8	13961	14833.8	14361	High	High	High	High	High	High
FALSE	High	Master Protein	Q9WUP7-2	Isoform 2 of Ubiquitin carboxyl-terminal hydrolase isozyme L5 OS=Mus musculus OX=10090 GN=Uchl5	0	157.166	54	13	57	1	1	328	37.5	5.4	228.19	13	12	0.968	1.018	0.929	1.102	1.066	13476.3	13048	13723.6	12521.1	14844.5	14360.6	High	High	High	High	High	High
FALSE	High	Master Protein	Q9CQW2	ADP-ribosylation factor-like protein 8B OS=Mus musculus OX=10090 GN=Arl8b PE=1 SV=1	0	73.481	42	8	31	5	1	186	21.5	8.43	87.61	8	3	1.078	1.107	1.476	1.5	1.428	10037.5	10824.7	11108.2	14812.2	15054.3	14334.8	High	High	High	High	High	High
FALSE	High	Master Protein	Q6PGH2	Jupiter microtubule associated homolog 2 OS=Mus musculus OX=10090 GN=Jpt2 PE=1 SV=1	0	74.235	70	10	38	10	1	190	20	8.62	110.41	10	0	0.891	0.865	1.091	0.837	1.069	13377.6	11914	11569.5	14595.2	11196	14306.1	High	High	High	High	High	High
FALSE	High	Master Protein	Q60737	Casein kinase II subunit alpha OS=Mus musculus OX=10090 GN=Csnk2a1 PE=1 SV=2	0	140.282	52	16	63	14	1	391	45.1	7.74	234.77	16	2	1.073	1.035	0.916	0.95	0.928	15410	16541.1	15953.2	14119.3	14639.5	14298.9	High	High	High	High	High	High
FALSE	High	Master Protein	Q9WTX6	Cullin-1 OS=Mus musculus OX=10090 GN=Cul1 PE=1 SV=1	0	188.618	39	26	60	26	1	776	89.6	8	190.69	26	0	1.063	1.055	0.885	0.898	0.874	16351.9	17377	17253.8	14472	14683.6	14296.4	High	High	High	High	High	High
FALSE	High	Master Protein	P99026	Proteasome subunit beta type-4 OS=Mus musculus OX=10090 GN=Psmb4 PE=1 SV=1	0	170.337	45	7	59	7	1	264	29.1	5.64	272.79	7	0	1.098	1.068	0.925	1.038	1.019	13975.8	15341.4	14919.3	12933.9	14512.3	14240.8	High	High	High	High	High	High
FALSE	High	Master Protein	Q91YT0	NADH dehydrogenase [ubiquinone] flavoprotein 1, mitochondrial OS=Mus musculus OX=10090 GN=Ndufv1 PE=1 SV=1	0	100.207	39	15	41	15	1	464	50.8	8.21	141.17	15	0	0.703	0.759	1.063	1.225	1.211	11750	8262.2	8921.5	12495.9	14390.9	14228.1	High	High	High	High	High	High
FALSE	High	Master Protein	P32233	Developmentally-regulated GTP-binding protein 1 OS=Mus musculus OX=10090 GN=Drg1 PE=1 SV=1	0	174.405	55	15	46	14	1	367	40.5	8.9	162.02	15	1	0.902	0.95	1.058	1.176	1.111	12802.8	11552.4	12165.4	13545.4	15060.2	14220.5	High	High	High	High	High	High
FALSE	High	Master Protein	A3KG93	Lysine-specific histone demethylase OS=Mus musculus OX=10090 GN=Kdm1a PE=1 SV=1	0	176.838	38	25	57	25	1	873	94.6	6.25	186.57	25	0	0.954	0.951	0.824	0.87	0.82	17323.2	16533.4	16466.1	14279.5	15070.7	14212.8	High	High	High	High	High	High
FALSE	High	Master Protein	Q6PAC3	DDB1- and CUL4-associated factor 13 OS=Mus musculus OX=10090 GN=Dcaf13 PE=2 SV=2	0	126.124	46	18	51	17	1	445	51.4	9.32	149.82	18	1	1.002	1.031	1.089	1.046	1.027	13819.1	13843.6	14247.4	15042.1	14458.5	14198.9	High	High	High	High	High	High
FALSE	High	Master Protein	E9PY39	Predicted gene 20431 OS=Mus musculus OX=10090 GN=Gm20431 PE=4 SV=1	0	86.583	26	9	61	5	1	371	42.1	6.76	199.17	9	5	1.032	1.014	1.076	1.084	1.072	13232.7	13656.5	13422	14238	14338.2	14183.3	High	High	High	High	High	High
FALSE	High	Master Protein	B2RXS4	Plexin-B2 OS=Mus musculus OX=10090 GN=Plxnb2 PE=1 SV=1	0	204.233	23	32	53	32	1	1842	206.1	5.87	173.18	32	0	1.028	1.038	1.351	1.359	1.345	10539.7	10835.8	10944.1	14243.7	14322.8	14180.3	High	High	High	High	High	High
FALSE	High	Master Protein	Q9CX86	Heterogeneous nuclear ribonucleoprotein A0 OS=Mus musculus OX=10090 GN=Hnrnpa0 PE=1 SV=1	0	137.532	50	10	73	9	1	305	30.5	9.31	290.83	10	0	0.863	0.909	0.891	0.84	0.868	16322.4	14089.1	14836.4	14537.9	13708.2	14170.4	High	High	High	High	High	High
FALSE	High	Master Protein	Q63850	Nuclear pore glycoprotein p62 OS=Mus musculus OX=10090 GN=Nup62 PE=1 SV=2	0	103.853	21	10	34	10	1	526	53.2	5.31	138.22	10	0	1.026	0.989	1.095	0.948	1.196	11825.5	12134.9	11694.3	12951.7	11212.8	14145.4	High	High	High	High	High	High
FALSE	High	Master Protein	D3Z5I1	Zinc finger CCCH-type antiviral protein 1 OS=Mus musculus OX=10090 GN=Zc3hav1 PE=1 SV=1	0	154.187	29	26	59	26	1	996	112.5	8.07	194.21	26	0	0.847	0.964	1.039	1.032	1.04	13592.3	11506.8	13105.4	14120.1	14024.8	14139.4	High	High	High	High	High	High
FALSE	High	Master Protein	Q9D735	Telomerase RNA component interacting RNase OS=Mus musculus OX=10090 GN=Trir PE=1 SV=1	0	54.986	73	11	32	11	1	173	18.4	9.67	86.54	11	0	0.913	0.876	1.007	0.748	0.931	15183.2	13860.6	13301.7	15287.5	11356.4	14130.7	High	High	High	High	High	High
FALSE	High	Master Protein	Q9JJU8	SH3 domain-binding glutamic acid-rich-like protein OS=Mus musculus OX=10090 GN=Sh3bgrl PE=1 SV=1	0	95.427	87	7	50	7	1	114	12.8	4.92	178.57	7	0	1.013	0.95	1.731	1.644	1.709	8268	8377.3	7853.3	14314.8	13591.4	14130.5	High	High	High	High	High	High
FALSE	High	Master Protein	P55258	Ras-related protein Rab-8A OS=Mus musculus OX=10090 GN=Rab8a PE=1 SV=2	0	67.849	53	11	63	4	1	207	23.7	9.07	177.07	11	4	1.019	0.991	1.367	1.515	1.403	10062	10249.9	9972.1	13751.2	15246.8	14121.1	High	High	High	High	High	High
FALSE	High	Master Protein	P14069	Protein S100-A6 OS=Mus musculus OX=10090 GN=S100a6 PE=1 SV=3	0	34.364	55	5	39	5	1	89	10	5.48	110.53	5	0	1.123	0.979	0.895	0.535	0.614	22983.4	25810.1	22510.7	20577.6	12300.7	14114	High	High	High	High	High	High
FALSE	High	Master Protein	Q60668-3	Isoform 3 of Heterogeneous nuclear ribonucleoprotein D0 OS=Mus musculus OX=10090 GN=Hnrnpd	0	139.212	42	13	94	12	1	306	32.7	8.16	312.8	13	0	0.95	0.929	0.624	0.569	0.574	24562	23342.5	22816.9	15320.1	13976.4	14098.4	High	High	High	High	High	High
FALSE	High	Master Protein	P48722	Heat shock 70 kDa protein 4L OS=Mus musculus OX=10090 GN=Hspa4l PE=1 SV=2	0	314.78	60	41	91	38	1	838	94.3	5.74	298.45	41	0	1.187	1.17	0.588	0.557	0.554	25455.3	30209.7	29778.8	14959.2	14178.6	14091.1	High	High	High	High	High	High
FALSE	High	Master Protein	Q6PAM1	Alpha-taxilin OS=Mus musculus OX=10090 GN=Txlna PE=1 SV=1	0	146.471	54	25	51	23	1	554	62.3	6.74	159.64	25	1	0.83	0.808	0.961	0.802	0.842	16727.6	13889.6	13515.4	16076	13417.1	14085.8	High	High	High	High	High	High
FALSE	High	Master Protein	Q9JIH2	Nuclear pore complex protein Nup50 OS=Mus musculus OX=10090 GN=Nup50 PE=1 SV=3	0	173.104	54	19	42	19	1	466	49.5	6.24	152.44	19	0	0.792	0.837	1.135	1.014	1.036	13558.4	10735.3	11342.4	15383	13753.8	14040.1	High	High	High	High	High	High
FALSE	High	Master Protein	Q9WTX5	S-phase kinase-associated protein 1 OS=Mus musculus OX=10090 GN=Skp1 PE=1 SV=3	0	114.702	70	9	52	9	1	163	18.7	4.54	200.4	9	0	0.968	0.941	0.708	0.721	0.712	19687.9	19052.4	18532.7	13942.6	14200.4	14023.3	High	High	High	High	High	High
FALSE	High	Master Protein	Q6ZQL4	WD repeat-containing protein 43 OS=Mus musculus OX=10090 GN=Wdr43 PE=2 SV=2	0	112.235	27	16	45	16	1	677	75.3	5.38	145.12	16	0	0.987	1.06	0.892	1.023	0.985	14234.9	14045	15084.9	12699	14559.8	14017.4	High	High	High	High	High	High
FALSE	High	Master Protein	Q9CRB9	MICOS complex subunit Mic19 OS=Mus musculus OX=10090 GN=Chchd3 PE=1 SV=1	0	76.218	52	10	44	10	1	227	26.3	8.37	149.96	10	0	0.919	0.973	0.791	0.763	0.756	18522.7	17016.6	18023.5	14657.8	14125.7	14008	High	High	High	High	High	High
FALSE	High	Master Protein	G3X9G4	Dynamin-2 OS=Mus musculus OX=10090 GN=Dnm2 PE=1 SV=1	0	124.781	29	23	41	1	1	870	98	7.44	119.62	23	21	1.15	1.163	0.908	0.972	0.959	14568.5	16749.6	16946	13231.1	14153.6	13972.4	High	High	High	High	High	High
FALSE	High	Master Protein	Q3TEA8	Heterochromatin protein 1-binding protein 3 OS=Mus musculus OX=10090 GN=Hp1bp3 PE=1 SV=1	0	72.035	28	14	38	14	1	554	60.8	9.7	112.06	14	0	1.151	1.113	0.812	0.829	0.802	17408.2	20033.1	19380.9	14144	14422.8	13969	High	High	High	High	High	High
FALSE	High	Master Protein	Q99KJ8	Dynactin subunit 2 OS=Mus musculus OX=10090 GN=Dctn2 PE=1 SV=3	0	218.238	65	23	69	22	1	402	44.1	5.26	235.8	23	0	1.037	0.968	0.723	0.716	0.8	17464.3	18105.6	16907	12632.5	12499.9	13965.8	High	High	High	High	High	High
FALSE	High	Master Protein	P52479	Ubiquitin carboxyl-terminal hydrolase 10 OS=Mus musculus OX=10090 GN=Usp10 PE=1 SV=3	0	169.917	39	21	49	1	1	792	87	5.17	160.75	21	19	0.9	0.91	0.859	0.817	0.836	16664.8	14992.8	15166	14307.8	13616.5	13939.1	High	High	High	High	High	High
FALSE	High	Master Protein	Q99PG2	Opioid growth factor receptor OS=Mus musculus OX=10090 GN=Ogfr PE=1 SV=1	0	127.832	43	16	43	16	1	633	70.6	4.77	141.96	16	0	0.993	0.975	1.045	0.902	0.915	15216.2	15109.2	14839	15897.8	13722.5	13927.7	High	High	High	High	High	High
FALSE	High	Master Protein	O55135	Eukaryotic translation initiation factor 6 OS=Mus musculus OX=10090 GN=Eif6 PE=1 SV=2	0	139.087	57	10	45	10	1	245	26.5	4.74	169.04	10	0	1.046	1.056	1.126	1.149	1.155	12041.3	12594.1	12718.4	13553	13834.6	13902.1	High	High	High	High	High	High
FALSE	High	Master Protein	O89017	Legumain OS=Mus musculus OX=10090 GN=Lgmn PE=1 SV=1	0	69.441	26	9	29	9	1	435	49.3	6.39	101.11	9	0	0.848	0.85	1.619	1.565	1.716	8096.7	6867.2	6884.9	13107	12671.9	13890.3	High	High	High	High	High	High
FALSE	High	Master Protein	E9PWG6	Non-SMC condensin I complex, subunit G OS=Mus musculus OX=10090 GN=Ncapg PE=1 SV=1	0	195.733	28	22	59	22	1	1004	112.8	5.55	219.04	22	0	1.013	1.049	0.729	0.75	0.73	19014.3	19255.1	19939.6	13861.6	14255.7	13889.7	High	High	High	High	High	High
FALSE	High	Master Protein	Q3UDE2	Tubulin--tyrosine ligase-like protein 12 OS=Mus musculus OX=10090 GN=Ttll12 PE=1 SV=1	0	211.218	50	25	60	25	1	639	74	5.63	228.07	25	0	1.156	1.111	0.717	0.754	0.747	18590.6	21484.4	20655.7	13326.9	14024.4	13885.2	High	High	High	High	High	High
FALSE	High	Master Protein	P60670	Nuclear protein localization protein 4 homolog OS=Mus musculus OX=10090 GN=Nploc4 PE=1 SV=3	0	187.891	53	24	60	24	1	608	68	6.46	213.49	24	0	1.048	1.077	0.749	0.752	0.755	18392.8	19283.9	19802.1	13782.9	13837.3	13883.1	High	High	High	High	High	High
FALSE	High	Master Protein	Q62426	Cystatin-B OS=Mus musculus OX=10090 GN=Cstb PE=1 SV=1	0	21.688	34	4	27	4	1	98	11	7.39	58.48	4	0	1.06	1.031	1.914	1.475	1.636	8479.1	8984.7	8739.8	16229.3	12508.8	13873.6	High	High	High	High	High	High
FALSE	High	Master Protein	Q9DCH4	Eukaryotic translation initiation factor 3 subunit F OS=Mus musculus OX=10090 GN=Eif3f PE=1 SV=2	0	95.082	48	12	37	12	1	361	38	5.58	113.16	12	0	0.921	0.917	1	0.979	1.02	13599.9	12528.4	12475.1	13594.8	13308.6	13866.1	High	High	High	High	High	High
FALSE	High	Master Protein	Q8C570	mRNA export factor OS=Mus musculus OX=10090 GN=Rae1 PE=1 SV=1	0	140.011	52	13	49	13	1	368	40.9	7.83	220.1	13	0	0.988	1.016	1.061	1.142	1.119	12377.8	12223.6	12570.4	13133.6	14129.7	13852	High	High	High	High	High	High
FALSE	High	Master Protein	Q6P9Q4	FH1/FH2 domain-containing protein 1 OS=Mus musculus OX=10090 GN=Fhod1 PE=1 SV=3	0	242.051	40	34	69	34	1	1197	129.5	6.28	234.17	34	0	1.121	1.059	1.153	1.158	1.195	11586.4	12990.4	12272.9	13363.7	13415.7	13840.4	High	High	High	High	High	High
FALSE	High	Master Protein	Q9Z2M7	Phosphomannomutase 2 OS=Mus musculus OX=10090 GN=Pmm2 PE=1 SV=1	0	90.386	45	12	42	11	1	242	27.6	6.42	117.52	12	1	1.011	0.979	0.962	1.051	1.022	13536.6	13682.2	13251.3	13024.4	14223.4	13837	High	High	High	High	High	High
FALSE	High	Master Protein	Q06185	ATP synthase subunit e, mitochondrial OS=Mus musculus OX=10090 GN=Atp5me PE=1 SV=2	0	18.745	35	4	22	4	1	71	8.2	9.35	67.02	4	0	0.817	0.796	1.044	0.881	1.066	12965.4	10597.7	10322.6	13537.3	11426.2	13817.3	High	High	High	High	High	High
FALSE	High	Master Protein	P05132	cAMP-dependent protein kinase catalytic subunit alpha OS=Mus musculus OX=10090 GN=Prkaca PE=1 SV=3	0	111.286	52	15	45	8	1	351	40.5	8.79	170.08	15	7	1.04	1.008	0.754	0.765	0.763	18049.9	18763.3	18191	13617.9	13813.9	13778.2	High	High	High	High	High	High
FALSE	High	Master Protein	P70349	Histidine triad nucleotide-binding protein 1 OS=Mus musculus OX=10090 GN=Hint1 PE=1 SV=3	0	33.291	42	4	34	4	1	126	13.8	6.87	107.49	4	0	0.99	0.983	0.883	0.84	0.876	15725.8	15572.6	15465.7	13884.2	13215.8	13775.2	High	High	High	High	High	High
FALSE	High	Master Protein	Q8VDF2	E3 ubiquitin-protein ligase UHRF1 OS=Mus musculus OX=10090 GN=Uhrf1 PE=1 SV=2	0	186.96	40	26	65	25	1	782	88.2	8.31	206.92	26	1	0.688	0.686	0.844	0.692	0.699	19699.9	13546.4	13517.3	16618	13638.3	13771.4	High	High	High	High	High	High
FALSE	High	Master Protein	P43274	Histone H1.4 OS=Mus musculus OX=10090 GN=Hist1h1e PE=1 SV=2	0	68.806	40	10	148	3	1	219	22	11.11	445.7	10	0	1.258	1.053	0.765	0.702	0.741	18573.7	23361.6	19563.9	14213.6	13047.1	13770.5	High	High	High	High	High	High
FALSE	High	Master Protein	Q9CXT8	Mitochondrial-processing peptidase subunit beta OS=Mus musculus OX=10090 GN=Pmpcb PE=1 SV=1	0	144.317	43	18	44	17	1	489	54.6	6.99	156.49	18	0	0.705	0.715	1.069	1.211	1.22	11285.4	7955.8	8074.3	12064.8	13665.9	13763.6	High	High	High	High	High	High
FALSE	High	Master Protein	D3YWX2	YLP motif-containing protein 1 OS=Mus musculus OX=10090 GN=Ylpm1 PE=1 SV=2	0	255.019	24	37	63	37	1	2139	240.9	6.68	222.16	37	0	1.009	1.004	1.113	1.043	1.112	12361.9	12479.2	12415.4	13753.2	12898.7	13744.5	High	High	High	High	High	High
FALSE	High	Master Protein	G3X8T3	Carboxypeptidase OS=Mus musculus OX=10090 GN=Ctsa PE=1 SV=1	0	83.975	19	9	30	9	1	492	55.7	5.87	108.08	9	0	0.931	0.95	2.281	2.167	2.444	5620.9	5235.2	5341	12823.2	12180.8	13738.9	High	High	High	High	High	High
FALSE	High	Master Protein	Q9DBC7	cAMP-dependent protein kinase type I-alpha regulatory subunit OS=Mus musculus OX=10090 GN=Prkar1a PE=1 SV=3	0	130.776	44	15	69	15	1	381	43.2	5.35	255.79	15	0	1.293	1.466	0.601	0.554	0.533	25777.3	33341.2	37779	15496.1	14273.5	13732.7	High	High	High	High	High	High
FALSE	High	Master Protein	Q9DB05	Alpha-soluble NSF attachment protein OS=Mus musculus OX=10090 GN=Napa PE=1 SV=1	0	136.482	52	13	41	13	1	295	33.2	5.45	164.65	13	0	1.041	0.993	1.57	1.335	1.519	9000.7	9371	8939.9	14127	12016.1	13669.5	High	High	High	High	High	High
FALSE	High	Master Protein	G5E896	Enhancer of mRNA decapping 4, isoform CRA_b OS=Mus musculus OX=10090 GN=Edc4 PE=1 SV=1	0	245.087	30	29	66	29	1	1406	152.4	5.82	237.03	29	0	1.054	1.06	0.849	0.909	0.899	15186.9	16010.8	16094.2	12889.2	13809.7	13656.2	High	High	High	High	High	High
FALSE	High	Master Protein	Q9R1P1	Proteasome subunit beta type-3 OS=Mus musculus OX=10090 GN=Psmb3 PE=1 SV=1	0	89.356	43	9	44	9	1	205	22.9	6.55	162.18	9	0	1.096	1.075	1.029	1.148	1.095	12474.7	13673	13409.4	12836.3	14325	13654.1	High	High	High	High	High	High
FALSE	High	Master Protein	D3Z041	Long-chain-fatty-acid--CoA ligase 1 OS=Mus musculus OX=10090 GN=Acsl1 PE=1 SV=1	0	131.463	37	22	40	21	1	699	78	7.47	132.15	22	1	1.069	1.103	1.534	1.736	1.656	8245.8	8814.9	9098.8	12649.4	14315.4	13652.7	High	High	High	High	High	High
FALSE	High	Master Protein	Q9CQ75	NADH dehydrogenase [ubiquinone] 1 alpha subcomplex subunit 2 OS=Mus musculus OX=10090 GN=Ndufa2 PE=1 SV=3	0	38.496	59	7	23	6	1	99	10.9	9.99	61.98	7	1	0.519	0.528	1.358	1.194	1.313	10383.3	5384.6	5481.3	14100.3	12397	13633.5	High	High	High	High	High	High
FALSE	High	Master Protein	Q8R2M2	Deoxynucleotidyltransferase terminal-interacting protein 2 OS=Mus musculus OX=10090 GN=Dnttip2 PE=1 SV=1	0	191.902	39	24	46	24	1	758	84.2	6.44	163.33	24	0	1.008	1.048	1.192	1.122	1.139	11956.5	12051.2	12527.1	14254.5	13417.9	13620.1	High	High	High	High	High	High
FALSE	High	Master Protein	Q9Z0J0	NPC intracellular cholesterol transporter 2 OS=Mus musculus OX=10090 GN=Npc2 PE=1 SV=1	0	48.725	44	6	27	6	1	149	16.4	7.68	90.05	6	0	0.763	0.801	3.577	2.038	2.133	6384.1	4871	5113	22833.8	13009.8	13615.1	High	High	High	High	High	High
FALSE	High	Master Protein	A0A286YDF5	Myoferlin OS=Mus musculus OX=10090 GN=Myof PE=1 SV=1	0	228.949	24	39	57	39	1	2061	234.4	6.14	165.64	39	0	0.948	0.952	2.232	2.389	2.271	5994.1	5682.6	5703.9	13380.7	14318.2	13614.5	High	High	High	High	High	High
FALSE	High	Master Protein	Q9DBR7	Protein phosphatase 1 regulatory subunit 12A OS=Mus musculus OX=10090 GN=Ppp1r12a PE=1 SV=2	0	213.17	34	29	63	15	1	1029	114.9	5.49	199.3	29	14	0.92	0.981	0.677	0.628	0.631	21558.5	19835.3	21152.4	14596.5	13547.1	13607.8	High	High	High	High	High	High
FALSE	High	Master Protein	Q11136	Xaa-Pro dipeptidase OS=Mus musculus OX=10090 GN=Pepd PE=1 SV=3	0	121.745	39	16	47	16	1	493	55	5.78	158.23	16	0	0.968	0.96	1.041	1.244	1.158	11747.7	11370	11274.2	12231	14618.6	13601.9	High	High	High	High	High	High
FALSE	High	Master Protein	E9Q3X0	Major vault protein OS=Mus musculus OX=10090 GN=Mvp PE=1 SV=1	0	144.213	30	21	35	21	1	870	96.8	5.64	122.43	21	0	1.022	1.059	2.266	2.205	2.103	6465.8	6610.3	6844.5	14653.1	14254.8	13600.6	High	High	High	High	High	High
FALSE	High	Master Protein	Q8BVI4	Dihydropteridine reductase OS=Mus musculus OX=10090 GN=Qdpr PE=1 SV=2	0	120.789	65	10	49	10	1	241	25.6	7.81	186	10	0	1.272	1.193	0.878	0.988	0.926	14654	18634	17477.2	12868.5	14482.9	13571	High	High	High	High	High	High
FALSE	High	Master Protein	Q9JK81	UPF0160 protein MYG1, mitochondrial OS=Mus musculus OX=10090 GN=Myg1 PE=1 SV=1	0	136.762	47	15	53	15	1	380	42.7	7.02	176.48	15	0	1.095	0.979	0.813	0.839	0.797	17023.5	18647.7	16667.9	13845.7	14289.8	13567.3	High	High	High	High	High	High
FALSE	High	Master Protein	Q62384	Zinc finger protein ZPR1 OS=Mus musculus OX=10090 GN=Zpr1 PE=1 SV=1	0	168.612	58	20	41	20	1	459	50.7	4.78	157.65	20	0	0.988	0.975	1.068	1.049	1.074	12603.9	12450.7	12292.6	13461.4	13216.5	13530.9	High	High	High	High	High	High
FALSE	High	Master Protein	Q9CXY6	Interleukin enhancer-binding factor 2 OS=Mus musculus OX=10090 GN=Ilf2 PE=1 SV=1	0	138.318	46	13	44	13	1	390	43	5.26	181.09	13	0	1.121	1.08	0.85	0.847	0.847	15967.9	17896.6	17243.6	13566.7	13524.3	13526.8	High	High	High	High	High	High
FALSE	High	Master Protein	P63154	Crooked neck-like protein 1 OS=Mus musculus OX=10090 GN=Crnkl1 PE=1 SV=1	0	131.04	31	18	42	18	1	690	83.4	6.93	141.28	18	0	0.881	0.981	1.222	1.283	1.233	10963.4	9654.4	10756.1	13402.6	14061.6	13513	High	High	High	High	High	High
FALSE	High	Master Protein	Q07417	Short-chain specific acyl-CoA dehydrogenase, mitochondrial OS=Mus musculus OX=10090 GN=Acads PE=1 SV=2	0	92.694	34	12	37	12	1	412	44.9	8.47	122.89	12	0	1.031	1.011	1.258	1.344	1.295	10431.1	10752	10549.6	13117.9	14014.8	13505.9	High	High	High	High	High	High
FALSE	High	Master Protein	Q61425	Hydroxyacyl-coenzyme A dehydrogenase, mitochondrial OS=Mus musculus OX=10090 GN=Hadh PE=1 SV=2	0	43.173	37	11	29	10	1	314	34.4	8.65	76.08	11	1	1.008	0.997	0.682	0.687	0.674	20022.5	20189.4	19953.4	13650.6	13753.2	13502	High	High	High	High	High	High
FALSE	High	Master Protein	Q99KV1	DnaJ homolog subfamily B member 11 OS=Mus musculus OX=10090 GN=Dnajb11 PE=1 SV=1	0	129.543	37	11	57	11	1	358	40.5	6.32	202.5	11	0	1.064	1.054	1.041	0.974	0.951	14191.3	15104.1	14956.3	14771.6	13820.2	13497.6	High	High	High	High	High	High
FALSE	High	Master Protein	Q8VHE0	Translocation protein SEC63 homolog OS=Mus musculus OX=10090 GN=Sec63 PE=1 SV=4	0	156.803	32	21	52	21	1	760	87.8	5.38	185.91	21	0	1.136	1.179	0.822	0.882	0.826	16341	18570.7	19268.3	13432.6	14409.2	13494.5	High	High	High	High	High	High
FALSE	High	Master Protein	Q91VX2	Ubiquitin-associated protein 2 OS=Mus musculus OX=10090 GN=Ubap2 PE=1 SV=1	0	169.416	25	19	62	19	1	1132	117.9	7.72	225.39	19	0	0.696	0.715	0.645	0.514	0.601	22369.6	15567.3	15984.2	14435.9	11497.1	13441.6	High	High	High	High	High	High
FALSE	High	Master Protein	P67871	Casein kinase II subunit beta OS=Mus musculus OX=10090 GN=Csnk2b PE=1 SV=1	0	88.862	45	7	40	7	1	215	24.9	5.55	155.01	7	0	0.948	0.949	0.939	1.025	1.006	13351.6	12651.1	12664.9	12543.4	13689.1	13430.8	High	High	High	High	High	High
FALSE	High	Master Protein	E9QA15	Caldesmon 1 OS=Mus musculus OX=10090 GN=Cald1 PE=1 SV=1	0	159.671	23	22	62	2	1	768	89.2	5.5	190.37	22	19	1.081	1.123	0.536	0.494	0.496	26994.4	29170	30320.9	14481.3	13345.4	13398.2	High	High	High	High	High	High
FALSE	High	Master Protein	Q8BWT1	3-ketoacyl-CoA thiolase, mitochondrial OS=Mus musculus OX=10090 GN=Acaa2 PE=1 SV=3	0	168.55	55	15	48	15	1	397	41.8	8.09	204.96	15	0	0.842	0.878	1.113	1.241	1.161	11542.6	9714.8	10131.4	12850.9	14321.5	13395.6	High	High	High	High	High	High
FALSE	High	Master Protein	D4AFX7	DnaJ heat shock protein family (Hsp40) member C13 OS=Mus musculus OX=10090 GN=Dnajc13 PE=1 SV=1	0	208.391	20	35	51	35	1	2248	254.9	6.77	169.12	35	0	1.054	1.02	1.362	1.643	1.512	8849.8	9324.2	9023	12050.6	14542.6	13385.3	High	High	High	High	High	High
FALSE	High	Master Protein	Q9R020	Zinc finger Ran-binding domain-containing protein 2 OS=Mus musculus OX=10090 GN=Zranb2 PE=1 SV=2	0	80.064	32	11	32	11	1	330	37.3	9.89	111.46	11	0	0.857	0.858	0.952	0.926	1.013	13202	11308.9	11322.9	12571	12226.2	13380.1	High	High	High	High	High	High
FALSE	High	Master Protein	P02340	Cellular tumor antigen p53 OS=Mus musculus OX=10090 GN=Tp53 PE=1 SV=4	0	104.562	56	15	34	1	1	390	43.4	7.23	119.14	15	14	0.702	0.809	1.78	1.796	1.719	7777.9	5457.5	6291.3	13844.2	13967.3	13370	High	High	High	High	High	High
FALSE	High	Master Protein	P70290	55 kDa erythrocyte membrane protein OS=Mus musculus OX=10090 GN=Mpp1 PE=1 SV=1	0	105.133	43	14	29	14	1	466	52.2	7.2	113.89	14	0	0.982	1.019	2.682	2.71	2.746	4867.8	4779.9	4962.6	13054.8	13191.2	13364.9	High	High	High	High	High	High
FALSE	High	Master Protein	Q80VD1	Protein FAM98B OS=Mus musculus OX=10090 GN=Fam98b PE=1 SV=1	0	137.226	48	15	49	13	1	429	45.3	8.5	169.36	15	2	0.996	0.833	0.875	0.836	0.85	15685	15622.3	13067.6	13732.1	13119.6	13337.1	High	High	High	High	High	High
FALSE	High	Master Protein	Q9D1E6	Tubulin-folding cofactor B OS=Mus musculus OX=10090 GN=Tbcb PE=1 SV=2	0	71.668	48	13	42	13	1	244	27.4	5.24	111.95	13	0	0.961	0.96	0.8	0.732	0.754	17679.2	16997.2	16965	14148.7	12943.2	13336.1	High	High	High	High	High	High
FALSE	High	Master Protein	P19157	Glutathione S-transferase P 1 OS=Mus musculus OX=10090 GN=Gstp1 PE=1 SV=2	0	99.967	40	7	48	7	1	210	23.6	7.87	188.57	7	0	1.265	1.245	0.987	0.995	0.975	13660.9	17286.9	17003.2	13488.5	13591.5	13325.9	High	High	High	High	High	High
FALSE	High	Master Protein	Q8C156	Condensin complex subunit 2 OS=Mus musculus OX=10090 GN=Ncaph PE=1 SV=1	0	100.702	24	15	43	15	1	731	82.3	4.96	148.7	15	0	0.958	0.987	0.745	0.716	0.694	19175.4	18377.4	18935.6	14281.9	13735.6	13310.9	High	High	High	High	High	High
FALSE	High	Master Protein	A0JNY3	Molybdopterin molybdenumtransferase OS=Mus musculus OX=10090 GN=Gphn PE=1 SV=1	0	143.322	34	19	45	19	1	772	83.6	5.76	154.51	19	0	0.992	0.981	1.313	1.411	1.369	9722.5	9647.9	9541.4	12767.5	13721.7	13309.7	High	High	High	High	High	High
FALSE	High	Master Protein	E9QML5	Zinc finger protein 638 OS=Mus musculus OX=10090 GN=Zfp638 PE=1 SV=2	0	255.287	25	36	62	1	1	1960	218	6.89	209.48	36	32	0.981	1.02	0.817	0.782	0.795	16738.9	16417.5	17065.8	13679.5	13089	13301.1	High	High	High	High	High	High
FALSE	High	Master Protein	A0A0R4J093	UMP-CMP kinase OS=Mus musculus OX=10090 GN=Cmpk1 PE=1 SV=1	0	71.877	39	7	35	7	1	227	25.7	7.97	119.45	7	0	1.07	1.052	1.632	1.797	1.705	7800.2	8348.5	8203.3	12732	14017.6	13298.4	High	High	High	High	High	High
FALSE	High	Master Protein	Q9Z2N8	Actin-like protein 6A OS=Mus musculus OX=10090 GN=Actl6a PE=1 SV=2	0	136.818	51	15	47	15	1	429	47.4	5.6	165.39	15	0	1.051	1.092	0.832	0.837	0.825	16091.7	16911.4	17570	13390.5	13470	13268	High	High	High	High	High	High
FALSE	High	Master Protein	Q923D5	WW domain-binding protein 11 OS=Mus musculus OX=10090 GN=Wbp11 PE=1 SV=2	0	105.966	24	16	42	16	1	641	69.8	8.4	127.01	16	0	0.925	0.939	0.817	0.749	0.813	16302.8	15087.7	15307.3	13320.5	12204.1	13255.6	High	High	High	High	High	High
FALSE	High	Master Protein	Q8BLN5	Lanosterol synthase OS=Mus musculus OX=10090 GN=Lss PE=1 SV=2	0	142.886	36	23	52	23	1	733	83.1	6.4	163.39	23	0	0.947	1.012	0.622	0.642	0.645	20538.3	19457.7	20793.6	12781.4	13195.1	13241.5	High	High	High	High	High	High
FALSE	High	Master Protein	P12265	Beta-glucuronidase OS=Mus musculus OX=10090 GN=Gusb PE=1 SV=2	0	86.127	20	11	29	11	1	648	74.1	6.7	97.62	11	0	1.057	1.046	1.701	2.1	1.907	6927.3	7319.6	7244.9	11780.6	14549.2	13212.3	High	High	High	High	High	High
FALSE	High	Master Protein	Q91YE6	Importin-9 OS=Mus musculus OX=10090 GN=Ipo9 PE=1 SV=3	0	201.221	31	22	54	22	1	1041	116	4.81	210.31	22	0	1.086	1.095	0.904	0.958	0.936	14081.7	15294.5	15412.8	12724.6	13491.8	13179.6	High	High	High	High	High	High
FALSE	High	Master Protein	Q8CD76	Kinesin light chain 1 OS=Mus musculus OX=10090 GN=Klc1 PE=1 SV=1	0	148.146	46	23	47	19	1	616	69.5	5.96	153.52	23	1	1.012	0.972	1.286	1.299	1.24	10623.1	10748.8	10322.1	13665.6	13802.5	13176.3	High	High	High	High	High	High
FALSE	High	Master Protein	Q9D8S4	Oligoribonuclease, mitochondrial OS=Mus musculus OX=10090 GN=Rexo2 PE=1 SV=2	0	97.709	53	10	28	10	1	237	26.7	7.15	93.73	10	0	0.966	0.926	1.387	1.334	1.494	8817.4	8513.2	8165.4	12231	11758.7	13175.4	High	High	High	High	High	High
FALSE	High	Master Protein	Q6A0A2	La-related protein 4B OS=Mus musculus OX=10090 GN=Larp4b PE=1 SV=2	0	110.724	33	21	36	20	1	741	81.6	7.49	104.21	21	1	0.921	0.913	1.063	1.067	1.092	12060.3	11106.7	11005.8	12815.3	12869.9	13170.8	High	High	High	High	High	High
FALSE	High	Master Protein	Q3UI84	Replication factor C subunit 4 OS=Mus musculus OX=10090 GN=Rfc4 PE=1 SV=1	0	130.593	56	17	41	17	1	370	40.9	8.53	137.92	17	0	0.999	0.987	1.114	1.064	1.109	11863.6	11847.4	11707.1	13217.8	12618.7	13160.1	High	High	High	High	High	High
FALSE	High	Master Protein	P97379-2	Isoform B of Ras GTPase-activating protein-binding protein 2 OS=Mus musculus OX=10090 GN=G3bp2	0	101.836	37	15	44	13	1	449	50.8	5.43	139.76	15	0	0.747	0.779	1.073	0.97	0.962	13669.9	10211.3	10655.5	14672.6	13257.7	13156.4	High	High	High	High	High	High
FALSE	High	Master Protein	Q8VCM8	Nicalin OS=Mus musculus OX=10090 GN=Ncln PE=1 SV=2	0	90.697	30	14	35	14	1	563	62.9	6.49	120.27	14	0	1.05	1.079	0.909	1.013	0.955	13766.5	14450.2	14847.2	12517.1	13939.3	13152.6	High	High	High	High	High	High
FALSE	High	Master Protein	P35279	Ras-related protein Rab-6A OS=Mus musculus OX=10090 GN=Rab6a PE=1 SV=4	0	95.514	61	13	63	12	1	208	23.6	5.54	191.9	13	0	1.165	1.187	0.869	0.9	0.86	15296.3	17819.7	18157	13287.2	13765.3	13150.5	High	High	High	High	High	High
FALSE	High	Master Protein	Q9D358	Low molecular weight phosphotyrosine protein phosphatase OS=Mus musculus OX=10090 GN=Acp1 PE=1 SV=3	0	76.86	65	8	42	3	1	158	18.2	6.74	160.38	8	5	1.089	1.043	1.363	1.378	1.404	9360.3	10198.1	9764.3	12762.6	12903.2	13144.9	High	High	High	High	High	High
FALSE	High	Master Protein	O70145	Neutrophil cytosol factor 2 OS=Mus musculus OX=10090 GN=Ncf2 PE=1 SV=1	0	94.255	35	16	31	16	1	525	59.4	6.61	95.82	16	0	0.96	0.986	3.157	3.648	3.385	3883.2	3727.4	3828.9	12258.1	14166.3	13143	High	High	High	High	High	High
FALSE	High	Master Protein	P23492	Purine nucleoside phosphorylase OS=Mus musculus OX=10090 GN=Pnp PE=1 SV=2	0	94.287	48	11	52	11	1	289	32.3	6.16	199.03	11	0	1.095	1.074	1.232	1.262	1.219	10776.5	11798.1	11577.9	13274.8	13598.1	13141.4	High	High	High	High	High	High
FALSE	High	Master Protein	P53994	Ras-related protein Rab-2A OS=Mus musculus OX=10090 GN=Rab2a PE=1 SV=1	0	96.761	59	11	50	11	1	212	23.5	6.54	176.3	11	0	1.134	1.111	0.696	0.741	0.724	18139.4	20574.6	20148.2	12621.3	13438.5	13128.1	High	High	High	High	High	High
FALSE	High	Master Protein	P62274	40S ribosomal protein S29 OS=Mus musculus OX=10090 GN=Rps29 PE=1 SV=2	0.002	4.573	34	3	16	3	1	56	6.7	10.13	30.97	3	0	0.86	0.889	1.122	0.969	1.075	12191.8	10481.5	10843.8	13675.2	11816.6	13103.9	High	High	High	High	High	High
FALSE	High	Master Protein	Q60520-1	Isoform 2 of Paired amphipathic helix protein Sin3a OS=Mus musculus OX=10090 GN=Sin3a	0	143.54	22	23	55	23	1	1277	145.4	7.25	165.62	23	0	1.161	1.167	0.944	1.007	0.959	13654.1	15846.4	15928.7	12895.8	13743.5	13094.1	High	High	High	High	High	High
FALSE	High	Master Protein	Q99LH1	Nucleolar GTP-binding protein 2 OS=Mus musculus OX=10090 GN=Gnl2 PE=1 SV=2	0	144.282	34	22	47	22	1	728	83.3	9.2	143.04	22	0	0.814	0.842	1.025	0.864	0.888	14731.6	11994.9	12403.8	15096.3	12727.6	13082.2	High	High	High	High	High	High
FALSE	High	Master Protein	Q9D2V7	Coronin-7 OS=Mus musculus OX=10090 GN=Coro7 PE=1 SV=2	0	203.499	47	26	48	26	1	922	100.7	5.77	162.38	26	0	1.084	1.04	1.05	1.16	1.103	11854	12855.4	12327.8	12447.6	13751.7	13077.3	High	High	High	High	High	High
FALSE	High	Master Protein	Q63918	Caveolae-associated protein 2 OS=Mus musculus OX=10090 GN=Cavin2 PE=1 SV=3	0	195.366	60	20	69	19	1	418	46.7	5.21	251.59	20	1	1.084	1.007	0.43	0.342	0.374	34903.5	37823.4	35148.8	15014	11934.9	13068.9	High	High	High	High	High	High
FALSE	High	Master Protein	Q3UKJ7	WD40 repeat-containing protein SMU1 OS=Mus musculus OX=10090 GN=Smu1 PE=2 SV=2	0	101.012	31	16	45	16	1	513	57.5	7.18	127.85	16	0	0.994	1.046	0.79	0.788	0.779	16774.2	16671.6	17545.8	13246.3	13221.9	13062.7	High	High	High	High	High	High
FALSE	High	Master Protein	P70372	ELAV-like protein 1 OS=Mus musculus OX=10090 GN=Elavl1 PE=1 SV=2	0	95.581	38	10	53	9	1	326	36.1	9.04	180.91	10	0	1.068	1.065	0.66	0.681	0.66	19755.1	21099.6	21032.2	13042.2	13453.8	13047.6	High	High	High	High	High	High
FALSE	High	Master Protein	P26369	Splicing factor U2AF 65 kDa subunit OS=Mus musculus OX=10090 GN=U2af2 PE=1 SV=3	0	162.968	61	17	71	17	1	475	53.5	9.09	257.65	17	0	1.098	1.048	0.917	0.885	0.901	14455.9	15869.6	15145.7	13262.6	12797.9	13021.2	High	High	High	High	High	High
FALSE	High	Master Protein	A0A140LJ01	Signal peptidase complex subunit 2 (Fragment) OS=Mus musculus OX=10090 GN=Spcs2 PE=1 SV=1	0	80.968	39	9	29	9	1	252	28.1	8.4	118.77	9	0	1.054	1.057	1.295	1.076	1.202	10818.2	11407.4	11434.7	14013.4	11636.9	13006.1	High	High	High	High	High	High
FALSE	High	Master Protein	Q61136	Serine/threonine-protein kinase PRP4 homolog OS=Mus musculus OX=10090 GN=Prpf4b PE=1 SV=3	0	87.772	18	19	31	19	1	1007	116.9	10.23	87.66	19	0	1.085	1.093	0.947	0.974	0.929	13998.1	15186.5	15296.9	13262.1	13635.8	13004.5	High	High	High	High	High	High
FALSE	High	Master Protein	Q62383	Transcription elongation factor SPT6 OS=Mus musculus OX=10090 GN=Supt6h PE=1 SV=2	0	250.716	28	34	59	34	1	1726	199	4.93	216.85	34	0	0.846	0.912	1.016	1.009	0.988	13162.2	11141	12006.3	13374.5	13276.5	13000.9	High	High	High	High	High	High
FALSE	High	Master Protein	Q9DBR0	A-kinase anchor protein 8 OS=Mus musculus OX=10090 GN=Akap8 PE=1 SV=1	0	153.26	44	18	41	18	1	687	76.2	5.14	161.29	18	0	0.888	0.926	0.903	0.829	0.855	15196.2	13499.9	14072.9	13721.7	12599.4	12994.5	High	High	High	High	High	High
FALSE	High	Master Protein	Q9CY66	H/ACA ribonucleoprotein complex subunit 1 OS=Mus musculus OX=10090 GN=Gar1 PE=1 SV=1	0	49.456	37	9	33	9	1	231	23.5	11.02	92	9	0	1.066	1.055	0.931	0.889	0.918	14141.4	15074.8	14915.5	13165.1	12571.4	12980.2	High	High	High	High	High	High
FALSE	High	Master Protein	Q9D2R0	Acetoacetyl-CoA synthetase OS=Mus musculus OX=10090 GN=Aacs PE=1 SV=1	0	126.692	36	22	48	22	1	672	75.2	6.71	131.8	22	0	0.978	1.035	0.622	0.67	0.636	20364.9	19910.2	21083.2	12671.7	13652	12960.8	High	High	High	High	High	High
FALSE	High	Master Protein	P62835	Ras-related protein Rap-1A OS=Mus musculus OX=10090 GN=Rap1a PE=1 SV=1	0	90.102	72	10	37	3	1	184	21	6.67	123.3	10	7	1.049	1.028	0.973	1.097	1.021	12689.6	13307.5	13047.3	12351.9	13924.6	12956.9	High	High	High	High	High	High
FALSE	High	Master Protein	Q01730	Ras suppressor protein 1 OS=Mus musculus OX=10090 GN=Rsu1 PE=1 SV=3	0	111.904	43	9	44	9	1	277	31.5	8.88	159.58	9	0	1.055	1.006	1.118	1.011	1.046	12380.7	13067.4	12455.4	13839.2	12520.3	12948.4	High	High	High	High	High	High
FALSE	High	Master Protein	Q9CQD1	Ras-related protein Rab-5A OS=Mus musculus OX=10090 GN=Rab5a PE=1 SV=1	0	112.552	60	11	56	7	1	215	23.6	8.15	187.28	11	4	1.149	1.136	0.911	0.89	0.895	14464.2	16623.2	16435.4	13173.5	12875.7	12944.3	High	High	High	High	High	High
FALSE	High	Master Protein	Q9DCA5	Ribosome biogenesis protein BRX1 homolog OS=Mus musculus OX=10090 GN=Brix1 PE=1 SV=3	0	46.353	31	10	32	9	1	353	41.2	10.02	69.78	10	1	0.95	0.97	1.04	0.945	1.024	12636.7	12007.9	12253.3	13137.8	11940.2	12935.4	High	High	High	High	High	High
FALSE	High	Master Protein	Q921F4	Heterogeneous nuclear ribonucleoprotein L-like OS=Mus musculus OX=10090 GN=Hnrnpll PE=1 SV=3	0	154.239	39	18	56	18	1	591	64.1	5.85	222.6	18	0	1.134	1.155	0.793	0.848	0.824	15683.3	17784.3	18107.7	12439.6	13299.9	12916.3	High	High	High	High	High	High
FALSE	High	Master Protein	P40630	Transcription factor A, mitochondrial OS=Mus musculus OX=10090 GN=Tfam PE=1 SV=2	0	62.456	36	10	42	9	1	243	28	9.69	105.1	10	0	0.96	0.936	0.753	0.62	0.684	18866.3	18117.1	17652.1	14204.1	11699.1	12908.7	High	High	High	High	High	High
FALSE	High	Master Protein	P62996	Transformer-2 protein homolog beta OS=Mus musculus OX=10090 GN=Tra2b PE=1 SV=1	0	75.663	34	9	53	7	1	288	33.6	11.25	183.01	9	2	1.04	1.022	0.854	0.831	0.835	15455.1	16074.9	15792.5	13193.9	12840.1	12898.8	High	High	High	High	High	High
FALSE	High	Master Protein	Q8BVE3	V-type proton ATPase subunit H OS=Mus musculus OX=10090 GN=Atp6v1h PE=1 SV=1	0	152.308	45	15	44	15	1	483	55.8	6.61	157.89	15	0	0.973	0.969	1.385	1.257	1.274	10113.6	9837.2	9796	14005.4	12713.3	12881.9	High	High	High	High	High	High
FALSE	High	Master Protein	Q8R326	Paraspeckle component 1 OS=Mus musculus OX=10090 GN=Pspc1 PE=1 SV=1	0	122.564	44	16	56	14	1	523	58.7	6.67	178.54	16	0	1.016	0.985	1.074	1.098	1.092	11787.7	11974.9	11609.9	12655.5	12937.4	12874	High	High	High	High	High	High
FALSE	High	Master Protein	Q8BW10	RNA-binding protein NOB1 OS=Mus musculus OX=10090 GN=Nob1 PE=1 SV=1	0	68.361	34	15	35	15	1	403	45.4	7.31	108.04	15	0	0.788	0.852	0.876	0.969	0.933	13795.9	10876.9	11760.9	12084.9	13368.1	12867.4	High	High	High	High	High	High
FALSE	High	Master Protein	Q9QYA2	Mitochondrial import receptor subunit TOM40 homolog OS=Mus musculus OX=10090 GN=Tomm40 PE=1 SV=3	0	158.361	40	9	49	9	1	361	37.9	7.74	185.78	9	0	1.027	1.048	1.048	1.171	1.141	11280.8	11591	11821.4	11819.1	13206.9	12866.9	High	High	High	High	High	High
FALSE	High	Master Protein	O35855	Branched-chain-amino-acid aminotransferase, mitochondrial OS=Mus musculus OX=10090 GN=Bcat2 PE=1 SV=2	0	60.489	28	11	25	11	1	393	44.1	8.29	79.04	11	0	1.044	1.036	1.952	2.391	2.182	5883.6	6145.2	6097.9	11487.2	14065.4	12837.9	High	High	High	High	High	High
FALSE	High	Master Protein	Q91YP2	Neurolysin, mitochondrial OS=Mus musculus OX=10090 GN=Nln PE=1 SV=1	0	166.121	40	22	54	21	1	704	80.4	6.44	184.73	22	0	0.91	0.787	0.965	1.1	0.993	12909.6	11749.6	10157.1	12451.6	14205.2	12813.2	High	High	High	High	High	High
FALSE	High	Master Protein	P56391	Cytochrome c oxidase subunit 6B1 OS=Mus musculus OX=10090 GN=Cox6b1 PE=1 SV=2	0	39.671	70	6	23	6	1	86	10.1	8.72	74.74	6	0	0.707	0.771	1.82	1.223	1.308	9792.2	6927.8	7553.9	17820.3	11973.3	12812.1	High	High	High	High	High	High
FALSE	High	Master Protein	E9Q9C3	Afadin OS=Mus musculus OX=10090 GN=Afdn PE=1 SV=1	0	239.172	27	35	60	1	1	1827	207.2	6.23	202.86	35	33	0.995	1.014	0.907	0.934	0.9	14235.3	14161.7	14434.5	12911.8	13298.9	12809.5	High	High	High	High	High	High
FALSE	High	Master Protein	Q9EST5-2	Isoform 2 of Acidic leucine-rich nuclear phosphoprotein 32 family member B OS=Mus musculus OX=10090 GN=Anp32b	0	56.551	30	9	101	5	1	329	37.4	4.18	283.31	9	0	0.932	0.941	0.729	0.815	0.859	14903.9	13897.5	14020.7	10868.6	12142.1	12805.2	High	High	High	High	High	High
FALSE	High	Master Protein	P61514	60S ribosomal protein L37a OS=Mus musculus OX=10090 GN=Rpl37a PE=1 SV=2	0	44.343	58	6	28	6	1	92	10.3	10.43	86.88	6	0	0.784	0.87	0.967	0.966	1.003	12740.1	9986.9	11081.5	12324	12309.5	12778.5	High	High	High	High	High	High
FALSE	High	Master Protein	Q99LC3	NADH dehydrogenase [ubiquinone] 1 alpha subcomplex subunit 10, mitochondrial OS=Mus musculus OX=10090 GN=Ndufa10 PE=1 SV=1	0	102.453	45	12	37	12	1	355	40.6	7.78	119.41	12	0	0.73	0.765	1.082	1.197	1.153	11084.7	8091	8477.6	11995.8	13271.8	12776.5	High	High	High	High	High	High
FALSE	High	Master Protein	Q8K1M3	Protein kinase, cAMP dependent regulatory, type II alpha OS=Mus musculus OX=10090 GN=Prkar2a PE=1 SV=1	0	56.596	28	10	28	9	1	402	45.6	4.93	91.8	10	1	1.041	1.014	1.524	1.595	1.576	8100.2	8432.2	8217.1	12348.7	12923.9	12767	High	High	High	High	High	High
FALSE	High	Master Protein	Q8BSY0	Aspartyl/asparaginyl beta-hydroxylase OS=Mus musculus OX=10090 GN=Asph PE=1 SV=1	0	148.771	26	16	40	16	1	741	83	5.08	160.84	16	0	1.007	1.016	1.401	1.341	1.313	9719.9	9788	9871.2	13621.8	13035.6	12760.6	High	High	High	High	High	High
FALSE	High	Master Protein	Q6A028	Switch-associated protein 70 OS=Mus musculus OX=10090 GN=Swap70 PE=1 SV=2	0	144.772	37	20	41	20	1	585	69	6.05	138.55	20	0	1.106	1.099	1.452	1.311	1.314	9705.3	10737.5	10669	14087.4	12725.8	12753.1	High	High	High	High	High	High
FALSE	High	Master Protein	P24788	Cyclin-dependent kinase 11B OS=Mus musculus OX=10090 GN=Cdk11b PE=1 SV=2	0	69.518	21	17	31	16	1	784	91.5	5.39	86.76	17	1	0.872	0.956	1.028	1.051	1.046	12195.8	10639.4	11655.3	12533.7	12819.7	12751.4	High	High	High	High	High	High
FALSE	High	Master Protein	P97355	Spermine synthase OS=Mus musculus OX=10090 GN=Sms PE=1 SV=1	0	133.164	59	16	39	16	1	366	41.3	5.06	140.56	16	0	1.056	1.033	1.066	1.017	1.032	12345.4	13039.8	12757.1	13154.9	12552.9	12745	High	High	High	High	High	High
FALSE	High	Master Protein	Q80TY0	Formin-binding protein 1 OS=Mus musculus OX=10090 GN=Fnbp1 PE=1 SV=2	0	70.312	26	14	25	14	1	616	71.3	5.67	76.94	14	0	0.906	0.907	1.982	1.924	1.918	6630.4	6007.1	6015	13140.5	12755.3	12720.3	High	High	High	High	High	High
FALSE	High	Master Protein	Q9D1M4	Eukaryotic translation elongation factor 1 epsilon-1 OS=Mus musculus OX=10090 GN=Eef1e1 PE=1 SV=1	0	35.62	29	6	26	6	1	174	19.8	8.59	74.92	6	0	1.105	1.048	1.186	1.064	1.152	11030.2	12189.7	11560.3	13077.3	11739	12703.8	High	High	High	High	High	High
FALSE	High	Master Protein	Q9CYH6	Ribosome biogenesis regulatory protein homolog OS=Mus musculus OX=10090 GN=Rrs1 PE=1 SV=1	0	88.165	40	13	44	13	1	365	41.5	10.77	136.92	13	0	0.972	0.943	0.903	0.742	0.799	15902.4	15456.8	14989.5	14365.1	11793.8	12698.7	High	High	High	High	High	High
FALSE	High	Master Protein	Q99JX4	Eukaryotic translation initiation factor 3 subunit M OS=Mus musculus OX=10090 GN=Eif3m PE=1 SV=1	0	188.666	54	15	61	15	1	374	42.5	5.74	224.68	15	0	0.992	0.967	1.017	0.938	1.038	12230.7	12130.4	11828.4	12439.6	11476.8	12695.8	High	High	High	High	High	High
FALSE	High	Master Protein	Q9R0Q3	Transmembrane emp24 domain-containing protein 2 OS=Mus musculus OX=10090 GN=Tmed2 PE=1 SV=1	0	59.638	31	6	30	6	1	201	22.7	5.17	88.73	6	0	1.057	1.041	1.287	1.295	1.285	9882.2	10446.5	10284.4	12713.9	12796.5	12694.4	High	High	High	High	High	High
FALSE	High	Master Protein	P62715	Serine/threonine-protein phosphatase 2A catalytic subunit beta isoform OS=Mus musculus OX=10090 GN=Ppp2cb PE=1 SV=1	0	158.151	50	11	64	2	1	309	35.6	5.43	249.77	11	10	1.021	1.049	0.999	1.091	1.08	11750.4	12003	12329.3	11735.8	12814.3	12690.5	High	High	High	High	High	High
FALSE	High	Master Protein	P84096	Rho-related GTP-binding protein RhoG OS=Mus musculus OX=10090 GN=Rhog PE=1 SV=1	0	100.067	53	9	35	8	1	191	21.3	8.12	118.17	9	1	1.008	1.059	1.363	1.599	1.505	8428.7	8493.3	8927.3	11490.5	13477	12688	High	High	High	High	High	High
FALSE	High	Master Protein	E9PV41	Protein diaphanous homolog 1 OS=Mus musculus OX=10090 GN=Diaph1 PE=1 SV=1	0	212.443	31	32	51	32	1	1264	140.3	5.58	156.1	32	0	1.069	1.054	1.28	1.124	1.143	11074.4	11842.8	11677.8	14173.1	12445.3	12661.6	High	High	High	High	High	High
FALSE	High	Master Protein	Q9CWZ3-2	Isoform 2 of RNA-binding protein 8A OS=Mus musculus OX=10090 GN=Rbm8a	0	83.364	61	7	31	1	1	173	19.7	5.92	109.25	7	7	0.957	0.941	1.008	0.905	0.923	13693.8	13109.7	12887	13797.7	12394.8	12640.9	High	High	High	High	High	High
FALSE	High	Master Protein	Q8R0A0	General transcription factor IIF subunit 2 OS=Mus musculus OX=10090 GN=Gtf2f2 PE=1 SV=1	0	56.095	48	12	26	12	1	249	28.4	9.22	69.97	12	0	0.989	1.008	1.081	1.172	1.104	11427.3	11296.5	11523.2	12354.1	13397.7	12611.6	High	High	High	High	High	High
FALSE	High	Master Protein	P61089	Ubiquitin-conjugating enzyme E2 N OS=Mus musculus OX=10090 GN=Ube2n PE=1 SV=1	0	86.051	70	8	44	7	1	152	17.1	6.57	155.53	8	1	1.011	1.004	0.648	0.635	0.649	19387.4	19594.7	19462.7	12572.7	12307.7	12584.6	High	High	High	High	High	High
FALSE	High	Master Protein	P28063	Proteasome subunit beta type-8 OS=Mus musculus OX=10090 GN=Psmb8 PE=1 SV=2	0	93.322	55	12	30	12	1	276	30.2	6.68	95.07	12	0	1.128	1.093	1.878	1.781	1.652	7612.7	8589.4	8320.3	14299.2	13558.7	12578.7	High	High	High	High	High	High
FALSE	High	Master Protein	Q60902-2	Isoform 2 of Epidermal growth factor receptor substrate 15-like 1 OS=Mus musculus OX=10090 GN=Eps15l1	0	199.285	45	27	51	3	1	819	89.7	5.19	148.43	27	24	1.038	1.031	0.955	0.926	0.936	13431.7	13935.6	13845.7	12822.2	12438.8	12570.6	High	High	High	High	High	High
FALSE	High	Master Protein	Q924B0	Inositol-1-monophosphatase OS=Mus musculus OX=10090 GN=Impa1 PE=1 SV=1	0	77.386	38	10	39	10	1	277	30.4	5.19	136.1	10	0	1.075	1.054	1.007	1.109	1.058	11871.5	12765.5	12507.2	11949.1	13164.3	12554.4	High	High	High	High	High	High
FALSE	High	Master Protein	Q9D7N3	28S ribosomal protein S9, mitochondrial OS=Mus musculus OX=10090 GN=Mrps9 PE=1 SV=3	0	104.595	47	17	44	17	1	390	44.9	8.81	131.78	17	0	0.915	0.892	1.019	1.062	1.056	11850.4	10838.5	10576.5	12080.1	12588	12519.9	High	High	High	High	High	High
FALSE	High	Master Protein	Q9CQT1	Methylthioribose-1-phosphate isomerase OS=Mus musculus OX=10090 GN=Mri1 PE=1 SV=1	0	76.577	44	12	27	12	1	369	39.4	5.91	82.23	12	0	1.052	1.033	1.48	1.67	1.564	8002	8419.7	8263.3	11842.1	13367.3	12513.4	High	High	High	High	High	High
FALSE	High	Master Protein	Q8BY71	Histone acetyltransferase type B catalytic subunit OS=Mus musculus OX=10090 GN=Hat1 PE=1 SV=1	0	123.22	42	12	40	12	1	416	49.2	6.33	139.83	12	0	0.852	0.899	1.161	1.192	1.164	10746.6	9157.8	9660.3	12473.6	12809.6	12512.9	High	High	High	High	High	High
FALSE	High	Master Protein	Q99JT9	1,2-dihydroxy-3-keto-5-methylthiopentene dioxygenase OS=Mus musculus OX=10090 GN=Adi1 PE=1 SV=1	0	42.748	44	8	28	8	1	179	21.5	5.5	81.61	8	0	1.038	0.893	1.963	2.171	1.926	6492.1	6740.4	5796	12741.1	14093.7	12505.2	High	High	High	High	High	High
FALSE	High	Master Protein	Q9D662	Protein transport protein Sec23B OS=Mus musculus OX=10090 GN=Sec23b PE=1 SV=1	0	187.182	47	22	47	18	1	767	86.4	6.96	176.99	22	3	1.036	1.062	1.052	1.184	1.1	11371.5	11779.2	12075.4	11964.3	13458.4	12504.4	High	High	High	High	High	High
FALSE	High	Master Protein	Q99KG3-3	Isoform 3 of RNA-binding protein 10 OS=Mus musculus OX=10090 GN=Rbm10	0	162.859	35	25	51	21	1	929	103.3	5.92	166.33	25	4	1.005	0.996	0.982	0.893	0.945	13219.3	13279.2	13162.3	12975.4	11799.7	12491.6	High	High	High	High	High	High
FALSE	High	Master Protein	P47791	Glutathione reductase, mitochondrial OS=Mus musculus OX=10090 GN=Gsr PE=1 SV=3	0	148.774	36	14	50	14	1	500	53.6	7.99	181.54	14	0	1.035	1.053	0.769	0.754	0.79	15814.8	16363	16651.9	12159.3	11922.3	12485.9	High	High	High	High	High	High
FALSE	High	Master Protein	E9Q5G3	Kinesin-like protein KIF23 OS=Mus musculus OX=10090 GN=Kif23 PE=1 SV=1	0	182.111	34	30	53	10	1	953	108.7	8.66	158.12	30	15	0.801	0.851	0.941	0.83	0.858	14525.6	11631.2	12354.7	13667.6	12062.2	12461.7	High	High	High	High	High	High
FALSE	High	Master Protein	Q05CL8	La-related protein 7 OS=Mus musculus OX=10090 GN=Larp7 PE=1 SV=2	0	159.41	41	22	50	22	1	570	64.8	9.54	151.13	22	0	1.005	0.983	0.993	0.949	0.923	13476.6	13542	13245.2	13383.6	12784.1	12441.7	High	High	High	High	High	High
FALSE	High	Master Protein	P40336-2	Isoform 2 of Vacuolar protein sorting-associated protein 26A OS=Mus musculus OX=10090 GN=Vps26a	0	104.219	40	12	47	11	1	359	41.5	6.96	156.8	12	1	1.044	1.019	1.19	1.256	1.186	10457.1	10914.4	10659.7	12446.8	13137.1	12404.3	High	High	High	High	High	High
FALSE	High	Master Protein	P12787	Cytochrome c oxidase subunit 5A, mitochondrial OS=Mus musculus OX=10090 GN=Cox5a PE=1 SV=2	0	64.614	42	5	35	5	1	146	16.1	6.54	118.79	5	0	0.723	0.786	1.023	1.017	1.049	11813.3	8545.7	9290.8	12082.3	12016.7	12393.7	High	High	High	High	High	High
FALSE	High	Master Protein	Q8BH74	Nuclear pore complex protein Nup107 OS=Mus musculus OX=10090 GN=Nup107 PE=1 SV=1	0	194.183	34	25	57	25	1	926	106.7	5.43	186.63	25	0	0.932	0.966	0.885	0.949	0.919	13462.7	12549.1	13007.7	11920.2	12782	12372.8	High	High	High	High	High	High
FALSE	High	Master Protein	O88271	Craniofacial development protein 1 OS=Mus musculus OX=10090 GN=Cfdp1 PE=1 SV=1	0	71.467	46	14	31	14	1	295	32.9	4.86	92.69	14	0	0.938	0.902	1.024	0.841	1.011	12203.8	11444.4	11002.9	12499.9	10258.8	12336.8	High	High	High	High	High	High
FALSE	High	Master Protein	Q61553	Fascin OS=Mus musculus OX=10090 GN=Fscn1 PE=1 SV=4	0	196.736	55	20	80	20	1	493	54.5	6.89	284.82	20	0	1.174	1.171	0.454	0.422	0.438	28115.9	33000.1	32919.7	12751.6	11855.2	12320.8	High	High	High	High	High	High
FALSE	High	Master Protein	Q9CQ69	Cytochrome b-c1 complex subunit 8 OS=Mus musculus OX=10090 GN=Uqcrq PE=1 SV=3	0	23.352	54	5	24	5	1	82	9.8	10.26	64.61	5	0	0.842	1.007	1.015	1.089	1.191	10341.8	8711.3	10412	10493.5	11259.5	12317.1	High	High	High	High	High	High
FALSE	High	Master Protein	Q5F2E7	Nuclear fragile X mental retardation-interacting protein 2 OS=Mus musculus OX=10090 GN=Nufip2 PE=1 SV=1	0	171.767	37	19	51	18	1	692	75.6	8.7	182.63	19	1	0.812	0.811	1.086	0.919	1.021	12048.8	9782	9773	13089.4	11077	12306.9	High	High	High	High	High	High
FALSE	High	Master Protein	O35134	DNA-directed RNA polymerase I subunit RPA1 OS=Mus musculus OX=10090 GN=Polr1a PE=1 SV=2	0	177.108	23	30	44	29	1	1717	194	6.93	143.35	30	1	0.779	0.828	1.016	1.17	1.114	11048.4	8601.2	9147.2	11230.5	12929.9	12304.4	High	High	High	High	High	High
FALSE	High	Master Protein	P17563	Methanethiol oxidase OS=Mus musculus OX=10090 GN=Selenbp1 PE=1 SV=2	0	122.494	42	15	40	15	1	472	52.5	6.29	124.74	15	0	1.046	1.06	1.665	2.905	2.104	5848.3	6115.7	6201	9738.4	16986.9	12303.8	High	High	High	High	High	High
FALSE	High	Master Protein	Q60692	Proteasome subunit beta type-6 OS=Mus musculus OX=10090 GN=Psmb6 PE=1 SV=3	0	79.34	57	9	51	9	1	238	25.4	5.11	176.89	9	0	1.03	1.063	1.024	1.101	1.091	11266.3	11607.4	11972	11534	12406	12290.2	High	High	High	High	High	High
FALSE	High	Master Protein	Q8VDP4	Cell cycle and apoptosis regulator protein 2 OS=Mus musculus OX=10090 GN=Ccar2 PE=1 SV=2	0	144.666	32	25	50	25	1	922	102.9	5.25	151.26	25	0	1.115	1.123	0.844	0.931	0.901	13627.5	15190.3	15297.3	11500.7	12686.2	12278.7	High	High	High	High	High	High
FALSE	High	Master Protein	Q9QZM0	Ubiquilin-2 OS=Mus musculus OX=10090 GN=Ubqln2 PE=1 SV=2	0	141.681	27	12	53	8	1	638	67.3	5.22	184.04	12	5	0.848	0.816	0.9	0.795	0.917	13373.8	11338.9	10912.1	12035.3	10638.3	12265.1	High	High	High	High	High	High
FALSE	High	Master Protein	P70699	Lysosomal alpha-glucosidase OS=Mus musculus OX=10090 GN=Gaa PE=1 SV=2	0	161.594	26	17	52	17	1	953	106.2	5.83	185.26	17	0	1.03	1.095	0.979	0.988	0.983	12472.1	12840.1	13661.4	12215.8	12319.9	12256.5	High	High	High	High	High	High
FALSE	High	Master Protein	P70460	Vasodilator-stimulated phosphoprotein OS=Mus musculus OX=10090 GN=Vasp PE=1 SV=4	0	102.888	37	12	43	12	1	375	39.6	8.53	139.99	12	0	1.109	1.116	1.113	1.005	1.019	12020.9	13329	13418.2	13383.7	12083.9	12246.4	High	High	High	High	High	High
FALSE	High	Master Protein	Q8CAY6	Acetyl-CoA acetyltransferase, cytosolic OS=Mus musculus OX=10090 GN=Acat2 PE=1 SV=2	0	128.296	52	13	38	13	1	397	41.3	7.5	158.06	13	0	1.045	1.042	0.807	1.008	0.925	13229.5	13830.8	13788.1	10672	13331.9	12242.6	High	High	High	High	High	High
FALSE	High	Master Protein	Q9R0E1	Multifunctional procollagen lysine hydroxylase and glycosyltransferase LH3 OS=Mus musculus OX=10090 GN=Plod3 PE=1 SV=1	0	129.33	34	21	58	21	1	741	84.9	6.23	186.48	21	0	1.147	1.15	0.771	0.732	0.737	16583.3	19018.3	19062.9	12779.3	12133.8	12222.9	High	High	High	High	High	High
FALSE	High	Master Protein	B1AX58	Plastin-3 OS=Mus musculus OX=10090 GN=Pls3 PE=1 SV=1	0	175.627	44	21	68	18	1	639	71.7	5.62	220.78	21	0	1.008	1	3.43	3.028	2.951	4135.7	4170.4	4134	14184.6	12523.5	12204.7	High	High	High	High	High	High
FALSE	High	Master Protein	P62073	Mitochondrial import inner membrane translocase subunit Tim10 OS=Mus musculus OX=10090 GN=Timm10 PE=1 SV=1	0	71.004	79	8	48	8	1	90	10.3	6.29	135.96	8	0	0.985	0.947	1.43	1.105	1.366	8926.6	8792.6	8457.1	12766.8	9867.8	12196.2	High	High	High	High	High	High
FALSE	High	Master Protein	Q8R5J9	PRA1 family protein 3 OS=Mus musculus OX=10090 GN=Arl6ip5 PE=1 SV=2	0	47.662	24	5	18	5	1	188	21.5	9.61	63.18	5	0	1.096	1.093	1.699	1.65	1.779	6833.9	7486.7	7467.2	11608.8	11274.9	12157	High	High	High	High	High	High
FALSE	High	Master Protein	Q9EPE9	Manganese-transporting ATPase 13A1 OS=Mus musculus OX=10090 GN=Atp13a1 PE=1 SV=2	0	172.224	26	26	45	26	1	1200	132.3	8.03	140.28	26	0	1.1	1.098	0.76	0.862	0.81	15001.3	16503.9	16471.4	11408.2	12933.3	12154.4	High	High	High	High	High	High
FALSE	High	Master Protein	P63280	SUMO-conjugating enzyme UBC9 OS=Mus musculus OX=10090 GN=Ube2i PE=1 SV=1	0	116.298	67	7	43	7	1	158	18	8.66	162.65	7	0	1.079	1.061	0.883	0.847	0.909	13365.4	14421.2	14181.4	11804.8	11322.3	12149.5	High	High	High	High	High	High
FALSE	High	Master Protein	P28659-4	Isoform 4 of CUGBP Elav-like family member 1 OS=Mus musculus OX=10090 GN=Celf1	0	93.974	31	15	34	11	1	513	55.1	8.38	107.71	15	3	0.944	0.951	1.056	0.981	1.035	11708.1	11052.1	11135.8	12360.9	11480.1	12113.6	High	High	High	High	High	High
FALSE	High	Master Protein	Q80TM9	Nischarin OS=Mus musculus OX=10090 GN=Nisch PE=1 SV=2	0	166.916	21	24	45	24	1	1593	174.9	5.16	156.22	24	0	0.876	0.929	1.05	1.135	1.091	11101	9728.7	10314.2	11652.4	12594.6	12111.7	High	High	High	High	High	High
FALSE	High	Master Protein	Q03958	Prefoldin subunit 6 OS=Mus musculus OX=10090 GN=Pfdn6 PE=1 SV=1	0	63.732	60	9	45	8	1	127	14.4	8.88	147.97	9	1	0.937	0.882	0.654	0.531	0.621	19495.6	18265.1	17196.3	12753.7	10359.3	12106	High	High	High	High	High	High
FALSE	High	Master Protein	P29595	NEDD8 OS=Mus musculus OX=10090 GN=Nedd8 PE=1 SV=2	0	16.224	40	4	29	4	1	81	9	7.25	62.81	4	0	1.02	0.942	1.491	1.419	1.392	8679.1	8855.9	8179.9	12938.7	12319.1	12084.8	High	High	High	High	High	High
FALSE	High	Master Protein	O08807	Peroxiredoxin-4 OS=Mus musculus OX=10090 GN=Prdx4 PE=1 SV=1	0	125.345	53	11	84	9	1	274	31	7.15	325.95	11	0	1.137	1.167	0.782	0.771	0.741	16293	18529	19020.6	12743.1	12569.6	12075.2	High	High	High	High	High	High
FALSE	High	Master Protein	P50396	Rab GDP dissociation inhibitor alpha OS=Mus musculus OX=10090 GN=Gdi1 PE=1 SV=3	0	267.793	58	22	123	16	1	447	50.5	5.08	441.52	22	0	1.188	1.104	0.41	0.372	0.396	30444.3	36183	33603.8	12485.4	11329.3	12052.2	High	High	High	High	High	High
FALSE	High	Master Protein	Q9CXF4	TBC1 domain family member 15 OS=Mus musculus OX=10090 GN=Tbc1d15 PE=1 SV=1	0	134.959	33	20	41	19	1	671	76.5	5.3	137.22	20	0	0.928	0.957	1.001	1.111	1.03	11677.9	10835	11178.6	11693.6	12973.3	12029	High	High	High	High	High	High
FALSE	High	Master Protein	Q8K124	Pleckstrin homology domain-containing family O member 2 OS=Mus musculus OX=10090 GN=Plekho2 PE=1 SV=1	0	108.826	49	17	24	17	1	495	53.8	5.5	85.77	17	0	1.02	1.017	2.86	2.436	2.637	4561.4	4651.7	4640.7	13046.8	11111.7	12027.6	High	High	High	High	High	High
FALSE	High	Master Protein	Q9QY81	Nuclear pore membrane glycoprotein 210 OS=Mus musculus OX=10090 GN=Nup210 PE=1 SV=2	0	186.624	22	28	46	28	1	1886	204	6.65	151.14	28	0	1.148	1.094	0.817	0.838	0.839	14316.9	16442	15658.7	11703.2	11994.7	12010.4	High	High	High	High	High	High
FALSE	High	Master Protein	Q3TPJ8	Cytoplasmic dynein 1 intermediate chain 2 OS=Mus musculus OX=10090 GN=Dync1i2 PE=1 SV=1	0	118.787	38	16	40	16	1	632	70.6	5.24	148.22	16	0	1.137	1.06	1.324	1.356	1.305	9179.3	10432.6	9730.7	12149.3	12443.9	11981.4	High	High	High	High	High	High
FALSE	High	Master Protein	Q9CY27	Very-long-chain enoyl-CoA reductase OS=Mus musculus OX=10090 GN=Tecr PE=1 SV=1	0	32.929	17	7	33	7	1	308	36.1	9.55	94.57	7	0	0.978	0.988	1.063	1.064	0.994	12033	11772.8	11889.2	12788.2	12804	11966	High	High	High	High	High	High
FALSE	High	Master Protein	P45377	Aldose reductase-related protein 2 OS=Mus musculus OX=10090 GN=Akr1b8 PE=1 SV=2	0	90.578	50	12	33	8	1	316	36.1	6.37	116.18	12	4	1.109	1.116	1.013	0.972	0.985	12122	13441.3	13532.3	12279.2	11779.9	11936.3	High	High	High	High	High	High
FALSE	High	Master Protein	P51125	Calpastatin OS=Mus musculus OX=10090 GN=Cast PE=1 SV=2	0	159.245	47	23	39	23	1	788	84.9	5.52	129.16	23	0	1.019	0.969	1.01	0.806	0.932	12780.5	13025.6	12390.1	12914.5	10302.6	11913.9	High	High	High	High	High	High
FALSE	High	Master Protein	Q6PFB2	Rcc1 protein OS=Mus musculus OX=10090 GN=Rcc1 PE=1 SV=1	0	155.418	45	14	52	14	1	434	46.3	8.35	193.32	14	0	1.026	1.037	0.803	0.821	0.801	14841.7	15225.5	15391.8	11920.1	12182.1	11894.9	High	High	High	High	High	High
FALSE	High	Master Protein	Q9Z1B5	Mitotic spindle assembly checkpoint protein MAD2A OS=Mus musculus OX=10090 GN=Mad2l1 PE=1 SV=2	0	79.071	65	12	34	12	1	205	23.6	5.2	107.21	12	0	0.864	0.868	0.746	0.765	0.765	15508	13406.4	13455.5	11566.3	11857.9	11868.1	High	High	High	High	High	High
FALSE	High	Master Protein	P47753	F-actin-capping protein subunit alpha-1 OS=Mus musculus OX=10090 GN=Capza1 PE=1 SV=4	0	131.47	57	11	50	9	1	286	32.9	5.55	216.21	11	2	1.081	1.055	0.897	0.986	0.978	12131.2	13111.2	12797.8	10878.3	11966.4	11862.8	High	High	High	High	High	High
FALSE	High	Master Protein	Q9DBH5	Vesicular integral-membrane protein VIP36 OS=Mus musculus OX=10090 GN=Lman2 PE=1 SV=2	0	88.567	37	10	45	10	1	358	40.4	6.95	150.57	10	0	0.994	1.053	0.895	0.962	0.946	12545	12475.1	13212.9	11233.7	12063.4	11861.5	High	High	High	High	High	High
FALSE	High	Master Protein	F8WJ93	Echinoderm microtubule-associated protein-like 4 OS=Mus musculus OX=10090 GN=Eml4 PE=1 SV=1	0	120.285	23	21	36	21	1	988	109.9	6.49	105.59	21	0	1.081	1.101	1.107	1.169	1.144	10352.9	11194.9	11393.4	11459.6	12101.9	11845.3	High	High	High	High	High	High
FALSE	High	Master Protein	Q8BH24	Transmembrane 9 superfamily member 4 OS=Mus musculus OX=10090 GN=Tm9sf4 PE=1 SV=1	0	62.259	22	13	28	12	1	643	74.6	7.23	74.24	13	1	1.02	1.031	1.053	1.093	1.041	11370.3	11595.9	11718.3	11977	12423.3	11831.7	High	High	High	High	High	High
FALSE	High	Master Protein	A2A9M4	Dedicator of cytokinesis protein 7 OS=Mus musculus OX=10090 GN=Dock7 PE=1 SV=2	0	172.065	20	32	57	29	1	2130	241.3	6.76	164.06	32	3	1.05	1.048	0.852	0.893	0.862	13706	14387.5	14360.9	11670.9	12236.1	11815.2	High	High	High	High	High	High
FALSE	High	Master Protein	Q59J78	NADH dehydrogenase [ubiquinone] 1 alpha subcomplex assembly factor 2 OS=Mus musculus OX=10090 GN=Ndufaf2 PE=1 SV=1	0	83.171	61	9	34	9	1	168	19.6	8.25	111.54	9	0	0.962	0.947	0.975	0.962	1.029	11478.6	11047.3	10873.2	11187.1	11038	11810	High	High	High	High	High	High
FALSE	High	Master Protein	Q9DC61	Mitochondrial-processing peptidase subunit alpha OS=Mus musculus OX=10090 GN=Pmpca PE=1 SV=1	0	117.963	39	16	37	16	1	524	58.2	6.83	124.3	16	0	0.883	0.886	1.192	1.276	1.253	9422.8	8324.9	8349.2	11229.4	12022.9	11808.6	High	High	High	High	High	High
FALSE	High	Master Protein	Q9DBZ5	Eukaryotic translation initiation factor 3 subunit K OS=Mus musculus OX=10090 GN=Eif3k PE=1 SV=1	0	86.431	62	8	43	8	1	218	25.1	4.93	149.51	8	0	0.989	0.988	1.004	1.117	1.082	10912.7	10790.3	10780.1	10954.4	12187.5	11803.2	High	High	High	High	High	High
FALSE	High	Master Protein	Q61687	Transcriptional regulator ATRX OS=Mus musculus OX=10090 GN=Atrx PE=1 SV=3	0	144.969	11	24	40	22	1	2476	278.4	6.68	120.2	24	2	0.837	0.965	1.132	1.157	1.127	10474.7	8763.2	10113.2	11854.8	12124.4	11800.1	High	High	High	High	High	High
FALSE	High	Master Protein	P52293	Importin subunit alpha-1 OS=Mus musculus OX=10090 GN=Kpna2 PE=1 SV=2	0	156.727	41	16	57	15	1	529	57.9	5.68	230.22	16	0	0.73	0.807	0.726	0.617	0.593	19900.2	14521	16067.6	14444.5	12276.5	11797.1	High	High	High	High	High	High
FALSE	High	Master Protein	Q9JLV1	BAG family molecular chaperone regulator 3 OS=Mus musculus OX=10090 GN=Bag3 PE=1 SV=2	0	211.395	56	24	85	24	1	577	61.8	7.27	307.9	24	0	0.929	0.869	0.519	0.382	0.437	26989.9	25070.6	23448.6	14008.8	10302.6	11791.6	High	High	High	High	High	High
FALSE	High	Master Protein	Q8R332	Nucleoporin p58/p45 OS=Mus musculus OX=10090 GN=Nup58 PE=1 SV=1	0	49.497	15	8	27	8	1	587	59.4	9.29	89.39	8	0	0.96	0.861	1.453	1.05	1.332	8840.2	8490.6	7612.5	12848	9286.5	11778.3	High	High	High	High	High	High
FALSE	High	Master Protein	Q8K4L0	ATP-dependent RNA helicase DDX54 OS=Mus musculus OX=10090 GN=Ddx54 PE=1 SV=1	0	139.729	31	21	39	21	1	874	97.7	10.01	131.27	21	0	0.955	1.021	0.81	0.738	0.746	15744.3	15034	16071.8	12746.8	11625.6	11750.7	High	High	High	High	High	High
FALSE	High	Master Protein	Q5SWD9	Pre-rRNA-processing protein TSR1 homolog OS=Mus musculus OX=10090 GN=Tsr1 PE=1 SV=1	0	165.622	32	17	49	17	1	803	92	6.99	174.74	17	0	1.015	1.017	1.087	1.301	1.231	9542.6	9681.6	9704.2	10377.4	12410.4	11748.1	High	High	High	High	High	High
FALSE	High	Master Protein	Q8BVF2	Phosducin-like protein 3 OS=Mus musculus OX=10090 GN=Pdcl3 PE=1 SV=1	0	62.787	33	9	29	9	1	240	27.6	4.72	84.28	9	0	0.875	0.898	1.275	1.04	1.027	11428.4	9997.6	10259.7	14573.2	11886.6	11741.9	High	High	High	High	High	High
FALSE	High	Master Protein	Q8VDM6	Heterogeneous nuclear ribonucleoprotein U-like protein 1 OS=Mus musculus OX=10090 GN=Hnrnpul1 PE=1 SV=1	0	128.262	35	24	48	24	1	859	95.9	6.58	144.4	24	0	1.102	1.045	0.992	0.989	0.974	12050.9	13284.4	12595	11957.7	11919.4	11741	High	High	High	High	High	High
FALSE	High	Master Protein	Q3TVK3	Aspartyl aminopeptidase OS=Mus musculus OX=10090 GN=Dnpep PE=1 SV=1	0	125.667	38	12	44	12	1	475	52.4	7.25	147.8	12	0	1.164	1.159	0.988	1.014	0.967	12125.7	14117.6	14050.2	11981	12296.4	11723.1	High	High	High	High	High	High
FALSE	High	Master Protein	Q8CGY8	UDP-N-acetylglucosamine--peptide N-acetylglucosaminyltransferase 110 kDa subunit OS=Mus musculus OX=10090 GN=Ogt PE=1 SV=2	0	222.496	33	22	53	22	1	1046	116.9	6.7	195.85	22	0	1.138	1.068	1.054	1.128	1.072	10939.6	12449.2	11687.9	11526.4	12340	11722.7	High	High	High	High	High	High
FALSE	High	Master Protein	Q9QXB9	Developmentally-regulated GTP-binding protein 2 OS=Mus musculus OX=10090 GN=Drg2 PE=1 SV=1	0	97.472	46	14	41	13	1	364	40.7	8.88	133.02	14	0	1.037	1.041	0.769	0.867	0.813	14372.1	14904.2	14959.4	11049.4	12456.3	11690.7	High	High	High	High	High	High
FALSE	High	Master Protein	Q9R1P3	Proteasome subunit beta type-2 OS=Mus musculus OX=10090 GN=Psmb2 PE=1 SV=1	0	52.793	25	5	34	5	1	201	22.9	7.02	115.83	5	0	1.034	1.049	1.164	1.12	1.189	9829.9	10166.9	10310.9	11445	11011.4	11689.8	High	High	High	High	High	High
FALSE	High	Master Protein	Q91VY9	Zinc finger protein 622 OS=Mus musculus OX=10090 GN=Znf622 PE=1 SV=1	0	136.25	45	19	35	19	1	476	53.4	6.1	117.97	19	0	1.012	1.077	0.982	1.051	1.003	11644.4	11784	12546.4	11434.1	12240.7	11684.6	High	High	High	High	High	High
FALSE	High	Master Protein	P18155	Bifunctional methylenetetrahydrofolate dehydrogenase/cyclohydrolase, mitochondrial OS=Mus musculus OX=10090 GN=Mthfd2 PE=1 SV=1	0	100.726	33	10	51	10	1	350	37.8	8.88	180.54	10	0	0.835	0.842	0.536	0.599	0.608	19166.8	16004.7	16131.8	10278.1	11477.6	11661	High	High	High	High	High	High
FALSE	High	Master Protein	P62309	Small nuclear ribonucleoprotein G OS=Mus musculus OX=10090 GN=Snrpg PE=1 SV=1	0	35.257	37	5	34	5	1	76	8.5	8.88	107.68	5	0	1.04	1.015	0.996	0.973	0.982	11863.3	12340.5	12038.8	11817.7	11547	11654.8	High	High	High	High	High	High
FALSE	High	Master Protein	Q8K183	Pyridoxal kinase OS=Mus musculus OX=10090 GN=Pdxk PE=1 SV=1	0	83.127	43	12	35	12	1	312	35	6.29	120.91	12	0	1.066	1.026	1.406	1.382	1.33	8755.2	9329.4	8983.6	12312.6	12102.9	11642.3	High	High	High	High	High	High
FALSE	High	Master Protein	A0A0G2JGD2	Protein S100-A4 (Fragment) OS=Mus musculus OX=10090 GN=S100a4 PE=1 SV=1	0	30.509	49	5	26	5	1	78	9.1	5.21	74.3	5	0	0.959	1.028	6.403	3.151	3.352	3471.3	3330.6	3569.4	22228.6	10938	11636.8	High	High	High	High	High	High
FALSE	High	Master Protein	P62915	Transcription initiation factor IIB OS=Mus musculus OX=10090 GN=Gtf2b PE=1 SV=1	0	112.946	57	16	35	16	1	316	34.8	8.35	114.04	16	0	0.917	0.913	1.075	1.068	1.025	11353.7	10412.5	10369.2	12206.8	12125.1	11632.1	High	High	High	High	High	High
FALSE	High	Master Protein	Q9CR41	Huntingtin-interacting protein K OS=Mus musculus OX=10090 GN=Hypk PE=1 SV=2	0	83.531	43	6	39	6	1	129	14.7	4.93	160.42	6	0	0.978	0.943	1.563	1.428	1.521	7645.1	7473.6	7212	11948.4	10920.5	11629.4	High	High	High	High	High	High
FALSE	High	Master Protein	Q9QYJ3	DnaJ homolog subfamily B member 1 OS=Mus musculus OX=10090 GN=Dnajb1 PE=1 SV=3	0	129.069	58	20	49	19	1	340	38.1	8.63	139.9	20	1	1.068	1.04	0.691	0.641	0.64	18168.5	19406.7	18893.1	12554.7	11653.8	11628.3	High	High	High	High	High	High
FALSE	High	Master Protein	A0A3B2W7V8	Tight junction protein ZO-2 OS=Mus musculus OX=10090 GN=Tjp2 PE=1 SV=1	0	153.65	27	28	44	27	1	1258	141.5	7.34	129.77	28	0	1.013	1.022	1.149	0.983	0.995	11669.7	11819	11930.3	13402.7	11474.3	11614.1	High	High	High	High	High	High
FALSE	High	Master Protein	F8VPK5	Rho-associated protein kinase OS=Mus musculus OX=10090 GN=Rock2 PE=1 SV=1	0	184.839	29	40	56	1	1	1388	160.5	5.99	154.71	40	27	1.095	1.047	0.952	0.949	0.905	12810.1	14025.6	13412.4	12190.1	12151.6	11595.4	High	High	High	High	High	High
FALSE	High	Master Protein	Q9R0P9	Ubiquitin carboxyl-terminal hydrolase isozyme L1 OS=Mus musculus OX=10090 GN=Uchl1 PE=1 SV=1	0	134.288	69	11	87	11	1	223	24.8	5.24	376.19	11	0	1.239	1.211	0.272	0.219	0.236	49095.8	60813.1	59478.9	13342.3	10760.8	11594.3	High	High	High	High	High	High
FALSE	High	Master Protein	Q5SSI6	U3 small nucleolar RNA-associated protein 18 homolog OS=Mus musculus OX=10090 GN=Utp18 PE=1 SV=1	0	98.023	32	14	33	14	1	552	61.2	8.78	103.76	14	0	1.023	1.072	0.966	1.067	1.003	11550.9	11816.3	12380	11159.4	12329.5	11582.1	High	High	High	High	High	High
FALSE	High	Master Protein	P28740-2	Isoform 2 of Kinesin-like protein KIF2A OS=Mus musculus OX=10090 GN=Kif2a	0	127.002	32	18	49	17	1	659	74.8	6.46	149.57	18	0	0.983	0.963	0.999	0.86	0.867	13342	13121.8	12849.1	13328.6	11470.2	11567	High	High	High	High	High	High
FALSE	High	Master Protein	Q8K2Q9	Shootin-1 OS=Mus musculus OX=10090 GN=Shtn1 PE=1 SV=1	0	174.76	41	20	42	20	1	631	71.3	5.44	163.92	20	0	1.037	0.998	1.501	1.365	1.382	8367.4	8676.3	8351.7	12558.6	11421.1	11561.4	High	High	High	High	High	High
FALSE	High	Master Protein	P42669	Transcriptional activator protein Pur-alpha OS=Mus musculus OX=10090 GN=Pura PE=1 SV=1	0	108.891	51	11	28	10	1	321	34.9	6.44	104.11	11	1	1.087	1.087	1.198	1.286	1.294	8931.5	9711.3	9712.2	10703.2	11489.3	11559	High	High	High	High	High	High
FALSE	High	Master Protein	Q9JI13	Something about silencing protein 10 OS=Mus musculus OX=10090 GN=Utp3 PE=1 SV=1	0	93.782	31	13	33	13	1	469	53.4	5.54	102.59	13	0	0.953	0.991	0.99	0.995	0.976	11833.3	11280.6	11731.3	11713.1	11772.9	11554.4	High	High	High	High	High	High
FALSE	High	Master Protein	P28574	Protein max OS=Mus musculus OX=10090 GN=Max PE=1 SV=2	0	45.921	41	7	23	7	1	160	18.2	6.3	73.83	7	0	0.876	0.856	2.303	1.59	2.042	5644.1	4944.2	4828.7	12999	8974.2	11523.6	High	High	High	High	High	High
FALSE	High	Master Protein	Q8CE96	tRNA (adenine(58)-N(1))-methyltransferase non-catalytic subunit TRM6 OS=Mus musculus OX=10090 GN=Trmt6 PE=1 SV=1	0	64.903	36	15	30	15	1	497	55.5	6.95	83.09	15	0	0.891	0.904	1.189	1.162	1.153	9989.5	8898.8	9028.9	11872.8	11605	11518.2	High	High	High	High	High	High
FALSE	High	Master Protein	Q8CI51	PDZ and LIM domain protein 5 OS=Mus musculus OX=10090 GN=Pdlim5 PE=1 SV=4	0	166.372	39	19	54	19	1	591	63.3	8.25	194.65	19	0	0.928	0.957	0.698	0.617	0.652	17657.2	16392.5	16890	12322.8	10899.7	11516.9	High	High	High	High	High	High
FALSE	High	Master Protein	Q6P8I4	PEST proteolytic signal-containing nuclear protein OS=Mus musculus OX=10090 GN=Pcnp PE=1 SV=1	0	64.409	52	8	28	8	1	178	19	7.49	92.64	8	0	0.921	0.863	1.049	0.844	1.015	11332.9	10439.1	9782.4	11886.9	9566.8	11506.6	High	High	High	High	High	High
FALSE	High	Master Protein	O35465-2	Isoform 2 of Peptidyl-prolyl cis-trans isomerase FKBP8 OS=Mus musculus OX=10090 GN=Fkbp8	0	129.275	42	14	39	14	1	403	43.6	5.16	139.22	14	0	1.09	1.033	1.123	1.091	1.088	10553	11499.1	10896.7	11851.2	11515	11482.4	High	High	High	High	High	High
FALSE	High	Master Protein	Q9WUD1	STIP1 homology and U box-containing protein 1 OS=Mus musculus OX=10090 GN=Stub1 PE=1 SV=1	0	85.637	55	17	35	16	1	304	34.9	6.01	97.76	17	1	0.914	0.894	0.971	0.88	0.912	12588.3	11511.9	11253.5	12223.4	11077.4	11474.5	High	High	High	High	High	High
FALSE	High	Master Protein	Q8R180	ERO1-like protein alpha OS=Mus musculus OX=10090 GN=Ero1a PE=1 SV=2	0	108.987	39	16	41	15	1	464	54.1	6.54	127.35	16	1	1.257	1.277	1.178	1.292	1.202	9531.7	11985.4	12175.5	11224.1	12318.8	11459.3	High	High	High	High	High	High
FALSE	High	Master Protein	Q8BYK6-3	Isoform 3 of YTH domain-containing family protein 3 OS=Mus musculus OX=10090 GN=Ythdf3	0	99.613	32	14	33	9	1	596	65.4	9.23	106.98	14	5	0.919	0.956	0.87	0.829	0.833	13744.4	12632.5	13135.5	11955.5	11387.7	11443.1	High	High	High	High	High	High
FALSE	High	Master Protein	P83870	PHD finger-like domain-containing protein 5A OS=Mus musculus OX=10090 GN=Phf5a PE=1 SV=1	0	53.184	68	8	28	8	1	110	12.4	8.41	71.32	8	0	0.723	0.728	0.792	0.75	0.752	15208.1	10995.6	11065	12049.4	11409.3	11437.6	High	High	High	High	High	High
FALSE	High	Master Protein	Q04447	Creatine kinase B-type OS=Mus musculus OX=10090 GN=Ckb PE=1 SV=1	0	69.067	39	12	25	12	1	381	42.7	5.67	79.57	12	0	1.054	1.045	2.31	1.776	2.111	5418.2	5711.9	5663.6	12518.2	9621.2	11436.2	High	High	High	High	High	High
FALSE	High	Master Protein	P33609	DNA polymerase alpha catalytic subunit OS=Mus musculus OX=10090 GN=Pola1 PE=1 SV=2	0	196.389	22	24	45	23	1	1465	167.2	5.74	145.68	24	1	0.929	0.967	1.031	1.072	1.049	10887.4	10119.8	10528.2	11227.8	11673.6	11417.7	High	High	High	High	High	High
FALSE	High	Master Protein	F8WIK0	Anamorsin OS=Mus musculus OX=10090 GN=Ciapin1 PE=1 SV=2	0	174.868	79	16	64	16	1	309	33.4	5.2	213.32	16	0	0.907	0.862	0.489	0.422	0.457	24949.9	22626.9	21496.7	12190.9	10536.7	11411	High	High	High	High	High	High
FALSE	High	Master Protein	B9EJ86	Oxysterol-binding protein-related protein 8 OS=Mus musculus OX=10090 GN=Osbpl8 PE=1 SV=1	0	131.251	26	19	37	19	1	889	101.2	6.96	118.78	19	0	1.129	1.134	1.464	1.548	1.478	7706.3	8700.8	8739.8	11280.1	11932.2	11392.4	High	High	High	High	High	High
FALSE	High	Master Protein	Q8BHK9	DNA excision repair protein ERCC-6-like OS=Mus musculus OX=10090 GN=Ercc6l PE=1 SV=1	0	153.129	28	31	58	31	1	1240	138.8	5.21	151.15	31	0	0.952	0.969	0.718	0.669	0.694	16408.9	15627.4	15898.6	11774.2	10976.6	11387.8	High	High	High	High	High	High
FALSE	High	Master Protein	P20060	Beta-hexosaminidase subunit beta OS=Mus musculus OX=10090 GN=Hexb PE=1 SV=2	0	77.562	28	13	24	13	1	536	61.1	8.12	78.93	13	0	1.119	1.165	1.514	1.577	1.52	7484.4	8371.3	8717.1	11330.7	11804.1	11379.8	High	High	High	High	High	High
FALSE	High	Master Protein	Q9Z0W3	Nuclear pore complex protein Nup160 OS=Mus musculus OX=10090 GN=Nup160 PE=1 SV=2	0	177.935	24	22	42	22	1	1402	158.1	5.52	135.54	22	0	1.051	1.073	1.009	1.118	1.087	10465.2	10998.2	11226.7	10557.8	11696.6	11379	High	High	High	High	High	High
FALSE	High	Master Protein	Q8JZU2	Tricarboxylate transport protein, mitochondrial OS=Mus musculus OX=10090 GN=Slc25a1 PE=1 SV=1	0	35.539	20	7	22	7	1	311	33.9	9.89	65.96	7	0	0.986	1.045	1.053	1.125	1.102	10311.2	10166.5	10776.6	10854.3	11603.2	11360.7	High	High	High	High	High	High
FALSE	High	Master Protein	E9QM77	Ataxin-2 OS=Mus musculus OX=10090 GN=Atxn2 PE=1 SV=1	0	129.088	21	22	51	5	1	1286	136.4	9.54	180.62	22	16	0.946	0.963	0.853	0.756	0.808	14045.6	13293.5	13531.9	11987.2	10618.9	11355.8	High	High	High	High	High	High
FALSE	High	Master Protein	O35551	Rab GTPase-binding effector protein 1 OS=Mus musculus OX=10090 GN=Rabep1 PE=1 SV=2	0	102.459	28	26	33	25	1	862	99.5	5.01	93.27	26	1	1.07	1.065	1.191	1.13	1.145	9899.9	10592.4	10541.8	11791.2	11182.6	11331.7	High	High	High	High	High	High
FALSE	High	Master Protein	Q80UW8	DNA-directed RNA polymerases I, II, and III subunit RPABC1 OS=Mus musculus OX=10090 GN=Polr2e PE=1 SV=1	0	69.163	52	10	29	10	1	210	24.6	5.95	96.24	10	0	0.905	0.915	0.988	0.983	0.996	11377	10300.3	10414.6	11235.9	11180.9	11328.1	High	High	High	High	High	High
FALSE	High	Master Protein	Q8JZX4	Splicing factor 45 OS=Mus musculus OX=10090 GN=Rbm17 PE=1 SV=1	0	116.053	45	17	43	16	1	405	45.3	5.82	134.63	17	1	0.928	0.934	1.026	1.007	0.999	11329.5	10517.2	10577.7	11619.9	11407.1	11323.6	High	High	High	High	High	High
FALSE	High	Master Protein	Q9D868-2	Isoform 2 of Peptidyl-prolyl cis-trans isomerase H OS=Mus musculus OX=10090 GN=Ppih	0	63.483	65	12	67	9	1	177	19.2	8.07	130.53	12	1	0.961	0.958	1.069	1.081	1.118	10123.6	9726.2	9698.4	10819.1	10943.1	11316.7	High	High	High	High	High	High
FALSE	High	Master Protein	A2A5R2	Brefeldin A-inhibited guanine nucleotide-exchange protein 2 OS=Mus musculus OX=10090 GN=Arfgef2 PE=1 SV=1	0	157.043	20	30	46	22	1	1792	202.1	6.55	136.57	30	4	1.026	0.992	1.336	1.429	1.447	7819.3	8019.2	7758.9	10448.3	11174.8	11313.9	High	High	High	High	High	High
FALSE	High	Master Protein	Q6P9R2	Serine/threonine-protein kinase OSR1 OS=Mus musculus OX=10090 GN=Oxsr1 PE=1 SV=1	0	104.378	31	14	42	10	1	527	58.2	6.43	139.97	14	4	1.083	1.069	1.278	1.415	1.356	8338.1	9033.5	8915.3	10655.2	11801.8	11309.1	High	High	High	High	High	High
FALSE	High	Master Protein	Q9DBG3-2	Isoform 2 of AP-2 complex subunit beta OS=Mus musculus OX=10090 GN=Ap2b1	0	274.08	41	33	99	19	1	951	105.7	5.34	319.94	33	0	1.022	1.016	0.859	0.862	0.849	13308	13599	13516.1	11432.8	11467.9	11302.3	High	High	High	High	High	High
FALSE	High	Master Protein	Q8C7V3	U3 small nucleolar RNA-associated protein 15 homolog OS=Mus musculus OX=10090 GN=Utp15 PE=1 SV=1	0	124.393	47	18	40	18	1	528	59.3	8.79	140.23	18	0	0.99	1.056	0.863	0.903	0.883	12778	12648.5	13487.4	11022.4	11541.3	11287	High	High	High	High	High	High
FALSE	High	Master Protein	Q9D706	RNA polymerase II-associated protein 3 OS=Mus musculus OX=10090 GN=Rpap3 PE=1 SV=1	0	184.226	48	25	52	25	1	660	74.1	7.99	165.31	25	0	1.016	0.993	0.861	0.901	0.891	12629.5	12826.5	12545.9	10879.3	11373.7	11249.2	High	High	High	High	High	High
FALSE	High	Master Protein	O70503	Very-long-chain 3-oxoacyl-CoA reductase OS=Mus musculus OX=10090 GN=Hsd17b12 PE=1 SV=1	0	73.376	34	9	31	9	1	312	34.7	9.52	94.34	9	0	1.107	1.139	1.004	1.17	1.118	10051.2	11126.7	11449.1	10088.9	11760.2	11235.6	High	High	High	High	High	High
FALSE	High	Master Protein	Q3UMA3	Hepatocyte growth factor-regulated tyrosine kinase substrate OS=Mus musculus OX=10090 GN=Hgs PE=1 SV=1	0	72.349	24	17	29	16	1	776	86.1	6.16	84.61	17	1	0.871	0.976	0.898	0.851	0.871	12896.5	11230.3	12587	11575.9	10980.5	11232.3	High	High	High	High	High	High
FALSE	High	Master Protein	Q9CQW1	Synaptobrevin homolog YKT6 OS=Mus musculus OX=10090 GN=Ykt6 PE=1 SV=1	0	85.674	64	11	42	11	1	198	22.3	6.35	150.45	11	0	1.062	1.048	0.839	0.819	0.813	13786.8	14648	14454.1	11573.4	11285.3	11207.4	High	High	High	High	High	High
FALSE	High	Master Protein	A0A338P6P6	Arf-GAP with coiled-coil, ANK repeat and PH domain-containing protein 2 OS=Mus musculus OX=10090 GN=Acap2 PE=1 SV=1	0	129.829	35	22	32	22	1	805	91.1	6.43	101.06	22	0	1.076	1.035	1.318	1.394	1.291	8674.3	9329.6	8976.3	11434	12095.4	11195.7	High	High	High	High	High	High
FALSE	High	Master Protein	Q8C052	Microtubule-associated protein 1S OS=Mus musculus OX=10090 GN=Map1s PE=1 SV=2	0	131.022	28	19	44	19	1	973	102.9	7.02	153.9	19	0	0.999	0.976	1.101	1.043	1.077	10392.1	10381.8	10146.7	11441.8	10837	11194.9	High	High	High	High	High	High
FALSE	High	Master Protein	Q6PGC1	ATP-dependent RNA helicase DHX29 OS=Mus musculus OX=10090 GN=Dhx29 PE=1 SV=1	0	178.426	26	31	59	30	1	1365	153.9	7.94	161.66	31	1	0.982	0.97	0.722	0.73	0.741	15094.4	14824.5	14641.6	10903.9	11023	11188.4	High	High	High	High	High	High
FALSE	High	Master Protein	Q6PGL7	WASH complex subunit 2 OS=Mus musculus OX=10090 GN=Washc2 PE=1 SV=1	0	327.028	41	35	72	35	1	1334	145.2	4.77	275.42	35	0	0.985	0.974	1.281	1.154	1.209	9253.6	9119.3	9012.6	11856	10683.2	11187.3	High	High	High	High	High	High
FALSE	High	Master Protein	Q9Z1A1	TFG protein OS=Mus musculus OX=10090 GN=Tfg PE=1 SV=1	0	94.984	29	8	43	8	1	397	43	5.1	165.59	8	0	1.006	1.054	0.975	0.984	0.981	11387.4	11456.1	12001.4	11103.3	11203	11165.4	High	High	High	High	High	High
FALSE	High	Master Protein	D3YUP1	Histone-arginine methyltransferase CARM1 OS=Mus musculus OX=10090 GN=Carm1 PE=1 SV=1	0	61.17	17	11	29	11	1	651	70.3	7.18	80.53	11	0	1.116	1.108	1.08	1.138	1.136	9828.2	10970.4	10889.6	10610.8	11185.3	11161.6	High	High	High	High	High	High
FALSE	High	Master Protein	Q8CCP0	Nuclear export mediator factor Nemf OS=Mus musculus OX=10090 GN=Nemf PE=1 SV=2	0	114.219	21	20	31	18	1	1064	121.1	6.8	101.11	20	1	0.96	0.99	1.125	1.227	1.148	9718.9	9332.6	9618	10931.2	11924.5	11158.9	High	High	High	High	High	High
FALSE	High	Master Protein	Q9EP69	Phosphatidylinositide phosphatase SAC1 OS=Mus musculus OX=10090 GN=Sacm1l PE=1 SV=1	0	91.514	29	15	32	15	1	587	66.9	7.3	93.83	15	0	1.094	1.108	1.203	1.29	1.257	8875.1	9712.6	9830.6	10678.3	11452.1	11154.9	High	High	High	High	High	High
FALSE	High	Master Protein	Q8BMD8	Calcium-binding mitochondrial carrier protein SCaMC-1 OS=Mus musculus OX=10090 GN=Slc25a24 PE=1 SV=1	0	97.778	41	17	32	17	1	475	52.9	7.43	96.22	17	0	1.103	1.144	1.082	1.027	1.035	10782.2	11894.4	12332.1	11669.3	11069.6	11154.4	High	High	High	High	High	High
FALSE	High	Master Protein	Q9JHF5	V-type proton ATPase subunit a OS=Mus musculus OX=10090 GN=Tcirg1 PE=1 SV=1	0	89.576	20	12	34	12	1	834	93.4	6.38	120.83	12	0	1.006	0.976	2.201	2.378	2.234	4992.6	5024.2	4871.2	10987.5	11873.8	11153.8	High	High	High	High	High	High
FALSE	High	Master Protein	Q9CR62	Mitochondrial 2-oxoglutarate/malate carrier protein OS=Mus musculus OX=10090 GN=Slc25a11 PE=1 SV=3	0	70.875	42	11	25	11	1	314	34.1	9.94	75.26	11	0	1.161	1.068	1.46	1.333	1.334	8362.1	9711.9	8934.4	12208.5	11144.4	11152.4	High	High	High	High	High	High
FALSE	High	Master Protein	Q62419	Endophilin-A2 OS=Mus musculus OX=10090 GN=Sh3gl1 PE=1 SV=1	0	114.222	44	15	45	15	1	368	41.5	5.72	138.31	15	0	0.907	0.907	0.939	0.859	0.91	12254.6	11112.7	11112.7	11506.2	10524.8	11152.2	High	High	High	High	High	High
FALSE	High	Master Protein	Q8BLH7	HIRA-interacting protein 3 OS=Mus musculus OX=10090 GN=Hirip3 PE=1 SV=1	0	81.328	24	12	29	12	1	601	65.2	7.84	92.97	12	0	0.924	0.872	1.701	1.54	1.714	6486.1	5994.9	5654.3	11031.4	9990.6	11114.2	High	High	High	High	High	High
FALSE	High	Master Protein	Q99NH0	Ankyrin repeat domain-containing protein 17 OS=Mus musculus OX=10090 GN=Ankrd17 PE=1 SV=2	0	252.274	19	36	58	21	1	2603	274	6.52	199.98	36	12	0.915	0.931	0.872	0.815	0.811	13695.8	12535.1	12756.2	11936.3	11168.8	11106.6	High	High	High	High	High	High
FALSE	High	Master Protein	Q61164	Transcriptional repressor CTCF OS=Mus musculus OX=10090 GN=Ctcf PE=1 SV=2	0	124.115	25	14	34	14	1	736	83.7	6.9	124.63	14	0	1.003	1.001	0.857	0.861	0.879	12629.7	12662.4	12647.6	10817.8	10878.9	11101.8	High	High	High	High	High	High
FALSE	High	Master Protein	Q8R2U0	Nucleoporin SEH1 OS=Mus musculus OX=10090 GN=Seh1l PE=2 SV=1	0	96.643	41	12	36	12	1	360	39.7	8.05	131.85	12	0	0.991	1.022	0.902	0.968	0.968	11459.3	11356.5	11716.4	10332.9	11091.4	11090.9	High	High	High	High	High	High
FALSE	High	Master Protein	P70444	BH3-interacting domain death agonist OS=Mus musculus OX=10090 GN=Bid PE=1 SV=2	0	45.416	40	6	14	6	1	195	21.9	4.81	57.2	6	0	0.978	0.905	3.847	2.567	3.266	3395.4	3319.4	3073.5	13062.3	8717	11089.1	High	High	High	High	High	High
FALSE	High	Master Protein	Q8R5A3	Amyloid beta A4 precursor protein-binding family B member 1-interacting protein OS=Mus musculus OX=10090 GN=Apbb1ip PE=1 SV=2	0	91.424	33	19	36	15	1	670	74.3	5.35	113.46	19	3	0.9	0.897	1.708	1.661	1.666	6656	5987.3	5972.7	11370.4	11058.7	11085.7	High	High	High	High	High	High
FALSE	High	Master Protein	Q9DAR7	m7GpppX diphosphatase OS=Mus musculus OX=10090 GN=Dcps PE=1 SV=1	0	122.167	48	13	49	13	1	338	39	6.48	167.63	13	0	1.095	1.066	0.914	0.986	0.929	11928.7	13058.9	12720.6	10898.9	11766.8	11079.5	High	High	High	High	High	High
FALSE	High	Master Protein	Q9DBY8	Nuclear valosin-containing protein-like OS=Mus musculus OX=10090 GN=Nvl PE=1 SV=1	0	247.591	41	30	61	30	1	855	94.4	6.35	192.85	30	0	0.977	1	0.795	0.769	0.75	14757.5	14412.9	14758.3	11729.8	11349.3	11074.4	High	High	High	High	High	High
FALSE	High	Master Protein	E9QPX3	NADH dehydrogenase [ubiquinone] iron-sulfur protein 4, mitochondrial OS=Mus musculus OX=10090 GN=Ndufs4 PE=1 SV=1	0	55.526	41	7	25	7	1	175	19.8	9.99	76.86	7	0	0.661	0.671	1.018	1.046	1.09	10144.5	6705.3	6808.8	10326.1	10614.4	11059.9	High	High	High	High	High	High
FALSE	High	Master Protein	Q99LB6	Methionine adenosyltransferase 2 subunit beta OS=Mus musculus OX=10090 GN=Mat2b PE=1 SV=1	0	104.118	41	12	38	12	1	334	37.4	6.95	135.2	12	0	1.008	0.999	0.698	0.726	0.736	15033.7	15153.6	15024.3	10494.5	10918.9	11057.8	High	High	High	High	High	High
FALSE	High	Master Protein	P27601	Guanine nucleotide-binding protein subunit alpha-13 OS=Mus musculus OX=10090 GN=Gna13 PE=1 SV=1	0	97.889	40	15	51	13	1	377	44	8.21	147.97	15	1	1.108	1.117	0.849	0.864	0.843	13098.4	14516.1	14633.7	11118.5	11317.2	11046.6	High	High	High	High	High	High
FALSE	High	Master Protein	A0A2R8VHP9	Poly(rC)-binding protein 2 OS=Mus musculus OX=10090 GN=Pcbp2 PE=1 SV=1	0	166.755	54	14	115	6	1	335	35.3	8	403.36	14	2	0.93	0.884	0.863	0.829	0.843	13084.3	12172.7	11572.5	11293.2	10842.8	11027.3	High	High	High	High	High	High
FALSE	High	Master Protein	Q06138	Calcium-binding protein 39 OS=Mus musculus OX=10090 GN=Cab39 PE=1 SV=2	0	60.431	37	12	25	9	1	341	39.8	6.89	71.88	12	2	1.129	1.125	1.329	1.199	1.254	8794.1	9925.6	9895.4	11686	10544.9	11027.1	High	High	High	High	High	High
FALSE	High	Master Protein	Q6PGF5	BMS1 homolog, ribosome assembly protein (Yeast) OS=Mus musculus OX=10090 GN=Bms1 PE=1 SV=1	0	140.469	22	21	45	21	1	1284	145.3	6.27	150.58	21	0	1.04	1.069	0.975	1.068	1.025	10738.3	11167.5	11480.7	10475	11465.6	11002.2	High	High	High	High	High	High
FALSE	High	Master Protein	Q60631	Growth factor receptor-bound protein 2 OS=Mus musculus OX=10090 GN=Grb2 PE=1 SV=1	0	76.703	59	11	29	11	1	217	25.2	6.32	94.85	11	0	0.864	0.88	1.247	1.076	1.034	10637.2	9187.2	9365.5	13263.2	11445.9	10997.2	High	High	High	High	High	High
FALSE	High	Master Protein	Q8R3Q6	Coiled-coil domain-containing protein 58 OS=Mus musculus OX=10090 GN=Ccdc58 PE=1 SV=1	0	49.11	42	5	18	5	1	144	16.7	8.16	61.51	5	0	0.919	0.92	1.547	1.258	1.681	6537.3	6007.8	6012.6	10110.2	8223.7	10987.2	High	High	High	High	High	High
FALSE	High	Master Protein	Q3UI33	Methionine aminopeptidase 2 OS=Mus musculus OX=10090 GN=Metap2 PE=1 SV=1	0	187.404	48	18	73	11	1	488	54.1	5.81	269.72	18	6	0.827	0.8	0.512	0.421	0.447	24563.6	20310.1	19647.2	12570.2	10339.8	10986.1	High	High	High	High	High	High
FALSE	High	Master Protein	Q9CR68	Cytochrome b-c1 complex subunit Rieske, mitochondrial OS=Mus musculus OX=10090 GN=Uqcrfs1 PE=1 SV=1	0	76.937	33	9	29	9	1	274	29.3	8.7	87.18	9	0	0.943	0.964	1.013	1.188	1.144	9596.6	9051.7	9250.9	9721.6	11398.2	10974.8	High	High	High	High	High	High
FALSE	High	Master Protein	A0A087WQT6	Caspase-8 OS=Mus musculus OX=10090 GN=Casp8 PE=1 SV=1	0	60.047	26	11	21	11	1	500	57.8	5.21	60.74	11	0	0.983	1.033	2.616	2.774	2.649	4137.8	4067.8	4275.1	10825.1	11479.4	10961	High	High	High	High	High	High
FALSE	High	Master Protein	G3UVU2	Splicing factor 3A subunit 2 OS=Mus musculus OX=10090 GN=Sf3a2 PE=1 SV=1	0	84.71	21	10	32	10	1	485	51.2	9.64	105.84	10	0	0.907	0.928	0.957	0.861	0.927	11795.2	10698.6	10945	11289.7	10152.4	10931.4	High	High	High	High	High	High
FALSE	High	Master Protein	Q8BJF9	Charged multivesicular body protein 2b OS=Mus musculus OX=10090 GN=Chmp2b PE=1 SV=1	0	25.38	26	7	16	7	1	213	23.9	8.78	44.19	7	0	1.065	1.092	1.762	1.409	1.629	6691.2	7125.5	7309.8	11787.6	9431.1	10902.6	High	High	High	High	High	High
FALSE	High	Master Protein	P24288	Branched-chain-amino-acid aminotransferase, cytosolic OS=Mus musculus OX=10090 GN=Bcat1 PE=1 SV=2	0	124.6	40	12	50	12	1	386	42.8	5.39	166.8	12	0	1.104	1.167	0.539	0.613	0.599	18139	20020.5	21162.7	9779.9	11119	10866.2	High	High	High	High	High	High
FALSE	High	Master Protein	Q6PAR5-4	Isoform 4 of GTPase-activating protein and VPS9 domain-containing protein 1 OS=Mus musculus OX=10090 GN=Gapvd1	0	177.361	23	25	46	25	1	1464	162.8	5.2	146.88	25	0	1.02	1.03	1.097	1.185	1.157	9366.7	9554.8	9645.4	10272	11098	10840.8	High	High	High	High	High	High
FALSE	High	Master Protein	Q8K1I7	WAS/WASL-interacting protein family member 1 OS=Mus musculus OX=10090 GN=Wipf1 PE=1 SV=1	0	52.441	22	10	23	10	1	493	50.1	11.41	62.98	10	0	0.905	0.9	2.788	2.409	2.88	3759.8	3404	3382.2	10483	9058.5	10826.5	High	High	High	High	High	High
FALSE	High	Master Protein	A0A0R4J069	Selenocysteine lyase OS=Mus musculus OX=10090 GN=Scly PE=1 SV=1	0	83.275	27	9	27	9	1	432	47.2	6.67	97.04	9	0	1.117	1.1	1.561	1.612	1.557	6948.3	7759.6	7641	10848.9	11198.2	10821.7	High	High	High	High	High	High
FALSE	High	Master Protein	P56546-2	Isoform 2 of C-terminal-binding protein 2 OS=Mus musculus OX=10090 GN=Ctbp2	0	72.501	13	10	25	6	1	988	107.1	7.62	82.2	10	4	1.072	1.042	1.225	1.171	1.13	9568.2	10259.9	9970	11717.3	11206.1	10809.7	High	High	High	High	High	High
FALSE	High	Master Protein	F8WHY8	Metastasis-associated protein MTA1 OS=Mus musculus OX=10090 GN=Mta1 PE=1 SV=1	0	166.723	43	26	49	20	1	698	79.1	9.42	163.54	26	2	0.951	0.938	0.918	0.898	0.904	11939.5	11352.8	11202.1	10965.9	10722.2	10789.8	High	High	High	High	High	High
FALSE	High	Master Protein	O08529	Calpain-2 catalytic subunit OS=Mus musculus OX=10090 GN=Capn2 PE=1 SV=4	0	170.844	47	22	52	22	1	700	79.8	4.96	187.64	22	0	1.139	1.16	0.873	0.754	0.746	14459.6	16464.5	16770.8	12620	10896.9	10785.2	High	High	High	High	High	High
FALSE	High	Master Protein	O54941	SWI/SNF-related matrix-associated actin-dependent regulator of chromatin subfamily E member 1 OS=Mus musculus OX=10090 GN=Smarce1 PE=1 SV=1	0	152.579	48	16	49	15	1	411	46.6	4.88	168.77	16	0	0.958	0.898	0.868	0.78	0.904	11930	11428.8	10709.8	10356.9	9302.2	10780.9	High	High	High	High	High	High
FALSE	High	Master Protein	Q9D8L3	Signal sequence receptor, delta OS=Mus musculus OX=10090 GN=Ssr4 PE=1 SV=1	0	52.124	40	7	33	7	1	173	19	5.78	118.09	7	0	1.135	1.109	1.4	1.383	1.36	7927.1	8999.8	8791.5	11098.8	10962.5	10780.9	High	High	High	High	High	High
FALSE	High	Master Protein	P58242	Acid sphingomyelinase-like phosphodiesterase 3b OS=Mus musculus OX=10090 GN=Smpdl3b PE=1 SV=1	0	82.517	36	14	35	14	1	456	51.6	6.43	115.46	14	0	0.93	0.882	1.17	1.14	1.271	8484.1	7886.2	7485.7	9925.9	9670.5	10780.7	High	High	High	High	High	High
FALSE	High	Master Protein	Q9JKB1	Ubiquitin carboxyl-terminal hydrolase isozyme L3 OS=Mus musculus OX=10090 GN=Uchl3 PE=1 SV=2	0	117.666	42	9	51	9	1	230	26.1	5.05	176.98	9	0	1.077	1.059	1.078	1.074	1.077	9998.2	10770.8	10587.7	10782.5	10736.9	10767.9	High	High	High	High	High	High
FALSE	High	Master Protein	Q8R574	Phosphoribosyl pyrophosphate synthase-associated protein 2 OS=Mus musculus OX=10090 GN=Prpsap2 PE=1 SV=1	0	100.327	36	11	39	9	1	369	40.9	7.17	143.34	11	2	1.096	1.061	1.046	1.073	1.054	10206.7	11190.6	10831.6	10674.5	10952.5	10761.8	High	High	High	High	High	High
FALSE	High	Master Protein	E9QLA5	Inverted formin-2 OS=Mus musculus OX=10090 GN=Inf2 PE=1 SV=1	0	130.499	21	18	30	17	1	1271	138.3	5.22	108.32	18	1	0.985	0.962	1.847	1.759	1.744	6162.8	6069.9	5930.8	11379.9	10842.2	10749.7	High	High	High	High	High	High
FALSE	High	Master Protein	Q91YK2	Ribosomal RNA processing protein 1 homolog B OS=Mus musculus OX=10090 GN=Rrp1b PE=1 SV=2	0	160.358	40	21	51	21	1	724	80.5	9.72	169.98	21	0	1.019	1.028	0.916	0.866	0.859	12508.6	12741.1	12860.4	11458.8	10828.9	10746.2	High	High	High	High	High	High
FALSE	High	Master Protein	Q6NZN0	RNA-binding protein 26 OS=Mus musculus OX=10090 GN=Rbm26 PE=1 SV=2	0	131.92	20	19	44	2	1	1012	114.1	9.16	152.38	19	17	1.007	0.997	0.91	0.852	0.861	12485.1	12576.5	12446.3	11365	10638.4	10745.7	High	High	High	High	High	High
FALSE	High	Master Protein	P58281-2	Isoform 2 of Dynamin-like 120 kDa protein, mitochondrial OS=Mus musculus OX=10090 GN=Opa1	0	206.55	40	32	55	32	1	997	115.5	7.55	175.16	32	0	0.925	0.955	0.794	0.84	0.81	13248.5	12248.9	12652.6	10515	11131.8	10735.5	High	High	High	High	High	High
FALSE	High	Master Protein	Q9D0W5	Peptidyl-prolyl cis-trans isomerase-like 1 OS=Mus musculus OX=10090 GN=Ppil1 PE=1 SV=1	0	48.844	45	8	25	8	1	166	18.2	7.99	75.24	8	0	0.982	0.992	1.029	1.021	1.047	10239	10053	10156.3	10539.2	10452.8	10718.6	High	High	High	High	High	High
FALSE	High	Master Protein	P22907	Porphobilinogen deaminase OS=Mus musculus OX=10090 GN=Hmbs PE=1 SV=2	0	73.674	40	14	28	14	1	361	39.3	6.87	83.79	14	0	1.16	1.139	0.771	0.789	0.778	13771.1	15980.5	15683.4	10617	10864.2	10714.2	High	High	High	High	High	High
FALSE	High	Master Protein	A2AFQ2	3-hydroxyacyl-CoA dehydrogenase type-2 OS=Mus musculus OX=10090 GN=Hsd17b10 PE=1 SV=1	0	132.096	50	11	36	11	1	271	28.4	8.76	148.09	11	0	0.937	0.977	0.95	1.007	0.956	11207	10501.3	10952.2	10643.9	11288.1	10709.5	High	High	High	High	High	High
FALSE	High	Master Protein	Q9JJI8	60S ribosomal protein L38 OS=Mus musculus OX=10090 GN=Rpl38 PE=1 SV=3	0	24.474	37	3	30	2	1	70	8.2	10.1	56.02	3	0	0.885	0.881	1.349	1.106	1.33	8053.6	7124	7091.6	10865	8911.1	10708.6	High	High	High	High	High	High
FALSE	High	Master Protein	O35226-2	Isoform Rpn10B of 26S proteasome non-ATPase regulatory subunit 4 OS=Mus musculus OX=10090 GN=Psmd4	0	158.741	41	10	53	2	1	379	41	4.79	228.21	10	8	0.999	0.988	0.982	0.993	1.062	10064.2	10051.6	9940.5	9883.1	9993.7	10691.3	High	High	High	High	High	High
FALSE	High	Master Protein	Q9CPW4	Actin-related protein 2/3 complex subunit 5 OS=Mus musculus OX=10090 GN=Arpc5 PE=1 SV=3	0	48.642	43	7	24	7	1	151	16.3	5.67	83.59	7	0	0.947	0.929	1.53	1.266	1.352	7880.9	7466.1	7323.1	12055.8	9980	10651.9	High	High	High	High	High	High
FALSE	High	Master Protein	Q9CXS4	Centromere protein V OS=Mus musculus OX=10090 GN=Cenpv PE=1 SV=2	0	120.978	58	12	38	12	1	252	27.5	9.79	154.42	12	0	1.105	1.112	0.864	0.893	0.906	11752.6	12988.4	13071.2	10154.5	10496.6	10651.8	High	High	High	High	High	High
FALSE	High	Master Protein	Q8BH80	Vesicle-associated membrane protein, associated protein B and C OS=Mus musculus OX=10090 GN=Vapb PE=1 SV=1	0	87.87	58	12	42	11	1	243	26.9	7.78	137.63	12	0	1.068	1.025	1.264	1.237	1.23	8656.8	9249.2	8870.2	10944	10709.4	10649	High	High	High	High	High	High
FALSE	High	Master Protein	Q9D8V0	Minor histocompatibility antigen H13 OS=Mus musculus OX=10090 GN=Hm13 PE=1 SV=1	0	98.739	23	10	43	10	1	378	41.7	6.04	127.44	10	0	1.075	1.073	1.114	1.101	1.102	9657.6	10378.6	10364.8	10762.9	10632.1	10638.5	High	High	High	High	High	High
FALSE	High	Master Protein	Q91VE6	MKI67 FHA domain-interacting nucleolar phosphoprotein OS=Mus musculus OX=10090 GN=Nifk PE=1 SV=1	0	96.551	35	11	43	11	1	317	36.2	10.24	154.98	11	0	0.904	0.905	1.123	0.993	0.989	10752.2	9716	9727	12069.9	10674.4	10637.1	High	High	High	High	High	High
FALSE	High	Master Protein	Q9Z1P6	NADH dehydrogenase [ubiquinone] 1 alpha subcomplex subunit 7 OS=Mus musculus OX=10090 GN=Ndufa7 PE=1 SV=3	0	48.932	66	8	19	8	1	113	12.6	10.17	55.49	8	0	0.626	0.637	1.168	1.108	1.228	8656.8	5423.4	5518.3	10108.6	9588.2	10632.8	High	High	High	High	High	High
FALSE	High	Master Protein	Q61576	Peptidyl-prolyl cis-trans isomerase FKBP10 OS=Mus musculus OX=10090 GN=Fkbp10 PE=1 SV=2	0	117.037	34	19	55	18	1	581	64.7	5.64	158.39	19	0	1.017	0.913	0.418	0.365	0.382	27791.1	28275.3	25387	11617.9	10146.5	10627.5	High	High	High	High	High	High
FALSE	High	Master Protein	Q9CQ60	6-phosphogluconolactonase OS=Mus musculus OX=10090 GN=Pgls PE=1 SV=1	0	146.551	78	13	43	13	1	257	27.2	5.85	167.05	13	0	0.972	0.935	1.145	1.078	1.141	9313.8	9057.5	8710.1	10663.7	10036.1	10625.7	High	High	High	High	High	High
FALSE	High	Master Protein	Q9WTL7	Acyl-protein thioesterase 2 OS=Mus musculus OX=10090 GN=Lypla2 PE=1 SV=1	0	70.37	47	9	34	9	1	231	24.8	7.23	115.52	9	0	1.157	1.135	0.837	0.802	0.809	13132.9	15193.9	14899.7	10988	10537.9	10621	High	High	High	High	High	High
FALSE	High	Master Protein	Q80Y44	Probable ATP-dependent RNA helicase DDX10 OS=Mus musculus OX=10090 GN=Ddx10 PE=1 SV=2	0	136.09	28	21	34	21	1	875	100.7	7.75	118.83	21	0	1.078	1.11	1.047	1.121	1.095	9695	10448.9	10760	10147.2	10871.6	10619.3	High	High	High	High	High	High
FALSE	High	Master Protein	Q00547	Hyaluronan mediated motility receptor OS=Mus musculus OX=10090 GN=Hmmr PE=1 SV=4	0	129.388	40	24	39	23	1	794	91.7	5.52	120	24	1	0.844	0.859	1.272	0.896	0.956	11105.5	9368.8	9538.6	14126	9945	10616.3	High	High	High	High	High	High
FALSE	High	Master Protein	Q8VI75	Importin-4 OS=Mus musculus OX=10090 GN=Ipo4 PE=1 SV=1	0	158.02	27	22	47	22	1	1082	119.2	5.03	150.24	22	0	0.98	0.968	0.857	0.815	0.858	12361.5	12116.6	11967.7	10588.4	10078.7	10611.2	High	High	High	High	High	High
FALSE	High	Master Protein	Q9CPQ1	Cytochrome c oxidase subunit 6C OS=Mus musculus OX=10090 GN=Cox6c PE=1 SV=3	0	10.781	45	5	19	5	1	76	8.5	10.14	35.27	5	0	0.809	0.882	1.147	1.027	1.215	8728	7063.5	7694.7	10014.1	8961.6	10607.7	High	High	High	High	High	High
FALSE	High	Master Protein	Q9JLQ0	CD2-associated protein OS=Mus musculus OX=10090 GN=Cd2ap PE=1 SV=3	0	97.972	30	17	32	16	1	637	70.4	6.38	99.8	17	1	1.023	1	1.422	1.476	1.438	7370.4	7542.2	7367.3	10477.5	10878.7	10601.4	High	High	High	High	High	High
FALSE	High	Master Protein	Q99K28-2	Isoform 2 of ADP-ribosylation factor GTPase-activating protein 2 OS=Mus musculus OX=10090 GN=Arfgap2	0	79.951	37	18	26	18	1	534	58.1	8.28	69.07	18	0	0.925	0.908	1.089	1.046	1.06	9982.6	9229.6	9064.2	10874.6	10445.3	10585	High	High	High	High	High	High
FALSE	High	Master Protein	Q8C8U0	Liprin-beta-1 OS=Mus musculus OX=10090 GN=Ppfibp1 PE=1 SV=3	0	191.421	38	30	63	26	1	969	108.5	5.49	182.62	30	3	0.933	0.939	0.784	0.648	0.668	15835.8	14770	14863.4	12417.4	10258	10584.2	High	High	High	High	High	High
FALSE	High	Master Protein	Q8R010	Aminoacyl tRNA synthase complex-interacting multifunctional protein 2 OS=Mus musculus OX=10090 GN=Aimp2 PE=1 SV=2	0	117.258	53	11	41	11	1	320	35.4	7.83	145.17	11	0	1.046	1.043	0.785	0.74	0.774	13662.7	14286.7	14248.5	10718.5	10117	10578.5	High	High	High	High	High	High
FALSE	High	Master Protein	P09671	Superoxide dismutase [Mn], mitochondrial OS=Mus musculus OX=10090 GN=Sod2 PE=1 SV=3	0	45.754	32	7	22	7	1	222	24.6	8.62	63.72	7	0	1.047	1.04	1.092	1.251	1.176	8995.3	9413.9	9353.1	9826.6	11251	10578.3	High	High	High	High	High	High
FALSE	High	Master Protein	Q9D0B0	Serine/arginine-rich splicing factor 9 OS=Mus musculus OX=10090 GN=Srsf9 PE=1 SV=1	0	62.928	43	10	34	9	1	222	25.6	8.65	101.77	10	0	1.039	1.031	0.717	0.674	0.673	15717.4	16326.8	16203	11272.9	10587.1	10577.5	High	High	High	High	High	High
FALSE	High	Master Protein	Q9D0T1	NHP2-like protein 1 OS=Mus musculus OX=10090 GN=Snu13 PE=1 SV=4	0	57.562	66	7	28	7	1	128	14.2	8.46	80.68	7	0	0.982	0.943	0.991	0.894	0.989	10693.1	10495.6	10088	10595.7	9556	10575.4	High	High	High	High	High	High
FALSE	High	Master Protein	P52431	DNA polymerase delta catalytic subunit OS=Mus musculus OX=10090 GN=Pold1 PE=1 SV=2	0	112.969	20	18	34	18	1	1105	123.7	7.61	86.31	18	0	0.7	0.796	1.031	1.097	1.037	10198	7141	8114.3	10512.1	11191.3	10573	High	High	High	High	High	High
FALSE	High	Master Protein	G3UWZ0	Bromodomain adjacent to zinc finger domain protein 1A OS=Mus musculus OX=10090 GN=Baz1a PE=1 SV=1	0	144.448	17	24	39	24	1	1552	178.1	6.54	119.03	24	0	0.854	0.937	1.058	1.12	1.067	9910	8461.5	9287.1	10483.8	11097.4	10571.3	High	High	High	High	High	High
FALSE	High	Master Protein	P61027	Ras-related protein Rab-10 OS=Mus musculus OX=10090 GN=Rab10 PE=1 SV=1	0	54.201	48	11	53	9	1	200	22.5	8.38	150.15	11	0	1.158	1.163	1.188	1.356	1.272	8307.9	9621.9	9659.7	9870.6	11268.8	10568.3	High	High	High	High	High	High
FALSE	High	Master Protein	Q9JHW2	Omega-amidase NIT2 OS=Mus musculus OX=10090 GN=Nit2 PE=1 SV=1	0	134.098	64	14	38	14	1	276	30.5	6.9	135.37	14	0	1.038	1.021	1.191	1.331	1.302	8103.1	8414.9	8277	9651.3	10782.3	10552.5	High	High	High	High	High	High
FALSE	High	Master Protein	Q8CHP8	Glycerol-3-phosphate phosphatase OS=Mus musculus OX=10090 GN=Pgp PE=1 SV=1	0	132.208	65	14	46	14	1	321	34.5	5.35	161.08	14	0	1.099	1.054	1.183	1.232	1.204	8760.7	9624.2	9236.8	10365.8	10795.3	10552.1	High	High	High	High	High	High
FALSE	High	Master Protein	P06797	Cathepsin L1 OS=Mus musculus OX=10090 GN=Ctsl PE=1 SV=2	0	58.852	28	8	26	8	1	334	37.5	6.83	82.38	8	0	1.013	1.04	2.585	2.505	2.571	4098.5	4151	4262.7	10594.9	10266.3	10536.2	High	High	High	High	High	High
FALSE	High	Master Protein	E9QAQ7	AT-rich interactive domain-containing protein 1A OS=Mus musculus OX=10090 GN=Arid1a PE=1 SV=1	0	202.345	18	30	52	28	1	2287	242.5	6.71	192.7	30	2	1.044	1.038	0.854	0.864	0.877	11965.3	12488.9	12422.6	10223	10341.4	10498.3	High	High	High	High	High	High
FALSE	High	Master Protein	O35218	Cleavage and polyadenylation specificity factor subunit 2 OS=Mus musculus OX=10090 GN=Cpsf2 PE=1 SV=1	0	161.536	41	23	42	23	1	782	88.3	5.11	151	23	0	0.995	1.006	1.146	1.178	1.121	9362.6	9317.8	9420.1	10733.3	11028.6	10491.1	High	High	High	High	High	High
FALSE	High	Master Protein	P16332	Methylmalonyl-CoA mutase, mitochondrial OS=Mus musculus OX=10090 GN=Mmut PE=1 SV=2	0	119.549	30	18	30	18	1	748	82.8	6.89	102.85	18	0	0.878	0.851	1.268	1.337	1.267	8271.9	7262.2	7038	10490.1	11060.5	10481.9	High	High	High	High	High	High
FALSE	High	Master Protein	P82343	N-acylglucosamine 2-epimerase OS=Mus musculus OX=10090 GN=Renbp PE=1 SV=3	0	85.993	28	13	35	13	1	430	49.7	6.06	121.26	13	0	1.071	1.049	1.317	1.305	1.304	8024.2	8594.5	8417.3	10570.3	10471.8	10464.9	High	High	High	High	High	High
FALSE	High	Master Protein	O88587	Catechol O-methyltransferase OS=Mus musculus OX=10090 GN=Comt PE=1 SV=2	0	118.151	54	10	34	10	1	265	29.5	5.83	131.3	10	0	1.132	1.124	1.553	1.744	1.725	6061.2	6860.7	6814.2	9412.5	10570.2	10456.4	High	High	High	High	High	High
FALSE	High	Master Protein	Q8K3C3	Protein LZIC OS=Mus musculus OX=10090 GN=Lzic PE=1 SV=1	0	109.2	73	12	35	12	1	190	21.5	4.96	112.62	12	0	1.072	1.007	1.298	1.242	1.422	7339.8	7865.2	7388.3	9525	9118.8	10439.5	High	High	High	High	High	High
FALSE	High	Master Protein	Q3U821	WD repeat-containing protein 75 OS=Mus musculus OX=10090 GN=Wdr75 PE=1 SV=1	0	154.189	25	17	38	17	1	830	94	6.18	132.63	17	0	0.975	1.031	0.968	1.105	1.097	9499.6	9259.3	9793.2	9194.3	10495.2	10424.5	High	High	High	High	High	High
FALSE	High	Master Protein	Q99L27	GMP reductase 2 OS=Mus musculus OX=10090 GN=Gmpr2 PE=1 SV=2	0	43.176	29	10	19	8	1	348	38	7.44	56.89	10	2	0.999	1.028	1.542	1.701	1.667	6250.1	6246.1	6424.2	9639.1	10632.1	10420.1	High	High	High	High	High	High
FALSE	High	Master Protein	Q8JZN5	Acyl-CoA dehydrogenase family member 9, mitochondrial OS=Mus musculus OX=10090 GN=Acad9 PE=1 SV=2	0	122.011	37	19	33	19	1	625	68.7	7.46	103.9	19	0	0.955	0.943	0.885	0.976	0.927	11225.1	10724	10586.9	9930.7	10960.2	10410.8	High	High	High	High	High	High
FALSE	High	Master Protein	Q69ZS7	HBS1-like protein OS=Mus musculus OX=10090 GN=Hbs1l PE=1 SV=2	0	142.194	41	22	46	18	1	682	75.1	6.46	143.36	22	4	1.031	1.047	0.759	0.76	0.755	13793.9	14226.6	14440.1	10464.4	10481.4	10409.5	High	High	High	High	High	High
FALSE	High	Master Protein	B1AUN2	Eukaryotic translation initiation factor 2B, subunit 3 OS=Mus musculus OX=10090 GN=Eif2b3 PE=1 SV=1	0	120.422	41	17	36	17	1	452	50.5	6.74	104.08	17	0	1.058	1.075	1.153	1.255	1.235	8424.3	8916	9055.2	9714.4	10568.4	10406	High	High	High	High	High	High
FALSE	High	Master Protein	Q8BWM0	Prostaglandin E synthase 2 OS=Mus musculus OX=10090 GN=Ptges2 PE=1 SV=3	0	103.073	35	10	28	10	1	384	43.3	9	96.91	10	0	0.908	0.946	1.232	1.227	1.309	7946.9	7219.8	7515.1	9792.7	9751.8	10402.7	High	High	High	High	High	High
FALSE	High	Master Protein	E9PZM7	SR-related CTD-associated factor 11 OS=Mus musculus OX=10090 GN=Scaf11 PE=1 SV=1	0	106.354	16	19	37	19	1	1456	162	6.77	119.16	19	0	0.949	0.931	1.158	1.007	1.071	9693.6	9195	9028.1	11225.2	9765.6	10384	High	High	High	High	High	High
FALSE	High	Master Protein	A0A1B0GRV0	3'(2'),5'-bisphosphate nucleotidase 1 OS=Mus musculus OX=10090 GN=Bpnt1 PE=1 SV=1	0	129.384	71	17	39	1	1	323	35	5.82	141.22	17	15	1.099	1.041	0.725	0.733	0.743	13979.8	15359.3	14558.2	10132	10250.2	10382.6	High	High	High	High	High	High
FALSE	High	Master Protein	Q9R0P4	Small acidic protein OS=Mus musculus OX=10090 GN=Smap PE=1 SV=1	0	74.386	35	8	28	8	1	181	20	4.82	86.37	8	0	0.923	0.844	1.042	0.727	0.997	10408.3	9610.9	8780.2	10848.7	7564.6	10377.4	High	High	High	High	High	High
FALSE	High	Master Protein	O54984	ATPase Asna1 OS=Mus musculus OX=10090 GN=Asna1 PE=1 SV=2	0	98.694	36	9	35	9	1	348	38.8	4.91	134.22	9	0	1.109	1.086	1.055	1.123	1.13	9162.7	10158.4	9953.4	9662.2	10293.4	10356.1	High	High	High	High	High	High
FALSE	High	Master Protein	Q9JJ78	Lymphokine-activated killer T-cell-originated protein kinase OS=Mus musculus OX=10090 GN=Pbk PE=1 SV=1	0	87.833	44	12	42	12	1	330	36.7	5.12	121.22	12	0	0.979	0.952	0.595	0.547	0.548	18847.9	18459.9	17946	11217.8	10310.7	10337	High	High	High	High	High	High
FALSE	High	Master Protein	P62267	40S ribosomal protein S23 OS=Mus musculus OX=10090 GN=Rps23 PE=1 SV=3	0	60.36	41	6	66	6	1	143	15.8	10.49	261.21	6	0	0.906	0.909	0.911	0.928	0.931	11089	10047.4	10085.2	10103.9	10292.1	10322.7	High	High	High	High	High	High
FALSE	High	Master Protein	F8WH69	Neutrophil cytosol factor 1 OS=Mus musculus OX=10090 GN=Ncf1 PE=1 SV=1	0	110.203	50	16	32	16	1	404	46	9.01	130.55	16	0	0.959	0.933	3.18	3.585	3.25	3176.3	3047.4	2962.1	10101.2	11388.4	10321.4	High	High	High	High	High	High
FALSE	High	Master Protein	Q6A065	Centrosomal protein of 170 kDa OS=Mus musculus OX=10090 GN=Cep170 PE=1 SV=2	0	267.584	29	35	65	35	1	1588	174.9	7.17	221.18	35	0	0.996	1.063	0.758	0.705	0.699	14764.9	14698.9	15701.7	11190.1	10411.9	10320	High	High	High	High	High	High
FALSE	High	Master Protein	A0A0A6YVU8	MCG119397 OS=Mus musculus OX=10090 GN=Gm9774 PE=4 SV=1	0	74.971	16	7	31	7	1	407	42.1	5.07	111.79	7	0	0.915	0.89	1.006	0.907	1.042	9901.6	9061.1	8815	9963.7	8981.1	10318.4	High	High	High	High	High	High
FALSE	High	Master Protein	Q91VU7	Pseudouridylate synthase 7 homolog OS=Mus musculus OX=10090 GN=Pus7 PE=2 SV=2	0	157.519	37	19	45	19	1	660	74.7	5.87	161.98	19	0	1.05	1.063	0.852	0.905	0.866	11888.6	12486	12632.3	10124.6	10760.8	10301.3	High	High	High	High	High	High
FALSE	High	Master Protein	Q99K01-4	Isoform 4 of Pyridoxal-dependent decarboxylase domain-containing protein 1 OS=Mus musculus OX=10090 GN=Pdxdc1	0	147.649	33	19	42	3	1	793	88	5.52	149.69	19	15	1.036	1.049	0.91	0.971	0.93	11078.3	11476.7	11615.9	10084.1	10753.4	10301.2	High	High	High	High	High	High
FALSE	High	Master Protein	O88967	ATP-dependent zinc metalloprotease YME1L1 OS=Mus musculus OX=10090 GN=Yme1l1 PE=1 SV=1	0	144.723	31	18	45	18	1	715	80	8.97	159.3	18	0	0.771	0.661	0.77	0.865	0.826	12466.1	9615.4	8235.5	9594.3	10783	10300.2	High	High	High	High	High	High
FALSE	High	Master Protein	O54879	High mobility group protein B3 OS=Mus musculus OX=10090 GN=Hmgb3 PE=1 SV=3	0	50.631	34	10	37	7	1	200	23	8.37	42.97	10	0	0.926	0.966	2.778	2.492	2.999	3433.7	3180.5	3315.7	9539.9	8555.6	10297	High	High	High	High	High	High
FALSE	High	Master Protein	O54962	Barrier-to-autointegration factor OS=Mus musculus OX=10090 GN=Banf1 PE=1 SV=1	0	27.294	73	7	27	6	1	89	10.1	6.09	56.99	7	0	0.946	0.885	1.335	0.998	1.159	8872.2	8389.4	7851.4	11842.4	8854.4	10286.7	High	High	High	High	High	High
FALSE	High	Master Protein	Q6PDG5	SWI/SNF complex subunit SMARCC2 OS=Mus musculus OX=10090 GN=Smarcc2 PE=1 SV=2	0	169.854	27	27	64	18	1	1213	132.5	5.59	203.47	27	0	1.082	1.041	0.969	0.911	0.951	10807	11692.1	11245	10467.2	9849.4	10280.3	High	High	High	High	High	High
FALSE	High	Master Protein	Q9WV98	Mitochondrial import inner membrane translocase subunit Tim9 OS=Mus musculus OX=10090 GN=Timm9 PE=1 SV=1	0	34.85	65	5	17	5	1	89	10.3	7.21	63.24	5	0	0.953	0.957	1.683	1.317	1.556	6601.1	6289	6317.4	11107	8693.7	10269.3	High	High	High	High	High	High
FALSE	High	Master Protein	Q8BH59	Calcium-binding mitochondrial carrier protein Aralar1 OS=Mus musculus OX=10090 GN=Slc25a12 PE=1 SV=1	0	190.725	41	22	55	17	1	677	74.5	8.25	182.06	22	0	0.987	1.019	1.044	1.164	1.1	9336	9215.6	9509.3	9750.1	10866	10267.5	High	High	High	High	High	High
FALSE	High	Master Protein	O54833	Casein kinase II subunit alpha' OS=Mus musculus OX=10090 GN=Csnk2a2 PE=1 SV=1	0	105.636	52	15	37	13	1	350	41.2	8.56	122.63	15	0	0.897	0.911	0.924	0.898	0.92	11145.5	10000.6	10149.3	10294.5	10006.4	10251.2	High	High	High	High	High	High
FALSE	High	Master Protein	P55096	ATP-binding cassette sub-family D member 3 OS=Mus musculus OX=10090 GN=Abcd3 PE=1 SV=2	0	102.572	29	17	37	17	1	659	75.4	9.26	116.32	17	0	1.102	1.14	0.778	0.757	0.756	13559.8	14944.1	15460.4	10556.3	10263	10247.7	High	High	High	High	High	High
FALSE	High	Master Protein	Q8BGH2	Sorting and assembly machinery component 50 homolog OS=Mus musculus OX=10090 GN=Samm50 PE=1 SV=1	0	155.065	45	16	37	16	1	469	51.8	6.8	139.17	16	0	0.986	1.043	0.863	0.926	0.919	11148.5	10990.7	11630.2	9624.3	10319.8	10245.2	High	High	High	High	High	High
FALSE	High	Master Protein	P70700	DNA-directed RNA polymerase I subunit RPA2 OS=Mus musculus OX=10090 GN=Polr1b PE=1 SV=2	0	99.397	17	20	33	19	1	1135	128.1	7.58	89.44	20	0	0.761	0.815	1.117	1.227	1.165	8793.6	6692.2	7162.9	9822.6	10785.9	10240.9	High	High	High	High	High	High
FALSE	High	Master Protein	A0A2K6EDK3	NudC domain-containing protein 1 OS=Mus musculus OX=10090 GN=Nudcd1 PE=1 SV=1	0	164.754	46	18	44	18	1	581	66.6	5.3	157.25	18	0	1.058	1.079	0.78	0.831	0.812	12598.4	13325.8	13595.8	9822.1	10473.6	10225.2	High	High	High	High	High	High
FALSE	High	Master Protein	G3X963	ATPase family AAA domain-containing protein 2 OS=Mus musculus OX=10090 GN=Atad2 PE=1 SV=1	0	154.04	24	27	41	24	1	1364	155.2	7.2	128.56	27	3	1.08	1.166	0.812	0.716	0.733	13895.6	15006.2	16206.8	11281.2	9954.1	10181.6	High	High	High	High	High	High
FALSE	High	Master Protein	Q8BK72	28S ribosomal protein S27, mitochondrial OS=Mus musculus OX=10090 GN=Mrps27 PE=1 SV=2	0	128.06	48	15	33	15	1	415	47.7	5.5	119.27	15	0	0.728	0.73	0.976	1.017	1.055	9643.5	7023.2	7042.1	9410.3	9804	10178.2	High	High	High	High	High	High
FALSE	High	Master Protein	Q9CXE7	Transmembrane emp24 domain-containing protein 5 OS=Mus musculus OX=10090 GN=Tmed5 PE=1 SV=1	0	48.047	36	7	15	7	1	229	26.2	4.93	46.85	7	0	1.063	1.057	2.605	2.822	2.76	3686.3	3916.8	3896.9	9602	10400.9	10172.7	High	High	High	High	High	High
FALSE	High	Master Protein	P63163	Small nuclear ribonucleoprotein-associated protein N OS=Mus musculus OX=10090 GN=Snrpn PE=1 SV=1	0	44.04	18	4	34	4	1	240	24.6	11.19	117.07	4	0	0.895	0.915	0.909	0.86	0.936	10861.8	9722.8	9943.7	9876.8	9345.5	10170.6	High	High	High	High	High	High
FALSE	High	Master Protein	Q4VWZ5	Acyl-CoA-binding protein OS=Mus musculus OX=10090 GN=Dbi PE=1 SV=1	0	48.094	31	3	25	3	1	135	15.2	9.13	106.92	3	0	0.938	0.896	1.813	1.116	1.254	8100.2	7597.6	7254.1	14689.1	9037.5	10155.9	High	High	High	High	High	High
FALSE	High	Master Protein	Q9D024	Coiled-coil domain-containing protein 47 OS=Mus musculus OX=10090 GN=Ccdc47 PE=1 SV=2	0	130.408	38	15	43	15	1	483	55.8	4.84	164.78	15	0	1.117	1.133	0.747	0.793	0.767	13221.7	14773.9	14976.5	9875.8	10490.8	10147.4	High	High	High	High	High	High
FALSE	High	Master Protein	Q9EQQ9-3	Isoform 3 of Protein O-GlcNAcase OS=Mus musculus OX=10090 GN=Oga	0	171.697	33	22	47	22	1	954	107.3	5.12	169.09	22	0	1.027	1.098	0.8	0.788	0.784	12939.9	13288.2	14208.5	10355.6	10190.8	10143.6	High	High	High	High	High	High
FALSE	High	Master Protein	Q8BRF7	Sec1 family domain-containing protein 1 OS=Mus musculus OX=10090 GN=Scfd1 PE=1 SV=1	0	141.496	34	16	36	16	1	639	72.3	6.38	136.08	16	0	1.009	0.975	1.105	0.978	0.998	10136.3	10224.4	9886.8	11198.9	9911.6	10118	High	High	High	High	High	High
FALSE	High	Master Protein	P17439	Lysosomal acid glucosylceramidase OS=Mus musculus OX=10090 GN=Gba PE=1 SV=1	0	85.249	26	11	23	11	1	515	57.6	7.75	69.67	11	0	1.072	1.085	2.005	2.128	2.225	4546.6	4875.8	4933.4	9117.2	9676.2	10116.3	High	High	High	High	High	High
FALSE	High	Master Protein	Q61263	Sterol O-acyltransferase 1 OS=Mus musculus OX=10090 GN=Soat1 PE=1 SV=2	0	86.616	21	11	26	11	1	540	63.8	9.01	89.8	11	0	1.06	1.046	2.126	2.174	2.157	4686.9	4969	4902.5	9965.8	10188.7	10110.5	High	High	High	High	High	High
FALSE	High	Master Protein	Q922V4	Pleiotropic regulator 1 OS=Mus musculus OX=10090 GN=Plrg1 PE=1 SV=1	0	101.193	35	15	29	15	1	513	56.9	9.17	92.91	15	0	0.986	1.023	1.106	1.16	1.135	8906.7	8783.9	9109.1	9847.3	10331	10109.8	High	High	High	High	High	High
FALSE	High	Master Protein	Q80X98	DEAH (Asp-Glu-Ala-His) box polypeptide 38 OS=Mus musculus OX=10090 GN=Dhx38 PE=1 SV=1	0	142.935	23	22	40	21	1	1228	140.5	6.49	139.01	22	1	0.917	0.981	0.868	0.943	0.881	11441.3	10492.7	11220.7	9936.4	10788.2	10078.4	High	High	High	High	High	High
FALSE	High	Master Protein	Q9D8T2	Gasdermin-D OS=Mus musculus OX=10090 GN=Gsdmdc1 PE=1 SV=1	0	85.129	31	11	25	11	1	487	53.2	5.1	88.54	11	0	1.056	1.05	2.629	2.775	2.512	4012.8	4236.1	4211.9	10550.2	11133.6	10078.4	High	High	High	High	High	High
FALSE	High	Master Protein	P56383	ATP synthase F(0) complex subunit C2, mitochondrial OS=Mus musculus OX=10090 GN=Atp5mc2 PE=2 SV=2	0.004	3.923	5	1	15	1	1	146	15.5	10.35	33.63	1	0	1.023	1.013	0.883	0.871	0.898	11216.3	11472.8	11364.6	9901.8	9769.4	10072.2	High	High	High	High	High	High
FALSE	High	Master Protein	Q99JX7	Nuclear RNA export factor 1 OS=Mus musculus OX=10090 GN=Nxf1 PE=1 SV=3	0	187.261	50	19	50	19	1	618	70.3	8.73	190.65	19	0	1.072	1.096	0.888	0.982	0.927	10859.5	11638.4	11904.1	9638.9	10659.5	10067.5	High	High	High	High	High	High
FALSE	High	Master Protein	Q9R059	Four and a half LIM domains protein 3 OS=Mus musculus OX=10090 GN=Fhl3 PE=1 SV=2	0	70.441	57	12	31	12	1	289	31.8	6.2	101.52	12	0	0.997	1.124	0.947	0.923	0.946	10628.1	10598.6	11945.9	10060.1	9806.2	10054.7	High	High	High	High	High	High
FALSE	High	Master Protein	Q8QZR5	Alanine aminotransferase 1 OS=Mus musculus OX=10090 GN=Gpt PE=1 SV=3	0	83.886	35	15	28	14	1	496	55.1	6.64	93.12	15	0	0.904	0.903	2.711	2.633	2.565	3920.1	3543	3538.7	10626.9	10320.5	10054.5	High	High	High	High	High	High
FALSE	High	Master Protein	P56183	Ribosomal RNA processing protein 1 homolog A OS=Mus musculus OX=10090 GN=Rrp1 PE=1 SV=2	0	115.727	39	15	40	15	1	494	54.7	5.17	121.1	15	0	0.732	0.735	0.941	0.8	0.87	11553.9	8458.6	8493.2	10874.5	9247.1	10052.6	High	High	High	High	High	High
FALSE	High	Master Protein	O55013	Trafficking protein particle complex subunit 3 OS=Mus musculus OX=10090 GN=Trappc3 PE=1 SV=1	0	43.237	51	9	18	9	1	180	20.3	4.96	42.18	9	0	1.039	0.993	1.222	1.205	1.449	6934.3	7203.4	6886.7	8474.7	8358.2	10049.2	High	High	High	High	High	High
FALSE	High	Master Protein	P35235-2	Isoform 2 of Tyrosine-protein phosphatase non-receptor type 11 OS=Mus musculus OX=10090 GN=Ptpn11	0	136.849	45	22	49	1	1	593	68	7.3	146.66	22	18	1.022	0.998	0.773	0.777	0.759	13231.7	13525.1	13207	10232.1	10284.1	10039.9	High	High	High	High	High	High
FALSE	High	Master Protein	Q9R0X4	Acyl-coenzyme A thioesterase 9, mitochondrial OS=Mus musculus OX=10090 GN=Acot9 PE=1 SV=1	0	70.05	31	14	31	14	1	439	50.5	8.59	84.85	14	0	0.928	0.921	0.959	1.04	0.966	10392.3	9648	9572.8	9968.5	10809.5	10039.6	High	High	High	High	High	High
FALSE	High	Master Protein	G3UZA7	Small ubiquitin-related modifier OS=Mus musculus OX=10090 GN=Sumo3 PE=1 SV=1	0	27.211	29	4	25	1	1	113	12.7	5.96	83.62	4	3	1.004	0.928	0.711	0.664	0.651	15420.2	15484.3	14309.9	10957	10243.9	10034.7	High	High	High	High	High	High
FALSE	High	Master Protein	B1AXP6-4	Isoform 4 of Mitochondrial import receptor subunit TOM5 homolog OS=Mus musculus OX=10090 GN=Tomm5	0	10.809	21	3	13	3	1	104	12	6.54	28.66	3	0	0.94	0.924	1.447	1.232	1.454	6899.9	6486.3	6375.8	9987.2	8500.5	10034.2	High	High	High	High	High	High
FALSE	High	Master Protein	Q8CJ53	Cdc42-interacting protein 4 OS=Mus musculus OX=10090 GN=Trip10 PE=1 SV=2	0	94.489	38	18	27	18	1	603	68.4	5.9	84.57	18	0	0.968	0.977	0.922	0.847	0.841	11915.8	11532.8	11639.1	10987.9	10088	10017.6	High	High	High	High	High	High
FALSE	High	Master Protein	Q9CXL3	Uncharacterized protein C7orf50 homolog OS=Mus musculus OX=10090 PE=1 SV=3	0	50.527	48	8	22	8	1	195	22.2	9.39	63.93	8	0	1.083	1.022	1.082	0.894	1.015	9862.4	10679.3	10075.5	10672.2	8812.3	10009.2	High	High	High	High	High	High
FALSE	High	Master Protein	P70318	Nucleolysin TIAR OS=Mus musculus OX=10090 GN=Tial1 PE=1 SV=1	0	106.924	41	13	32	1	1	392	43.4	7.99	115.71	13	10	1.057	1.063	1.022	1.032	1.029	9719.9	10273.6	10333.4	9936.8	10034.3	10005.3	High	High	High	High	High	High
FALSE	High	Master Protein	P47754	F-actin-capping protein subunit alpha-2 OS=Mus musculus OX=10090 GN=Capza2 PE=1 SV=3	0	144.023	60	11	56	9	1	286	32.9	5.85	257.37	11	0	1.118	1.087	0.988	0.988	0.989	10117.2	11310	10998.8	9999.1	9998.9	10004.3	High	High	High	High	High	High
FALSE	High	Master Protein	A0A2I3BQS6	E3 ubiquitin-protein ligase UBR5 OS=Mus musculus OX=10090 GN=Ubr5 PE=1 SV=1	0	185.285	14	30	40	30	1	2798	308.8	5.83	133.77	30	0	0.929	0.927	0.905	0.946	0.888	11256.1	10458.9	10436.3	10182.1	10646.3	10000.8	High	High	High	High	High	High
FALSE	High	Master Protein	Q9DCE5	p21-activated protein kinase-interacting protein 1 OS=Mus musculus OX=10090 GN=Pak1ip1 PE=1 SV=2	0	88.121	47	15	29	15	1	382	42.1	8.47	95.71	15	0	1.018	1.032	1.159	1.35	1.307	7647	7781.6	7890.2	8859.9	10326.7	9992.7	High	High	High	High	High	High
FALSE	High	Master Protein	Q8C4J7	Transducin beta-like protein 3 OS=Mus musculus OX=10090 GN=Tbl3 PE=2 SV=1	0	175.993	34	18	41	18	1	801	88.2	6.81	159.91	18	0	0.99	1.004	1.114	1.188	1.143	8733.3	8645.1	8767.6	9727	10379.6	9979.4	High	High	High	High	High	High
FALSE	High	Master Protein	Q9CQK7	RWD domain-containing protein 1 OS=Mus musculus OX=10090 GN=Rwdd1 PE=1 SV=1	0	50.528	32	6	26	6	1	243	27.8	4.26	90.7	6	0	1.019	0.967	0.755	0.742	0.781	12742.7	12986.4	12322.3	9624.6	9452.2	9950.6	High	High	High	High	High	High
FALSE	High	Master Protein	P35991	Tyrosine-protein kinase BTK OS=Mus musculus OX=10090 GN=Btk PE=1 SV=4	0	82.864	31	17	26	17	1	659	76.4	7.9	75.94	17	0	1.014	0.983	2.438	2.883	2.73	3636.3	3686.1	3575.2	8866.5	10484.5	9926.8	High	High	High	High	High	High
FALSE	High	Master Protein	A0A1B0GRP7	Pyridoxal phosphate homeostasis protein (Fragment) OS=Mus musculus OX=10090 GN=Plpbp PE=1 SV=1	0	79.415	37	12	27	11	1	330	36.1	8.51	83.94	12	1	1.062	1.065	0.812	0.834	0.828	11965.3	12705.2	12741.5	9718.8	9978.2	9901.6	High	High	High	High	High	High
FALSE	High	Master Protein	Q6IRU5-2	Isoform 2 of Clathrin light chain B OS=Mus musculus OX=10090 GN=Cltb	0	27.927	28	7	19	7	1	211	23.2	4.68	39.24	7	0	0.906	0.841	2.387	1.847	2.665	3714.9	3365.1	3124.6	8866.4	6860.3	9899.5	High	High	High	High	High	High
FALSE	High	Master Protein	Q9CXW2	28S ribosomal protein S22, mitochondrial OS=Mus musculus OX=10090 GN=Mrps22 PE=1 SV=1	0	101.717	46	14	29	13	1	359	41.2	8.56	93.16	14	0	0.74	0.747	1.059	1.079	1.029	9619.3	7119.6	7184.9	10189.2	10382.1	9895.9	High	High	High	High	High	High
FALSE	High	Master Protein	A0A0R4J0W6	Leucine rich repeat containing 40, isoform CRA_a OS=Mus musculus OX=10090 GN=Lrrc40 PE=1 SV=1	0	101.297	36	18	36	18	1	602	68	6.84	105.25	18	0	1.011	0.999	0.938	0.959	0.97	10199.2	10314.8	10190.7	9563.2	9777.3	9895.7	High	High	High	High	High	High
FALSE	High	Master Protein	A0A0G2JGQ4	NEDD8 ultimate buster 1 OS=Mus musculus OX=10090 GN=Nub1 PE=1 SV=1	0	140.177	37	21	43	21	1	638	73.1	6.47	136.84	21	0	0.864	0.92	0.97	0.964	0.926	10687.6	9233.4	9827.6	10364.8	10298.8	9891.9	High	High	High	High	High	High
FALSE	High	Master Protein	P99027	60S acidic ribosomal protein P2 OS=Mus musculus OX=10090 GN=Rplp2 PE=1 SV=3	0	83.07	75	6	36	6	1	115	11.6	4.54	149.99	6	0	0.641	0.705	1.128	0.663	0.833	11866.4	7603.3	8361.3	13383.9	7863.2	9883.9	High	High	High	High	High	High
FALSE	High	Master Protein	A0A0R4J0B7	Protein SDA1 OS=Mus musculus OX=10090 GN=Sdad1 PE=1 SV=1	0	96.235	24	15	34	15	1	687	79.5	9.2	109.04	15	0	0.796	1.006	0.848	0.926	0.868	11370.9	9046.3	11440.5	9639.3	10533.7	9867.2	High	High	High	High	High	High
FALSE	High	Master Protein	Q9D902	General transcription factor IIE subunit 2 OS=Mus musculus OX=10090 GN=Gtf2e2 PE=1 SV=2	0	106.484	56	16	34	14	1	292	33	9.64	113.29	16	1	0.895	0.883	0.955	0.779	0.84	11728.1	10493	10352	11196.1	9139.6	9855.6	High	High	High	High	High	High
FALSE	High	Master Protein	Q9JHI5	Isovaleryl-CoA dehydrogenase, mitochondrial OS=Mus musculus OX=10090 GN=Ivd PE=1 SV=1	0	78.88	34	13	22	13	1	424	46.3	8.29	66.26	13	0	0.803	0.769	1.16	1.178	1.152	8549.3	6865.1	6573.2	9913.2	10068.4	9849.6	High	High	High	High	High	High
FALSE	High	Master Protein	P11031	Activated RNA polymerase II transcriptional coactivator p15 OS=Mus musculus OX=10090 GN=Sub1 PE=1 SV=3	0	54.238	43	6	25	6	1	127	14.4	9.6	80.32	6	0	1.076	1.059	0.893	0.96	0.913	10778.6	11599.6	11412.3	9621.6	10343.9	9837	High	High	High	High	High	High
FALSE	High	Master Protein	A2APB8	Targeting protein for Xklp2 OS=Mus musculus OX=10090 GN=Tpx2 PE=1 SV=1	0	154.746	37	26	49	26	1	745	85.8	9.38	154.62	26	0	1.231	1.307	1.258	0.928	0.93	10561.6	13004.3	13808.6	13291.3	9796.7	9821.2	High	High	High	High	High	High
FALSE	High	Master Protein	Q9ERE7	LRP chaperone MESD OS=Mus musculus OX=10090 GN=Mesd PE=1 SV=1	0	55.386	46	10	32	10	1	224	25.2	6.34	96.52	10	0	1.128	1.137	0.871	0.827	0.838	11707	13199.9	13309.4	10201.8	9686.9	9809	High	High	High	High	High	High
FALSE	High	Master Protein	O55106	Striatin OS=Mus musculus OX=10090 GN=Strn PE=1 SV=2	0	135.188	31	18	35	17	1	780	85.9	5.27	105.04	18	1	1.035	1.036	1.026	0.929	0.967	10141.3	10492	10504.7	10401.5	9418	9808.6	High	High	High	High	High	High
FALSE	High	Master Protein	Q9DCC4	Pyrroline-5-carboxylate reductase 3 OS=Mus musculus OX=10090 GN=Pycr3 PE=1 SV=2	0	45.116	25	7	27	7	1	274	28.7	7.27	92.18	7	0	1.089	1.083	0.992	1.044	1.069	9162.1	9981	9926.8	9093	9564.8	9793.9	High	High	High	High	High	High
FALSE	High	Master Protein	Q6ZQH8	Nucleoporin NUP188 homolog OS=Mus musculus OX=10090 GN=Nup188 PE=1 SV=2	0	145.613	16	23	36	23	1	1759	196.6	7.01	114.79	23	0	0.975	1.007	1.09	1.189	1.121	8733	8512.5	8795.1	9522.2	10384.7	9786.1	High	High	High	High	High	High
FALSE	High	Master Protein	E9PZR3	Poly(A) polymerase alpha OS=Mus musculus OX=10090 GN=Papola PE=1 SV=1	0	126.138	33	21	37	2	1	718	80	8.1	105.05	21	17	1.027	1.005	1.381	1.405	1.399	6985.7	7173.2	7021.3	9649.9	9812.8	9772.3	High	High	High	High	High	High
FALSE	High	Master Protein	Q9WTX8	Mitotic spindle assembly checkpoint protein MAD1 OS=Mus musculus OX=10090 GN=Mad1l1 PE=1 SV=1	0	121.042	32	20	34	20	1	717	83.5	5.66	103.65	20	0	0.942	0.966	0.94	0.885	0.873	11190.9	10547.1	10810.6	10519.4	9905.3	9766.9	High	High	High	High	High	High
FALSE	High	Master Protein	P00405	Cytochrome c oxidase subunit 2 OS=Mus musculus OX=10090 GN=Mtco2 PE=1 SV=1	0	46.906	31	6	22	6	1	227	26	4.73	63.73	6	0	0.887	0.965	0.934	1.209	1.138	8579.2	7610.8	8282.6	8013.4	10375	9766.1	High	High	High	High	High	High
FALSE	High	Master Protein	Q8JZM7	Parafibromin OS=Mus musculus OX=10090 GN=Cdc73 PE=1 SV=1	0	103.389	34	17	30	17	1	531	60.5	9.61	80.62	17	0	0.943	0.936	0.978	0.985	0.942	10361.6	9774.5	9695.5	10131.9	10206.4	9759.1	High	High	High	High	High	High
FALSE	High	Master Protein	D3YTQ3	Heterogeneous nuclear ribonucleoprotein D-like OS=Mus musculus OX=10090 GN=Hnrnpdl PE=1 SV=1	0	119.66	30	14	65	13	1	420	46.2	9.57	234.07	14	0	0.941	0.922	0.543	0.496	0.524	18609.9	17513.9	17153.9	10096.6	9236.2	9747.4	High	High	High	High	High	High
FALSE	High	Master Protein	Q8BTS4	Nuclear pore complex protein Nup54 OS=Mus musculus OX=10090 GN=Nup54 PE=1 SV=1	0	88.962	36	16	39	15	1	510	55.7	7.02	122.95	16	0	1.04	1.061	1.121	1.169	1.142	8530.6	8872.2	9050.6	9558.7	9969.9	9746.2	High	High	High	High	High	High
FALSE	High	Master Protein	Q8R3V5	Endophilin-B2 OS=Mus musculus OX=10090 GN=Sh3glb2 PE=1 SV=2	0	54.565	33	12	19	11	1	400	44.5	5.82	63.46	12	1	1.032	0.989	1.576	1.453	1.615	6027.7	6220.4	5958.9	9498.7	8760	9732	High	High	High	High	High	High
FALSE	High	Master Protein	Q3UYV9	Nuclear cap-binding protein subunit 1 OS=Mus musculus OX=10090 GN=Ncbp1 PE=1 SV=2	0	120.137	24	15	40	15	1	790	91.9	6.64	136.02	15	0	1.066	1.064	0.809	0.848	0.855	11381	12135.4	12106.7	9210.6	9655.5	9728.7	High	High	High	High	High	High
FALSE	High	Master Protein	Q65Z40	Wings apart-like protein homolog OS=Mus musculus OX=10090 GN=Wapl PE=1 SV=2	0	125.521	20	19	32	19	1	1200	134	5.41	110.89	19	0	0.958	0.962	1.098	1.108	1.084	8962.4	8582.7	8619.3	9844.3	9930.3	9718.9	High	High	High	High	High	High
FALSE	High	Master Protein	Q6PDL0	Cytoplasmic dynein 1 light intermediate chain 2 OS=Mus musculus OX=10090 GN=Dync1li2 PE=1 SV=2	0	115.443	42	18	41	17	1	492	54.2	6.28	120.09	18	0	1.099	1.086	0.796	0.741	0.739	13126.3	14423.6	14253.3	10445.5	9721.2	9705	High	High	High	High	High	High
FALSE	High	Master Protein	E9QK89	Mediator of DNA damage checkpoint protein 1 OS=Mus musculus OX=10090 GN=Mdc1 PE=1 SV=1	0	178.207	25	30	50	30	1	1708	184.7	5.17	177.18	30	0	0.909	0.894	0.996	0.904	0.955	10154.9	9227.5	9079.1	10113.9	9177.4	9700.2	High	High	High	High	High	High
FALSE	High	Master Protein	Q922S8	Kinesin-like protein KIF2C OS=Mus musculus OX=10090 GN=Kif2c PE=1 SV=1	0	157.447	40	23	43	21	1	721	81	7.97	148.48	23	2	0.936	0.9	0.916	0.85	0.822	11798.8	11046.4	10615.6	10806.2	10024.7	9694.3	High	High	High	High	High	High
FALSE	High	Master Protein	Q9QZE7	Translin-associated protein X OS=Mus musculus OX=10090 GN=Tsnax PE=1 SV=1	0	114.09	54	12	36	12	1	290	32.9	6.55	139.7	12	0	1.002	1.016	0.937	0.847	0.892	10867.2	10886.5	11043.9	10184.4	9201.7	9690.3	High	High	High	High	High	High
FALSE	High	Master Protein	Q99J09	Methylosome protein 50 OS=Mus musculus OX=10090 GN=Wdr77 PE=1 SV=1	0	107.936	44	10	43	10	1	342	36.9	5.27	171.63	10	0	1.018	1.019	1.029	1.068	1.046	9259.9	9428.7	9431.4	9530.7	9887.5	9686.3	High	High	High	High	High	High
FALSE	High	Master Protein	Q922U2	Keratin, type II cytoskeletal 5 OS=Mus musculus OX=10090 GN=Krt5 PE=1 SV=1	0	36.411	11	8	39	5	1	580	61.7	7.75	103.42	8	2	0.945	1.322	1.368	0.729	1.249	7753.5	7330.2	10251.5	10608.3	5652.8	9684	High	High	High	High	High	High
FALSE	High	Master Protein	E9Q912	RAP1, GTP-GDP dissociation stimulator 1 OS=Mus musculus OX=10090 GN=Rap1gds1 PE=1 SV=1	0	141.89	36	16	39	16	1	607	66	5.35	139.53	16	0	1.084	1.065	0.835	0.887	0.855	11319	12272.1	12058.8	9456.4	10041.5	9673.6	High	High	High	High	High	High
FALSE	High	Master Protein	P31938	Dual specificity mitogen-activated protein kinase kinase 1 OS=Mus musculus OX=10090 GN=Map2k1 PE=1 SV=2	0	79.831	32	9	26	6	1	393	43.4	6.7	99.67	9	3	1.091	1.092	1.255	1.338	1.281	7544.7	8233.7	8240.8	9470	10095.2	9668.2	High	High	High	High	High	High
FALSE	High	Master Protein	Q6P1H6	Ankyrin repeat and LEM domain-containing protein 2 OS=Mus musculus OX=10090 GN=Ankle2 PE=1 SV=2	0	152.305	39	27	41	27	1	964	106.1	7.37	133.78	27	0	0.948	0.983	0.934	0.881	0.892	10836.8	10269.9	10651.4	10121.9	9544.2	9665.5	High	High	High	High	High	High
[truncated: 5,490 more rows]
